# Supplementary material for: FtsZ treadmilling is essential for Z-ring condensation and septal constriction initiation in Bacillus subtilis cell division
Source: Nat Commun. 2021 Apr 27;12:2448. doi: 10.1038/s41467-021-22526-0 (PMC8079713; doi:10.1038/s41467-021-22526-0)
Supplement: Supplementary file 27 — Source Data [file 41467_2021_22526_MOESM27_ESM.zip]

Archive with 142 entries (115 files):
- Whitley2020_source_data/
- Whitley2020_source_data/Fig1/
- Whitley2020_source_data/Fig1/Fig1bc_flatpad_FtsZ-GFP_Data.csv
- Whitley2020_source_data/Fig1/Fig1h_kymo_all_tracks_global_ringtype_iMedFilt_VerCINI data.csv
- Whitley2020_source_data/Fig1/ringDynamics-lineStateColor.fig
- Whitley2020_source_data/Fig1/ringDynamics-lineStateColor.pdf
- Whitley2020_source_data/Fig1/Ring_thickness-diameterNorm.fig
- Whitley2020_source_data/Fig1/Ring_thickness-diameterNorm.pdf
- Whitley2020_source_data/Fig2/
- Whitley2020_source_data/Fig2/200113_FtsZgfp_violin_all.fig
- Whitley2020_source_data/Fig2/200224_FtsZgfp_PC19_all_d_v_scatter.fig
- Whitley2020_source_data/Fig2/Fig2c_FtsZGFP_DMSO.csv
- Whitley2020_source_data/Fig2/Fig2c_FtsZGFP_PC19.csv
- Whitley2020_source_data/Fig2/Fig2c_FtsZGFP_PenG.csv
- Whitley2020_source_data/Fig3/
- Whitley2020_source_data/Fig3/200818_sh130_phmm_37c_diam_thick_scatter_rel.fig
- Whitley2020_source_data/Fig3/201029_sh212_2bint_scatter.fig
- Whitley2020_source_data/Fig3/Fig3b_REV_sourceData_FtsZGFP_PC19.csv
- Whitley2020_source_data/Fig3/Fig3d_SIfig18_REV_sourceData_2color_PC19.csv
- Whitley2020_source_data/Fig4/
- Whitley2020_source_data/Fig4/200625_teff_violin_pc19_d0_1100.fig
- Whitley2020_source_data/Fig4/200626_sh35_cdm_30c_pc19dmso_teff_violindabest.fig
- Whitley2020_source_data/Fig4/200629_me7_phmm_cdm_30_37_teff_violindabest.fig
- Whitley2020_source_data/Fig4/201023_bWM4_treadmilling_speed_violindabest_4outliers.fig
- Whitley2020_source_data/Fig4/201109_sh35_phmm_37c_constriction_traces_all_with_example_labels.fig
- Whitley2020_source_data/Fig4/201109_sh35_phmm_37c_constriction_traces_post_all_with_example_labels.fig
- Whitley2020_source_data/Fig4/fig4ab_SIfig21a_SIfig27_REV_sourceData_mNG_PBP2B_PC19_PHMM_37C.mat
- Whitley2020_source_data/Fig4/fig4ab_SIfig21b_REV_sourceData_mNG_PBP2B_PC19_CDM_30C.mat
- Whitley2020_source_data/Fig4/Fig4c_constrictionData_mNG_PBP2B_CDM_30C.mat
- Whitley2020_source_data/Fig4/Fig4c_constrictionData_mNG_PBP2B_CDM_37C.mat
- Whitley2020_source_data/Fig4/Fig4c_constrictionData_mNG_PBP2B_PHMM_30C.mat
- Whitley2020_source_data/Fig4/Fig4c_constrictionData_mNG_PBP2B_PHMM_37C.mat
- Whitley2020_source_data/Fig4/Fig4d_bWM4_25uM_PHMM_30C.xlsx
- Whitley2020_source_data/Fig4/Fig4d_bWM4_25uM_PHMM_37C.xlsx
- Whitley2020_source_data/Fig4/Fig4d_bWM4_CDM_30C.xlsx
- Whitley2020_source_data/Fig4/Fig4d_bWM4_CDM_37C.xlsx
- Whitley2020_source_data/SuppFig1/
- Whitley2020_source_data/SuppFig10/
- Whitley2020_source_data/SuppFig10/.figureS10a.txt.un~
- Whitley2020_source_data/SuppFig10/figS10bi-simZRing_nAvg6_002_denoise.tif
- Whitley2020_source_data/SuppFig10/figS10bi-simZRing_nAvg6_002_denoise_fr80.tif
- Whitley2020_source_data/SuppFig10/figS10bi-simZRing_nAvg6_002_denoise_kymoRawWrap.tif
- Whitley2020_source_data/SuppFig10/figS10bii-simZRing_nAvg15.6_004_denoise.tif
- Whitley2020_source_data/SuppFig10/figS10bii-simZRing_nAvg15.6_004_denoise_fr84.tif
- Whitley2020_source_data/SuppFig10/figS10bii-simZRing_nAvg15.6_004_denoise_kymoRawWrap.tif
- Whitley2020_source_data/SuppFig10/figS10biii-testSimRing_nAvg31.2_001_denoise.tif
- Whitley2020_source_data/SuppFig10/figS10biii-testSimRing_nAvg31.2_001_denoise_fr41.tif
- Whitley2020_source_data/SuppFig10/figS10biii-testSimRing_nAvg31.2_001_denoise_kymoRawWrap.tif
- Whitley2020_source_data/SuppFig10/figS10biv-testSimRing_nAvg180_001_denoise.tif
- Whitley2020_source_data/SuppFig10/figS10biv-testSimRing_nAvg180_001_denoise_fr15.tif
- Whitley2020_source_data/SuppFig10/figS10biv-testSimRing_nAvg180_001_denoise_kymoRawWrap.tif
- Whitley2020_source_data/SuppFig10/figureS10a.txt
- Whitley2020_source_data/SuppFig10/sim_analysed_tracks_global_12xmatureSim.csv
- Whitley2020_source_data/SuppFig10/sim_analysed_tracks_global_2xmatureSim.csv
- Whitley2020_source_data/SuppFig10/sim_analysed_tracks_global_matureSim.csv
- Whitley2020_source_data/SuppFig10/sim_analysed_tracks_global_nascentSim.csv
- Whitley2020_source_data/SuppFig10/sim_groundTruth_nascentTrackData.mat
- Whitley2020_source_data/SuppFig10/zSim_filamentsDetected.fig
- Whitley2020_source_data/SuppFig10/zSim_speeds.fig
- Whitley2020_source_data/SuppFig10/zSim_staticmotileRatioError.fig
- Whitley2020_source_data/SuppFig11/
- Whitley2020_source_data/SuppFig11/z-lifetime-static-motile-dabest.fig
- Whitley2020_source_data/SuppFig11/z-lifetime-static-motile-dabest.pdf
- Whitley2020_source_data/SuppFig12/
- Whitley2020_source_data/SuppFig12/200622_FtsZgfp_speed_violin_dabest.fig
- Whitley2020_source_data/SuppFig14/
- Whitley2020_source_data/SuppFig14/200915_sh130_cdm_30c_pc19_rel_diam_thick_scatter.fig
- Whitley2020_source_data/SuppFig14/SuppFig14_sourceData_FtsZGFP_PC19_CDM_30C.csv
- Whitley2020_source_data/SuppFig15/
- Whitley2020_source_data/SuppFig15/200902_sh130_phmm_37c_pc58_scatter_rel_diam_thick.fig
- Whitley2020_source_data/SuppFig15/SuppFig15_sourceData_FtsZGFP_PC58_PHMM_37C.csv
- Whitley2020_source_data/SuppFig16/
- Whitley2020_source_data/SuppFig16/201030_wt_d213a_treadmilling_speed_violindabest.fig
- Whitley2020_source_data/SuppFig16/SuppFig16_sourceData_FtsAmNG_D213A_PHMM_37C.xlsx
- Whitley2020_source_data/SuppFig17/
- Whitley2020_source_data/SuppFig17/201029_sh131_diam_thick_traces.fig
- Whitley2020_source_data/SuppFig17/201109_wt_d213a_postcon_thickness_violindabest.fig
- Whitley2020_source_data/SuppFig17/SuppFig17_sourceData_FtsZGFP_D213A_CDM_30C.mat
- Whitley2020_source_data/SuppFig18/
- Whitley2020_source_data/SuppFig18/210129_stds_thick_wt_d213a_violindabest_neworder_quartind.fig
- Whitley2020_source_data/SuppFig18/210129_thick_wt_d213a_preconstrict_violindabest_neworder_quartind.fig
- Whitley2020_source_data/SuppFig18/SIfig18e/
- Whitley2020_source_data/SuppFig18/SIfig18e/SH130/
- Whitley2020_source_data/SuppFig18/SIfig18e/SH130/slide2_pos15_488_MMStack_Default.ome.tif
- Whitley2020_source_data/SuppFig18/SIfig18e/SH130/slide2_pos15_561_MMStack_Default.ome.tif
- Whitley2020_source_data/SuppFig18/SIfig18e/SH130/slide2_pos19_488_MMStack_Default.ome.tif
- Whitley2020_source_data/SuppFig18/SIfig18e/SH130/slide2_pos19_561_MMStack_Default.ome.tif
- Whitley2020_source_data/SuppFig18/SIfig18e/SH130/slide2_pos8_488_MMStack_Default.ome.tif
- Whitley2020_source_data/SuppFig18/SIfig18e/SH130/slide2_pos8_561_MMStack_Default.ome.tif
- Whitley2020_source_data/SuppFig18/SIfig18e/SH131/
- Whitley2020_source_data/SuppFig18/SIfig18e/SH131/pos2_488_MMStack_Default.ome.tif
- Whitley2020_source_data/SuppFig18/SIfig18e/SH131/pos2_561_MMStack_Default.ome.tif
- Whitley2020_source_data/SuppFig18/SIfig18e/SH131/pos3_488_MMStack_Default.ome.tif
- Whitley2020_source_data/SuppFig18/SIfig18e/SH131/pos3_561_MMStack_Default.ome.tif
- Whitley2020_source_data/SuppFig18/SIfig18e/SH131/pos9_488_MMStack_Default.ome.tif
- Whitley2020_source_data/SuppFig18/SIfig18e/SH131/pos9_561_MMStack_Default.ome.tif
- Whitley2020_source_data/SuppFig19/
- Whitley2020_source_data/SuppFig19/201029_sh212_thick_rad_scatter.fig
- Whitley2020_source_data/SuppFig19/201029_sh212_zint_scatter.fig
- Whitley2020_source_data/SuppFig1/Sfig1_uncropped_western_blots_annotated.xlsx
- Whitley2020_source_data/SuppFig2/
- Whitley2020_source_data/SuppFig20/
- Whitley2020_source_data/SuppFig20/201028_sh35_phmm_37c_scatter_2bint.fig
- Whitley2020_source_data/SuppFig20/SuppFig20_sourceData_mNG_PBP2B_PHMM_37C.csv
- Whitley2020_source_data/SuppFig21/
- Whitley2020_source_data/SuppFig21/200629_d213a_10um_teff_violindabest.fig
- Whitley2020_source_data/SuppFig21/SuppFig21_constrictionData_mNG_PBP2B_PHMM_37C_D213A.mat
- Whitley2020_source_data/SuppFig22/
- Whitley2020_source_data/SuppFig22/200615_sh35_cdm_30c_post_tcpd_align_onlymature_900nm.fig
- Whitley2020_source_data/SuppFig22/200615_sh35_phmm_37c_post_tcpd_align_onlymature_900nm.fig
- Whitley2020_source_data/SuppFig25/
- Whitley2020_source_data/SuppFig25/200618_sh35_phmm_37c_para_lin_compare.fig
- Whitley2020_source_data/SuppFig25/200627_sh35_phmm_37c_dmso_pc19_compare_d0_1100.fig
- Whitley2020_source_data/SuppFig25/SIfig25_REV_constrictionData_mNG_PBP2B_PHMM_37C_DMSO.mat
- Whitley2020_source_data/SuppFig25/SIfig25_REV_constrictionData_mNG_PBP2B_PHMM_37C_PC19_noDMSO.mat
- Whitley2020_source_data/SuppFig2/201023_cell_lengths_cdm_wt_sh130.fig
- Whitley2020_source_data/SuppFig2/201023_cell_lengths_phmm_wt_sh130.fig
- Whitley2020_source_data/SuppFig2/desktop.ini
- Whitley2020_source_data/SuppFig2/SIfig2a_Cell Length Analysis.csv
- Whitley2020_source_data/SuppFig2/SIfig2b_REV_Cell_width_Analysis.xlsx
- Whitley2020_source_data/SuppFig3/
- Whitley2020_source_data/SuppFig3/201120_ME7_growth_rate_constriction_rate_fitted.fig
- Whitley2020_source_data/SuppFig3/20201022_CDM30_analysed.xlsx
- Whitley2020_source_data/SuppFig3/20201022_CDM37_analysed.xlsx
- Whitley2020_source_data/SuppFig3/20201028_PHMM30_analysed.xlsx
- Whitley2020_source_data/SuppFig3/20201028_PHMM37_analysed.xlsx
- Whitley2020_source_data/SuppFig4/
- Whitley2020_source_data/SuppFig4/Z-condensation-time.fig
- Whitley2020_source_data/SuppFig4/Z-condensation-time.pdf
- Whitley2020_source_data/SuppFig4/Z-condensation-tracks.fig
- Whitley2020_source_data/SuppFig4/Z-condensation-tracks.pdf
- Whitley2020_source_data/SuppFig8/
- Whitley2020_source_data/SuppFig8/FigS8b-rawData-ringtype_iMedFilt.csv
- Whitley2020_source_data/SuppFig8/FigS8b-VerCINI_Ring_intensity-diameter-kdeSide.fig
- Whitley2020_source_data/SuppFig8/Ring_density-diameterNorm-kdeSide.fig
- Whitley2020_source_data/SuppFig8/Ring_density-diameterNorm-kdeSide.pdf
- Whitley2020_source_data/SuppFig9/
- Whitley2020_source_data/SuppFig9/FigS9_zlifetime3cats-dabest.fig
- Whitley2020_source_data/SuppFig9/FigS9_zprocessivity3cats-dabest.fig
- Whitley2020_source_data/SuppFig9/FigS9_zspeed3cats-dabest.fig
- Whitley2020_source_data/SuppFig9/figureS9_zdynamics_raw_data.mat
- Whitley2020_source_data/SuppFig9/ftsz_dynamics_div_state_categories.csv
