# Supplementary material for: FtsZ treadmilling is essential for Z-ring condensation and septal constriction initiation in Bacillus subtilis cell division
Source: Nat Commun. 2021 Apr 27;12:2448. doi: 10.1038/s41467-021-22526-0 (PMC8079713; doi:10.1038/s41467-021-22526-0)
Supplement: Supplementary file 27 — Source Data [file 41467_2021_22526_MOESM27_ESM.zip › Whitley2020_source_data/Fig1/Fig1bc_flatpad_FtsZ-GFP_Data.csv]

ID	TrackRsq	TrackTConMin	TrackD0	TrackTTot	TrackCutTime	Time	TCon	WRad	WAx	Intensity	IntensityMed	IntensityMax	Intensity_WAx	FittedDiam	Density	Density2d	SERad	SEAx
2	-1.13864571839458	4.99999999999998	600	40.7874051204805	10	1	4.99999999999998	420.047956171744	399.721657507407	36368.6566238403	1071.75979614258	4018.23779296875	90.9849540068176	562.022001086335	20.5979533331715	0.0515307413203894	0.892372406363303	0.0696603406932792
2	-1.13864571839458	4.99999999999998	600	40.7874051204805	10	2	5.99999999999998	522.858090151829	404.347918450382	37054.8764801025	1431.33340454102	3392.70660400391	91.6410714369725	554.11413593781	21.2861083122767	0.0526430515429717	0.928569625033744	0.107823750525536
2	-1.13864571839458	4.99999999999998	600	40.7874051204805	10	3	6.99999999999998	470.702289319986	391.980163786594	33487.9668273926	1213.42993164063	3295.21029663086	85.4328099256178	546.091770297927	19.5197061906618	0.0497976887455176	0.931257340182203	0.0934317229211099
2	-1.13864571839458	4.99999999999998	600	40.7874051204805	10	4	7.99999999999998	524.427745097454	516.334968007392	34236.6223068237	1200.42166137695	3102.03646850586	66.3069991926899	537.949781604325	20.2581276588716	0.0392344677662457	0.960065878247818	0.0524650332451335
2	-1.13864571839458	4.99999999999998	600	40.7874051204805	10	5	8.99999999999998	533.592346993223	595.151299069681	29786.6483917236	1150.61437988281	2623.46298217773	50.0488673019534	529.682653547536	17.9001230186883	0.0300765923667967	0.960700102289742	0.490006026422299
2	-1.13864571839458	4.99999999999998	600	40.7874051204805	10	6	9.99999999999998	517.911434275773	401.424487316215	26985.6183013916	1026.70896911621	2458.2201385498	67.2246441212595	521.284432349726	16.4781231839134	0.0410491230718894	0.932304374195473	0.221484173571836
2	-1.13864571839458	4.99999999999998	600	40.7874051204805	10	7	11	536.799123970799	514.459050999851	27099.0204086304	1027.78667449951	2320.28189086914	52.6747859833809	512.748676596239	16.8228344522004	0.0327000456489301	0.969678342164171	0.155440421168888
2	-1.13864571839458	4.99999999999998	600	40.7874051204805	10	8	12	563.988909301912	589.793534793177	26292.6064224243	1044.74871063232	2185.37600708008	44.579339839058	504.068399418384	16.6032954405669	0.0281510299131867	0.992171398768716	0.398595086088531
2	-1.13864571839458	4.99999999999998	600	40.7874051204805	10	9	13	525.486252040253	691.093279987846	27515.2618103027	1055.89888763428	2441.05233764648	39.8141070200923	495.236001552017	17.6852648589901	0.0255902717782195	0.937325581366761	0.385451075975003
2	-1.13864571839458	4.99999999999998	600	40.7874051204805	10	10	14	487.310905502036	703.566942322917	24819.1521911621	995.265960693359	2370.54556274414	35.2761772877198	486.24319344773	16.2473873477393	0.0230928805354277	0.904715384406008	0.387897242137149
2	-1.13864571839458	4.99999999999998	600	40.7874051204805	10	11	15	520.349931944233	922.539338713407	21187.1727828979	801.874114990234	1911.94378662109	22.9661456089732	477.080904161196	14.1361486034282	0.0153230848921226	0.905995757626852	0.379793022786655
2	-1.13864571839458	4.99999999999998	600	40.7874051204805	10	12	16	531.016473011387	908.214652378939	20947.5261993408	868.397300720215	1812.80821228027	23.0645102944241	467.739174173259	14.2553907145573	0.0156960589407111	0.947508295645893	0.585498241614092
2	-1.13864571839458	4.99999999999998	600	40.7874051204805	10	13	17	459.72760825991	786.124723316206	20994.8259811401	668.007743835449	2042.72479248047	26.706736677324	458.207028533282	14.5848061080534	0.0185527889856059	0.922186294078447	0.341079967505317
2	-1.13864571839458	4.99999999999998	600	40.7874051204805	10	14	18	575.38019046615	1263.93416968102	19069.0453338623	848.414726257324	1507.70018005371	15.0870557907892	448.472325721797	13.5345378114158	0.0107082616611525	0.982602713969041	0.995121483174079
2	-1.13864571839458	4.99999999999998	600	40.7874051204805	10	15	19	569.037625860851	307.871137333663	18035.5804519653	700.687461853027	1447.55964660645	58.5815890640597	438.521576298516	13.0914962255259	0.0425226487253908	0.997150785808326	0.938937592226714
2	-1.13864571839458	4.99999999999998	600	40.7874051204805	10	16	20	543.183957475833	1195.95681303652	19395.9964981079	756.975479125977	1651.90063476563	16.2179739992966	428.339723607737	14.4136466861707	0.0120519792429416	0.94895654934766	0.791988730071454
2	-1.13864571839458	4.99999999999998	600	40.7874051204805	10	17	21	532.016892988317	376.649431162137	16851.6567001343	724.655570983887	1433.2963104248	44.7409588490261	417.90987636256	12.8354203373132	0.0340778965142999	0.931664700118293	0.282979832335118
2	-1.13864571839458	4.99999999999998	600	40.7874051204805	10	18	22	425.581785030505	243.705251806237	17338.5752563477	596.243118286133	1736.5811920166	71.1456775257886	407.212979535756	13.5532023628744	0.0556130910697407	0.887171529419979	0.175277130690637
2	-1.13864571839458	4.99999999999998	600	40.7874051204805	10	19	23	601.986129114545	1354.42070654075	17154.7124557495	791.373870849609	1316.85797119141	12.6657192797675	396.227405214992	13.7812642372438	0.0101750247694025	0.970457141131384	0.272988191643136
3	0.0889717759367449	4.72008780386437	616.132932690673	48.3220710389772	10	1	4.72008780386437	628.447679510127	458.832396874692	17498.5036773682	813.162651062012	1303.74159240723	38.1370273689437	585.267993833946	9.51691664777765	0.0207415969591544	1.0403072620913	0.232103890371975
3	0.0889717759367449	4.72008780386437	616.132932690673	48.3220710389772	10	2	5.72008780386437	523.760172307597	488.358797796262	20054.1094055176	786.480125427246	1867.62191772461	41.0642943180557	578.51758096147	11.0341007645414	0.022594249994744	0.887912166792679	0.330371347691135
3	0.0889717759367449	4.72008780386437	616.132932690673	48.3220710389772	10	3	6.72008780386437	706.2951220091	548.124624120147	19550.263092041	982.963577270508	1350.8264465332	35.6675511949919	571.687465628389	10.8853917460836	0.0198593372147018	1.05857411266766	0.271394070958424
3	0.0889717759367449	4.72008780386437	616.132932690673	48.3220710389772	10	4	7.72008780386437	472.370551283	454.531254279049	20780.5438156128	781.945388793945	1959.30717468262	45.7186246709782	564.774756191979	11.7120187548477	0.0257672462445395	0.923978891578919	0.160911748787254
3	0.0889717759367449	4.72008780386437	616.132932690673	48.3220710389772	10	5	8.72008780386437	521.862933249472	393.095786848584	22036.3604202271	894.40665435791	2002.18890380859	56.058500644056	557.776381811572	12.5756335441917	0.0319912702321474	0.919040720782626	0.179150278779253
3	0.0889717759367449	4.72008780386437	616.132932690673	48.3220710389772	10	6	9.72008780386437	552.756103371226	369.697487557511	20938.9373397827	890.65389251709	1888.86528015137	56.6380298609019	550.68907650498	12.1031468496461	0.0327379743086928	0.898871774746127	0.219403785537724
3	0.0889717759367449	4.72008780386437	616.132932690673	48.3220710389772	10	7	10.7200878038644	454.751328136834	576.493444042276	21222.5682830811	801.773658752441	2054.97102355957	36.8131997031431	543.509361333369	12.42913880663	0.0215598961880276	0.932796197523928	0.221764505424963
3	0.0889717759367449	4.72008780386437	616.132932690673	48.3220710389772	10	8	11.7200878038644	575.270694151689	760.059255894953	20625.7833251953	858.045906066895	1729.41006469727	27.1370727548195	536.233524438846	12.243529066119	0.0161086507021121	0.956799052110727	0.172780774098284
3	0.0889717759367449	4.72008780386437	616.132932690673	48.3220710389772	10	9	12.7200878038644	570.078308842854	532.577821238919	18411.0543136597	753.980857849121	1586.61570739746	34.5696977595323	528.857598609688	11.0812827848386	0.0208068799392744	0.910842473970207	0.335194738061786
3	0.0889717759367449	4.72008780386437	616.132932690673	48.3220710389772	10	10	13.7200878038644	532.964957354611	418.551219268216	21224.3681182861	839.003326416016	2021.58276367188	50.7091298297834	521.377335988346	12.9578440291189	0.0309588012950341	0.870028133760306	0.318568051801558
3	0.0889717759367449	4.72008780386437	616.132932690673	48.3220710389772	10	11	14.7200878038644	667.025819382829	526.155671251508	20958.3989639282	1071.66251373291	1653.75816345215	39.8330762340294	513.78817946446	12.9844668590005	0.0246779946857092	0.951116684181439	0.275467783290456
3	0.0889717759367449	4.72008780386437	616.132932690673	48.3220710389772	10	12	15.7200878038644	606.19165442028	756.151720708037	19867.604309082	824.20922088623	1658.28125	26.2746268572643	506.085230205846	12.4960273268521	0.0165258201292609	0.936884982877828	0.469058386812463
3	0.0889717759367449	4.72008780386437	616.132932690673	48.3220710389772	10	13	16.7200878038644	705.557380288377	1061.46394406896	17963.2660903931	996.935188293457	1244.66021728516	16.92310529318	498.263210670428	11.475631879441	0.0108111367734743	1.06504612305188	0.359661883843051
3	0.0889717759367449	4.72008780386437	616.132932690673	48.3220710389772	10	14	17.7200878038644	601.8112993391	838.40779223411	17536.2993240356	794.910926818848	1417.42254638672	20.9161931538191	490.316422305742	11.3844390845999	0.0135786417898905	0.945289092586947	0.319099292421968
3	0.0889717759367449	4.72008780386437	616.132932690673	48.3220710389772	10	15	18.7200878038644	740.090439454698	734.475459265276	18724.7434463501	958.59513092041	1331.70645141602	25.49403551901	482.238696972569	12.3595866375846	0.0168277734561048	1.00493193466276	0.435131404318446
3	0.0889717759367449	4.72008780386437	616.132932690673	48.3220710389772	10	16	19.7200878038644	609.210644548541	814.113170966863	19578.2129058838	893.733116149902	1601.07154846191	24.0485151255226	474.02334091572	13.1469026603521	0.0161487408989324	0.940505692061602	0.265742255303957
3	0.0889717759367449	4.72008780386437	616.132932690673	48.3220710389772	10	17	20.7200878038644	498.088184212514	355.757988130746	17939.1527252197	639.417358398438	1624.57775878906	50.4251578987085	465.663069834833	12.2625349358791	0.0344687550104214	0.935521591649396	0.517745427206382
3	0.0889717759367449	4.72008780386437	616.132932690673	48.3220710389772	10	18	21.7200878038644	597.120492259545	1257.99846514758	17798.3987503052	818.321090698242	1451.05340576172	14.1481879695435	457.149933263803	12.3928844088753	0.00985127148578952	0.939219512469961	0.451884733925443
3	0.0889717759367449	4.72008780386437	616.132932690673	48.3220710389772	10	19	22.7200878038644	546.500967288905	1353.71237170454	17432.6466674805	709.234130859375	1441.57356262207	12.8776592663699	448.475226025027	12.372999565194	0.00914005059258968	0.948265672088833	0.761711081897411
4	0.852052925926034	4.99999999999998	600	37.4702853608837	16	1	4.99999999999998	584.177493398364	302.576308750219	35871.0622329712	1483.05863952637	3102.03179931641	118.552117914107	558.535527159795	20.4429497882272	0.0675629558462991	0.943746730806969	0.137772688171861
4	0.852052925926034	4.99999999999998	600	37.4702853608837	16	2	5.99999999999998	545.319990273224	312.452332715163	42362.8191375732	1697.71957397461	3881.32325744629	135.581702237416	549.867549615	24.5231858973072	0.0784861667832801	0.940278399251441	0.0641076777380929
4	0.852052925926034	4.99999999999998	600	37.4702853608837	16	3	6.99999999999998	530.980308718782	311.777201294476	43775.7597427368	1463.11633300781	3907.49670410156	140.407186801931	541.060725925971	25.7535918495515	0.082602549970378	0.99018112161393	0.0510553021456975
4	0.852052925926034	4.99999999999998	600	37.4702853608837	16	4	7.99999999999998	555.831778735008	294.867804531839	29917.9425430298	1320.73086547852	2615.03579711914	101.462221657364	532.108162086876	17.8970697393102	0.0606952317758983	0.969726746124312	0.0608823884277304
4	0.852052925926034	4.99999999999998	600	37.4702853608837	16	5	8.99999999999998	513.909383480163	300.67150176391	41087.4907836914	1333.33589935303	3834.04809570313	136.652428123879	523.002373971101	25.0066828867913	0.083169448185438	0.965075018088748	0.0596401657105942
4	0.852052925926034	4.99999999999998	600	37.4702853608837	16	6	9.99999999999998	485.829655379228	304.956029904471	38372.3446807861	1322.46241760254	3759.47080993652	125.829106224942	513.735214093156	23.7754709680684	0.0779636033939587	0.930802683833853	0.0416724376133727
4	0.852052925926034	4.99999999999998	600	37.4702853608837	16	7	11	479.098527700762	304.564330431863	39487.5977401733	1344.9986038208	3834.76724243164	129.652732754952	504.297786252602	24.9243464575709	0.0818360653797801	0.957010792813022	0.0475977267093797
4	0.852052925926034	4.99999999999998	600	37.4702853608837	16	8	12	478.227092009277	307.241802214259	40900.7949295044	1488.87776184082	4022.62944030762	133.122493862283	494.680345515373	26.3182628880745	0.0856597725257487	0.936420498878677	0.0575621660690126
4	0.852052925926034	4.99999999999998	600	37.4702853608837	16	9	13	451.21304163689	300.694528618097	39606.451675415	1321.41957092285	4256.94317626953	131.716569162181	484.872180331212	26.0009248547387	0.0864695642259647	0.895557528839926	0.0485267476779254
4	0.852052925926034	4.99999999999998	600	37.4702853608837	16	10	14	473.683532647868	317.706708681667	36670.4127883911	1270.06797790527	3669.25531005859	115.422217366942	474.861472725549	24.5809685380218	0.0773700015338712	0.9192383688388	0.0407630217516845
4	0.852052925926034	4.99999999999998	600	37.4702853608837	16	11	15	459.63862785525	316.764439882771	37469.87550354	1217.22483825684	3827.19241333008	118.289399900465	464.635131365474	25.6696728286588	0.0810371039064823	0.929509934965415	0.0694496309116674
4	0.852052925926034	4.99999999999998	600	37.4702853608837	16	12	16	466.896044788104	319.361217113593	34146.705696106	1116.82252502441	3443.28231811523	106.921892409874	454.178590775639	23.9316300337199	0.0749359306994617	0.926497780338853	0.0447782673794004
4	0.852052925926034	4.99999999999998	600	37.4702853608837	16	13	17	451.492945265884	309.353769893735	33780.9231338501	1118.7816619873	3464.76557922363	109.198356126237	443.47556791652	24.2466610921469	0.0783784244829979	0.917445017325479	0.0502793441940286
4	0.852052925926034	4.99999999999998	600	37.4702853608837	16	14	18	440.687558645301	333.344375499823	37089.4365005493	1113.96365356445	3793.70137023926	111.26462369415	432.507764506967	27.2964679017239	0.0818866910857429	0.925359049263608	0.0400304373724176
4	0.852052925926034	4.99999999999998	600	37.4702853608837	16	15	19	432.932060138601	310.25487378168	31613.2666702271	961.520690917969	3334.43499755859	101.894504620974	421.254499535314	23.8877337258073	0.0769939032210549	0.908246509071925	0.0638396420423518
4	0.852052925926034	4.99999999999998	600	37.4702853608837	16	16	20	424.405742329606	292.105081291193	33186.0993728638	969.662925720215	3545.58023071289	113.610140659557	409.692250840411	25.7838987498328	0.0882692578843891	0.930284392906286	0.0626748279785512
4	0.852052925926034	4.99999999999998	600	37.4702853608837	16	17	21	421.040761759137	328.426903395762	34763.4998703003	1145.89352416992	3726.13995361328	105.848514573148	397.794076650993	27.8173214147026	0.0846986684923984	0.909780491723807	0.0372635240126162
4	0.852052925926034	4.99999999999998	600	37.4702853608837	16	18	22	440.687431103695	336.201703115375	32173.3190383911	1046.00430297852	3359.95697021484	95.6964784540371	385.528876270702	26.5637314131412	0.0790112934199659	0.906141231482333	0.0454997901949879
4	0.852052925926034	4.99999999999998	600	37.4702853608837	16	19	23	434.293067111989	369.232474565265	33025.4770889282	1178.58824157715	3552.82080078125	89.4435873437526	372.860431607437	28.1937555240776	0.0763577352107854	0.871352133224398	0.0915857311097878
4	0.852052925926034	4.99999999999998	600	37.4702853608837	16	20	24	429.342197890596	387.81247295173	32710.418548584	1221.84387207031	3502.10498046875	84.345968296526	359.746144494167	28.9427691292262	0.0746308361588684	0.870409790691059	0.0788804585235493
4	0.852052925926034	4.99999999999998	600	37.4702853608837	16	21	25	549.504143435963	459.875543834074	32596.2765045166	1361.45686340332	2913.30027770996	70.8806479091168	346.135342746666	29.9758960810944	0.0651826270890149	0.925264973717589	0.0871840301513148
4	0.852052925926034	4.99999999999998	600	37.4702853608837	16	22	26	454.691574590734	464.437047005193	27492.5914764404	1048.56449890137	2798.41659545898	59.1955177859294	331.966959979885	26.3615501503327	0.05676022255399	0.880365322817558	0.217347812821796
4	0.852052925926034	4.99999999999998	600	37.4702853608837	16	23	27	483.892709460903	511.457631930199	30651.9773864746	1057.19019317627	2988.14984130859	59.9306286051429	317.166280582001	30.7624991386003	0.0601467203109379	0.897338766884904	0.0913776835501867
4	0.852052925926034	4.99999999999998	600	37.4702853608837	16	24	28	583.571317969869	653.244148244188	29493.9218673706	1326.1895904541	2373.12307739258	45.149921276211	301.640243598487	31.1238540345863	0.0476450560150321	0.992277985117365	0.578127202863988
4	0.852052925926034	4.99999999999998	600	37.4702853608837	16	25	29	570.804373705179	661.013376742956	26338.6589431763	1208.06793212891	2258.59802246094	39.8458788730661	285.270439369537	29.389149289232	0.0444607481834068	0.904974547941277	0.607819293291945
4	0.852052925926034	4.99999999999998	600	37.4702853608837	16	26	30	600.330760173272	938.648656196277	23642.7278442383	1012.32867431641	1810.60514831543	25.1880484653828	267.902240748417	28.0912693680719	0.0299273526709209	0.98427835798172	0.26080972669215
4	0.852052925926034	4.99999999999998	600	37.4702853608837	16	27	31	602.252049924785	1222.57637860588	19875.2528839111	859.845161437988	1520.66366577148	16.2568598835314	249.327089619152	25.3742563353847	0.0207547412001525	1.00601209960436	0.188807976423633
5	0.80231015123153	4.99999999999998	600	27.3537276747359	14	1	4.99999999999998	543.784718452885	308.811844457336	44282.2281723022	1758.64329528809	3806.60842895508	143.395497831755	542.397861824381	25.9873277561961	0.0841526263406857	1.0117647365831	0.0370974049144056
5	0.80231015123153	4.99999999999998	600	27.3537276747359	14	2	5.99999999999998	506.391961560893	300.661582920392	40340.6033401489	1497.15658569336	3718.90658569336	134.172789713643	530.126898595037	24.2221492473207	0.0805628341740427	0.986977161436824	0.0325598235628367
5	0.80231015123153	4.99999999999998	600	27.3537276747359	14	3	6.99999999999998	513.308056434131	295.242686770673	42247.134147644	1598.87103271484	3929.32958984375	143.092906414509	517.565084522058	25.9825882082948	0.0880041720676946	0.972996054769141	0.0374913513244727
5	0.80231015123153	4.99999999999998	600	27.3537276747359	14	4	7.99999999999998	485.776175277772	294.572538591757	43515.2002944946	1593.34385681152	4146.44741821289	147.723207677555	504.690702132164	27.4451627392537	0.0931694545270882	0.980388511780964	0.0447432616764011
5	0.80231015123153	4.99999999999998	600	27.3537276747359	14	5	8.99999999999998	462.421697900338	305.548281125478	41887.1386795044	1417.86727905273	4197.57629394531	137.088444828472	491.479188695706	27.1284942522617	0.0887862767623327	0.963027289968812	0.0692663328351317
5	0.80231015123153	4.99999999999998	600	27.3537276747359	14	6	9.99999999999998	459.575740639078	286.313218153578	42902.3757629395	1229.37138366699	4350.25384521484	149.844202232838	477.902585286292	28.5753849561927	0.0998046305387998	0.95265077665359	0.0443379004699873
5	0.80231015123153	4.99999999999998	600	27.3537276747359	14	7	11	459.156181039055	288.564801208386	43479.3494491577	1414.39889526367	4452.02874755859	150.674473349088	463.928840584042	29.8319603434948	0.103380454645096	0.935884390108278	0.0762884844469889
5	0.80231015123153	4.99999999999998	600	27.3537276747359	14	8	12	438.555924683089	293.106911105405	41307.0992736816	1094.15340423584	4442.26864624023	140.928438425074	449.520919677811	29.2499358601868	0.0997927198300285	0.921913336889828	0.038933815437381
5	0.80231015123153	4.99999999999998	600	27.3537276747359	14	9	13	393.87842218946	285.245552695156	40069.2021713257	905.783386230469	4718.9739074707	140.472662212364	434.635646640169	29.345092334751	0.102876598977557	0.914843046703338	0.0372812492921706
5	0.80231015123153	4.99999999999998	600	27.3537276747359	14	10	14	400.533014997062	291.320111581871	37040.5328903198	905.302139282227	4307.2278137207	127.147187639018	419.222176694709	28.124389557499	0.0965411876467547	0.910693469522724	0.0397768953999293
5	0.80231015123153	4.99999999999998	600	27.3537276747359	14	11	15	402.893408762526	289.458274695404	36030.6509780884	1074.46255493164	4170.16540527344	124.476147783315	403.219941886536	28.4433164647161	0.0982639604780584	0.897124586341186	0.0435154074699445
5	0.80231015123153	4.99999999999998	600	27.3537276747359	14	12	16	401.580304940616	307.696266198161	37211.2771148682	1030.16945648193	4216.81790161133	120.93509477591	386.555829909877	30.6416731211859	0.0995841564793387	0.926360005480283	0.0503321614628789
5	0.80231015123153	4.99999999999998	600	27.3537276747359	14	13	17	389.202149139726	314.015039147128	34910.7813949585	1045.41692352295	4065.1044921875	111.17550767561	369.140214200032	30.1035932281134	0.0958667244405729	0.921417187219316	0.0491207008381869
5	0.80231015123153	4.99999999999998	600	27.3537276747359	14	14	18	394.606700482044	315.341663847204	32722.7050247192	886.507881164551	3782.63018798828	103.769050449911	350.861205951838	29.6868400819266	0.0941418261061473	0.901247128849138	0.040284638352285
5	0.80231015123153	4.99999999999998	600	27.3537276747359	14	15	19	381.063014921491	319.610539639547	32958.1472702026	889.838897705078	3978.91906738281	103.119713471816	331.576045492297	31.6395115058169	0.0989939553980277	0.911025084177715	0.0494359652498546
5	0.80231015123153	4.99999999999998	600	27.3537276747359	14	16	20	366.389152679858	312.39626433027	30345.4667205811	802.897575378418	3752.41500854492	97.1377387807024	311.097672840287	31.0489691865393	0.0993896942177064	0.907458435791025	0.0781125692861035
5	0.80231015123153	4.99999999999998	600	27.3537276747359	14	17	21	372.511209980361	345.0596483674	33840.0953826904	973.997077941895	4159.95440673828	98.0702772485858	289.172699522231	37.2498404154668	0.107951887714802	0.883829626476185	0.122725222947026
5	0.80231015123153	4.99999999999998	600	27.3537276747359	14	18	22	388.603311425629	351.898914554006	28580.4042129517	913.733985900879	3384.85095214844	81.2176537946253	265.442909589438	34.272624671657	0.0973933799002873	0.88221951961305	0.0733340444690233
5	0.80231015123153	4.99999999999998	600	27.3537276747359	14	19	23	485.618399031973	373.92697111334	29767.4717636108	1079.85729217529	2948.94325256348	79.607715043877	239.372150330063	39.5838886687068	0.105859945194241	0.88859144592801	0.057346649553888
5	0.80231015123153	4.99999999999998	600	27.3537276747359	14	20	24	473.311556012214	420.502804372389	29426.6530532837	1016.9077911377	2962.28970336914	69.9796832442146	210.090729105238	44.5845212877939	0.106026691913119	0.880453142342586	0.0754641425358631
5	0.80231015123153	4.99999999999998	600	27.3537276747359	14	21	25	484.055464869752	366.432663428527	27828.4663009644	1004.98070526123	2789.98937988281	75.9442841164522	176.003416325657	50.3290000038375	0.137348563670428	0.864422699155189	0.129183500027436
5	0.80231015123153	4.99999999999998	600	27.3537276747359	14	22	26	503.832570195363	517.290651991623	28607.4856033325	988.543655395508	2698.28430175781	55.3025373514691	133.477678510808	68.2214853299524	0.131882308461003	0.905077334476592	0.233712179295049
5	0.80231015123153	4.99999999999998	600	27.3537276747359	14	23	27	550.797472199889	387.034353990312	24660.0887451172	1046.98734283447	2150.2370300293	63.7155035228073	68.230336090091	115.044868478677	0.297247175328411	0.923420533363065	0.16015359359828
5	0.80231015123153	4.99999999999998	600	27.3537276747359	14	24	28	543.971802399768	640.256286563285	23972.5576705933	971.796501159668	2036.66961669922	37.4421277442994	0	Inf	Inf	0.954758567570847	0.170171211533782
5	0.80231015123153	4.99999999999998	600	27.3537276747359	14	25	29	641.287325284084	1076.84206875915	17130.8233566284	835.503372192383	1255.43370056152	15.9083897756412	0	Inf	Inf	1.02048533768033	0.395740541775992
5	0.80231015123153	4.99999999999998	600	27.3537276747359	14	26	30	653.18905455607	1094.55631157005	19327.4094314575	892.846015930176	1549.24290466309	17.6577570538458	0	Inf	Inf	0.914021350291366	0.288964037442895
5	0.80231015123153	4.99999999999998	600	27.3537276747359	14	27	31	550.813070965329	1100.61716327711	17490.1882476807	687.775848388672	1448.22994995117	15.8912552259346	0	Inf	Inf	0.949248104285346	0.326871244083876
5	0.80231015123153	4.99999999999998	600	27.3537276747359	14	28	32	543.629887586047	1140.43652765839	15835.1076202393	700.254470825195	1364.53929138184	13.8851284014489	0	Inf	Inf	0.923927532117742	0.505027462511303
6	0.754005210825942	4.99999999999998	600	28.499678402688	15	1	4.99999999999998	504.28434935376	311.025662135928	39405.2112350464	1436.07697296143	4011.45843505859	126.694405099683	544.831526780612	23.0219208814739	0.0740193613715788	0.895767877616914	0.063889314089836
6	0.754005210825942	4.99999999999998	600	28.499678402688	15	2	5.99999999999998	525.010788874659	298.636167692061	41727.0155105591	1422.60568237305	3950.5301361084	139.725257771141	533.1131878775	24.9142618490378	0.0834268067447482	0.951916116666872	0.0470149013771041
6	0.754005210825942	4.99999999999998	600	28.499678402688	15	3	6.99999999999998	515.806487009601	294.960960479448	39927.3787155151	1426.07916259766	3795.84866333008	135.364960334461	521.131412988825	24.3878589119426	0.0826816500471824	0.95516022750559	0.0404480148977447
6	0.754005210825942	4.99999999999998	600	28.499678402688	15	4	7.99999999999998	486.720334420179	287.543622982853	37161.9826049805	1212.63850402832	3785.28073120117	129.239460153831	508.867593897025	23.2457845522564	0.080842636366318	0.899233730590761	0.0421132386053687
6	0.754005210825942	4.99999999999998	600	28.499678402688	15	5	8.99999999999998	466.13252632866	295.931881891327	38541.7192764282	1255.61447906494	4165.49453735352	130.238482687653	496.300822720823	24.7193027183607	0.0835303805739936	0.884760809055892	0.0518116229488742
6	0.754005210825942	4.99999999999998	600	28.499678402688	15	6	9.99999999999998	473.97770333354	296.098863794175	36013.2056121826	1066.63022613525	3677.00959777832	121.625612306355	483.407473202664	23.7136577628402	0.0800869596694031	0.922242442813228	0.0615464255425157
6	0.754005210825942	4.99999999999998	600	28.499678402688	15	7	11	443.528789375335	300.296962972157	35612.0091705322	1009.56101989746	3878.65863037109	118.589308456756	470.16067855894	24.110171485613	0.0802877633093095	0.901860296573399	0.047934656799128
6	0.754005210825942	4.99999999999998	600	28.499678402688	15	8	12	430.053433074563	297.450340856795	36360.3377914429	1048.66312408447	4099.40615844727	122.240027315848	456.529672833893	25.3518131957427	0.0852304055954943	0.88746166296396	0.061002047885262
6	0.754005210825942	4.99999999999998	600	28.499678402688	15	9	13	435.250079486788	309.476957239169	34239.8707199097	1063.19253540039	3788.58892822266	110.637867921935	442.478949434478	24.6314301860727	0.0795905142851625	0.884338143255927	0.054187825365358
6	0.754005210825942	4.99999999999998	600	28.499678402688	15	10	14	414.575177630864	294.426608735226	33112.6224594116	947.879028320313	3828.30783081055	112.464775523021	427.967170712262	24.6282327421526	0.0836481215062341	0.884243481605993	0.0531299524137098
6	0.754005210825942	4.99999999999998	600	28.499678402688	15	11	15	401.764455300398	299.749137222995	30076.6292037964	778.530982971191	3669.01989746094	100.339335360359	412.945732175883	23.1838899707404	0.0773443092631589	0.859387244074745	0.0752334341882788
6	0.754005210825942	4.99999999999998	600	28.499678402688	15	12	16	395.211869401819	296.780715824125	32762.130027771	747.155639648438	4097.94976806641	110.391707684896	397.356837410777	26.2446972052418	0.088431275368965	0.853328094454137	0.0553882637628988
6	0.754005210825942	4.99999999999998	600	28.499678402688	15	13	17	381.610852829506	292.448178895336	32029.0465393066	667.155838012695	4044.34576416016	109.520417122411	381.130863027272	26.7497679865734	0.0914684033513743	0.876684567578109	0.0536848391293254
6	0.754005210825942	4.99999999999998	600	28.499678402688	15	14	18	408.195443147722	315.884205631777	32502.5901184082	905.433441162109	3892.27894592285	102.894002102454	364.182664698269	28.4085344090737	0.0899333803418751	0.864959053250005	0.0750003617656857
6	0.754005210825942	4.99999999999998	600	28.499678402688	15	15	19	380.872830960647	299.935306179449	30068.7618484497	676.565292358398	3808.06861877441	100.250824857744	346.406252515093	27.6299405457485	0.0921196670631957	0.863921598717552	0.0591852785774554
6	0.754005210825942	4.99999999999998	600	28.499678402688	15	16	20	395.316526375824	317.092600031791	27014.3419494629	739.3525390625	3238.4811706543	85.1938580299713	327.666858709221	26.242910696362	0.0827610316157832	0.876666850312068	0.101134896522977
6	0.754005210825942	4.99999999999998	600	28.499678402688	15	17	21	390.428660850975	300.779813821436	25729.1995544434	617.946090698242	3148.59759521484	85.5416433288905	307.788643083508	26.6087094693512	0.0884657422028596	0.871950657325343	0.0936891387749509
6	0.754005210825942	4.99999999999998	600	28.499678402688	15	18	22	412.843754566943	311.983284499562	26865.3172149658	753.666656494141	3156.90605163574	86.1113993913463	286.534687823316	29.8445403938676	0.0956607032384437	0.846921944432561	0.077525950880239
6	0.754005210825942	4.99999999999998	600	28.499678402688	15	19	23	418.927182937403	368.988677283778	25251.8806381226	811.517318725586	2900.76287841797	68.4353807927339	263.572392030773	30.4960743039771	0.0826477238501374	0.857905745157315	0.0926681493625073
6	0.754005210825942	4.99999999999998	600	28.499678402688	15	20	24	421.91635851707	423.473884741174	27089.9485702515	796.29370880127	3043.03671264648	63.9707654860672	238.408649917829	36.1689831685785	0.0854101857796612	0.872542693527444	0.164470225277677
6	0.754005210825942	4.99999999999998	600	28.499678402688	15	21	25	510.09434988551	383.10771403381	25544.8089904785	966.551078796387	2477.08338928223	66.6778768861441	210.25451926287	38.6729629919628	0.100945404060827	0.893763298165434	0.170200941339543
6	0.754005210825942	4.99999999999998	600	28.499678402688	15	22	26	470.695570612872	489.240014208865	24369.2092514038	848.797058105469	2518.93026733398	49.8103355074308	177.694235655744	43.6534150619905	0.0892269924662255	0.864032504334499	0.192740137352732
6	0.754005210825942	4.99999999999998	600	28.499678402688	15	23	27	504.485284882505	518.755093809011	23526.2630615234	842.221328735352	2275.62208557129	45.35138708476	137.63546018413	54.4092496761013	0.104884270680787	0.892907754421624	0.0909400922653743
6	0.754005210825942	4.99999999999998	600	28.499678402688	15	24	28	603.787219947333	787.485358572196	20329.9656295776	831.685905456543	1646.69299316406	25.8163093551838	79.4468275950383	81.4535865252772	0.103435048840733	0.965015797211673	0.144102857620606
6	0.754005210825942	4.99999999999998	600	28.499678402688	15	25	29	543.301762389977	751.020947414264	19762.2022094727	801.052978515625	1710.44311523438	26.3137829610654	0	Inf	Inf	0.95440258725923	1.00736449996598
6	0.754005210825942	4.99999999999998	600	28.499678402688	15	26	30	423.139211220723	437.02199151019	18847.4590301514	610.721397399902	1958.60952758789	43.1270265485299	0	Inf	Inf	0.893199410767327	0.417691115737419
6	0.754005210825942	4.99999999999998	600	28.499678402688	15	27	31	447.894738587007	356.552171171134	17396.874382019	581.463104248047	1766.4866027832	48.7919462806162	0	Inf	Inf	0.901292284624737	0.822796159192679
6	0.754005210825942	4.99999999999998	600	28.499678402688	15	28	32	564.334533898931	1070.29113982963	16029.7671661377	686.577133178711	1362.19317626953	14.9770156638775	0	Inf	Inf	0.924497552186897	0.519789808432727
6	0.754005210825942	4.99999999999998	600	28.499678402688	15	29	33	563.805770525357	961.709887824913	16931.5793533325	724.957656860352	1375.8533782959	17.6057037238397	0	Inf	Inf	0.983256399916205	0.426314231438766
7	0.936456479948085	0.939785040867653	649.334711942415	41.8405125933629	23	1	0.939785040867653	653.664058988646	312.747228609304	48442.8383178711	2367.37010192871	3700.85614013672	154.894540659184	642.000902144362	24.0183998182513	0.0767981220011258	0.989999681482448	0.0445109137301556
7	0.936456479948085	0.939785040867653	649.334711942415	41.8405125933629	23	2	1.93978504086765	641.559874494589	295.30453207609	46654.3854217529	2305.99194335938	3552.28712463379	157.987366782883	634.104052879713	23.4197400980655	0.0793070798250771	1.01259578613699	0.0508308175064275
7	0.936456479948085	0.939785040867653	649.334711942415	41.8405125933629	23	3	2.93978504086765	641.215050469524	296.018661472057	48803.9884185791	2347.49983215332	3650.30307006836	164.867945067666	626.107611679319	24.8116964385183	0.0838180144290004	1.03304961092512	0.0351244784566531
7	0.936456479948085	0.939785040867653	649.334711942415	41.8405125933629	23	4	3.93978504086765	640.891641794565	303.950882318003	51289.8170623779	2503.21546936035	3943.62533569336	168.743767648343	618.007712676051	26.4172363817582	0.0869128465109035	1.0046185181837	0.0363540922017063
7	0.936456479948085	0.939785040867653	649.334711942415	41.8405125933629	23	5	4.93978504086765	596.551130505507	307.89248287828	49002.0790252686	2151.34415435791	3747.47930908203	159.153216626729	609.8002332333	25.5786163193133	0.0830764560413946	1.02111372267827	0.0362651517021684
7	0.936456479948085	0.939785040867653	649.334711942415	41.8405125933629	23	6	5.93978504086765	590.252819463897	299.670033569937	50562.0458221436	2233.7141418457	4019.23965454102	168.725732165486	601.480769414692	26.7579611340322	0.0892914143441954	1.00061202495735	0.041648481591829
7	0.936456479948085	0.939785040867653	649.334711942415	41.8405125933629	23	7	6.93978504086765	589.944398824838	294.854524184153	48840.3000259399	2136.56832885742	3828.99493408203	165.642023506604	593.044608355892	26.2144704182347	0.0889064547704288	1.01764435785681	0.0528764382641748
7	0.936456479948085	0.939785040867653	649.334711942415	41.8405125933629	23	8	7.93978504086765	569.271437546355	314.080318733431	52593.5279464722	2262.2004699707	4435.72152709961	167.452478902729	584.486697046474	28.6422941347362	0.0911941704919302	0.968682994577536	0.0451467714782808
7	0.936456479948085	0.939785040867653	649.334711942415	41.8405125933629	23	9	8.93978504086765	580.893621634017	315.159628428785	52403.3289337158	2241.99362182617	4182.89624023438	166.275513126381	575.801606934714	28.9691752639275	0.0919190551415234	1.00680566570347	0.0473650057777231
7	0.936456479948085	0.939785040867653	649.334711942415	41.8405125933629	23	10	9.93978504086765	575.175308479086	330.958552444953	46506.6545791626	1936.96141052246	3769.82485961914	140.521084092238	566.983493651184	26.1092749465286	0.0788898632582435	0.999286444986258	0.0574810418644701
7	0.936456479948085	0.939785040867653	649.334711942415	41.8405125933629	23	11	10.9397850408677	550.291770252276	326.759231925242	52284.7623214722	2176.92105102539	4377.8825378418	160.010053926905	558.026051002286	29.8243365409229	0.0912731259808636	0.983010278159807	0.0608515030357876
7	0.936456479948085	0.939785040867653	649.334711942415	41.8405125933629	23	12	11.9397850408677	524.474849095932	331.933253044772	50468.1483535767	1988.93424987793	4428.63888549805	152.043062545377	548.922458204716	29.2655370867382	0.0881669336177982	0.965393577056474	0.0607318736751747
7	0.936456479948085	0.939785040867653	649.334711942415	41.8405125933629	23	13	12.9397850408677	532.968864514473	328.191488842995	50652.2047805786	1969.99217224121	4301.63861083984	154.337350304689	539.665319106029	29.8761046297591	0.0910325393723164	1.00144969856928	0.0332173064024484
7	0.936456479948085	0.939785040867653	649.334711942415	41.8405125933629	23	14	13.9397850408677	537.459313133854	329.49317693098	47690.5946502686	1901.88911437988	4028.35006713867	144.739248000448	530.246591851485	28.6289209368763	0.0868877504643239	0.985429534512283	0.0507852141558314
7	0.936456479948085	0.939785040867653	649.334711942415	41.8405125933629	23	15	14.9397850408677	537.410614775232	353.731420390655	50839.7447052002	2077.71566772461	4323.31723022461	143.724141466013	520.657507095037	31.0814559095013	0.087867387848033	0.977785096158801	0.0482466837684108
7	0.936456479948085	0.939785040867653	649.334711942415	41.8405125933629	23	16	15.9397850408677	504.467789805425	328.812465146068	46596.3812026978	1916.62229919434	4205.39505004883	141.711115428663	510.888472387782	29.0319504135321	0.0882933388812839	0.932920106473193	0.07249313675982
7	0.936456479948085	0.939785040867653	649.334711942415	41.8405125933629	23	17	16.9397850408677	478.847886324572	324.168172260732	48976.9400482178	1799.84846496582	4542.68579101563	151.084974526201	500.928959776757	31.121866500444	0.0960053119447285	0.942581824149477	0.0448666001498769
7	0.936456479948085	0.939785040867653	649.334711942415	41.8405125933629	23	18	17.9397850408677	496.445297838232	332.980944707544	47552.5028152466	1674.02229309082	4311.50296020508	142.808480698533	490.767372863485	30.8423758298333	0.092625047529137	0.939453313289168	0.0314926728636375
7	0.936456479948085	0.939785040867653	649.334711942415	41.8405125933629	23	19	18.9397850408677	458.418343273572	327.34920728731	50022.7695999146	1721.78907775879	4833.30279541016	152.811641165852	480.390888539354	33.1453873872597	0.101253910653794	0.927789240961837	0.0579719467006072
7	0.936456479948085	0.939785040867653	649.334711942415	41.8405125933629	23	20	19.9397850408677	461.287875778939	322.913455558878	45748.1778106689	1484.63124084473	4397.11328125	141.673185254826	469.785267240186	30.9973476979743	0.0959927409786196	0.930909820172534	0.0519836490148429
7	0.936456479948085	0.939785040867653	649.334711942415	41.8405125933629	23	21	20.9397850408677	453.452720475071	324.930704793095	48394.083404541	1504.03553771973	4753.71978759766	148.936627689146	458.934623710433	33.5653803060799	0.103300118489735	0.924777781914876	0.0568908597855754
7	0.936456479948085	0.939785040867653	649.334711942415	41.8405125933629	23	22	21.9397850408677	445.309722021104	317.350001618023	44745.0149536133	1323.1492767334	4443.80728149414	140.995792423125	447.821147741528	31.8046181807324	0.100219372990626	0.926072767264723	0.0339589345347731
7	0.936456479948085	0.939785040867653	649.334711942415	41.8405125933629	23	23	22.9397850408677	483.892233989972	346.965513277717	47291.9566726685	1590.20320129395	4417.55526733398	136.301605960518	436.424760856717	34.4927664423424	0.0994126653006396	0.926282529412064	0.0463277021808473
7	0.936456479948085	0.939785040867653	649.334711942415	41.8405125933629	23	24	23.9397850408677	486.294166349275	332.967683285698	43667.9496078491	1518.19424438477	3928.54891967773	131.147711324226	424.722690014491	32.7270955763623	0.0982891049768373	0.943170358628321	0.0331350551949868
7	0.936456479948085	0.939785040867653	649.334711942415	41.8405125933629	23	25	24.9397850408677	486.518932261826	333.759046239768	45451.8736877441	1630.0846862793	4178.53866577148	136.181698143672	412.688932414535	35.0573509585989	0.105037904900454	0.921861337317631	0.044972471785048
7	0.936456479948085	0.939785040867653	649.334711942415	41.8405125933629	23	26	25.9397850408677	447.009632683616	367.065099891405	41501.0943069458	1334.40623474121	4031.36981201172	113.061945467504	400.293575344087	33.0013005929245	0.0899058521300113	0.889015896432432	0.0762998561568693
7	0.936456479948085	0.939785040867653	649.334711942415	41.8405125933629	23	27	26.9397850408677	483.64714050477	373.227517556702	39725.8367004395	1418.89373779297	3602.4605255127	106.438659615724	387.50191997725	32.6324229810658	0.0874330574409165	0.900914769453616	0.0371324936946966
7	0.936456479948085	0.939785040867653	649.334711942415	41.8405125933629	23	28	27.9397850408677	511.604710144913	388.757551795105	39871.3779525757	1525.48887634277	3389.95123291016	102.56103776883	374.27333529168	33.9095858062785	0.087225535940587	0.944008174558091	0.0444203190191552
7	0.936456479948085	0.939785040867653	649.334711942415	41.8405125933629	23	29	28.9397850408677	510.411059278731	464.686266478154	41368.213470459	1556.97171020508	3570.70175170898	89.023964026283	360.559732963432	36.5207484850896	0.0785922699241349	0.943168157825163	0.0905359641323353
7	0.936456479948085	0.939785040867653	649.334711942415	41.8405125933629	23	30	29.9397850408677	532.712990934799	503.445349343993	41581.0727767944	1672.16340637207	3641.36529541016	82.5930219257681	346.303497757335	38.2198465470192	0.0759165748513141	0.895130293521958	0.121862830177025
8	0.944556135997353	3.54598123992676	625.982210885922	39.2051130733533	20	1	3.54598123992676	622.119072109714	342.425269956938	42901.2409667969	1872.34855651855	3378.36540222168	125.286433948616	597.002320248339	22.8740972457259	0.066800260531597	1.00005033926018	0.0620558698091415
8	0.944556135997353	3.54598123992676	625.982210885922	39.2051130733533	20	2	4.54598123992676	597.124809781084	322.949523482883	42468.9850387573	1895.86253356934	3554.9602355957	131.503476397011	588.57183546305	22.9679658106519	0.0711193673951008	0.932078912034715	0.0709108716952838
8	0.944556135997353	3.54598123992676	625.982210885922	39.2051130733533	20	3	5.54598123992676	588.670854916371	313.588426245302	42335.7370223999	1973.54577636719	3455.84317016602	135.004143900653	580.018827814052	23.2335279251094	0.0740892392085135	0.96194215048237	0.0896424510570565
8	0.944556135997353	3.54598123992676	625.982210885922	39.2051130733533	20	4	6.54598123992676	580.411118438624	337.470522781691	42562.8605804443	1548.53668212891	3633.16690063477	126.123195085629	571.337794774011	23.713080827038	0.0702671173516923	0.952139724136951	0.0671136122878115
8	0.944556135997353	3.54598123992676	625.982210885922	39.2051130733533	20	5	7.54598123992676	545.697265196711	321.793802729431	44883.6336288452	1573.8053894043	3824.44430541992	139.479484216743	562.522809187035	25.3979111221469	0.0789260417904997	0.971858359917301	0.0579041845826412
8	0.944556135997353	3.54598123992676	625.982210885922	39.2051130733533	20	6	8.54598123992676	542.249092894117	314.454981386011	46300.3254623413	1787.58299255371	4167.58337402344	147.239917327005	553.567471925615	26.6234055930416	0.0846652372167699	0.88883994382463	0.0896797573562087
8	0.944556135997353	3.54598123992676	625.982210885922	39.2051130733533	20	7	9.54598123992676	539.069467939691	310.796003319712	44233.1813659668	1708.00720214844	3787.49890136719	142.322233534209	544.464857536792	25.8599957944878	0.0832056896429454	0.972110188502811	0.0615113958653633
8	0.944556135997353	3.54598123992676	625.982210885922	39.2051130733533	20	8	10.5459812399268	550.574434854408	312.979938795751	45709.4605407715	1730.41996765137	3842.7292175293	146.0459757154	535.207451565281	27.1852963550915	0.0868595490806601	0.984930983487948	0.060951558933614
8	0.944556135997353	3.54598123992676	625.982210885922	39.2051130733533	20	9	11.5459812399268	512.943044455836	329.746693200429	47630.6098251343	1742.03276062012	4327.34091186523	144.44605755662	525.787077940725	28.835425266979	0.0874472007197719	0.949097088820018	0.068352488756672
8	0.944556135997353	3.54598123992676	625.982210885922	39.2051130733533	20	10	12.5459812399268	505.023931874112	299.845820980697	43949.2926864624	1445.15887451172	4203.75871276855	146.572970544391	516.194814433358	27.1011911815554	0.0903837548674726	0.91397944356027	0.0486882782942785
8	0.944556135997353	3.54598123992676	625.982210885922	39.2051130733533	20	11	13.5459812399268	493.033370071305	332.372349169889	45006.1631011963	1542.06713867188	4230.49389648438	135.408866632861	506.420893690547	28.2885379193396	0.0851109846832663	0.91523843962295	0.0747256101961559
8	0.944556135997353	3.54598123992676	625.982210885922	39.2051130733533	20	12	14.5459812399268	492.818314777036	323.075722298939	40747.7141647339	1420.84377288818	3812.05416870117	126.124345942127	496.454586729517	26.1260558462575	0.0808666638902795	0.909535723837603	0.0517848297637766
8	0.944556135997353	3.54598123992676	625.982210885922	39.2051130733533	20	13	15.5459812399268	477.702509794148	328.906425123638	43022.4086227417	1305.78746032715	4177.24475097656	130.804403126419	486.284064928329	28.161436863196	0.0856214251594811	0.91052922475443	0.0674054635532075
8	0.944556135997353	3.54598123992676	625.982210885922	39.2051130733533	20	14	16.5459812399268	478.909188637414	307.913260488839	37967.0041427612	1204.6614074707	3621.59014892578	123.304219124845	475.896235456494	25.3947643772162	0.0824737601001652	0.917112406424107	0.0642554636686168
8	0.944556135997353	3.54598123992676	625.982210885922	39.2051130733533	20	15	17.5459812399268	471.787101201673	331.577198268614	38092.5990982056	1118.26287841797	3640.89788818359	114.883047740051	465.276543616918	26.0603098302282	0.078594999795844	0.911768328679292	0.0589747519042727
8	0.944556135997353	3.54598123992676	625.982210885922	39.2051130733533	20	16	18.5459812399268	435.372968435289	326.172583817113	41050.7376251221	1190.5687713623	4089.52923583984	125.855880174587	454.408733585248	28.7557316914154	0.0881610935992676	0.91890964028705	0.0493239270040184
8	0.944556135997353	3.54598123992676	625.982210885922	39.2051130733533	20	17	19.5459812399268	428.126497428175	324.378165793232	41090.3367156982	1258.24562072754	4150.74600219727	126.674175542044	443.274556315826	29.506454220911	0.0909631329493343	0.921889253207531	0.0656807665301729
8	0.944556135997353	3.54598123992676	625.982210885922	39.2051130733533	20	18	20.5459812399268	433.01991749031	319.017782603999	39061.051361084	1178.23570251465	4013.48471069336	122.441611380551	431.85340961423	28.7910632083989	0.0902490857198942	0.887867254105215	0.0937965920949301
8	0.944556135997353	3.54598123992676	625.982210885922	39.2051130733533	20	19	21.5459812399268	425.365129660736	314.568489759121	36366.5678405762	1094.87588500977	3651.49664306641	115.607789796186	420.121890067488	27.5535227844694	0.0875914901888883	0.912339820782229	0.0629896991907148
8	0.944556135997353	3.54598123992676	625.982210885922	39.2051130733533	20	20	22.5459812399268	441.590476356894	327.677191008427	33386.2925643921	1117.13336181641	3361.32067871094	101.887752582491	408.053228920348	26.0436291960939	0.0794795301923355	0.868270232425811	0.147061447852575
8	0.944556135997353	3.54598123992676	625.982210885922	39.2051130733533	20	21	23.5459812399268	479.430175710028	335.188282631708	31900.2967071533	1045.47573852539	2919.13714599609	95.1712764440639	395.616572896998	25.6667200257226	0.0765740372073932	0.904352293013649	0.0790562870388625
8	0.944556135997353	3.54598123992676	625.982210885922	39.2051130733533	20	22	24.5459812399268	457.50577899565	376.211678640944	33839.3557510376	1162.13822937012	3365.55172729492	89.9476482848206	382.776054461625	28.1402176340304	0.0747988944300885	0.849838765962922	0.0784104757077698
8	0.944556135997353	3.54598123992676	625.982210885922	39.2051130733533	20	23	25.5459812399268	415.214080026102	380.382838232639	33980.7823104858	1163.35346984863	3294.05630493164	89.333111000406	369.489570878059	29.2739492591974	0.0769591745916089	0.897173739290764	0.0610199863110182
8	0.944556135997353	3.54598123992676	625.982210885922	39.2051130733533	20	24	26.5459812399268	427.810774990915	379.325130324264	33084.6679153442	1086.73460388184	3275.64849853516	87.219815589497	355.707152171692	29.6063118615017	0.0780499616152319	0.893362212384234	0.0698356568994851
8	0.944556135997353	3.54598123992676	625.982210885922	39.2051130733533	20	25	27.5459812399268	457.618870910119	404.79824899775	31600.8501205444	1061.75754547119	3068.64489746094	78.0656788876577	341.368734983944	29.4662690936082	0.072792481604267	0.885476582372157	0.190243378336626
8	0.944556135997353	3.54598123992676	625.982210885922	39.2051130733533	20	26	28.5459812399268	441.233829872678	380.567708550652	33287.6812515259	1106.85684204102	3276.69650268555	87.4684859056964	326.401054445266	32.4625116438535	0.0853002262527296	0.891862481026938	0.0583103802158839
8	0.944556135997353	3.54598123992676	625.982210885922	39.2051130733533	20	27	29.5459812399268	535.8514448762	467.102721698261	31716.2611923218	1294.93812561035	2706.7176361084	67.8999708608203	310.713185206912	32.4916996476361	0.0695600734877009	0.917235821766905	0.143242368871229
8	0.944556135997353	3.54598123992676	625.982210885922	39.2051130733533	20	28	30.5459812399268	505.594022041859	679.498284233697	32795.3280181885	1138.80499267578	2833.23281860352	48.2640335952773	294.189936231456	35.4841408328007	0.0522210896717979	0.913399209199831	0.294401118632063
8	0.944556135997353	3.54598123992676	625.982210885922	39.2051130733533	20	29	31.5459812399268	2269.54900245624	795.040172909551	30870.3969726563	1303.11499023438	2236.60104370117	38.8287259242286	276.681682983011	35.5150093091562	0.0446707103858469	1.04885138003209	0.242109343048919
8	0.944556135997353	3.54598123992676	625.982210885922	39.2051130733533	20	30	32.5459812399268	555.6608056757	741.30594658454	31788.7798843384	1292.45863342285	2541.07830810547	42.8821325807524	257.987962542354	39.2215311411832	0.0529086962297966	0.937075236080372	0.318356952867774
8	0.944556135997353	3.54598123992676	625.982210885922	39.2051130733533	20	31	33.5459812399268	581.206196960928	878.259775954525	28640.9886169434	1168.24319458008	2150.50079345703	32.6110672503648	237.829400905771	38.332980666518	0.0436465174838006	0.969666428112329	0.390411667453133
8	0.944556135997353	3.54598123992676	625.982210885922	39.2051130733533	20	32	34.5459812399268	627.561063977612	422.676783195896	26782.0886459351	1091.35327148438	1972.01686096191	63.3630464475322	215.795873578809	39.5049425518252	0.0934637153550873	0.927841990995804	0.84794237900017
8	0.944556135997353	3.54598123992676	625.982210885922	39.2051130733533	20	33	35.5459812399268	583.910054919258	1136.28580955783	24271.9788665771	944.687805175781	1757.12017822266	21.3608043525794	191.24040935975	40.3994681685807	0.0355539669938335	0.938103221499894	0.253458056790816
9	0.95278271406186	-7.1804928926383	736.59163307669	38.6325634359556	33	1	-7.1804928926383	740.839354833616	334.255738010828	48032.9573287964	2539.5528717041	3571.59268188477	143.701219954047	736.59163307669	20.7569085689142	0.0620988848013188	0.956031474856745	0.0299880987638242
9	0.95278271406186	-7.1804928926383	736.59163307669	38.6325634359556	33	2	-6.1804928926383	785.309150835147	347.878880301156	47681.0504684448	2670.89448547363	3066.32258605957	137.06221667486	736.59163307669	20.6048359310566	0.0592299133342592	1.10230652237681	0.0378562554460645
9	0.95278271406186	-7.1804928926383	736.59163307669	38.6325634359556	33	3	-5.1804928926383	776.071833753117	347.337023998674	50252.8629302979	2809.65940856934	3719.39665222168	144.680409683276	736.59163307669	21.7162160978379	0.062522030758002	0.972554486228492	0.0399875286890632
9	0.95278271406186	-7.1804928926383	736.59163307669	38.6325634359556	33	4	-4.1804928926383	744.433445108084	335.132358521189	46864.5058898926	2383.40461730957	3585.07261657715	139.83879711493	736.59163307669	20.2519752682531	0.0604297817065989	0.932784903507381	0.0582805485633079
9	0.95278271406186	-7.1804928926383	736.59163307669	38.6325634359556	33	5	-3.1804928926383	713.126316049213	343.734774738258	47261.6920471191	2449.95077514648	3422.96319580078	137.4946485502	736.59163307669	20.4236148509246	0.0594167839622174	1.00051459408589	0.0503602752068848
9	0.95278271406186	-7.1804928926383	736.59163307669	38.6325634359556	33	6	-2.1804928926383	761.102363981526	347.183135734734	52814.2383117676	2888.02581787109	3602.19775390625	152.122130586782	736.59163307669	22.8230859963516	0.0657378877232953	1.04934950552029	0.0423611280553013
9	0.95278271406186	-7.1804928926383	736.59163307669	38.6325634359556	33	7	-1.1804928926383	713.974921034766	340.450864136582	50261.2780380249	2566.10908508301	3567.97470092773	147.631518473283	736.59163307669	21.7198525930987	0.0637973196166867	1.02324321579903	0.0355131875962426
9	0.95278271406186	-7.1804928926383	736.59163307669	38.6325634359556	33	8	-0.180492892638304	706.593199256936	338.264650512334	47756.5516815186	2359.40274047852	3455.22625732422	141.181029732745	736.59163307669	20.6374629410049	0.0610098126119519	1.01111919656081	0.0448918908289356
9	0.95278271406186	-7.1804928926383	736.59163307669	38.6325634359556	33	9	0.819507107361696	720.165917807599	340.11200143945	47537.9799346924	2443.19326782227	3447.7008972168	139.771545060152	728.7371486885	20.7644265283467	0.061051731313408	1.00632452294215	0.0448753495102027
9	0.95278271406186	-7.1804928926383	736.59163307669	38.6325634359556	33	10	1.8195071073617	714.140987564314	338.548467525025	47255.987411499	2487.46383666992	3383.77116394043	139.584112599789	719.036531662462	20.9197270404032	0.0617924139292015	1.02669478783948	0.0483927537044463
9	0.95278271406186	-7.1804928926383	736.59163307669	38.6325634359556	33	11	2.8195071073617	686.893334827398	337.510299724205	49419.5317001343	2532.6107635498	3613.53997802734	146.42377355748	709.203240158785	22.1808426977914	0.0657190098077491	1.01928315606134	0.0401918810517554
9	0.95278271406186	-7.1804928926383	736.59163307669	38.6325634359556	33	12	3.8195071073617	724.813406983261	331.238406119669	50033.2450866699	2743.30598449707	3533.27012634277	151.049045528235	699.231676798367	22.7765375588614	0.0687617653571027	1.04082420242964	0.0392207010002785
9	0.95278271406186	-7.1804928926383	736.59163307669	38.6325634359556	33	13	4.8195071073617	679.686586427171	329.917781158581	47367.4022598267	2289.05642700195	3504.35415649414	143.573353620061	689.115839191636	21.8795035096478	0.0663180487963181	1.00659744894049	0.0450216427988618
9	0.95278271406186	-7.1804928926383	736.59163307669	38.6325634359556	33	14	5.8195071073617	646.537023856313	327.909576847152	46974.2096633911	2197.54641723633	3502.74563598633	143.25354603866	678.849277683441	22.0260311428071	0.0671710517106185	1.02587694393128	0.0384150787310089
9	0.95278271406186	-7.1804928926383	736.59163307669	38.6325634359556	33	15	6.8195071073617	643.785748899115	320.383531364615	48568.0544662476	2474.18727111816	3581.6240234375	151.593480037444	668.425047255013	23.1285346843404	0.0721901484318766	1.0445173584935	0.0588608027547803
9	0.95278271406186	-7.1804928926383	736.59163307669	38.6325634359556	33	16	7.8195071073617	667.13510668516	331.678640634693	49641.728805542	2434.05749511719	3580.2541809082	149.668150805697	657.835652564075	24.0203658534904	0.072420599070008	1.05073383235086	0.0870845600133149
9	0.95278271406186	-7.1804928926383	736.59163307669	38.6325634359556	33	17	8.8195071073617	653.54654008819	329.4866686646	47293.2166290283	2218.44430541992	3771.74253845215	143.536055102643	647.072984887284	23.264606549868	0.0706086429662201	0.950970427706608	0.0694227714885143
9	0.95278271406186	-7.1804928926383	736.59163307669	38.6325634359556	33	18	9.8195071073617	671.515731153725	331.232394653338	39541.6103210449	1948.71925354004	2987.38452148438	119.377243769978	636.128249457196	19.7860816455732	0.0597347420269112	0.992424830339093	0.0339949778647313
9	0.95278271406186	-7.1804928926383	736.59163307669	38.6325634359556	33	19	10.8195071073617	656.090577027087	338.673981309612	45549.4481124878	2272.98272705078	3280.60470581055	134.493497068637	624.99188134248	23.1984447754377	0.06849786536814	1.06786615784407	0.0505414927987246
9	0.95278271406186	-7.1804928926383	736.59163307669	38.6325634359556	33	20	11.8195071073617	626.261782068093	334.523564606679	50505.2022171021	2411.6192779541	4064.32501220703	150.976515739584	613.653447583039	26.1976938820011	0.0783134483001323	0.977306267651734	0.0506354706482416
9	0.95278271406186	-7.1804928926383	736.59163307669	38.6325634359556	33	21	12.8195071073617	625.759988498207	331.706619503643	48268.3203277588	2035.65371704102	3898.88165283203	145.515095236828	602.101532731056	25.5177618966044	0.0769287086727075	0.970259912451366	0.0340260221949754
9	0.95278271406186	-7.1804928926383	736.59163307669	38.6325634359556	33	22	13.8195071073617	594.996014448501	328.855604633588	49847.3337554932	2276.56359863281	4016.66456604004	151.578179155661	590.323604223669	26.8783071196059	0.0817328539969808	1.00065485462415	0.0333304761032154
9	0.95278271406186	-7.1804928926383	736.59163307669	38.6325634359556	33	23	14.8195071073617	580.286888621193	316.345750396698	43967.8029327393	1686.44502258301	3651.53411865234	138.986545188622	578.305853065798	24.2006652242533	0.076500680644218	0.96444114919696	0.0509790761153066
9	0.95278271406186	-7.1804928926383	736.59163307669	38.6325634359556	33	24	15.8195071073617	584.451507870502	331.130335054167	47712.866104126	2179.89570617676	3790.03791809082	144.090894288864	566.033004052499	26.8314336273193	0.0810298265875585	1.02799797536206	0.0460100584333665
9	0.95278271406186	-7.1804928926383	736.59163307669	38.6325634359556	33	25	16.8195071073617	531.16559006576	338.400381082369	49230.9604949951	2052.98165893555	4183.80825805664	145.481397915483	553.488088095158	28.3126263580697	0.0836660593215415	0.99262232369774	0.0375450975803465
9	0.95278271406186	-7.1804928926383	736.59163307669	38.6325634359556	33	26	17.8195071073617	526.609837300413	320.668973985103	47947.4338226318	1805.90478515625	4404.10946655273	149.523146024284	540.652166970382	28.2291335081671	0.0880320074541373	0.921744479693861	0.0590648955848339
9	0.95278271406186	-7.1804928926383	736.59163307669	38.6325634359556	33	27	18.8195071073617	532.683349416368	323.972377528413	45361.701789856	1804.86457824707	3925.58459472656	140.017189539184	527.503997744384	27.3724525227749	0.0844900813198936	0.980230352960891	0.0375003011092886
9	0.95278271406186	-7.1804928926383	736.59163307669	38.6325634359556	33	28	19.8195071073617	497.500675886589	331.552942068843	44898.4864883423	1558.31449890137	4051.49731445313	135.41875456807	514.01961988123	27.8036704654016	0.0838589164430592	0.963675691951865	0.0423716238712058
9	0.95278271406186	-7.1804928926383	736.59163307669	38.6325634359556	33	29	20.8195071073617	485.882273460571	350.040709509411	45243.1549224854	1482.66381835938	4167.87005615234	129.251123350466	500.17184207968	28.7927913616491	0.0822555507957996	0.953406056298786	0.0527144422825593
9	0.95278271406186	-7.1804928926383	736.59163307669	38.6325634359556	33	30	21.8195071073617	460.458637816679	326.775850980885	48232.9562530518	1575.53540039063	4755.0285949707	147.602572553237	485.929597365624	31.5951670745108	0.0966875825727986	0.928728632658183	0.0553610531053097
9	0.95278271406186	-7.1804928926383	736.59163307669	38.6325634359556	33	31	22.8195071073617	458.459669560836	340.901586899925	44862.3946762085	1443.08471679688	4469.6369934082	131.599254448112	471.257122580077	30.3022342986226	0.0888885105352066	0.932687807716262	0.092187564552652
9	0.95278271406186	-7.1804928926383	736.59163307669	38.6325634359556	33	32	23.8195071073617	479.838275229153	335.046063245441	43014.0847320557	1584.56088256836	4105.19470214844	128.382600038328	456.112900024754	30.0184634431903	0.0895950340452143	0.909628687149724	0.0727411741286732
9	0.95278271406186	-7.1804928926383	736.59163307669	38.6325634359556	33	33	24.8195071073617	450.615969473185	370.426500620155	43776.5970306396	1338.26231384277	4372.52136230469	118.178901772282	440.448271146031	31.6371400030234	0.0854073343836295	0.91603976503178	0.0891284651308223
10	0.953402658944327	-0.999734908688248	745.089558069125	53.196636967788	36	1	-0.999734908688248	738.83648484697	313.398224972038	36857.2755355835	1796.7283706665	2887.35931396484	117.605246611949	745.089558069125	15.7458053917429	0.0502421651978016	0.884641134679972	0.0436636775400505
10	0.953402658944327	-0.999734908688248	745.089558069125	53.196636967788	36	2	0.000265091311751675	796.949474873516	297.3268726543	36553.7004394531	1898.65954589844	2713.91754150391	122.941125748677	745.087701588851	15.6161539127098	0.0525218382492679	0.896811212520595	0.0774657627739011
10	0.953402658944327	-0.999734908688248	745.089558069125	53.196636967788	36	3	1.00026509131175	725.65231600961	294.803576028886	38761.3761672974	1999.00813293457	2748.16812133789	131.482042007182	738.051295065844	16.7171703628524	0.0567061315471097	0.998187372471453	0.0523728329023115
10	0.953402658944327	-0.999734908688248	745.089558069125	53.196636967788	36	4	2.00026509131175	751.188021138574	308.904470777095	36582.0193710327	1955.43831634521	2563.8058013916	118.42502401796	730.947156255349	15.9305885832037	0.0515712464216783	0.995316785244981	0.0681293822425362
10	0.953402658944327	-0.999734908688248	745.089558069125	53.196636967788	36	5	3.00026509131175	726.323474775439	303.12352307924	36583.7995758057	1855.02326965332	2599.5666809082	120.689411379803	723.773290697574	16.0892716390817	0.0530782681450815	1.01480149076389	0.0934547140249339
10	0.953402658944327	-0.999734908688248	745.089558069125	53.196636967788	36	6	4.00026509131175	731.699908290306	303.177178083303	39325.177230835	1895.67660522461	2963.01876831055	129.710215918791	716.52760408557	17.4697982563831	0.0576224053763804	0.918766128495321	0.0604972646151454
10	0.953402658944327	-0.999734908688248	745.089558069125	53.196636967788	36	7	5.00026509131175	731.17300472713	312.734726514006	36008.0725326538	1802.26901245117	2541.70193481445	115.139348079533	709.207895123862	16.1613055189761	0.0516773615105783	0.993857312969474	0.0446604658605854
10	0.953402658944327	-0.999734908688248	745.089558069125	53.196636967788	36	8	6.00026509131175	660.231273663297	303.429322375219	41911.1542282104	1892.85238647461	3308.47265625	138.124931038746	701.811847716631	19.0089904803082	0.0626471770477141	0.90052504990865	0.0452909359984956
10	0.953402658944327	-0.999734908688248	745.089558069125	53.196636967788	36	9	7.00026509131175	685.916960446872	298.817146699327	38185.9096374512	1692.6460723877	2648.28707885742	127.790222412753	694.337022406874	17.5058396114141	0.0585837854513372	1.03901599418952	0.0445852177812773
10	0.953402658944327	-0.999734908688248	745.089558069125	53.196636967788	36	10	8.00026509131175	661.101224895526	298.302587310798	39464.6432037354	1751.26919555664	3101.45120239258	132.297354707881	686.780846976863	18.2911130119039	0.0613173126549072	0.929377803340354	0.0399898456745881
10	0.953402658944327	-0.999734908688248	745.089558069125	53.196636967788	36	11	9.00026509131175	679.348470819626	303.204818981909	39642.7934112549	1767.11813354492	2826.20823669434	130.745921335835	679.140606107211	18.5803837162286	0.0612799749641751	1.02423910219567	0.0389051317763015
10	0.953402658944327	-0.999734908688248	745.089558069125	53.196636967788	36	12	10.0002650913118	653.542199365664	311.047927494482	39892.6560745239	1714.8316192627	3190.04762268066	128.252441338744	671.413429976704	18.9126792043636	0.0608031030995989	0.898153976240245	0.0424877553131309
10	0.953402658944327	-0.999734908688248	745.089558069125	53.196636967788	36	13	11.0002650913118	627.49779114351	321.104180507249	39891.329208374	1630.87452697754	3131.80459594727	124.231734215847	663.59628166717	19.1348336493638	0.0595907335094064	0.942269347422981	0.0886994251753176
10	0.953402658944327	-0.999734908688248	745.089558069125	53.196636967788	36	14	12.0002650913118	629.734284831592	305.704117156941	39515.7406463623	1645.28486633301	2982.73388671875	129.261395017706	655.685943216649	19.1833469021856	0.0627513527805626	0.995855607063082	0.0375618904839498
10	0.953402658944327	-0.999734908688248	745.089558069125	53.196636967788	36	15	13.0002650913118	649.941347635609	304.973869427894	39323.4873657227	1794.4935760498	2975.29992675781	128.940513623316	647.679000139204	19.3260161052661	0.0633694163421939	0.973577176151586	0.0491783661295722
10	0.953402658944327	-0.999734908688248	745.089558069125	53.196636967788	36	16	14.0002650913118	640.995027290408	299.163032907176	39959.0186386108	2007.93643188477	3068.15808105469	133.569372693882	639.571824200169	19.8872905178064	0.0664764303415022	0.987708694746752	0.0443089457874869
10	0.953402658944327	-0.999734908688248	745.089558069125	53.196636967788	36	17	15.0002650913118	647.361982120226	304.33637160613	39438.1572723389	1885.57347106934	3058.98565673828	129.587393922733	631.360554200327	19.8833380849343	0.0653334268920942	0.972028478134784	0.0506216827079441
10	0.953402658944327	-0.999734908688248	745.089558069125	53.196636967788	36	18	16.0002650913118	646.15356747187	313.715946194558	39792.643699646	1731.30696105957	3092.1457824707	126.842910544839	623.041074480292	20.3299467816822	0.0648036767919796	0.943811310510294	0.0946055915330606
10	0.953402658944327	-0.999734908688248	745.089558069125	53.196636967788	36	19	17.0002650913118	620.552865569608	305.097051153563	39765.5323562622	1691.52786254883	3164.59774780273	130.337321209464	614.608990805512	20.5948208824123	0.0675025235561729	0.943392686851095	0.0764821054054373
10	0.953402658944327	-0.999734908688248	745.089558069125	53.196636967788	36	20	18.0002650913118	615.49355748528	317.234845638392	41755.6365661621	1759.14408111572	3263.30953979492	131.623739132864	606.059603230888	21.9305689606296	0.0691303911349879	0.977904454128048	0.0367872521051116
10	0.953402658944327	-0.999734908688248	745.089558069125	53.196636967788	36	21	19.0002650913118	609.936178093154	328.16435114926	41792.0968856812	1990.10673522949	3266.26731872559	127.351117631521	597.387875469359	22.2683421430528	0.0678572857321861	1.0002571265761	0.0403286219678656
10	0.953402658944327	-0.999734908688248	745.089558069125	53.196636967788	36	22	20.0002650913118	602.013867998727	310.070628328366	44914.3962783813	1793.11763000488	3757.64340209961	144.852147139899	588.588400197631	24.2898031333693	0.0783363560241711	0.903794162205706	0.0370963307407213
10	0.953402658944327	-0.999734908688248	745.089558069125	53.196636967788	36	23	21.0002650913118	602.418367811972	313.386417625999	42496.0908126831	1672.16413879395	3496.51831054688	135.602848185331	579.655359620369	23.3361524315074	0.0744644666105383	0.935524345810508	0.0648893941692146
10	0.953402658944327	-0.999734908688248	745.089558069125	53.196636967788	36	24	22.0002650913118	552.387297523638	311.900526765508	42928.0584564209	1706.3274230957	3488.05200195313	137.633811977159	570.582480475901	23.9482035795377	0.0767815425895139	0.992262309226689	0.0506131510066406
10	0.953402658944327	-0.999734908688248	745.089558069125	53.196636967788	36	25	23.0002650913118	551.478211631049	304.364360862833	42720.3111724854	1598.62004089355	3533.37800598145	140.359111202701	561.362982494789	24.2237158685043	0.0795878853878728	0.968913661611793	0.0557926889677351
10	0.953402658944327	-0.999734908688248	745.089558069125	53.196636967788	36	26	24.0002650913118	556.244422324713	328.13407873334	42660.6812286377	1536.97738647461	3594.50637817383	130.009907514989	551.989519107797	24.6006783033842	0.0749714214334197	0.952435998295948	0.0474982633732386
10	0.953402658944327	-0.999734908688248	745.089558069125	53.196636967788	36	27	25.0002650913118	551.738201490524	321.225426919413	43522.2750167847	1544.29849243164	3684.38359069824	135.488262663912	542.45410892929	25.5386956776803	0.0795039668017542	0.950465648683045	0.0416980364706638
10	0.953402658944327	-0.999734908688248	745.089558069125	53.196636967788	36	28	26.0002650913118	525.506186437859	313.509010503587	41204.8796920776	1289.54055786133	3738.07922363281	131.431245391928	532.748056198877	24.6193682217881	0.0785284230977674	0.879944190618083	0.0528029765006362
10	0.953402658944327	-0.999734908688248	745.089558069125	53.196636967788	36	29	27.0002650913118	502.460998834951	339.417200740467	39097.7528686523	1302.10772705078	3433.01095581055	115.190841192954	522.861857925298	23.8020828580706	0.070126330681369	0.923020046653031	0.0565940755837269
10	0.953402658944327	-0.999734908688248	745.089558069125	53.196636967788	36	30	28.0002650913118	516.453915849917	323.62937309764	41654.2278137207	1342.7501373291	3723.86109924316	128.709663820143	512.785094910633	25.856743197206	0.079896156982651	0.928343775414211	0.0497573683010049
10	0.953402658944327	-0.999734908688248	745.089558069125	53.196636967788	36	31	29.0002650913118	506.161855307421	323.39859584114	42226.6790771484	1221.4719543457	3858.9877166748	130.571621584563	502.506303096707	26.7482603265572	0.0827098839343645	0.913197448343564	0.0512394180951047
10	0.953402658944327	-0.999734908688248	745.089558069125	53.196636967788	36	32	30.0002650913118	466.371543425039	307.831537949587	40890.4610290527	1277.64456176758	3876.02146911621	132.833891229654	492.012820708294	26.4542659222235	0.0859374776815619	0.915711261919202	0.0772897907916178
10	0.953402658944327	-0.999734908688248	745.089558069125	53.196636967788	36	33	31.0002650913118	470.118905389722	329.125338260187	40031.8748779297	1254.26651000977	3952.21676635742	121.631093763686	481.290605383841	26.4757744979357	0.0804428326238605	0.885927133739159	0.0862763940967602
10	0.953402658944327	-0.999734908688248	745.089558069125	53.196636967788	36	34	32.0002650913118	463.786016155882	329.240516518162	37158.3545913696	1232.75799560547	3628.29443359375	112.860819756732	470.324013760894	25.1483472557047	0.076382905487021	0.894498855365766	0.0734179239385936
10	0.953402658944327	-0.999734908688248	745.089558069125	53.196636967788	36	35	33.0002650913118	459.421128663066	359.158033163054	37344.4046783447	1109.71105957031	3674.15902709961	103.977640008377	459.095533641496	25.8924174419172	0.072091990297102	0.879438698952313	0.14025797591621
10	0.953402658944327	-0.999734908688248	745.089558069125	53.196636967788	36	36	34.0002650913118	479.796877765905	365.931426460139	36973.1265945435	1193.81100463867	3120.45111083984	101.03840206403	447.585455638342	26.2942228571375	0.0718556017762574	0.911924842378269	0.0875916248333608
10	0.953402658944327	-0.999734908688248	745.089558069125	53.196636967788	36	37	35.0002650913118	465.002387898965	416.134675383684	34854.3995895386	1167.55757904053	3186.36860656738	83.7574988371304	435.771466698308	25.4594456365159	0.0611807838725332	0.886555730532949	0.0953755999323305
10	0.953402658944327	-0.999734908688248	745.089558069125	53.196636967788	36	38	36.0002650913118	401.174851351128	424.492646239431	35425.4707946777	1174.3570098877	3588.2155456543	83.4536737173448	423.628141508337	26.6183392267371	0.0627062434709958	0.873460365112262	0.157118596904049
10	0.953402658944327	-0.999734908688248	745.089558069125	53.196636967788	36	39	37.0002650913118	436.803581759423	466.104019471164	37008.2002258301	1192.68946838379	3413.75280761719	79.3990154125234	411.126298559481	28.6531804047232	0.0614737895571738	0.89200822153914	0.0960221644222504
10	0.953402658944327	-0.999734908688248	745.089558069125	53.196636967788	36	40	38.0002650913118	2169.39599501827	471.535190894905	38606.51537323	1363.20141601563	2942.17849731445	81.8740915178791	398.232174060098	30.8584697944347	0.0654425595168621	0.942403337100738	0.108717591991818
10	0.953402658944327	-0.999734908688248	745.089558069125	53.196636967788	36	41	39.0002650913118	448.835218958773	422.658965011706	30690.4478530884	1010.38236999512	2694.24169921875	72.6127928038588	384.906346461116	25.380389419048	0.0600493341442434	0.892114194879983	0.42412673395683
10	0.953402658944327	-0.999734908688248	745.089558069125	53.196636967788	36	42	40.0002650913118	524.351365262492	659.554310378186	34425.9261550903	1206.95927429199	2757.91091918945	52.1957412958922	371.102312894244	29.5285484769296	0.0447704578869299	0.90074080813925	0.271445715136997
10	0.953402658944327	-0.999734908688248	745.089558069125	53.196636967788	36	43	41.0002650913118	706.261055160959	461.351906025581	33630.8733901978	1436.83674621582	2184.76934814453	72.8963573163021	356.764569043606	30.0058929892976	0.0650390571652562	0.927228349564448	0.387603917404762
10	0.953402658944327	-0.999734908688248	745.089558069125	53.196636967788	36	44	42.0002650913118	630.06077064415	599.725871474156	31891.2725296021	1340.99565124512	2681.416015625	53.1764161702941	341.825962756316	29.6972975583795	0.0495181198126106	0.873567016354265	0.484306094713477
10	0.953402658944327	-0.999734908688248	745.089558069125	53.196636967788	36	45	43.0002650913118	1888.41999212353	350.603451007117	35151.4540710449	1270.29968261719	2566.95742797852	100.259863301606	326.203954457476	34.3007961480972	0.0978335953327537	0.79809811731792	0.660476466165458
10	0.953402658944327	-0.999734908688248	745.089558069125	53.196636967788	36	46	44.0002650913118	407.765479263427	639.647633355376	35216.14112854	1447.85897827148	1938.41784667969	55.0555325966079	309.795175871264	36.184055619756	0.0565687321157534	0.923363341948383	0.887899221561344
10	0.953402658944327	-0.999734908688248	745.089558069125	53.196636967788	36	47	45.0002650913118	625.354944234861	1012.36938211163	31557.2302856445	1308.28344726563	1624.83836364746	31.1716561595546	292.467232493693	34.3456540237061	0.0339260102395302	0.980466283248464	0.215367116929435
11	0.95136876560487	-1.12477706322618	772.787241848615	47.6187697837582	34	1	-1.12477706322618	772.358800602804	313.79091308332	29701.7584533691	1525.73150634766	2300.29895019531	94.654616226833	772.787241848615	12.2341090028016	0.0389880920469904	0.89820440247475	0.0516907142317137
11	0.95136876560487	-1.12477706322618	772.787241848615	47.6187697837582	34	2	-0.124777063226179	773.215744086649	300.939690711125	30283.294342041	1613.58233642578	2221.14846801758	100.629113662213	772.787241848615	12.4736427483279	0.0414489784277125	0.945217334337626	0.0673601061585957
11	0.95136876560487	-1.12477706322618	772.787241848615	47.6187697837582	34	3	0.875222936773821	763.965299012733	289.088238059317	34176.3933029175	1913.07733154297	2433.65739440918	118.221320702452	765.652472731617	14.2083833721744	0.0491489500491508	0.988981588248701	0.0641461245686006
11	0.95136876560487	-1.12477706322618	772.787241848615	47.6187697837582	34	4	1.87522293677382	733.085007624929	305.494912966682	34441.8774337769	1831.35787963867	2369.35235595703	112.741246979563	757.418268384786	14.4744199387755	0.0473802322867293	1.0463058109053	0.0513963573903781
11	0.95136876560487	-1.12477706322618	772.787241848615	47.6187697837582	34	5	2.87522293677382	765.872258675083	286.721404681807	32842.1124420166	1830.63075256348	2193.80061340332	114.543636804736	749.093557285053	13.9554919032303	0.0486726546234581	1.04495567753477	0.0628008716019835
11	0.95136876560487	-1.12477706322618	772.787241848615	47.6187697837582	34	6	3.87522293677382	758.528074527721	298.417219188698	32755.9477081299	1793.48007965088	2187.82347106934	109.765608691023	740.675287726641	14.0770755546864	0.0471724640855428	1.05597818478312	0.0580546653532403
11	0.95136876560487	-1.12477706322618	772.787241848615	47.6187697837582	34	7	4.87522293677382	723.762733986077	301.883984829287	35436.7639923096	1935.29119110107	2459.48260498047	117.385372438186	732.160232552896	15.4062892405167	0.0510338077365345	1.04975626779722	0.040571181910611
11	0.95136876560487	-1.12477706322618	772.787241848615	47.6187697837582	34	8	5.87522293677382	731.211994872728	299.032190949555	36369.2822265625	1922.9859161377	2525.52412414551	121.62330119401	723.544974700867	15.9999758009644	0.0535058642019699	1.04714908715325	0.0365156017104936
11	0.95136876560487	-1.12477706322618	772.787241848615	47.6187697837582	34	9	6.87522293677382	691.722573483652	301.823513955908	37656.9431228638	1972.86545562744	2690.16900634766	124.764776041819	714.825891177597	16.7685270321164	0.0555573911798206	1.036614768926	0.0457687587171317
11	0.95136876560487	-1.12477706322618	772.787241848615	47.6187697837582	34	10	7.87522293677382	693.078850159219	311.331218383092	35890.1801605225	1894.72576904297	2534.39151000977	115.27973438359	705.999135255005	16.1816050353734	0.0519755298534244	1.04295734179786	0.0470202456552327
11	0.95136876560487	-1.12477706322618	772.787241848615	47.6187697837582	34	11	8.87522293677382	693.514200750771	310.317656847732	36149.8071060181	1965.06495666504	2531.50434875488	116.49291075872	697.060616635155	16.5076619032479	0.053196012340825	1.05635061025081	0.0494546475387774
11	0.95136876560487	-1.12477706322618	772.787241848615	47.6187697837582	34	12	9.87522293677382	725.673747996149	304.505088952576	37705.2831192017	2002.44402313232	2674.62107849121	123.824804534134	688.005979295783	17.4445640581284	0.0572882513002773	1.02934892491269	0.0545942519047586
11	0.95136876560487	-1.12477706322618	772.787241848615	47.6187697837582	34	13	10.8752229367738	685.832198320276	302.420050220703	35500.2408905029	1766.59213256836	2579.30923461914	117.387193291567	678.830576675593	16.6463886949414	0.0550439320501173	1.02887917661497	0.0423055460624805
11	0.95136876560487	-1.12477706322618	772.787241848615	47.6187697837582	34	14	11.8752229367738	697.856900934505	305.444710007572	34625.4240341187	1798.04945373535	2534.80043029785	113.360693112872	669.529443798169	16.4617327668838	0.05389431287409	1.00783377097096	0.050844773749776
11	0.95136876560487	-1.12477706322618	772.787241848615	47.6187697837582	34	15	12.8752229367738	652.759604973978	294.301959459972	34423.5005340576	1679.80868530273	2558.52458190918	116.966603271085	660.097265859853	16.5995847941747	0.0564032425221838	1.026303870411	0.0449875054773016
11	0.95136876560487	-1.12477706322618	772.787241848615	47.6187697837582	34	16	13.8752229367738	622.261314703775	296.677242908103	34211.8620758057	1556.23514556885	2639.05632019043	115.316772329595	650.52834271738	16.740199017303	0.0564256255492044	1.0088053079831	0.0456643027366789
11	0.95136876560487	-1.12477706322618	772.787241848615	47.6187697837582	34	17	14.8752229367738	635.791128583278	292.548705700841	37120.1450881958	1808.38227081299	2810.53811645508	126.885350592372	640.81654860154	18.4385206404781	0.0630271824184149	1.02548717153773	0.0475088702638275
11	0.95136876560487	-1.12477706322618	772.787241848615	47.6187697837582	34	18	15.8752229367738	637.247431023651	298.858469621711	35836.6163711548	1630.14161682129	2766.70709228516	119.911663927464	630.955286248207	18.0791722122557	0.0604940935257414	0.999731691073882	0.0388415849129344
11	0.95136876560487	-1.12477706322618	772.787241848615	47.6187697837582	34	19	16.8752229367738	628.957095294709	306.708940729473	38000.2504959106	1879.36901855469	2951.2850189209	123.896781116101	620.937434471079	19.4799906380459	0.0635129533286996	1.00560187938288	0.0327868254405552
11	0.95136876560487	-1.12477706322618	772.787241848615	47.6187697837582	34	20	17.8752229367738	600.964180768471	303.755768115903	39300.7771987915	1825.48046875	3179.74911499023	129.382817789967	610.755287992247	20.4825503160288	0.0674309839219688	0.984399649051928	0.0368131064540424
11	0.95136876560487	-1.12477706322618	772.787241848615	47.6187697837582	34	21	18.8752229367738	616.713579960872	299.466217208166	35271.9749755859	1749.29397583008	2703.22052001953	117.782818056795	600.400488085628	18.6998820999543	0.0624440455230233	1.01896243269747	0.0361088579090819
11	0.95136876560487	-1.12477706322618	772.787241848615	47.6187697837582	34	22	19.8752229367738	608.466699242469	305.499962645942	35256.3055114746	1658.40853881836	2836.71057128906	115.405269467528	589.863942258237	19.0254561952956	0.0622764599724191	0.97383218784289	0.0448980057420201
11	0.95136876560487	-1.12477706322618	772.787241848615	47.6187697837582	34	23	20.8752229367738	604.020760143225	310.944798959536	36210.2061233521	1552.77331542969	2891.74896240234	116.452200662357	579.135730774226	19.9021852345512	0.0640055254217038	0.986160988064476	0.0327752826574656
11	0.95136876560487	-1.12477706322618	772.787241848615	47.6187697837582	34	24	21.8752229367738	595.797454646254	314.411769736463	35575.8151016235	1602.00032806396	2829.47244262695	113.15039233882	568.204997287391	19.9296621993026	0.0633871378797538	1.0034874876864	0.0419117519991868
11	0.95136876560487	-1.12477706322618	772.787241848615	47.6187697837582	34	25	22.8752229367738	508.453726040539	317.775609088405	35740.5195007324	1381.90895080566	3283.15930175781	112.470933824218	557.059820149804	20.422511699674	0.064267083802497	0.932681689333008	0.0476032587025388
11	0.95136876560487	-1.12477706322618	772.787241848615	47.6187697837582	34	26	23.8752229367738	532.390978634864	313.863162341977	35343.6852264404	1420.79460144043	3044.13583374023	112.608580639772	545.687060052096	20.6166597035853	0.0656867774789126	0.950921661420115	0.048843776577436
11	0.95136876560487	-1.12477706322618	772.787241848615	47.6187697837582	34	27	24.8752229367738	485.143753648964	318.468209534054	36066.9083480835	1293.75192260742	3418.73651123047	113.251204573456	534.072178447135	21.4960710454159	0.0674983260554217	0.928843149733544	0.0369951600644954
11	0.95136876560487	-1.12477706322618	772.787241848615	47.6187697837582	34	28	25.8752229367738	517.572223277822	321.892893986914	35026.862739563	1297.0615234375	3135.4599609375	108.815271768587	522.199019602906	21.3508571894368	0.0663290727701023	0.940777531537654	0.0355017161712252
11	0.95136876560487	-1.12477706322618	772.787241848615	47.6187697837582	34	29	26.8752229367738	511.27199837547	310.190496250843	33003.9098968506	1110.66493225098	3017.16464233398	106.398842955399	510.049546963041	20.596961345106	0.0664010071038727	0.939408068814405	0.0305016594403067
11	0.95136876560487	-1.12477706322618	772.787241848615	47.6187697837582	34	30	27.8752229367738	484.082198713436	311.613187165431	34581.2183456421	1147.16495513916	3309.82385253906	110.974823178081	497.60352153112	22.1211128929073	0.0709890139571132	0.925135649154741	0.0335800298769189
11	0.95136876560487	-1.12477706322618	772.787241848615	47.6187697837582	34	31	28.8752229367738	461.484696044575	323.055003922158	33398.0648040771	979.343002319336	3317.86834716797	103.381976439296	484.838105890141	21.926771178653	0.0678731823139827	0.915715504576485	0.0335404701660076
11	0.95136876560487	-1.12477706322618	772.787241848615	47.6187697837582	34	32	29.8752229367738	471.324843092007	340.070937791558	32198.8775024414	1210.77536010742	3115.45486450195	94.6828262113278	471.727371694825	21.7270009078008	0.0638896138814368	0.902065120864776	0.0294672880292441
11	0.95136876560487	-1.12477706322618	772.787241848615	47.6187697837582	34	33	30.8752229367738	487.688033776175	389.627954177918	31233.3115768433	1210.40574645996	2905.72979736328	80.1618858244986	458.241680218065	21.6956952681318	0.0556831075273023	0.910916226221304	0.135261489726538
11	0.95136876560487	-1.12477706322618	772.787241848615	47.6187697837582	34	34	31.8752229367738	472.778364185079	338.115526968385	32161.4351577759	1232.52716064453	3181.0012512207	95.1196635248967	444.346893510063	23.0389880386261	0.0681393967476104	0.872133062858777	0.0526277185467538
11	0.95136876560487	-1.12477706322618	772.787241848615	47.6187697837582	34	35	32.8752229367738	428.268247815418	339.397714223262	31148.561920166	1094.85609436035	3265.87734985352	91.775992043588	430.003355864825	23.0577158628354	0.0679371571950764	0.882345806490274	0.0868188641289849
11	0.95136876560487	-1.12477706322618	772.787241848615	47.6187697837582	34	36	33.8752229367738	432.54172424257	323.990681851589	27681.5799942017	990.374320983887	2805.37878417969	85.4394325046724	415.164558142887	21.2236820425053	0.0655070754541861	0.903129111929614	0.170274313905003
11	0.95136876560487	-1.12477706322618	772.787241848615	47.6187697837582	34	37	34.8752229367738	465.775402373047	378.525216008033	29933.5010986328	1091.57670593262	2873.56497192383	79.0792788240496	399.775355194573	23.8337086165574	0.0629646523101162	0.896764574841797	0.0968496489909821
11	0.95136876560487	-1.12477706322618	772.787241848615	47.6187697837582	34	38	35.8752229367738	470.78672412433	447.721228615014	29249.6742248535	1037.06953430176	2757.54684448242	65.3301035453128	383.769538791075	24.2605510139113	0.0541867337605571	0.892655669724957	0.0491281690614172
11	0.95136876560487	-1.12477706322618	772.787241848615	47.6187697837582	34	39	36.8752229367738	674.689860785649	408.989928926942	26006.4044799805	1193.39527893066	1798.65454101563	63.5869067686163	367.066456090559	22.5520352315438	0.0551408082118625	1.05736277604672	0.0738616994323228
11	0.95136876560487	-1.12477706322618	772.787241848615	47.6187697837582	34	40	37.8752229367738	518.058071333987	446.018663574767	25269.6717147827	1042.79192352295	2226.765625	56.6560858961604	349.566170373865	23.0101966641438	0.0515902103282423	0.889935081152893	0.133209186447978
11	0.95136876560487	-1.12477706322618	772.787241848615	47.6187697837582	34	41	38.8752229367738	576.836609988645	684.397697648092	26099.0211105347	1072.22867584229	2096.06660461426	38.1342912172601	331.142313443658	25.0876318185055	0.0366565111260868	0.940946421084721	0.267997043465838
11	0.95136876560487	-1.12477706322618	772.787241848615	47.6187697837582	34	42	39.8752229367738	556.337711957274	685.143416983651	25757.3961486816	1072.09063720703	2096.94050598145	37.5941671629551	311.631121738163	26.3094192606553	0.0383998716305015	0.936725065155901	0.678691267479627
11	0.95136876560487	-1.12477706322618	772.787241848615	47.6187697837582	34	43	40.8752229367738	594.668209178415	662.79767646759	25427.3132705688	1164.9995880127	2090.54766845703	38.3636125673899	290.81382415345	27.8314320740255	0.0419908413414399	0.898215810337666	0.168818250664461
11	0.95136876560487	-1.12477706322618	772.787241848615	47.6187697837582	34	44	41.8752229367738	549.842993620716	543.567286838143	24801.5545425415	1006.46544647217	2104.37225341797	45.62738623733	268.386669940446	29.4149482363235	0.054114640355615	0.906663627550655	0.791625313670736
11	0.95136876560487	-1.12477706322618	772.787241848615	47.6187697837582	34	45	42.8752229367738	569.001647693289	472.670610596982	22723.2803878784	987.833602905273	1910.29690551758	48.0742400276991	243.905983700051	29.6550526734225	0.0627393622716847	0.885236550249694	0.33888950860214
11	0.95136876560487	-1.12477706322618	772.787241848615	47.6187697837582	34	46	43.8752229367738	621.121789507219	628.569311480618	20179.5059280396	917.770446777344	1557.56579589844	32.1038675599768	216.676840404455	29.6447752478273	0.0471623012870258	0.956680169740488	0.467550949936714
11	0.95136876560487	-1.12477706322618	772.787241848615	47.6187697837582	34	47	44.8752229367738	602.052803652729	597.032605783805	20780.8159103394	949.226676940918	1642.27978515625	34.8068358562387	185.492796222995	35.6603559918002	0.0597293274208768	0.924405044014415	0.178793780502963
11	0.95136876560487	-1.12477706322618	772.787241848615	47.6187697837582	34	48	45.8752229367738	530.020308232487	773.19314167375	20922.9508132935	816.334739685059	1843.91787719727	27.0604454250603	147.872586146294	45.0386529753364	0.0582501971989045	0.904998528645921	0.151908212026859
12	0.975499952456262	-23.0619567438914	776.682418856736	43.6913829512987	56	1	-23.0619567438914	733.310346747824	364.628088157857	30388.2949829102	1651.5564956665	2144.28132629395	83.3405213965697	776.682418856736	12.4541182888727	0.0341556744895666	1.02636438160857	0.0600168608327984
12	0.975499952456262	-23.0619567438914	776.682418856736	43.6913829512987	56	2	-22.0619567438914	700.342997607014	447.270767321767	25059.2634124756	1220.20635223389	1818.06327819824	56.0270539533113	776.682418856736	10.2701066626642	0.0229617212056157	1.0041271225359	0.142781211230559
12	0.975499952456262	-23.0619567438914	776.682418856736	43.6913829512987	56	3	-21.0619567438914	752.75462172978	408.143532834296	30456.9255447388	1646.69337463379	2120.73715209961	74.6230752040462	776.682418856736	12.4822453402827	0.030582979604262	1.03097659625662	0.0664352629779496
12	0.975499952456262	-23.0619567438914	776.682418856736	43.6913829512987	56	4	-20.0619567438914	810.880026174791	398.426936704828	29127.4558258057	1502.98106384277	2144.17590332031	73.106141032288	776.682418856736	11.9373851185961	0.0299612903116533	0.933856066424409	0.0561019460339918
12	0.975499952456262	-23.0619567438914	776.682418856736	43.6913829512987	56	5	-19.0619567438914	776.834772079737	353.672909105205	31582.8755340576	1616.74966430664	2331.61703491211	89.2996741366551	776.682418856736	12.9436965129207	0.0365979304031748	0.959011490609983	0.0965373810985766
12	0.975499952456262	-23.0619567438914	776.682418856736	43.6913829512987	56	6	-18.0619567438914	823.530799208018	341.35615127338	31597.9900817871	1796.50166320801	2140.62176513672	92.5660485798056	776.682418856736	12.9498909494763	0.0379365976009766	1.02695286653324	0.0478798469729666
12	0.975499952456262	-23.0619567438914	776.682418856736	43.6913829512987	56	7	-17.0619567438914	773.115053402115	335.368635433495	30517.1913909912	1718.73168945313	2059.89691162109	90.9959613591917	776.682418856736	12.5069442573634	0.037293124448555	1.05088173267805	0.0455497829140023
12	0.975499952456262	-23.0619567438914	776.682418856736	43.6913829512987	56	8	-16.0619567438914	806.600171927537	364.781845914047	33291.6848297119	1887.75462341309	2356.5666809082	91.2646426970392	776.682418856736	13.644022513875	0.0374032388582461	0.996702977818753	0.0579670225008593
12	0.975499952456262	-23.0619567438914	776.682418856736	43.6913829512987	56	9	-15.0619567438914	784.244427018697	405.851437067317	29952.4745101929	1697.30946350098	2073.0719909668	73.8015731239724	776.682418856736	12.2755047890701	0.0302463011533799	1.01571392251091	0.128685615979668
12	0.975499952456262	-23.0619567438914	776.682418856736	43.6913829512987	56	10	-14.0619567438914	776.626687781905	374.887073115658	31797.7883529663	1837.40864562988	2141.51141357422	84.8196447231357	776.682418856736	13.0317748230065	0.0347618676597739	1.05902476618686	0.0784624522086598
12	0.975499952456262	-23.0619567438914	776.682418856736	43.6913829512987	56	11	-13.0619567438914	792.08023890551	350.796875445603	32113.1237258911	1789.50703430176	2102.18424987793	91.5433573491758	776.682418856736	13.1610095838669	0.0375174652486541	1.0725088414376	0.0844731603949956
12	0.975499952456262	-23.0619567438914	776.682418856736	43.6913829512987	56	12	-12.0619567438914	810.020599926845	390.267891032741	30885.1829833984	1723.58256530762	2064.95223999023	79.1384166954368	776.682418856736	12.6577592610919	0.032433514393399	1.04870466760602	0.115562103463528
12	0.975499952456262	-23.0619567438914	776.682418856736	43.6913829512987	56	13	-11.0619567438914	803.771390865146	438.61162329368	29445.442779541	1662.43629455566	1933.67018127441	67.1332933642419	776.682418856736	12.0677065840934	0.0275134217681533	1.07192305439247	0.0515334593519239
12	0.975499952456262	-23.0619567438914	776.682418856736	43.6913829512987	56	14	-10.0619567438914	782.796376380404	366.351830222734	29696.5307617188	1638.55711364746	1991.91571044922	81.0601403128351	776.682418856736	12.1706106605714	0.0332210996548643	1.06066849751112	0.0636479831171904
12	0.975499952456262	-23.0619567438914	776.682418856736	43.6913829512987	56	15	-9.06195674389137	805.132691253974	382.309698646727	29809.0173416138	1635.91078186035	2036.26640319824	77.9708635358444	776.682418856736	12.2167113441639	0.0319550128793691	1.03152740076051	0.0808572123467237
12	0.975499952456262	-23.0619567438914	776.682418856736	43.6913829512987	56	16	-8.06195674389137	775.630037678832	389.351075091851	35716.5359802246	1708.66682434082	2895.11024475098	91.7334977739533	776.682418856736	14.6378059123309	0.0375953910205018	0.876178785302761	0.0399207384122441
12	0.975499952456262	-23.0619567438914	776.682418856736	43.6913829512987	56	17	-7.06195674389137	818.637865009387	507.625380526281	29984.8871841431	1686.61065673828	1921.62718200684	59.0689282577956	776.682418856736	12.288788564144	0.0242083808957772	1.08773610931046	0.0941998185434488
12	0.975499952456262	-23.0619567438914	776.682418856736	43.6913829512987	56	18	-6.06195674389137	773.122871854623	452.427710389827	30173.3306121826	1675.25039672852	1961.42797851563	66.6920480758888	776.682418856736	12.3660188511636	0.0273325850012782	1.09555844496466	0.0442083451432711
12	0.975499952456262	-23.0619567438914	776.682418856736	43.6913829512987	56	19	-5.06195674389137	726.115213619773	453.891181231902	33148.7918014526	1585.25239562988	2476.57116699219	73.0324649874972	776.682418856736	13.5854602721436	0.029931095456121	0.966623476336679	0.0310828067516314
12	0.975499952456262	-23.0619567438914	776.682418856736	43.6913829512987	56	20	-4.06195674389137	815.219936971677	433.248851962506	31202.1540298462	1726.98252868652	2102.50219726563	72.0190114492133	776.682418856736	12.7876643745189	0.0295157490125919	1.04469193141254	0.0523435428832769
12	0.975499952456262	-23.0619567438914	776.682418856736	43.6913829512987	56	21	-3.06195674389137	796.209251607604	494.846356933456	32801.167427063	1824.20780944824	2273.87478637695	66.285559078035	776.682418856736	13.4429924212431	0.0271659925002759	1.01483014334603	0.0528868829141897
12	0.975499952456262	-23.0619567438914	776.682418856736	43.6913829512987	56	22	-2.06195674389137	749.011107551582	459.66664053326	32803.5374145508	1793.40061950684	2364.06312561035	71.3637547778001	776.682418856736	13.4439637197162	0.0292472033735575	0.998384107575497	0.0559506151154036
12	0.975499952456262	-23.0619567438914	776.682418856736	43.6913829512987	56	23	-1.06195674389137	743.374748664252	363.388642886294	35058.0089035034	1964.34306335449	2367.54777526855	96.4752465158169	776.682418856736	14.3679199541182	0.0395387149141422	1.0844938032238	0.0286988504846616
12	0.975499952456262	-23.0619567438914	776.682418856736	43.6913829512987	56	24	-0.061956743891372	711.015814215155	362.757065566317	35433.199432373	1815.42027282715	2511.05255126953	97.6774894158344	776.682418856736	14.521685317724	0.0400314334196455	1.049000016117	0.0392812633541921
12	0.975499952456262	-23.0619567438914	776.682418856736	43.6913829512987	56	25	0.938043256108628	730.888812305815	369.000474922153	35315.0736236572	1965.60995483398	2545.81063842773	95.7046833912816	768.29959006292	14.6311897222253	0.0396508696237098	1.01817533712134	0.0627229516646706
12	0.975499952456262	-23.0619567438914	776.682418856736	43.6913829512987	56	26	1.93804325610863	773.11396476045	349.469053605115	33223.240737915	1850.06272888184	2320.80601501465	95.0677617808638	759.26116702026	13.9283904370421	0.0398558621810919	1.0219353658687	0.0567640875737792
12	0.975499952456262	-23.0619567438914	776.682418856736	43.6913829512987	56	27	2.93804325610863	762.468438652066	348.656848002791	36486.5130081177	2040.84869384766	2543.56948852539	104.648777779995	750.113844292374	15.4830068678622	0.0444075799932036	1.04601968952378	0.0849972785655305
12	0.975499952456262	-23.0619567438914	776.682418856736	43.6913829512987	56	28	3.93804325610863	742.206717778679	355.767596686117	39096.8992462158	2146.09921264648	3065.32244873047	109.894491826668	740.853588135469	16.7980958026034	0.0472164861529642	0.936295098941456	0.0554597055857862
12	0.975499952456262	-23.0619567438914	776.682418856736	43.6913829512987	56	29	4.93804325610863	739.152739118468	352.463995760156	37922.7686462402	2072.30964660645	2842.93884277344	107.593311947941	731.476109457661	16.5025104928019	0.0468204148262322	0.97420024571765	0.0480843487542465
12	0.975499952456262	-23.0619567438914	776.682418856736	43.6913829512987	56	30	5.93804325610863	731.139219651061	347.468814579734	38037.6749954224	2097.25775146484	2811.21051025391	109.470759387225	721.976840599082	16.7702997071791	0.0482641866075462	0.993556053524324	0.0473548435833121
12	0.975499952456262	-23.0619567438914	776.682418856736	43.6913829512987	56	31	6.93804325610863	674.342125430909	350.078712606486	40176.2393112183	2021.37437438965	3270.59143066406	114.763445660803	712.350909324575	17.9525203029111	0.0512813823189845	0.93996541077481	0.0375783050733687
12	0.975499952456262	-23.0619567438914	776.682418856736	43.6913829512987	56	32	7.93804325610863	674.80470537573	345.977987645869	38286.320098877	1869.1350402832	2827.79455566406	110.66114454098	702.59310960873	17.3456215644593	0.0501350437999936	1.02835084589184	0.0475291409371952
12	0.975499952456262	-23.0619567438914	776.682418856736	43.6913829512987	56	33	8.93804325610863	687.867500791169	369.70574652929	38509.1901397705	2058.39515686035	3002.27062988281	104.161729973866	692.697868716067	17.6958187458272	0.0478646028955496	0.967444221618163	0.054467430335131
12	0.975499952456262	-23.0619567438914	776.682418856736	43.6913829512987	56	34	9.93804325610863	712.074802488347	373.595339939781	40326.9302597046	2241.5111541748	3022.56234741211	107.942808564488	682.659209985405	18.8036144438492	0.0503315015837191	0.995729449748763	0.0999743965559595
12	0.975499952456262	-23.0619567438914	776.682418856736	43.6913829512987	56	35	10.9380432561086	693.964968970267	357.448550696158	39417.6032180786	2014.88520812988	2907.33737182617	110.274900097678	672.470710612748	18.6580807103877	0.0521979475760909	1.0328313172481	0.0689790821604286
12	0.975499952456262	-23.0619567438914	776.682418856736	43.6913829512987	56	36	11.9380432561086	679.996016552342	335.134581677796	39404.3182678223	2006.86708068848	2965.29534912109	117.577595455984	662.125453585747	18.9432138502678	0.0565241991901634	1.02428666229656	0.0619817668431371
12	0.975499952456262	-23.0619567438914	776.682418856736	43.6913829512987	56	37	12.9380432561086	648.943967483257	332.414133172905	41002.7997665405	1897.14343261719	3388.88140869141	123.348545307527	651.615972747942	20.0295834859053	0.0602549094249457	0.949181648700106	0.0469899222534787
12	0.975499952456262	-23.0619567438914	776.682418856736	43.6913829512987	56	38	13.9380432561086	635.825143602338	340.67862750899	40793.4134674072	1822.33020019531	3229.79373168945	119.741627955017	640.934189753022	20.2594072924434	0.0594677964995289	1.0018406788079	0.0580206226532936
12	0.975499952456262	-23.0619567438914	776.682418856736	43.6913829512987	56	39	14.9380432561086	628.141775281714	328.481609322942	40537.7850418091	1802.41967773438	3245.79132080078	123.409603129273	630.07134139594	20.4795503223698	0.062346109313644	1.01027700489368	0.0492494924422139
12	0.975499952456262	-23.0619567438914	776.682418856736	43.6913829512987	56	40	15.9380432561086	640.305613513441	344.103977430576	39881.7114715576	1913.44958496094	3255.0641784668	115.900175782199	619.017895462317	20.5078772881762	0.0595979082872233	0.974238203048944	0.0617123602367568
12	0.975499952456262	-23.0619567438914	776.682418856736	43.6913829512987	56	41	16.9380432561086	581.28380416434	319.772824963801	41895.0307846069	1788.79245758057	3602.22570800781	131.014981618121	607.763452797807	21.9420934564671	0.0686177553047262	0.974150016847048	0.0623273455914408
12	0.975499952456262	-23.0619567438914	776.682418856736	43.6913829512987	56	42	17.9380432561086	591.325826430221	341.33645511243	41489.7585754395	1580.17788696289	3644.74230957031	121.550915391599	596.296632734773	22.1477023429969	0.0648852532780357	0.940331281729219	0.0500926217206542
12	0.975499952456262	-23.0619567438914	776.682418856736	43.6913829512987	56	43	18.9380432561086	596.846339285694	322.785274479632	39359.9072189331	1696.77962493896	3194.86270141602	121.938360671458	584.604938283064	21.4309643429608	0.066393872451307	1.01243045674686	0.0594187891274139
12	0.975499952456262	-23.0619567438914	776.682418856736	43.6913829512987	56	44	19.9380432561086	558.985664564612	329.32737419249	39612.5680084229	1506.04155731201	3548.70764160156	120.283253420864	572.674596537214	22.0178651025415	0.0668570754451531	0.941828685970842	0.0595792625149466
12	0.975499952456262	-23.0619567438914	776.682418856736	43.6913829512987	56	45	20.9380432561086	556.893403195165	329.105326366864	38042.556098938	1412.39819335938	3391.17370605469	115.59386327443	560.490368492785	21.6048702755707	0.0656472823277466	0.943515912268938	0.069328615493968
12	0.975499952456262	-23.0619567438914	776.682418856736	43.6913829512987	56	46	21.9380432561086	557.667735012337	322.958974152506	39159.5020370483	1618.84022521973	3396.31469726563	121.252249267291	548.035320784431	22.7446227710017	0.0704257338898449	0.979415509031181	0.155437313240427
12	0.975499952456262	-23.0619567438914	776.682418856736	43.6913829512987	56	47	22.9380432561086	550.179685645073	344.170507520472	39926.5432662964	1373.28507995605	3496.97567749023	116.008032047666	535.290549590977	23.7422712814903	0.0689840377449482	0.982279983899563	0.0749350184691017
12	0.975499952456262	-23.0619567438914	776.682418856736	43.6913829512987	56	48	23.9380432561086	525.142437823137	334.185464978404	42396.7289276123	1428.9683380127	3952.75192260742	126.865867521653	522.234843854301	25.8414353586839	0.0773266286741521	0.942710932342253	0.0639220714208718
12	0.975499952456262	-23.0619567438914	776.682418856736	43.6913829512987	56	49	24.9380432561086	523.998781379892	334.151042665319	39047.709564209	1465.50741577148	3640.46301269531	116.856464827251	508.844270666029	24.4264752570611	0.0731001018647917	0.942308847642787	0.0717615546263182
12	0.975499952456262	-23.0619567438914	776.682418856736	43.6913829512987	56	50	25.9380432561086	490.96872978355	333.556235100058	40820.982208252	1453.4215927124	4154.4306640625	122.38110972804	495.091659638656	26.2450840115196	0.078682636538474	0.9015453908137	0.0715224992403306
12	0.975499952456262	-23.0619567438914	776.682418856736	43.6913829512987	56	51	26.9380432561086	482.394136086334	310.724629101782	38573.7199935913	1209.47975921631	3947.92849731445	124.14117318314	480.945954445898	25.5296802215366	0.0821617529815248	0.89484597354773	0.0875274353428427
12	0.975499952456262	-23.0619567438914	776.682418856736	43.6913829512987	56	52	27.9380432561086	468.896078130812	344.303568814566	39242.675453186	1119.22463226318	4024.66891479492	113.976963957412	466.371387149761	26.7840864624911	0.0777920674906404	0.917617734685514	0.052732120735891
12	0.975499952456262	-23.0619567438914	776.682418856736	43.6913829512987	56	53	28.9380432561086	467.179063502822	388.234264127305	37091.3963012695	1182.87231445313	3882.27401733398	95.538698483107	451.326412262908	26.1596880090798	0.0673811933315133	0.882146446395	0.127918166389445
12	0.975499952456262	-23.0619567438914	776.682418856736	43.6913829512987	56	54	29.9380432561086	433.104829035993	354.157807466036	36213.4270401001	1172.80155944824	3853.95040893555	102.252234107738	435.762309132197	26.4527050593591	0.0746918591139515	0.905877127970807	0.0735701062861347
12	0.975499952456262	-23.0619567438914	776.682418856736	43.6913829512987	56	55	30.9380432561086	387.824541381338	326.139242638357	33885.6012039185	819.190879821777	4093.42938232422	103.899184071795	419.621317039948	25.7044183040438	0.078814245400534	0.885753259152915	0.0524586975054532
12	0.975499952456262	-23.0619567438914	776.682418856736	43.6913829512987	56	56	31.9380432561086	400.71784219772	322.345548144857	33346.7386703491	885.091384887695	3851.89767456055	103.450284523128	402.834096581282	26.3497968042973	0.0817439451419261	0.881220742233312	0.0614468572584816
12	0.975499952456262	-23.0619567438914	776.682418856736	43.6913829512987	56	57	32.9380432561086	403.24912193606	342.547659687462	30868.543510437	867.771301269531	3418.13720703125	90.1145946774276	385.316193563901	25.5005181084794	0.07444370845139	0.897830733216787	0.0898718291933792
12	0.975499952456262	-23.0619567438914	776.682418856736	43.6913829512987	56	58	33.9380432561086	445.930779099217	407.923360198867	28285.3171844482	933.345542907715	3070.44201660156	69.3397827735553	366.96297998121	24.535161814184	0.0601464986026365	0.852692182543207	0.119277017283261
12	0.975499952456262	-23.0619567438914	776.682418856736	43.6913829512987	56	59	34.9380432561086	465.984437204971	364.284391443677	30296.4353103638	1124.42275238037	3063.7414855957	83.16698717257	347.642184337296	27.7401745527517	0.0761497752973055	0.861664367681697	0.0766081223932139
12	0.975499952456262	-23.0619567438914	776.682418856736	43.6913829512987	56	60	35.9380432561086	486.590034107603	402.629503300951	26963.492149353	1010.21507263184	2528.09242248535	66.9684956723074	327.182438380978	26.2322946171828	0.0651524401518464	0.903286852817232	0.0891465203287672
12	0.975499952456262	-23.0619567438914	776.682418856736	43.6913829512987	56	61	36.9380432561086	562.756452282328	360.330100307156	22567.0173339844	923.305053710938	2000.39837646484	62.6287321396342	305.354888022182	23.5244464747733	0.0652858211254635	0.872972336001798	0.137208748657343
12	0.975499952456262	-23.0619567438914	776.682418856736	43.6913829512987	56	62	37.9380432561086	589.973566471059	336.197621748977	18950.3349380493	827.334098815918	1529.92657470703	56.3666537540193	281.841918977918	21.4023484482015	0.0636600233424069	0.941794058478865	0.200742605575335
12	0.975499952456262	-23.0619567438914	776.682418856736	43.6913829512987	56	63	38.9380432561086	575.039753659583	400.798121212401	18488.1404647827	750.353141784668	1547.72798156738	46.1283112027988	256.179872252431	22.9719760391484	0.0573155781510624	0.9303261909504	0.240530145200991
13	0.962767366815439	-12.2122644976279	769.752047048592	46.5775079537262	46	1	-12.2122644976279	762.69446679149	324.491076198909	35937.9476928711	1892.23275756836	2588.92919921875	110.751728872943	769.752047048592	14.8611544245425	0.0457983455157724	0.997506239791752	0.0638256017929052
13	0.962767366815439	-12.2122644976279	769.752047048592	46.5775079537262	46	2	-11.2122644976279	779.624516794483	312.760697289006	35183.8352355957	1891.92477416992	2429.9005279541	112.494426379553	769.752047048592	14.5493118625571	0.0465189903612244	1.03470777894391	0.0464855872227235
13	0.962767366815439	-12.2122644976279	769.752047048592	46.5775079537262	46	3	-10.2122644976279	784.678646475411	308.442054382137	33747.6358947754	1833.92890930176	2308.66369628906	109.413212029007	769.752047048592	13.9554109428173	0.0452448385184453	1.04514331339082	0.077877326251856
13	0.962767366815439	-12.2122644976279	769.752047048592	46.5775079537262	46	4	-9.21226449762788	773.029771076566	302.678152388658	34708.0535507202	1914.43479919434	2409.51699829102	114.669834201158	769.752047048592	14.3525653718635	0.047418570711486	1.042585935005	0.131485471456879
13	0.962767366815439	-12.2122644976279	769.752047048592	46.5775079537262	46	5	-8.21226449762788	772.703755467391	305.847162558665	32414.7175445557	1827.76263427734	2141.18557739258	105.983384882108	769.752047048592	13.4042190493011	0.0438265273974218	1.08415029768775	0.0404034505428984
13	0.962767366815439	-12.2122644976279	769.752047048592	46.5775079537262	46	6	-7.21226449762788	782.712005492837	303.621860019555	36360.0718383789	1981.65626525879	2539.59022521973	119.754459827224	769.752047048592	15.0357123087692	0.0495211784415024	1.01844441819879	0.036025887169906
13	0.962767366815439	-12.2122644976279	769.752047048592	46.5775079537262	46	7	-6.21226449762788	758.708521720116	320.756019973445	37586.8341369629	2082.47035217285	2589.94918823242	117.182006872621	769.752047048592	15.5430062732791	0.04845741094607	1.05232798051423	0.0360175868863042
13	0.962767366815439	-12.2122644976279	769.752047048592	46.5775079537262	46	8	-5.21226449762788	756.860956312149	299.451970049196	39206.2806396484	2210.47062683105	2770.59284973145	130.926774778631	769.752047048592	16.2126840402003	0.0541411834343144	1.03064562060635	0.0379478953796979
13	0.962767366815439	-12.2122644976279	769.752047048592	46.5775079537262	46	9	-4.21226449762788	759.653954778262	299.75341223677	40375.9579162598	2305.01052856445	2914.13153076172	134.697242026281	769.752047048592	16.6963720566434	0.0557003569435774	0.998882701962516	0.0734085695249202
13	0.962767366815439	-12.2122644976279	769.752047048592	46.5775079537262	46	10	-3.21226449762788	751.539904013405	305.388904513199	38615.6364059448	2063.59902954102	2678.80340576172	126.447411268918	769.752047048592	15.968439286937	0.0522888652827493	1.05278682955954	0.0532422933617002
13	0.962767366815439	-12.2122644976279	769.752047048592	46.5775079537262	46	11	-2.21226449762788	777.831544331591	321.773570221062	36554.2542800903	2039.62419128418	2440.8516998291	113.602413818441	769.752047048592	15.1160111415649	0.0469771682341096	1.07573391408311	0.0614427233790495
13	0.962767366815439	-12.2122644976279	769.752047048592	46.5775079537262	46	12	-1.21226449762788	783.832393330158	317.49412361756	37653.206237793	2123.96624755859	2625.20964050293	118.594970542347	769.752047048592	15.5704526385625	0.0490417033901328	1.02560664540665	0.0445775668041577
13	0.962767366815439	-12.2122644976279	769.752047048592	46.5775079537262	46	13	-0.212264497627876	762.906180730532	316.007516697387	40020.6533203125	2149.67568969727	3242.60217285156	126.644624591752	769.752047048592	16.5494455678732	0.0523704174534593	0.887936828672271	0.0321908153032913
13	0.962767366815439	-12.2122644976279	769.752047048592	46.5775079537262	46	14	0.787735502372124	734.993787894922	315.033583198479	41517.627784729	2276.66116333008	3024.60217285156	131.787942616175	763.215129313561	17.3155259470081	0.0549640637395121	1.00008734555925	0.0562952288618944
13	0.962767366815439	-12.2122644976279	769.752047048592	46.5775079537262	46	15	1.78773550237212	730.834182150385	310.776697773993	40689.7284393311	2281.05979919434	2922.67208862305	130.929148584113	754.835220746566	17.1586360471664	0.0552121062166788	1.03206389864902	0.0592103138428178
13	0.962767366815439	-12.2122644976279	769.752047048592	46.5775079537262	46	16	2.78773550237212	735.479614140591	312.763625742261	40229.5914459229	2116.27919006348	3058.53358459473	128.626183273226	746.361231138059	17.1572103964272	0.0548567959452098	0.963992651408065	0.0348829922773149
13	0.962767366815439	-12.2122644976279	769.752047048592	46.5775079537262	46	17	3.78773550237212	746.10375187066	315.613269508888	39794.2406234741	2140.61346435547	2838.6711730957	126.08544845214	737.789918752162	17.168708709184	0.0543979305302959	1.03355009849663	0.0630666685149641
13	0.962767366815439	-12.2122644976279	769.752047048592	46.5775079537262	46	18	4.78773550237212	746.46360109909	313.460966824524	40768.922203064	2170.1953125	2934.84565734863	130.060602492452	729.117851296156	17.7984271859804	0.0567803620536396	1.01988328386666	0.0570314469686301
13	0.962767366815439	-12.2122644976279	769.752047048592	46.5775079537262	46	19	5.78773550237212	706.800520961914	312.994578469404	38601.1883239746	2013.00967407227	2824.09864807129	123.328616465949	720.341389859784	17.0573842277134	0.0544973791914443	1.0153093575781	0.0677482620174801
13	0.962767366815439	-12.2122644976279	769.752047048592	46.5775079537262	46	20	6.78773550237212	702.238191371302	310.969066846854	44528.6545333862	2433.49409484863	3335.15573120117	143.193195982145	711.456671071069	19.9223811270211	0.0640654754796961	1.00610523441969	0.0432430959398782
13	0.962767366815439	-12.2122644976279	769.752047048592	46.5775079537262	46	21	7.78773550237212	655.178559647518	313.336609675661	42596.2787475586	2144.77313232422	3551.64303588867	135.944148982944	702.459587220453	19.3019169880491	0.0616012186001143	0.917713492845904	0.0493576197820949
13	0.962767366815439	-12.2122644976279	769.752047048592	46.5775079537262	46	22	8.78773550237212	723.503273700245	309.755126400406	37358.481086731	1995.43681335449	2760.05987548828	120.60649817443	693.345764063163	17.1510009566213	0.055369546764017	1.01623703588593	0.0551313058654154
13	0.962767366815439	-12.2122644976279	769.752047048592	46.5775079537262	46	23	9.78773550237212	674.33924671235	311.993628839396	41432.6109848022	2163.13650512695	3205.58554077148	132.799541897474	684.110535959455	19.2781853130988	0.0617903172728651	0.995948095930664	0.0448836080188659
13	0.962767366815439	-12.2122644976279	769.752047048592	46.5775079537262	46	24	10.7877355023721	687.862993997287	311.091067034157	42200.8935089111	2284.00607299805	3190.78340148926	135.654468999194	674.748917951807	19.9080891458876	0.0639944095331473	1.01606660140144	0.0374543850655004
13	0.962767366815439	-12.2122644976279	769.752047048592	46.5775079537262	46	25	11.7877355023721	698.137522056411	324.583365354164	42856.7406387329	2335.89445495605	3148.35203552246	132.036158390219	665.255574304745	20.505990121436	0.063176343307246	1.03997303857619	0.0449617571667933
13	0.962767366815439	-12.2122644976279	769.752047048592	46.5775079537262	46	26	12.7877355023721	661.687769933014	317.610673685646	41491.2026977539	1888.23352050781	3348.92068481445	130.635416676266	655.624782943673	20.1442354711678	0.063424302582178	0.955283122972452	0.0367334544812741
13	0.962767366815439	-12.2122644976279	769.752047048592	46.5775079537262	46	27	13.7877355023721	629.735393685799	332.835963266136	42514.4619369507	1992.5650177002	3260.55975341797	127.733978983984	645.850395119752	20.9534183807485	0.062954189730976	1.03212778916678	0.0512479787704239
13	0.962767366815439	-12.2122644976279	769.752047048592	46.5775079537262	46	28	14.7877355023721	661.219408557361	331.624976931106	42519.6212844849	2099.71697998047	3178.46224975586	128.215979622422	635.925789493351	21.2830113753136	0.0641779505641249	1.03426031203496	0.0457756913674241
13	0.962767366815439	-12.2122644976279	769.752047048592	46.5775079537262	46	29	15.7877355023721	628.275382326321	376.434067451855	41572.7697906494	1862.57705688477	3429.64450073242	110.438383199646	625.843819662017	21.1442906435554	0.0561699709770813	0.949481380395734	0.0718264876101272
13	0.962767366815439	-12.2122644976279	769.752047048592	46.5775079537262	46	30	16.7877355023721	629.331861387638	320.713641254417	42147.0705795288	2016.74440002441	3353.55290222168	131.416519779694	615.596753951436	21.7932098456263	0.0679522385152867	0.994558158454084	0.0405095400624507
13	0.962767366815439	-12.2122644976279	769.752047048592	46.5775079537262	46	31	17.7877355023721	626.322285096876	303.94517584033	45644.5037155151	2067.30212402344	3715.42114257813	150.173476480816	605.176206027589	24.0080436704064	0.0789880727800018	0.986739169342263	0.0460501908700766
13	0.962767366815439	-12.2122644976279	769.752047048592	46.5775079537262	46	32	18.7877355023721	578.213220354529	304.605419718205	46918.4107055664	1829.5333404541	4005.21162414551	154.030124444179	594.573054559613	25.1181816213903	0.0824613746026829	0.971898166689009	0.0343868596035369
13	0.962767366815439	-12.2122644976279	769.752047048592	46.5775079537262	46	33	19.7877355023721	591.973108442268	318.426479505402	45121.5564804077	1991.84746551514	3913.54568481445	141.701646642242	583.777349744533	24.6029372568143	0.0772641059720564	0.946719400472469	0.0450877549655058
13	0.962767366815439	-12.2122644976279	769.752047048592	46.5775079537262	46	34	20.7877355023721	581.183627170411	313.445941313292	47493.2653808594	2106.81130981445	4215.18005371094	151.519796944474	572.778203968301	26.3934203381708	0.0842040583699579	0.944329221874011	0.0309947051162419
13	0.962767366815439	-12.2122644976279	769.752047048592	46.5775079537262	46	35	21.7877355023721	578.242072923641	310.737713084048	44674.900062561	1967.49432373047	3725.98834228516	143.770447491442	561.56366318304	25.3229745556933	0.0814930840043993	1.00476249646323	0.0674358907590741
13	0.962767366815439	-12.2122644976279	769.752047048592	46.5775079537262	46	36	22.7877355023721	552.53384097282	316.282280363255	40923.0912094116	1548.77014160156	3504.42036437988	129.387872006016	550.120554673206	23.678854379282	0.074866206074164	0.985009839903634	0.0633425844141696
13	0.962767366815439	-12.2122644976279	769.752047048592	46.5775079537262	46	37	23.7877355023721	561.651415368121	323.219646122942	42897.3459320068	1809.88145446777	3702.40014648438	132.718869185601	538.434305686737	25.3599169982087	0.0784603204118437	0.981984587886696	0.0524740864239077
13	0.962767366815439	-12.2122644976279	769.752047048592	46.5775079537262	46	38	24.7877355023721	536.745700939744	335.728055090786	41716.263343811	1519.68807983398	3752.54202270508	124.256113575406	526.488725811636	25.2212409990567	0.0751240196242653	0.954030430038376	0.0527082754236241
13	0.962767366815439	-12.2122644976279	769.752047048592	46.5775079537262	46	39	25.7877355023721	490.564731535909	323.098902670119	40917.9920425415	1408.0743560791	4014.63920593262	126.642312011559	514.265743826246	25.3265972822239	0.0783865159334265	0.910287032488402	0.0402151711934141
13	0.962767366815439	-12.2122644976279	769.752047048592	46.5775079537262	46	40	26.7877355023721	531.821733518839	347.57493769586	43554.2908782959	1687.05532836914	3949.85247802734	125.309066203178	501.745086811584	27.6310854589239	0.0794967716662646	0.953968147640285	0.0324439849455833
13	0.962767366815439	-12.2122644976279	769.752047048592	46.5775079537262	46	41	27.7877355023721	497.911336696474	342.638379971433	45862.4479064941	1581.83062744141	4404.81121826172	133.850877739726	488.903885243271	29.8595920667765	0.087146081151989	0.92764805247895	0.0505633211259261
13	0.962767366815439	-12.2122644976279	769.752047048592	46.5775079537262	46	42	28.7877355023721	459.201065752374	337.331889498336	40445.4985275269	1263.21189880371	4183.01858520508	119.898236089317	475.716182058554	27.0627792757302	0.0802259736426838	0.8883710175191	0.0552078460035804
13	0.962767366815439	-12.2122644976279	769.752047048592	46.5775079537262	46	43	29.7877355023721	429.633435343446	317.006831430161	41152.6290893555	1232.04640197754	4650.51968383789	129.81622163692	462.15231551813	28.3440940178144	0.0894116189545233	0.87388691550825	0.0606070040806283
13	0.962767366815439	-12.2122644976279	769.752047048592	46.5775079537262	46	44	30.7877355023721	440.428703549345	316.82340265454	40073.0022888184	1180.98303985596	4326.46517944336	126.483719173086	448.178133787416	28.4610779419393	0.0898326250632847	0.887888543028803	0.0934747609487463
13	0.962767366815439	-12.2122644976279	769.752047048592	46.5775079537262	46	45	31.7877355023721	413.409469648142	334.528538443649	41967.1716156006	1199.70767211914	4811.78833007813	125.451693331898	433.753981505153	30.7975631118414	0.0920625883074823	0.873081764374257	0.0660757338425164
13	0.962767366815439	-12.2122644976279	769.752047048592	46.5775079537262	46	46	32.7877355023721	420.164855186293	364.41095204444	40059.8141937256	1155.28855895996	4261.79251098633	109.93032445644	418.833371805512	30.4451262839433	0.083546134146458	0.91659515680407	0.123165153384042
13	0.962767366815439	-12.2122644976279	769.752047048592	46.5775079537262	46	47	33.7877355023721	395.363955451251	332.745977606911	42052.4898376465	1187.03827667236	5033.82290649414	126.380159844712	403.361215543062	33.185449513148	0.0997320831699174	0.875320038929268	0.0572649779705661
13	0.962767366815439	-12.2122644976279	769.752047048592	46.5775079537262	46	48	34.7877355023721	426.844420760635	355.146931948882	37853.5934448242	1284.49638366699	4144.71269226074	106.585725623762	387.271412669175	31.1129936961354	0.0876059762797378	0.871993901054511	0.0816547957265785
13	0.962767366815439	-12.2122644976279	769.752047048592	46.5775079537262	46	49	35.7877355023721	491.493218930861	421.846158933021	36078.0734863281	1400.70429992676	3461.26126098633	85.5242431923066	370.483500222588	30.9973519961453	0.0734802281347001	0.905947211795932	0.108986845131733
13	0.962767366815439	-12.2122644976279	769.752047048592	46.5775079537262	46	50	36.7877355023721	525.267795670265	390.914506520284	36707.2356262207	1487.13836669922	3313.16232299805	93.90092977866	352.897861715797	33.1095120199785	0.0846975782881582	0.930470026266116	0.157772425626262
13	0.962767366815439	-12.2122644976279	769.752047048592	46.5775079537262	46	51	37.7877355023721	531.374633202008	400.600297891666	32841.4972763062	1266.27403259277	2954.92724609375	81.9807110707327	334.388662591876	31.2623435827583	0.0780387427250804	0.919437353629257	0.107409704499085
13	0.962767366815439	-12.2122644976279	769.752047048592	46.5775079537262	46	52	38.7877355023721	595.936073690121	519.327637038221	33869.8517379761	1533.28564453125	2664.73133850098	65.2186583620685	314.793034447056	34.2482439953425	0.0659472778892795	0.971105853023681	0.216088239373333
13	0.962767366815439	-12.2122644976279	769.752047048592	46.5775079537262	46	53	39.7877355023721	557.083525470557	635.877948820274	29993.1216506958	1272.50350952148	2539.54531860352	47.1680480607028	293.893741687004	32.4848943163179	0.0510866816133288	0.928055709637355	0.422769981048513
13	0.962767366815439	-12.2122644976279	769.752047048592	46.5775079537262	46	54	40.7877355023721	608.796016817667	790.836292934033	31812.6519546509	1398.6498260498	2532.96655273438	40.226595869323	271.389771858096	37.3126870388627	0.0471813033522161	0.950985333675703	0.0782154626612025
13	0.962767366815439	-12.2122644976279	769.752047048592	46.5775079537262	46	55	41.7877355023721	594.613806145364	726.806340852707	28676.5044174194	1229.27909851074	2323.39135742188	39.4554956465783	246.842632329975	36.979085707754	0.0508788705177906	0.948781675983868	0.149871710664285
13	0.962767366815439	-12.2122644976279	769.752047048592	46.5775079537262	46	56	42.7877355023721	571.943857792679	1214.97071488743	23198.1781539917	1017.20652008057	1969.06030273438	19.0936109568213	219.568126106666	33.6306074055628	0.0276801794425791	0.912729309171613	0.477024941285845
13	0.962767366815439	-12.2122644976279	769.752047048592	46.5775079537262	46	57	43.7877355023721	457.860208064446	716.530799352154	24900.1432113647	933.819358825684	2519.84286499023	34.7509740458861	188.385346745427	42.0731330143224	0.058717829090337	0.866283815280226	0.255363756779691
13	0.962767366815439	-12.2122644976279	769.752047048592	46.5775079537262	46	58	44.7877355023721	576.050875856755	497.873597200939	19103.2573394775	841.238868713379	1548.67170715332	38.3696935263823	150.890409684634	40.2991527571418	0.0809425383946948	0.940230013192979	0.278965094182473
13	0.962767366815439	-12.2122644976279	769.752047048592	46.5775079537262	46	59	45.7877355023721	516.689609304387	524.159127036652	17600.0497207642	658.414138793945	1515.30917358398	33.5776843575471	100.233689951026	55.8920840506097	0.106631900824845	0.91957347115422	0.410827425221652
13	0.962767366815439	-12.2122644976279	769.752047048592	46.5775079537262	46	60	46.7877355023721	498.983719876588	481.602301186273	22069.0632019043	875.187591552734	2034.49951171875	45.8242478234515	0	Inf	Inf	0.890011408514179	0.28650519477332
13	0.962767366815439	-12.2122644976279	769.752047048592	46.5775079537262	46	61	47.7877355023721	550.199619150695	454.40001149762	17537.4320220947	683.156280517578	1427.24102783203	38.594699776293	0	Inf	Inf	0.950163749014602	0.225180321663332
13	0.962767366815439	-12.2122644976279	769.752047048592	46.5775079537262	46	62	48.7877355023721	563.6917469558	492.987572523769	19855.2982254028	852.231750488281	1702.56547546387	40.275453849185	0	Inf	Inf	0.914902029851773	0.262395212462947
13	0.962767366815439	-12.2122644976279	769.752047048592	46.5775079537262	46	63	49.7877355023721	707.007808853412	499.063057711333	20784.3472213745	1041.72518157959	1499.03507995605	41.6467356183205	0	Inf	Inf	0.996244719602567	0.0796499254949873
13	0.962767366815439	-12.2122644976279	769.752047048592	46.5775079537262	46	64	50.7877355023721	646.43638313269	440.2765145882	19878.3096618652	918.537902832031	1487.69622802734	45.1496025865878	0	Inf	Inf	0.990159901483105	0.486382443959959
13	0.962767366815439	-12.2122644976279	769.752047048592	46.5775079537262	46	65	51.7877355023721	740.806059529548	352.981683178673	18672.1424407959	891.502052307129	1480.94477844238	52.898332493203	0	Inf	Inf	0.879874504948599	0.136617459030513
13	0.962767366815439	-12.2122644976279	769.752047048592	46.5775079537262	46	66	52.7877355023721	674.287720346573	595.097712535163	19789.0275115967	979.592315673828	1401.06768798828	33.2534088012099	0	Inf	Inf	1.02474378843882	0.246415802956545
14	0.912907886978621	-22.2808102985013	770.548000730573	51.1735501085914	57	1	-22.2808102985013	685.863340764282	456.149683272313	27678.1389312744	1405.95034790039	1884.52587890625	60.6777554523721	770.548000730573	11.4337137266464	0.0250657057232257	1.04962952277502	0.0515841051315079
14	0.912907886978621	-22.2808102985013	770.548000730573	51.1735501085914	57	2	-21.2808102985013	773.643846256771	435.20137941755	28040.4210662842	1530.2093963623	1990.50109863281	64.4309103611113	770.548000730573	11.5833708343828	0.0266161170028581	0.943907842319816	0.0753211118465444
14	0.912907886978621	-22.2808102985013	770.548000730573	51.1735501085914	57	3	-20.2808102985013	785.106436380466	469.772371675853	31282.4854202271	1723.92875671387	2063.44692993164	66.5907305460106	770.548000730573	12.9226529226182	0.0275083289307081	1.06211370726062	0.080979367616058
14	0.912907886978621	-22.2808102985013	770.548000730573	51.1735501085914	57	4	-19.2808102985013	819.150862904226	470.481700896672	30044.1090087891	1604.67726135254	2112.00355529785	63.8581882175847	770.548000730573	12.4110852406519	0.0263795280815346	0.949289924274362	0.357666509157823
14	0.912907886978621	-22.2808102985013	770.548000730573	51.1735501085914	57	5	-18.2808102985013	798.081893271138	545.306477464641	26832.1905670166	1408.75134277344	1676.7412109375	49.2057066546701	770.548000730573	11.0842562920817	0.0203266543680484	1.07125252812126	0.461448764711978
14	0.912907886978621	-22.2808102985013	770.548000730573	51.1735501085914	57	6	-17.2808102985013	758.878519477507	318.737913446177	31511.405960083	1742.32353210449	2051.70155334473	98.8630615648554	770.548000730573	13.0172189599288	0.0408398825831145	1.06500259649344	0.149099465916376
14	0.912907886978621	-22.2808102985013	770.548000730573	51.1735501085914	57	7	-16.2808102985013	771.255185978032	335.847133581111	28723.1493759155	1595.30548095703	1854.71769714355	85.5244737974771	770.548000730573	11.8654028042629	0.0353297724406429	1.04958213470787	0.142215166310181
14	0.912907886978621	-22.2808102985013	770.548000730573	51.1735501085914	57	8	-15.2808102985013	797.417569109339	336.525485197133	26609.8217926025	1392.37113952637	1646.76153564453	79.072233643805	770.548000730573	10.9923967593758	0.0326643812813659	1.09150325315345	0.0951464206892051
14	0.912907886978621	-22.2808102985013	770.548000730573	51.1735501085914	57	9	-14.2808102985013	745.525826936531	331.284565694406	35524.8812942505	1820.11029052734	2393.61764526367	107.233734900347	770.548000730573	14.6751674272651	0.0442977697934839	1.03366301172193	0.0435084982663452
14	0.912907886978621	-22.2808102985013	770.548000730573	51.1735501085914	57	10	-13.2808102985013	782.665338844684	284.876579706146	29102.5485839844	1550.60516357422	1806.16343688965	102.158445646898	770.548000730573	12.0221308972877	0.0422011908093278	1.09150884543137	0.202271786731301
14	0.912907886978621	-22.2808102985013	770.548000730573	51.1735501085914	57	11	-12.2808102985013	790.597645700503	277.763419252078	31630.1096191406	1702.30467224121	2039.34034729004	113.874280869344	770.548000730573	13.0662549033981	0.0470409492314757	1.05161169723463	0.102349031771401
14	0.912907886978621	-22.2808102985013	770.548000730573	51.1735501085914	57	12	-11.2808102985013	777.223917905467	323.173528978024	37307.5448913574	2090.64431762695	2384.23852539063	115.441215155633	770.548000730573	15.4115776783605	0.04768824268218	1.08173541848233	0.0428990383716077
14	0.912907886978621	-22.2808102985013	770.548000730573	51.1735501085914	57	13	-10.2808102985013	751.439797176939	369.568583292488	34519.7195205688	1686.27040100098	2377.62408447266	93.4054491673306	770.548000730573	14.2599396549867	0.0385853676412234	0.980888004856236	0.0978587407905838
14	0.912907886978621	-22.2808102985013	770.548000730573	51.1735501085914	57	14	-9.28081029850133	822.043164422318	325.637127216841	36357.1452560425	1930.7275390625	2524.15850830078	111.649262990311	770.548000730573	15.018971897203	0.0461218044317222	0.960402454803199	0.0730924779742806
14	0.912907886978621	-22.2808102985013	770.548000730573	51.1735501085914	57	15	-8.28081029850133	832.146856955579	315.217470395843	33005.308631897	1624.60162353516	2319.79559326172	104.706470077466	770.548000730573	13.634343381748	0.0432537681513219	0.940641852277224	0.0363264851522639
14	0.912907886978621	-22.2808102985013	770.548000730573	51.1735501085914	57	16	-7.28081029850133	775.559960005957	313.946352340195	38854.3170089722	2129.06298828125	2779.73008728027	123.761007953579	770.548000730573	16.0505422285812	0.0511251113731324	0.95869037353013	0.0478540753839866
14	0.912907886978621	-22.2808102985013	770.548000730573	51.1735501085914	57	17	-6.28081029850133	767.057178232872	310.087470740363	34380.3592376709	1733.16589355469	2371.74876403809	110.873100275818	770.548000730573	14.2023705538461	0.0458011751327347	0.962616766201285	0.0787038666551628
14	0.912907886978621	-22.2808102985013	770.548000730573	51.1735501085914	57	18	-5.28081029850133	798.330179027666	300.936618331221	37406.6730270386	1969.19567871094	2429.41563415527	124.300835287076	770.548000730573	15.4525270618595	0.0513481115975456	1.04244048320378	0.0815638262690983
14	0.912907886978621	-22.2808102985013	770.548000730573	51.1735501085914	57	19	-4.28081029850133	746.964095806552	342.70726889381	39647.1948242188	2039.8592376709	2755.95370483398	115.688222640249	770.548000730573	16.3780764599198	0.0477902803543821	0.994495511168998	0.120947999371944
14	0.912907886978621	-22.2808102985013	770.548000730573	51.1735501085914	57	20	-3.28081029850133	752.123318200465	337.047938233918	42451.0207595825	2293.31845092773	2951.92733764648	125.949504340598	770.548000730573	17.5363242439885	0.0520291693100879	0.993702656606446	0.073123458408654
14	0.912907886978621	-22.2808102985013	770.548000730573	51.1735501085914	57	21	-2.28081029850133	766.142638257705	312.105084606098	38484.7623062134	2006.41192626953	2664.72662353516	123.307066127373	770.548000730573	15.8978808560744	0.0509375900624589	0.991671364306754	0.0584596848780003
14	0.912907886978621	-22.2808102985013	770.548000730573	51.1735501085914	57	22	-1.28081029850133	712.284593011544	323.875818560372	43859.014793396	2179.47637939453	3243.21675109863	135.419232557557	770.548000730573	18.1179601968762	0.0559410711099414	0.941401518888945	0.0589487378734764
14	0.912907886978621	-22.2808102985013	770.548000730573	51.1735501085914	57	23	-0.280810298501326	713.101844743724	313.812929335871	44554.7888031006	2257.28378295898	3120.91923522949	141.978818072897	770.548000730573	18.40538128632	0.0586508061515238	1.01711537728022	0.0447615564885649
14	0.912907886978621	-22.2808102985013	770.548000730573	51.1735501085914	57	24	0.719189701498674	790.65630672165	319.259654184129	42346.1313095093	2336.36581420898	2786.9566192627	132.638530282585	765.114226284272	17.6172286103143	0.0551815062737422	1.01780481062343	0.0691797075116148
14	0.912907886978621	-22.2808102985013	770.548000730573	51.1735501085914	57	25	1.71918970149867	751.411906680349	300.389632184426	42701.1713867188	2231.87590026855	2896.33639526367	142.152613844216	757.494038630931	17.9436461686049	0.0597345721891903	1.01395370056904	0.0649356488955554
14	0.912907886978621	-22.2808102985013	770.548000730573	51.1735501085914	57	26	2.71918970149867	711.381719565984	315.493104993309	33416.1534194946	1597.85713195801	2206.50524902344	105.917222565619	749.796410941142	14.1861068370657	0.044964871220772	1.03647124332141	0.0793700455749047
14	0.912907886978621	-22.2808102985013	770.548000730573	51.1735501085914	57	27	3.71918970149867	698.522447867664	362.776894926289	45907.1881332397	2217.68385314941	3106.001953125	126.543858705686	742.018933154024	19.6931792125528	0.0542845464746429	1.05806080751219	0.0739349680286066
14	0.912907886978621	-22.2808102985013	770.548000730573	51.1735501085914	57	28	4.71918970149867	706.388435332827	332.440436868308	48492.9750289917	2358.54339599609	3404.458984375	145.869664610631	734.15906754453	21.025134803304	0.0632448176321971	1.02571271709602	0.0569184963713667
14	0.912907886978621	-22.2808102985013	770.548000730573	51.1735501085914	57	29	5.71918970149867	684.926846481699	335.25889165661	43873.8845748901	2139.15501403809	3104.33546447754	130.865685196586	726.214139050372	19.2305415916797	0.0573602731210383	0.99047090791012	0.0546340812210535
14	0.912907886978621	-22.2808102985013	770.548000730573	51.1735501085914	57	30	6.71918970149867	704.891297914381	344.145329607127	48220.9750595093	2407.56015014648	3322.29194641113	140.118057433927	718.181324635702	21.3723367015283	0.0621026492671765	0.997382262252868	0.0517687500255073
14	0.912907886978621	-22.2808102985013	770.548000730573	51.1735501085914	57	31	7.71918970149867	652.767388227433	311.227721849439	48259.2923736572	2193.93499755859	3665.6198425293	155.061034045686	710.057641571662	21.6340321734553	0.0695119060888832	0.965090911915428	0.0306723448154842
14	0.912907886978621	-22.2808102985013	770.548000730573	51.1735501085914	57	32	8.71918970149867	724.752050413294	316.387797273994	48274.9795227051	2436.07629394531	3256.00991821289	152.581673309286	701.839934495843	21.8944555334192	0.0692013273649061	1.04356460393264	0.0373477054467232
14	0.912907886978621	-22.2808102985013	770.548000730573	51.1735501085914	57	33	9.71918970149867	680.085710832563	330.657072746105	45975.8308792114	2179.79769897461	3239.00833129883	139.043845327071	693.524861091473	21.1017114387724	0.0638175111862052	1.00718377022514	0.0336936620662854
14	0.912907886978621	-22.2808102985013	770.548000730573	51.1735501085914	57	34	10.7191897014987	700.182425200544	317.896641349624	42915.4433822632	2059.01634216309	3163.31985473633	134.998102528125	685.108876201999	19.9390350541998	0.0627217543713235	0.958678166107369	0.0280242182412686
14	0.912907886978621	-22.2808102985013	770.548000730573	51.1735501085914	57	35	11.7191897014987	652.849911318926	322.106087341671	46248.8020553589	2027.17959594727	3497.34194946289	143.582514807617	676.588214166922	21.7583614525482	0.0675502957181564	0.972935291136631	0.0576002239423378
14	0.912907886978621	-22.2808102985013	770.548000730573	51.1735501085914	57	36	12.7191897014987	700.413044951485	340.680807856588	44055.3148803711	2075.54904174805	2982.70309448242	129.315517236053	667.958869129232	20.9941703201621	0.0616241650131339	1.05053263934045	0.0429426607175661
14	0.912907886978621	-22.2808102985013	770.548000730573	51.1735501085914	57	37	13.7191897014987	685.991255722177	322.914733952134	49234.1494216919	2371.19989013672	3553.67926025391	152.467955918636	659.216573022267	23.7732440902167	0.0736208094293418	1.00357701907244	0.050546417935827
14	0.912907886978621	-22.2808102985013	770.548000730573	51.1735501085914	57	38	14.7191897014987	646.927721177424	321.535211233645	45275.0940551758	2065.32740020752	3264.5412902832	140.809132167725	650.356770892746	22.1593910921858	0.0689174632139544	1.0198593291374	0.0357323291720208
14	0.912907886978621	-22.2808102985013	770.548000730573	51.1735501085914	57	39	15.7191897014987	698.545836853962	320.826253319562	45452.6847686768	2161.20771789551	3066.50053405762	141.673832170471	641.374593155091	22.5578609908651	0.0703117676856581	1.05012535554993	0.0624817691074047
14	0.912907886978621	-22.2808102985013	770.548000730573	51.1735501085914	57	40	16.7191897014987	666.246345460198	324.756909485912	47480.5712509155	2184.35792541504	3534.21348571777	146.203421279248	632.264824297285	23.9038052569473	0.073605224581016	0.989570169091982	0.0386179786161836
14	0.912907886978621	-22.2808102985013	770.548000730573	51.1735501085914	57	41	17.7191897014987	653.617482887726	336.581487208256	42745.7477493286	1980.51852416992	3063.79962158203	126.99969954937	623.021867467343	21.8393523749678	0.0648857801304294	1.01096032045842	0.0345044914052604
14	0.912907886978621	-22.2808102985013	770.548000730573	51.1735501085914	57	42	18.7191897014987	629.459730064971	314.516710404733	47661.8343353271	2109.65408325195	3613.76290893555	151.539911103591	613.639704257567	24.7233563234702	0.0786074491611437	1.00461560847089	0.0731599066713935
14	0.912907886978621	-22.2808102985013	770.548000730573	51.1735501085914	57	43	19.7191897014987	617.212731445089	323.946506110402	49481.1680755615	2355.19943237305	3875.88487243652	152.744873435055	604.111848865864	26.0719020955177	0.0804821215964353	0.999578970679473	0.0490349221974604
14	0.912907886978621	-22.2808102985013	770.548000730573	51.1735501085914	57	44	20.7191897014987	617.738558638016	331.623773394674	47234.861579895	2066.55987548828	4019.40280151367	142.435088704209	594.431295642273	25.2936269062989	0.0762720556713413	0.913669072812839	0.0334200747495377
14	0.912907886978621	-22.2808102985013	770.548000730573	51.1735501085914	57	45	21.7191897014987	626.428488705787	327.812402241818	47983.8584747314	2031.80310058594	3777.58850097656	146.375970361656	584.590458815203	26.1272422418703	0.079701811350618	0.986507679162416	0.0525564071404363
14	0.912907886978621	-22.2808102985013	770.548000730573	51.1735501085914	57	46	22.7191897014987	594.891132298957	319.630464923815	50202.8219909668	2209.59449768066	4017.22262573242	157.065197158014	574.581102923328	27.8116604823012	0.0870119201213506	0.990002942050432	0.0445943602502455
14	0.912907886978621	-22.2808102985013	770.548000730573	51.1735501085914	57	47	23.7191897014987	591.001800590026	317.97555258891	49557.8120193481	2050.57221984863	4213.46258544922	155.854158018929	564.394262138983	27.9498615801162	0.0878994040659811	0.938326805112904	0.070760954926836
14	0.912907886978621	-22.2808102985013	770.548000730573	51.1735501085914	57	48	24.7191897014987	564.418956656549	324.968516854801	48381.0734405518	1914.15873718262	4080.6662902832	148.879263470833	554.020146234977	27.7971371347568	0.0855379388864823	0.976732725910981	0.0398032483604854
14	0.912907886978621	-22.2808102985013	770.548000730573	51.1735501085914	57	49	25.7191897014987	543.860530421005	334.592032355494	51147.4336700439	1921.14178466797	4356.02951049805	152.865067676511	543.448030388411	29.9582165721873	0.0895365510089543	0.972980479433565	0.0423490714503438
14	0.912907886978621	-22.2808102985013	770.548000730573	51.1735501085914	57	50	26.7191897014987	510.246867527046	323.689375808371	50212.0254974365	1767.3497467041	4586.62017822266	155.124107400926	532.666125290376	30.0056327261917	0.0926988494795562	0.936896809900824	0.045919072005219
14	0.912907886978621	-22.2808102985013	770.548000730573	51.1735501085914	57	51	27.7191897014987	528.905498373185	321.142400309302	50698.321762085	1985.12475585938	4419.16552734375	157.86866422265	521.661423080796	30.9353467896725	0.096329063866614	0.959506994454846	0.0421715296369902
14	0.912907886978621	-22.2808102985013	770.548000730573	51.1735501085914	57	52	28.7191897014987	523.460923374579	326.341660548759	53042.9338226318	1933.36354064941	4823.12774658203	162.538039836647	510.419513370619	33.0788494280716	0.101362631336888	0.926971152072296	0.0399909738654055
14	0.912907886978621	-22.2808102985013	770.548000730573	51.1735501085914	57	53	29.7191897014987	490.802805542698	333.348078571515	47693.0886535645	1646.30644226074	4542.72286987305	143.072937027092	498.924361931063	30.427821889297	0.0912794278571765	0.898443503933264	0.0507958041097974
14	0.912907886978621	-22.2808102985013	770.548000730573	51.1735501085914	57	54	30.7191897014987	472.276172547929	328.173461237222	44399.3276824951	1428.1657409668	4330.06619262695	135.292255245469	487.158042350875	29.0105955616612	0.0884001876699309	0.901772507384099	0.0747492055988063
14	0.912907886978621	-22.2808102985013	770.548000730573	51.1735501085914	57	55	31.7191897014987	455.511867452355	330.341068929562	47315.0741882324	1325.63235473633	4597.18157958984	143.230977430546	475.100407836023	31.7003640309061	0.0959625278613647	0.933464447672725	0.0753930923929134
14	0.912907886978621	-22.2808102985013	770.548000730573	51.1735501085914	57	56	32.7191897014987	414.401616647342	330.826881840684	49449.0049285889	1353.5933380127	5347.45007324219	149.470939766019	462.728685975674	34.0158447223398	0.102820679302357	0.903908789178199	0.0337280086345764
14	0.912907886978621	-22.2808102985013	770.548000730573	51.1735501085914	57	57	33.7191897014987	421.726372830192	338.757925104508	44700.3334655762	1202.30603027344	4609.17193603516	131.953616883755	450.01697315056	31.6178253415447	0.0933345702002115	0.899752729740275	0.042591040294436
14	0.912907886978621	-22.2808102985013	770.548000730573	51.1735501085914	57	58	34.7191897014987	450.507036061922	343.939765750996	42217.4517974854	1267.67626953125	4242.46350097656	122.746643457476	436.935596424016	30.7556362690724	0.0894215770657315	0.893703625336056	0.0698291912559141
14	0.912907886978621	-22.2808102985013	770.548000730573	51.1735501085914	57	59	35.7191897014987	471.793202718186	346.211830888523	43384.0559387207	1505.39054870605	4115.13247680664	125.310726174144	423.450297816909	32.6120302175731	0.0941967527044849	0.874749291564415	0.0527407001118141
14	0.912907886978621	-22.2808102985013	770.548000730573	51.1735501085914	57	60	36.7191897014987	434.217398185385	354.455324074359	37843.8839416504	1227.70213317871	4011.92541503906	106.766301339887	409.521176522103	29.4150414699474	0.0829865979492993	0.847478683172809	0.0658130207551226
14	0.912907886978621	-22.2808102985013	770.548000730573	51.1735501085914	57	61	37.7191897014987	537.390491197534	402.38519456437	34114.6804046631	1249.05187988281	2948.29483032227	84.7811521534641	395.101295010363	27.4841924689715	0.068303190177577	0.889235023372531	0.0794752102127339
14	0.912907886978621	-22.2808102985013	770.548000730573	51.1735501085914	57	62	38.7191897014987	615.934644156741	474.342166511216	30906.5872802734	1244.61529541016	2443.01635742188	65.1567359224908	380.134808479419	25.8799564261578	0.0545596791794936	0.921604917834749	0.153148115627088
14	0.912907886978621	-22.2808102985013	770.548000730573	51.1735501085914	57	63	39.7191897014987	654.908062350272	390.457205744343	25751.2921905518	1086.66334533691	1794.03173828125	65.951637751085	364.554401861373	22.4846849864045	0.0575855296191578	0.95456762588668	0.205301825579924
14	0.912907886978621	-22.2808102985013	770.548000730573	51.1735501085914	57	64	40.7191897014987	674.626357867445	411.656812970008	27769.7218475342	1181.6301574707	1921.07752990723	67.4584288965901	348.277692675431	25.3802560041701	0.0616539194895318	0.976733997904248	0.0818964353153894
14	0.912907886978621	-22.2808102985013	770.548000730573	51.1735501085914	57	65	41.7191897014987	734.400737514572	467.603101102634	22945.7676239014	1108.56243896484	1471.52499389648	49.0710338956135	331.202038813381	22.052595771849	0.0471609271192766	1.02351297515533	0.119200535678463
14	0.912907886978621	-22.2808102985013	770.548000730573	51.1735501085914	57	66	42.7191897014987	763.722896362935	376.553457010388	24534.5927276611	1200.73020935059	1662.61093139648	65.155669854823	313.196790872702	24.9351323075391	0.0662193689722286	0.956938352030116	0.0573912738672116
14	0.912907886978621	-22.2808102985013	770.548000730573	51.1735501085914	57	67	43.7191897014987	653.104516881126	404.895552174886	21726.5991973877	928.649536132813	1584.35795593262	53.6597625750242	294.091259835748	23.5158002367831	0.0580786825403948	0.91885524913613	0.362929027546225
15	0.967237544653153	-16.1214073222438	750.114526578693	47.9055129200308	52	1	-16.1214073222438	759.36400709364	305.362000789244	31445.452545166	1681.86494445801	2251.19755554199	102.977621524262	750.114526578693	13.3438269304061	0.0436983871467878	1.01183540460345	0.222557857369332
15	0.967237544653153	-16.1214073222438	750.114526578693	47.9055129200308	52	2	-15.1214073222438	757.769333103615	321.254855817616	34806.1207733154	1989.57220458984	2403.93270874023	108.344263574574	750.114526578693	14.7699210577693	0.0459757130212985	1.05183354515425	0.0295325108566178
15	0.967237544653153	-16.1214073222438	750.114526578693	47.9055129200308	52	3	-14.1214073222438	757.244551383042	334.463445862176	33108.4254837036	1789.2967376709	2334.60868835449	98.9896680588132	750.114526578693	14.049506807327	0.0420061055434933	1.02333099917899	0.0532151263453645
15	0.967237544653153	-16.1214073222438	750.114526578693	47.9055129200308	52	4	-13.1214073222438	726.107455879447	381.140627983045	34099.0842285156	1733.46412658691	2436.12249755859	89.4658866701363	750.114526578693	14.4698912434828	0.0379647043141424	1.02799375174009	0.110924645951558
15	0.967237544653153	-16.1214073222438	750.114526578693	47.9055129200308	52	5	-12.1214073222438	775.761378216177	378.1605008106	35036.4557342529	1975.21014404297	2415.44841003418	92.6496967799416	750.114526578693	14.8676633259195	0.0393157489850212	1.0411514602169	0.051303280233822
15	0.967237544653153	-16.1214073222438	750.114526578693	47.9055129200308	52	6	-11.1214073222438	724.616057581631	363.892907212916	35295.734085083	1867.56187438965	2476.37272644043	96.9948393757266	750.114526578693	14.97768767476	0.0411596032180876	1.06044526250071	0.10351689704016
15	0.967237544653153	-16.1214073222438	750.114526578693	47.9055129200308	52	7	-10.1214073222438	739.365239617359	291.852471247545	33475.1370239258	1744.33787536621	2342.65454101563	114.698830134396	750.114526578693	14.205120256333	0.0486722630636368	1.04231383720966	0.153602052652786
15	0.967237544653153	-16.1214073222438	750.114526578693	47.9055129200308	52	8	-9.12140732224384	771.235310842755	278.826688869155	34203.8474578857	1986.29165649414	2310.81036376953	122.670636719201	750.114526578693	14.5143473504311	0.0520550862949934	1.06860533997273	0.130022949313826
15	0.967237544653153	-16.1214073222438	750.114526578693	47.9055129200308	52	9	-8.12140732224384	764.674633994397	300.156806916615	32221.3344345093	1768.9821472168	2139.35716247559	107.348338241953	750.114526578693	13.6730711553052	0.0455530937171236	1.0845793599958	0.283633170925629
15	0.967237544653153	-16.1214073222438	750.114526578693	47.9055129200308	52	10	-7.12140732224384	757.846944102412	368.75883329106	35358.3823547363	1949.39270019531	2554.21771240234	95.8848416976851	750.114526578693	15.0042723666655	0.0406885774986242	1.00083215670481	0.10219953064326
15	0.967237544653153	-16.1214073222438	750.114526578693	47.9055129200308	52	11	-6.12140732224384	766.059293621234	314.941000368628	37893.0441741943	2205.64463806152	2539.19105529785	120.317913926233	750.114526578693	16.0798520104114	0.0510567121828864	1.08259834547654	0.131738015953056
15	0.967237544653153	-16.1214073222438	750.114526578693	47.9055129200308	52	12	-5.12140732224384	770.750583665703	339.965104736683	37717.9584579468	2047.30487060547	2892.02899169922	110.946558727434	750.114526578693	16.0055546698901	0.0470799927606895	0.939561571753383	0.0759620753190234
15	0.967237544653153	-16.1214073222438	750.114526578693	47.9055129200308	52	13	-4.12140732224384	766.243611771553	300.133078314302	35638.1211776733	2047.8274230957	2474.57243347168	118.741064389953	750.114526578693	15.1229790837537	0.0503875786324249	1.03547926699721	0.104365590710174
15	0.967237544653153	-16.1214073222438	750.114526578693	47.9055129200308	52	14	-3.12140732224384	751.102691612134	338.373539473571	39728.3860168457	2140.24307250977	2861.12872314453	117.40984853205	750.114526578693	16.8586763530185	0.0498226793361165	1.01422147625742	0.106679085850936
15	0.967237544653153	-16.1214073222438	750.114526578693	47.9055129200308	52	15	-2.12140732224384	712.834307070632	310.327029332296	36547.2001876831	1965.78982543945	2521.3670501709	117.769954703329	750.114526578693	15.5087452913861	0.0499754898074942	1.08256569301861	0.135788802472939
15	0.967237544653153	-16.1214073222438	750.114526578693	47.9055129200308	52	16	-1.12140732224384	724.995993133094	310.666062839294	35797.5812454224	1933.6580657959	2434.81787109375	115.228489775339	750.114526578693	15.1906457056061	0.0488970232756455	1.09269451053061	0.140974132472446
15	0.967237544653153	-16.1214073222438	750.114526578693	47.9055129200308	52	17	-0.12140732224384	725.97556244662	314.205623123022	40193.6797485352	2153.83578491211	2754.9933013916	127.92157998012	750.114526578693	17.0561229955354	0.0542833155753464	1.08266232046363	0.0804923184461789
15	0.967237544653153	-16.1214073222438	750.114526578693	47.9055129200308	52	18	0.87859267775616	743.229408879309	299.347193597059	39109.6087036133	2208.17567443848	2799.57847595215	130.649658791381	743.204101634307	16.7504122592494	0.0559564700038462	1.02785169972869	0.0835536800491213
15	0.967237544653153	-16.1214073222438	750.114526578693	47.9055129200308	52	19	1.87859267775616	717.622118345777	308.430433435582	42739.8169784546	2454.18728637695	2986.65979003906	138.57198364759	735.259741019576	18.5029935938866	0.0599908166901147	1.07451671003101	0.0465314447713202
15	0.967237544653153	-16.1214073222438	750.114526578693	47.9055129200308	52	20	2.87859267775616	738.899560971631	316.195530652729	43943.0975646973	2574.29325866699	3105.00885009766	138.974442409052	727.228600126735	19.2340102987484	0.0608294818685237	1.05163708517422	0.0592298672090358
15	0.967237544653153	-16.1214073222438	750.114526578693	47.9055129200308	52	21	3.87859267775616	714.055948144371	316.643328474418	42086.9775924683	2226.92221069336	3190.31077575684	132.916040881842	719.107771422619	18.6296151698868	0.0588346997855409	0.983609185215692	0.0557614225750967
15	0.967237544653153	-16.1214073222438	750.114526578693	47.9055129200308	52	22	4.87859267775616	744.01871869726	326.785810004855	41822.3643112183	2396.89001464844	2987.07803344727	127.980968055488	710.894181294602	18.7263764061167	0.0573047416160405	1.03446136596646	0.0643780744105198
15	0.967237544653153	-16.1214073222438	750.114526578693	47.9055129200308	52	23	5.87859267775616	730.950746460836	327.259067223709	43196.9246749878	2361.39091491699	2996.22026062012	131.99611256442	702.58457645798	19.5706092013927	0.059801579731371	1.07518409445667	0.0653272423139251
15	0.967237544653153	-16.1214073222438	750.114526578693	47.9055129200308	52	24	6.87859267775616	698.580448657099	333.971486689675	44644.7120437622	2448.81648254395	3186.47497558594	133.678214527475	694.17550889869	20.4715565835844	0.0612973184821809	1.06818642461869	0.0611568826556067
15	0.967237544653153	-16.1214073222438	750.114526578693	47.9055129200308	52	25	7.87859267775616	663.073920038639	322.210644216889	44901.3947982788	2328.78427124023	3240.57620239258	139.354163508188	685.663319153702	20.8448628772712	0.0646932782991489	1.0753832843793	0.0726440572369668
15	0.967237544653153	-16.1214073222438	750.114526578693	47.9055129200308	52	26	8.87859267775616	685.831397827811	314.561217292611	47523.8973007202	2361.69497680664	3530.13516235352	151.079963734094	677.044117699126	22.3431914484558	0.0710297081145631	1.02931145472771	0.0422388434157358
15	0.967237544653153	-16.1214073222438	750.114526578693	47.9055129200308	52	27	9.87859267775616	624.418570028331	331.202123212202	46860.0851135254	2342.15971374512	3911.62747192383	141.484857219656	668.313764177504	22.3189004305578	0.0673875523927666	0.949856333911798	0.107814021105374
15	0.967237544653153	-16.1214073222438	750.114526578693	47.9055129200308	52	28	10.8785926777562	666.312962579963	316.289343910445	46168.1089706421	2328.89598083496	3581.30578613281	145.967955795926	659.467844149523	22.2842791231439	0.0704553585259374	1.00086585516656	0.0596586037133647
15	0.967237544653153	-16.1214073222438	750.114526578693	47.9055129200308	52	29	11.8785926777562	660.439126308685	308.352784807092	42754.9487762451	2046.50709533691	3240.19049072266	138.655951503707	650.501642999721	20.9212736435259	0.0678484991034359	1.0292068708452	0.0421097744529941
15	0.967237544653153	-16.1214073222438	750.114526578693	47.9055129200308	52	30	12.8785926777562	634.549321487883	314.629866613593	48056.5982666016	2331.42556762695	3817.69580078125	152.74010310541	641.410116558394	23.8488448026053	0.0757996850689793	1.00112983929275	0.0437046905098073
15	0.967237544653153	-16.1214073222438	750.114526578693	47.9055129200308	52	31	13.8785926777562	608.290328311345	317.47104116248	47551.8130722046	2315.66223144531	3851.68382263184	149.78315155324	632.187857920072	23.9425860797852	0.0754165986041275	0.997210315245047	0.0494032918755597
15	0.967237544653153	-16.1214073222438	750.114526578693	47.9055129200308	52	32	14.8785926777562	636.460818777391	307.137450515035	47262.5473327637	2282.07737731934	3782.20329284668	153.880769842654	622.829059838801	24.1545185225328	0.0786440028138165	0.997179740727118	0.0534832088176944
15	0.967237544653153	-16.1214073222438	750.114526578693	47.9055129200308	52	33	15.8785926777562	629.701459129317	323.478631608507	46317.1080322266	2357.85777282715	3646.88204956055	143.184444060226	613.327471957519	24.0380450251893	0.0743110755281097	1.01620671716637	0.0537457989769359
15	0.967237544653153	-16.1214073222438	750.114526578693	47.9055129200308	52	34	16.8785926777562	615.78567393777	300.905743758321	45494.6763458252	2187.68998718262	3593.36358642578	151.192449095838	603.676351976717	23.9886906323051	0.0797216109359885	1.01942122114402	0.0443014064365043
15	0.967237544653153	-16.1214073222438	750.114526578693	47.9055129200308	52	35	17.8785926777562	596.068978259044	328.34518382498	48391.9162750244	2258.83628845215	3992.20602416992	147.381227619343	593.868409678469	25.9377752894086	0.0789954492015158	0.994966666078759	0.0705041074442822
15	0.967237544653153	-16.1214073222438	750.114526578693	47.9055129200308	52	36	18.8785926777562	571.03217084309	327.015937568131	48655.8474655151	2092.95875549316	4438.11999511719	148.787388857395	583.895742485035	26.5246620963689	0.081111221347867	0.919980579129094	0.0514386471256132
15	0.967237544653153	-16.1214073222438	750.114526578693	47.9055129200308	52	37	19.8785926777562	564.74707532405	329.005271492746	47911.3014068604	2119.95196533203	4190.91360473633	145.62472263584	573.749760932644	26.5806488057524	0.0807909511150142	0.960517840896989	0.0509108132271179
15	0.967237544653153	-16.1214073222438	750.114526578693	47.9055129200308	52	38	20.8785926777562	603.385347231761	304.554306136221	44216.9434661865	2001.57070922852	3478.68591308594	145.185743807573	563.421102061666	24.9807651694531	0.0820240090720623	1.04402355722766	0.0425514487407634
15	0.967237544653153	-16.1214073222438	750.114526578693	47.9055129200308	52	39	21.8785926777562	517.996481042289	292.99628886476	43912.3006210327	1522.89245605469	3961.73890686035	149.873231470524	552.89952823863	25.2807584359461	0.0862835448663824	0.97964394183935	0.045083971389766
15	0.967237544653153	-16.1214073222438	750.114526578693	47.9055129200308	52	40	22.8785926777562	523.768919792932	316.569665401063	43442.6468353271	1595.78203582764	3992.19885253906	137.229341858417	542.173808298239	25.5051493783502	0.0805672563289905	0.956014515032062	0.0460111234746906
15	0.967237544653153	-16.1214073222438	750.114526578693	47.9055129200308	52	41	23.8785926777562	513.820082191711	321.275481477099	44898.9974746704	1588.29991149902	4248.58364868164	139.752331140373	531.231577076073	26.9031348900445	0.0837385248521125	0.937874533646796	0.0525375180467678
15	0.967237544653153	-16.1214073222438	750.114526578693	47.9055129200308	52	42	24.8785926777562	520.46684168685	323.282796895703	45760.903678894	1722.49214172363	4211.02838134766	141.550692206048	520.059168326882	28.0086361876052	0.0866381894012173	0.95216267578883	0.0389751059388177
15	0.967237544653153	-16.1214073222438	750.114526578693	47.9055129200308	52	43	25.8785926777562	520.10388890356	316.477049225016	45642.7946243286	1581.43252563477	4246.13446044922	144.22149958772	508.641414592799	28.5634483255974	0.090254406743058	0.946120109793476	0.0465692393044151
15	0.967237544653153	-16.1214073222438	750.114526578693	47.9055129200308	52	44	26.8785926777562	507.445988808872	325.331719089461	43974.7730178833	1410.91640472412	4289.99224853516	135.169030369864	496.961405661527	28.1663824088063	0.0865774246902159	0.911189243873494	0.0495766872643279
15	0.967237544653153	-16.1214073222438	750.114526578693	47.9055129200308	52	45	27.8785926777562	479.140515681016	350.967669496384	42499.3249511719	1302.17309570313	4389.58853149414	121.091851600336	485.000194634184	27.8926801221163	0.0794736454276272	0.883715845449621	0.0563716725286397
15	0.967237544653153	-16.1214073222438	750.114526578693	47.9055129200308	52	46	28.8785926777562	477.061891773577	343.702444745762	41359.6484909058	1328.73440551758	4310.67510986328	120.33562496624	472.736437006196	27.8488899377334	0.08102616191262	0.889821209986839	0.0598127735412748
15	0.967237544653153	-16.1214073222438	750.114526578693	47.9055129200308	52	47	29.8785926777562	457.637273075606	316.470527135466	38546.5743408203	1262.49949645996	3953.14126586914	121.801466600144	460.145943100044	26.6649220213463	0.0842572048105204	0.924093430164055	0.0450316547742104
15	0.967237544653153	-16.1214073222438	750.114526578693	47.9055129200308	52	48	30.8785926777562	450.730589042255	326.071813959182	41319.0680770874	1417.79861450195	4359.08245849609	126.717693183563	447.201116981549	29.4101856131559	0.0901954243025662	0.896171242818679	0.0604643375284732
15	0.967237544653153	-16.1214073222438	750.114526578693	47.9055129200308	52	49	31.8785926777562	392.414291361366	305.04514864664	41989.6901397705	1181.92218017578	4895.44906616211	137.650739000641	433.870244552057	30.8058311375611	0.100987775987371	0.915539399829432	0.0314888027058051
15	0.967237544653153	-16.1214073222438	750.114526578693	47.9055129200308	52	50	32.8785926777562	438.217958668284	330.967752995771	42627.2902603149	1432.52075195313	4622.44616699219	128.795901940512	420.116578089675	32.2974350900002	0.0975848396034306	0.886977949091849	0.128411656939166
15	0.967237544653153	-16.1214073222438	750.114526578693	47.9055129200308	52	51	33.8785926777562	418.7918264178	323.468404346039	39116.8138656616	1223.98514556885	4430.36779785156	120.929319031158	405.897141236415	30.6759208294079	0.0948343653267339	0.875289285262522	0.0769661173002196
15	0.967237544653153	-16.1214073222438	750.114526578693	47.9055129200308	52	52	34.8785926777562	403.351297249124	322.077721100485	40179.8278198242	1280.44899749756	4782.13583374023	124.751962608704	391.16114242344	32.6965923582653	0.101517708975792	0.845861124178346	0.0543451436325351
15	0.967237544653153	-16.1214073222438	750.114526578693	47.9055129200308	52	53	35.8785926777562	499.952765343637	366.103513465941	30778.5682220459	1179.14041137695	3133.74325561523	84.0706715176315	375.847827478258	26.0667265616327	0.0712004272093874	0.80758544195282	0.100462150582355
15	0.967237544653153	-16.1214073222438	750.114526578693	47.9055129200308	52	54	36.8785926777562	414.494528974108	351.958533033625	33896.033416748	1051.82640075684	3629.95686340332	96.306894805445	359.88350823321	29.9803750161714	0.0851815546500961	0.89034530010577	0.131962484943881
15	0.967237544653153	-16.1214073222438	750.114526578693	47.9055129200308	52	55	37.8785926777562	458.923912160522	435.402605600558	31140.6318817139	1038.39200592041	3322.84410095215	71.5214642290922	343.17734420611	28.8841065918569	0.0663388464384971	0.836849857549927	0.149030796267974
15	0.967237544653153	-16.1214073222438	750.114526578693	47.9055129200308	52	56	38.8785926777562	416.649109691418	378.758439795028	34559.6924514771	1034.97563171387	3785.79846191406	91.2446795117745	325.615171106132	33.7843342292883	0.0891975747063785	0.899643215901233	0.262556598225661
15	0.967237544653153	-16.1214073222438	750.114526578693	47.9055129200308	52	57	39.8785926777562	435.070615287308	458.932185083198	37272.7746047974	1174.01823425293	3906.47329711914	81.2163012669079	307.050142049457	38.6395934000126	0.084194560015458	0.901035760618209	0.287322653779708
15	0.967237544653153	-16.1214073222438	750.114526578693	47.9055129200308	52	58	40.8785926777562	562.472072526257	634.060448326502	35294.7760009766	1427.66981506348	3069.49224853516	55.6646863782961	287.287904045242	39.1059838355882	0.0616754821071114	0.927653141677639	0.165698741799341
15	0.967237544653153	-16.1214073222438	750.114526578693	47.9055129200308	52	59	41.8785926777562	529.826161721261	646.009271505607	35226.494720459	1443.76316833496	3143.25924682617	54.5293949703835	266.061815916573	42.144121607586	0.065237642037805	0.936783767083278	0.157923107884962
15	0.967237544653153	-16.1214073222438	750.114526578693	47.9055129200308	52	60	42.8785926777562	616.455894873472	756.616896285917	34942.2337188721	1562.91600036621	2716.9645690918	46.1822011778968	242.98855933344	45.7735889647333	0.0604977091965919	1.01418167486545	0.209981902126989
15	0.967237544653153	-16.1214073222438	750.114526578693	47.9055129200308	52	61	43.8785926777562	544.398050269804	856.335531563118	32627.4690093994	1304.59637451172	2846.93930053711	38.1012673266548	217.481010768887	47.754265579921	0.0557658345587417	0.933924082290473	0.477003974983112
15	0.967237544653153	-16.1214073222438	750.114526578693	47.9055129200308	52	62	44.8785926777562	667.684284572163	900.22439169847	27847.3281402588	1278.16174316406	2070.01531982422	30.9337631784434	188.553812274303	47.0108758021462	0.0522212864210999	0.979222350316832	0.279027508515808
15	0.967237544653153	-16.1214073222438	750.114526578693	47.9055129200308	52	63	45.8785926777562	603.818586208156	983.306456766353	30829.0514831543	1440.98036193848	2419.70721435547	31.3524347074228	154.295463968612	63.6000023354759	0.0646797363099062	0.978657253344419	0.285775637330491
15	0.967237544653153	-16.1214073222438	750.114526578693	47.9055129200308	52	64	46.8785926777562	634.954856869475	1030.09050806236	27009.5332489014	1280.46279907227	2065.94790649414	26.2205437653312	109.825499222201	78.2823799138003	0.0759956327148887	0.984174845787099	0.413282332199561
15	0.967237544653153	-16.1214073222438	750.114526578693	47.9055129200308	52	65	47.8785926777562	626.901495706924	1078.01043841878	23342.8698120117	1115.29846191406	1822.12811279297	21.6536584249137	17.7817422521494	417.859292284273	0.387620822018371	0.968751450967675	0.157824976309328
15	0.967237544653153	-16.1214073222438	750.114526578693	47.9055129200308	52	66	48.8785926777562	699.962499001633	970.033948398299	23741.017250061	1151.14199829102	1716.17054748535	24.4744189512766	0	Inf	Inf	0.987486998107758	0.141902601809118
15	0.967237544653153	-16.1214073222438	750.114526578693	47.9055129200308	52	67	49.8785926777562	453.572131228558	1111.17482359509	24280.5420913696	827.979568481445	2527.46929931641	21.8512349054242	0	Inf	Inf	0.882220579851504	0.576376149276225
15	0.967237544653153	-16.1214073222438	750.114526578693	47.9055129200308	52	68	50.8785926777562	601.835292706849	1258.95214624172	20921.3441238403	981.409767150879	1629.77226257324	16.6180614460174	0	Inf	Inf	0.988922009829735	0.327055554699903
15	0.967237544653153	-16.1214073222438	750.114526578693	47.9055129200308	52	69	51.8785926777562	575.573322383781	1242.34884193084	17732.7262115479	790.03002166748	1384.484375	14.2735483086924	0	Inf	Inf	0.98368734298547	1337.48859500017
16	0.883676090222498	-14.6051287611643	776.623724911818	91.0330774511214	76	1	-14.6051287611643	790.864983276745	312.699140291151	31749.8773345947	1750.91171264648	2109.52651977539	101.534904461307	776.623724911818	13.0131227215235	0.0416154732929776	1.05160761835338	0.0835704675678483
16	0.883676090222498	-14.6051287611643	776.623724911818	91.0330774511214	76	2	-13.6051287611643	772.882304808225	308.865948217585	30035.6445770264	1659.60511016846	2066.92059326172	97.2449204917448	776.623724911818	12.3105209126281	0.0398571645196569	1.02721763565519	0.0333037231744811
16	0.883676090222498	-14.6051287611643	776.623724911818	91.0330774511214	76	3	-12.6051287611643	798.425236924336	312.43094991	31570.5928878784	1728.19853210449	2176.80841064453	101.048224886084	776.623724911818	12.9396405318887	0.0414160009935513	1.00178437404465	0.0696043642589673
16	0.883676090222498	-14.6051287611643	776.623724911818	91.0330774511214	76	4	-11.6051287611643	795.466617046893	314.974408645503	30847.0672073364	1668.09037780762	2050.5615234375	97.9351539700934	776.623724911818	12.6430936075072	0.0401400661783183	1.055855859383	0.048365032569993
16	0.883676090222498	-14.6051287611643	776.623724911818	91.0330774511214	76	5	-10.6051287611643	817.254966791205	337.802580946547	29616.1938323975	1626.14373779297	2052.71022033691	87.6730833417873	776.623724911818	12.1386032715623	0.0359340157720202	0.991429692094569	0.0721905331228368
16	0.883676090222498	-14.6051287611643	776.623724911818	91.0330774511214	76	6	-9.60512876116434	751.327969887008	299.81619220171	30694.3502960205	1683.95988464355	2145.99301147461	102.377226762222	776.623724911818	12.5805004866688	0.0419607106416886	1.00740280168066	0.0833368673916411
16	0.883676090222498	-14.6051287611643	776.623724911818	91.0330774511214	76	7	-8.60512876116434	763.569878015915	313.798305619055	27339.7772750854	1451.9376373291	1861.42098999023	87.1253183510667	776.623724911818	11.2055827211701	0.0357095067771764	1.03559071894943	0.0555039840407268
16	0.883676090222498	-14.6051287611643	776.623724911818	91.0330774511214	76	8	-7.60512876116434	797.305209843768	312.002367850251	25037.0713653564	1288.28257751465	1748.93014526367	80.2464145957164	776.623724911818	10.2617871190929	0.0328900937188341	0.991992477691866	0.0409655148973326
16	0.883676090222498	-14.6051287611643	776.623724911818	91.0330774511214	76	9	-6.60512876116434	782.932641833652	333.299968680403	27764.9731292725	1454.48826599121	1912.37307739258	83.3032575406449	776.623724911818	11.3798550741908	0.0341429827288788	1.00513077492102	0.0615180561711762
16	0.883676090222498	-14.6051287611643	776.623724911818	91.0330774511214	76	10	-5.60512876116434	763.463970452223	313.669773864908	28681.5120925903	1542.9881439209	2077.52197265625	91.438558899663	776.623724911818	11.7555111399772	0.0374773475784124	0.975606760480806	0.0505942951266452
16	0.883676090222498	-14.6051287611643	776.623724911818	91.0330774511214	76	11	-4.60512876116434	739.781576481786	324.171932147756	28364.544960022	1553.89622497559	1905.25436401367	87.4984603759388	776.623724911818	11.6255978130269	0.0358624441542581	1.05055854871244	0.0836023088819243
16	0.883676090222498	-14.6051287611643	776.623724911818	91.0330774511214	76	12	-3.60512876116434	778.933883914536	319.792367293709	26121.6311721802	1408.40996551514	1766.58354187012	81.6830976712748	776.623724911818	10.7063088322414	0.0334789379835585	1.02481257551863	0.0722209695529511
16	0.883676090222498	-14.6051287611643	776.623724911818	91.0330774511214	76	13	-2.60512876116434	791.290138893634	287.583654671257	27088.311668396	1481.14952087402	1745.98022460938	94.1928069568529	776.623724911818	11.1025160930504	0.0386062139231865	1.0692384837547	0.0718018925246941
16	0.883676090222498	-14.6051287611643	776.623724911818	91.0330774511214	76	14	-1.60512876116434	732.968791919751	279.233348015863	23978.434387207	1246.05446624756	1707.05363464355	85.8723879421624	776.623724911818	9.82789023284604	0.0351959760633165	0.992623751057883	0.178666635870806
16	0.883676090222498	-14.6051287611643	776.623724911818	91.0330774511214	76	15	-0.605128761164336	772.888025864423	277.475259423828	25129.1803970337	1413.43243408203	1699.94114685059	90.5636792599598	776.623724911818	10.2995392691357	0.037118766157828	1.0327642350944	0.162226394471979
16	0.883676090222498	-14.6051287611643	776.623724911818	91.0330774511214	76	16	0.394871238835664	783.944958507521	288.265018068417	23144.5935287476	1272.95970153809	1498.06338500977	80.2892896399051	774.937526562927	9.50677013227272	0.0329792709360814	1.06626279897493	0.222972616035743
16	0.883676090222498	-14.6051287611643	776.623724911818	91.0330774511214	76	17	1.39487123883566	758.477912263727	374.138695106783	26085.9596939087	1410.15393066406	1840.61054992676	69.7226991890359	770.650775537685	10.7745546033736	0.0287982898970085	0.999711209414824	0.175247332574233
16	0.883676090222498	-14.6051287611643	776.623724911818	91.0330774511214	76	18	2.39487123883566	770.371489440702	373.416117356332	22964.2963943481	1260.30920410156	1515.02647399902	61.4978714816278	766.34004567046	9.53853659726289	0.0255439874014885	1.06065194537145	0.0988112446212035
16	0.883676090222498	-14.6051287611643	776.623724911818	91.0330774511214	76	19	3.39487123883566	718.418867916946	443.714730209353	26583.6564331055	1332.62731933594	1848.17144775391	59.9115932449726	762.004930010016	11.1047059150386	0.0250266785369041	1.03643125501384	0.128664556492602
16	0.883676090222498	-14.6051287611643	776.623724911818	91.0330774511214	76	20	4.39487123883566	699.765390052431	423.606885724612	26760.5658721924	1339.53169250488	1824.39331054688	63.1731135021953	757.645009962408	11.2429337816322	0.0265409608779146	1.06575240770009	0.126975207669854
16	0.883676090222498	-14.6051287611643	776.623724911818	91.0330774511214	76	21	5.39487123883566	714.410501248138	446.28172864619	25737.3257293701	1302.11041259766	1787.49174499512	57.6705790923709	753.259854819241	10.8759881084555	0.0243702294096783	1.03922912963906	0.173070527260049
16	0.883676090222498	-14.6051287611643	776.623724911818	91.0330774511214	76	22	6.39487123883566	745.898936924182	364.784578452903	24299.2443618774	1276.08735656738	1666.12463378906	66.6125867078415	748.849021261076	10.3287705366243	0.0283147127009312	1.03035100386121	0.118385587415396
16	0.883676090222498	-14.6051287611643	776.623724911818	91.0330774511214	76	23	7.39487123883566	717.925261780412	424.260175877669	25213.2009353638	1306.49739074707	1698.15986633301	59.4286298100101	744.412052834342	10.7811407533062	0.0254116256162937	1.06422567223791	0.132564056045911
16	0.883676090222498	-14.6051287611643	776.623724911818	91.0330774511214	76	24	8.39487123883566	709.058577120798	431.728754006343	29339.3769836426	1593.83674621582	2051.33444213867	67.9578941902293	739.948479400023	12.6211675655297	0.0292340212422921	1.01961872512066	0.0755365209912947
16	0.883676090222498	-14.6051287611643	776.623724911818	91.0330774511214	76	25	9.39487123883566	730.945390587199	447.673094078728	28744.0679244995	1456.56457519531	2063.00619506836	64.2077183210045	735.45781655223	12.4405788932924	0.0277894272803998	1.00029284599471	0.119046421434637
16	0.883676090222498	-14.6051287611643	776.623724911818	91.0330774511214	76	26	10.3948712388357	705.713246250717	453.761939719127	27811.2049255371	1431.15411376953	1899.8583984375	61.2902989235983	730.939565004618	12.1112358645217	0.0266907265779461	1.06015363903395	0.146057869979162
16	0.883676090222498	-14.6051287611643	776.623724911818	91.0330774511214	76	27	11.3948712388357	744.713668636361	352.235096780046	25245.3501739502	1210.19850158691	1754.8719329834	71.6718759849042	726.393209942458	11.0626647255921	0.0314070483796797	1.00264678681916	0.0767384933723051
16	0.883676090222498	-14.6051287611643	776.623724911818	91.0330774511214	76	28	12.3948712388357	688.537930180689	414.26488688469	25489.4829483032	1250.76379394531	1817.14016723633	61.5294314224565	721.81822033797	11.2404400270738	0.027133460698547	1.01942692638122	0.0714374766081671
16	0.883676090222498	-14.6051287611643	776.623724911818	91.0330774511214	76	29	13.3948712388357	693.707264489594	394.178750985773	24904.8243026733	1273.3861541748	1750.64622497559	63.1815495898515	717.214048226359	11.0531183944535	0.0280408783243937	1.02033245063267	0.227393146115645
16	0.883676090222498	-14.6051287611643	776.623724911818	91.0330774511214	76	30	14.3948712388357	712.835228055087	432.345495217027	28414.8042373657	1489.54498291016	2009.13375854492	65.7224477916721	712.580127939735	12.6929067315999	0.0293582490670531	0.999445115032094	0.211905885398725
16	0.883676090222498	-14.6051287611643	776.623724911818	91.0330774511214	76	31	15.3948712388357	724.346731010789	367.493776019195	27074.2272644043	1386.1515045166	1957.3412322998	73.6726144254214	707.915875295912	12.1737546787523	0.0331264241006259	0.984821731526056	0.0789401449157387
16	0.883676090222498	-14.6051287611643	776.623724911818	91.0330774511214	76	32	16.3948712388357	664.44986551247	340.322051625115	25570.352180481	1186.20291900635	2000.27796936035	75.135748795521	703.220686738767	11.5743123684186	0.0340098806796346	0.920512883272848	0.120371224311066
16	0.883676090222498	-14.6051287611643	776.623724911818	91.0330774511214	76	33	17.3948712388357	634.286046373803	375.475608045391	26274.997215271	1193.6429901123	2085.63339233398	69.9779070924219	698.493938426606	11.9737493956093	0.0318895532467233	0.928954167792081	0.138222412962809
16	0.883676090222498	-14.6051287611643	776.623724911818	91.0330774511214	76	34	18.3948712388357	673.449056180265	363.43659563569	26065.5983352661	1199.81936645508	1900.44918823242	71.7197955524389	693.734985264602	11.9598085949873	0.032907551794745	0.981326136361339	0.14723579006942
16	0.883676090222498	-14.6051287611643	776.623724911818	91.0330774511214	76	35	19.3948712388357	665.297875681241	334.92600068017	29133.9477767944	1356.92764282227	2344.64279174805	86.986222979491	688.943159877101	13.4606512423612	0.040189926177798	0.903259099435812	0.0680398841259613
16	0.883676090222498	-14.6051287611643	776.623724911818	91.0330774511214	76	36	20.3948712388357	679.453940976258	347.463930759008	26558.7123260498	1242.27294921875	1928.11871337891	76.4358829074269	684.117771515119	12.3573762438155	0.0355644864110695	0.984798845169518	0.0849487573880975
16	0.883676090222498	-14.6051287611643	776.623724911818	91.0330774511214	76	37	21.3948712388357	673.094849087743	368.791212117707	26042.600402832	1259.83074951172	1850.02220153809	70.6161089178016	679.258104893994	12.2039282423418	0.033091700239448	1.02209791296905	0.120986042506021
16	0.883676090222498	-14.6051287611643	776.623724911818	91.0330774511214	76	38	22.3948712388357	719.122843838162	346.279766203181	27542.3433837891	1410.87829589844	1876.81176757813	79.5378363736923	674.363418955645	13.000408891256	0.0375430797871914	1.03529331468121	0.0432784106873924
16	0.883676090222498	-14.6051287611643	776.623724911818	91.0330774511214	76	39	23.3948712388357	666.339021518085	353.27938442752	26616.9809341431	1252.08200073242	1997.77284240723	75.342581841494	669.432945549376	12.6561565695728	0.0358247809735113	0.962813857458999	0.0509745225647906
16	0.883676090222498	-14.6051287611643	776.623724911818	91.0330774511214	76	40	24.3948712388357	682.423502878974	337.320985489755	28566.430809021	1306.13519287109	2202.3899230957	84.6861951608065	664.465888024571	13.6846413087204	0.040568603488608	0.935418674452678	0.0734759759657102
16	0.883676090222498	-14.6051287611643	776.623724911818	91.0330774511214	76	41	25.3948712388357	672.123443926085	366.593440815856	27621.3489151001	1366.9578704834	1973.79637145996	75.3459986998912	659.461419727984	13.3323165941002	0.0363681264029958	1.0123418913843	0.0301466304015331
16	0.883676090222498	-14.6051287611643	776.623724911818	91.0330774511214	76	42	26.3948712388357	647.313742542289	363.873037955207	32515.503944397	1492.08442687988	2363.35389709473	89.3594758411303	654.418682397604	15.8155728712238	0.0434645363121704	1.01384984045898	0.0487071585053516
16	0.883676090222498	-14.6051287611643	776.623724911818	91.0330774511214	76	43	27.3948712388357	676.850575414154	346.615629095255	32175.4266357422	1503.67611694336	2459.28630065918	92.8273970787968	649.336784444238	15.7726416178683	0.0455047040407223	0.948243835996675	0.044325732327158
16	0.883676090222498	-14.6051287611643	776.623724911818	91.0330774511214	76	44	28.3948712388357	655.273086019962	341.189822480674	31045.8263320923	1415.73827362061	2401.44839477539	90.9928265338303	644.214799111097	15.3399044230057	0.0449600293217263	0.95620602390685	0.0357505023803331
16	0.883676090222498	-14.6051287611643	776.623724911818	91.0330774511214	76	45	29.3948712388357	680.149106563978	323.355274280986	29907.6315383911	1429.15562438965	2449.04428100586	92.4915531527785	639.051762500596	14.8969071828562	0.0460697825819634	0.8838662819734	0.052860728272777
16	0.883676090222498	-14.6051287611643	776.623724911818	91.0330774511214	76	46	30.3948712388357	655.988356954795	350.896650039163	30662.23412323	1371.23131561279	2201.13479614258	87.3825216621698	633.846671456501	15.398191224194	0.0438824115946261	1.03767271625382	0.0599637006537486
16	0.883676090222498	-14.6051287611643	776.623724911818	91.0330774511214	76	47	31.3948712388357	625.999433220341	347.114984374925	30119.3920516968	1347.43325805664	2570.47882080078	86.7706477896222	628.598481288216	15.2518667182473	0.0439389464724852	0.880649675647129	0.0370635221898726
16	0.883676090222498	-14.6051287611643	776.623724911818	91.0330774511214	76	48	32.3948712388357	659.587412727885	344.38994622856	27827.324798584	1297.22062683105	2068.15516662598	80.801791989932	623.306103322613	14.2108548949216	0.0412638494547989	0.987723002278725	0.0747161281062119
16	0.883676090222498	-14.6051287611643	776.623724911818	91.0330774511214	76	49	33.3948712388357	653.637064258097	381.150190873205	29214.9043884277	1403.68013000488	2132.90962219238	76.6493237783698	617.968402267128	15.0483307182605	0.0394813673942682	1.01584134015207	0.099615236636361
16	0.883676090222498	-14.6051287611643	776.623724911818	91.0330774511214	76	50	34.3948712388357	640.852610902409	374.47767158925	30318.9305725098	1388.06288146973	2212.65573120117	80.9632532797987	612.584193366066	15.7542676488597	0.0420699786505294	1.01846924404195	0.0514820772852862
16	0.883676090222498	-14.6051287611643	776.623724911818	91.0330774511214	76	51	35.3948712388357	642.189412288672	353.876910886986	30966.069152832	1549.59706115723	2451.67565917969	87.5051979944557	607.152239329908	16.2344883360324	0.0458760880876376	0.941522747054197	0.0580996210365346
16	0.883676090222498	-14.6051287611643	776.623724911818	91.0330774511214	76	52	36.3948712388357	614.850846483538	341.123871104335	31951.1396331787	1463.22799682617	2710.56936645508	93.6643323427994	601.671247015086	16.9035227635276	0.0495524476454991	0.89611557126783	0.0573073001480282
16	0.883676090222498	-14.6051287611643	776.623724911818	91.0330774511214	76	53	37.3948712388357	656.338998332892	325.377863027115	30234.1330718994	1485.26579284668	2353.81594848633	92.9200677348472	596.139863828997	16.143566369087	0.0496148269550275	0.943796685707726	0.0405807937028943
16	0.883676090222498	-14.6051287611643	776.623724911818	91.0330774511214	76	54	38.3948712388357	665.107508374318	319.449761387003	33041.8777618408	1622.63687133789	2499.25436401367	103.433721842139	590.556673831922	17.8095631049691	0.0557507478723499	0.965113770124604	0.0708610369750263
16	0.883676090222498	-14.6051287611643	776.623724911818	91.0330774511214	76	55	39.3948712388357	666.196665797865	328.193253394892	33733.3057556152	1594.5573425293	2464.68148803711	102.784884840476	584.920193504028	18.3574525805783	0.0559348871150928	1.01448246844852	0.0301025891649418
16	0.883676090222498	-14.6051287611643	776.623724911818	91.0330774511214	76	56	40.3948712388357	607.725189016126	326.01626624144	31563.1646194458	1449.05220031738	2432.45928955078	96.8146926634356	579.228867141614	17.3452462533427	0.0532036221790764	0.9794549496155	0.0592115728023772
16	0.883676090222498	-14.6051287611643	776.623724911818	91.0330774511214	76	57	41.3948712388357	620.032514642657	331.843126351822	29542.0867614746	1316.43894958496	2257.16703796387	89.0242539788331	573.481061842084	16.397295220999	0.0494127915237108	0.987902341524872	0.0590437156303883
16	0.883676090222498	-14.6051287611643	776.623724911818	91.0330774511214	76	58	42.3948712388357	594.278964655042	323.379954329277	29851.1861724854	1355.85549926758	2323.93809509277	92.309946157299	567.675062031874	16.7383214598239	0.051760541232498	0.996163873746268	0.0418231202509264
16	0.883676090222498	-14.6051287611643	776.623724911818	91.0330774511214	76	59	43.3948712388357	594.667196672242	347.587667292131	30485.3019638062	1413.4052734375	2392.41604614258	87.7053613590517	561.809063485326	17.2723681924563	0.0496921203419446	0.980133217470171	0.027461281171085
16	0.883676090222498	-14.6051287611643	776.623724911818	91.0330774511214	76	60	44.3948712388357	613.783822347395	326.697500392805	29850.9278945923	1395.82858276367	2262.45893859863	91.3717670282173	555.881166775442	17.0933034406015	0.0523215005319885	1.00029594877864	0.0271348865560422
16	0.883676090222498	-14.6051287611643	776.623724911818	91.0330774511214	76	61	45.3948712388357	581.674728466766	326.345994728788	30901.4713821411	1298.07646179199	2461.70294189453	94.6892925951856	549.889370089106	17.8876777286441	0.0548120032651534	0.975067181964308	0.0250739039303741
16	0.883676090222498	-14.6051287611643	776.623724911818	91.0330774511214	76	62	46.3948712388357	563.298286582925	315.829674051902	31921.6914825439	1301.43852233887	2594.66360473633	101.072489715764	543.831561329757	18.6840755578021	0.0591587082939256	0.99122566708256	0.0301529333777847
16	0.883676090222498	-14.6051287611643	776.623724911818	91.0330774511214	76	63	47.3948712388357	549.924980391366	328.04996021517	32593.2351226807	1287.29637908936	2677.21739196777	99.3544858268008	537.705509419169	19.2944814224962	0.0588156798124311	0.984014534822565	0.0389672462840319
16	0.883676090222498	-14.6051287611643	776.623724911818	91.0330774511214	76	64	48.3948712388357	530.10186121015	316.751255260978	31135.2925262451	1187.07894134521	2694.63354492188	98.2957194616074	531.508854696792	18.646295979362	0.0588673151871141	0.957079952332307	0.0584333351096611
16	0.883676090222498	-14.6051287611643	776.623724911818	91.0330774511214	76	65	49.3948712388357	505.260295320923	327.442036841039	28310.6693649292	964.394821166992	2553.35221862793	86.4600942446279	525.239098299491	17.1570737451064	0.0523972850603647	0.930481470911881	0.0604973115395189
16	0.883676090222498	-14.6051287611643	776.623724911818	91.0330774511214	76	66	50.3948712388357	511.70974376743	324.289205891133	33001.8858642578	1211.91259765625	2909.29287719727	101.766834247751	518.89359038615	20.2446642778626	0.0624278079877222	0.97064599075018	0.0421953515225116
16	0.883676090222498	-14.6051287611643	776.623724911818	91.0330774511214	76	67	51.3948712388357	516.947108251866	323.533720705715	32867.8081436157	1278.93664550781	2890.19207763672	101.590053957659	512.469517049743	20.4151621144902	0.0631005697642866	0.982095365602271	0.0252942295621123
16	0.883676090222498	-14.6051287611643	776.623724911818	91.0330774511214	76	68	52.3948712388357	486.257852674115	343.090913339206	34518.8600540161	1068.18643951416	3229.16122436523	100.611408556566	505.963885733522	21.7163610384141	0.0632962290579339	0.940059507503111	0.0327834516290184
16	0.883676090222498	-14.6051287611643	776.623724911818	91.0330774511214	76	69	53.3948712388357	466.585414853535	330.749649397631	32307.2724838257	1072.29055023193	3095.04614257813	97.6789319131991	499.373508936879	20.5932514304341	0.062262353015155	0.942974258515398	0.0300895311516651
16	0.883676090222498	-14.6051287611643	776.623724911818	91.0330774511214	76	70	54.3948712388357	467.161657697938	341.467090567185	29267.6826858521	918.925765991211	2771.95217895508	85.7115765892336	492.694985959162	18.908641269122	0.0553747104522262	0.941887927442387	0.0371574162319141
16	0.883676090222498	-14.6051287611643	776.623724911818	91.0330774511214	76	71	55.3948712388357	453.342609999472	322.740202805875	30553.0114059448	889.331428527832	2955.53546142578	94.6675100911494	485.924682384694	20.0140596593508	0.0620129115782611	0.94648529750296	0.0288364338289277
16	0.883676090222498	-14.6051287611643	776.623724911818	91.0330774511214	76	72	56.3948712388357	430.935680984424	329.990954453823	29759.9336471558	859.474235534668	3027.14726257324	90.1840891257526	479.058706957752	19.7739461875572	0.0599226915788815	0.932316278608716	0.0380529703928929
16	0.883676090222498	-14.6051287611643	776.623724911818	91.0330774511214	76	73	57.3948712388357	420.875256379665	311.401784506103	25157.1131362915	757.38158416748	2615.73764038086	80.7866697880098	472.092885429764	16.9622505787943	0.0544706274104922	0.925940228160523	0.0561024361352455
16	0.883676090222498	-14.6051287611643	776.623724911818	91.0330774511214	76	74	58.3948712388357	441.801121096858	320.817490035563	26260.9580841064	856.519721984863	2637.01930236816	81.8563790932826	465.02273087965	17.9757289778434	0.0560310130717961	0.92750370126229	0.058160132776112
16	0.883676090222498	-14.6051287611643	776.623724911818	91.0330774511214	76	75	59.3948712388357	411.473730487051	329.305238651835	24095.02368927	753.41455078125	2576.14840698242	73.169269301376	457.843409907945	16.7517629000478	0.0508700164280074	0.903034731719307	0.0519595863774215
16	0.883676090222498	-14.6051287611643	776.623724911818	91.0330774511214	76	76	60.3948712388357	394.775688321675	329.211117645276	24173.6929855347	725.520843505859	2672.93304443359	73.429151355641	450.54970398115	17.0785273963677	0.0518771283258113	0.895473611084389	0.0520014547780803
16	0.883676090222498	-14.6051287611643	776.623724911818	91.0330774511214	76	77	61.3948712388357	368.272436270657	335.361813033825	26678.9193725586	705.443161010742	3051.16732788086	79.5526453391034	443.135965047827	19.1637882248377	0.0571436206510037	0.93382371743488	0.0430144353854295
16	0.883676090222498	-14.6051287611643	776.623724911818	91.0330774511214	76	78	62.3948712388357	408.398654208313	398.09717070418	21822.1113586426	673.983749389648	2232.53913879395	54.816042324647	435.596064353475	15.9464107949857	0.0400565790678156	0.939892411154912	0.0379612919553912
16	0.883676090222498	-14.6051287611643	776.623724911818	91.0330774511214	76	79	63.3948712388357	439.613478360686	419.744552893414	19961.0341567993	642.894233703613	1999.0926361084	47.5551952233863	427.923333135275	14.8479739676943	0.0353738335979423	0.902699368132214	0.152662595634878
16	0.883676090222498	-14.6051287611643	776.623724911818	91.0330774511214	76	80	64.3948712388357	518.788859191003	383.51352922247	18184.9159240723	729.428398132324	1557.73251342773	47.4166216793971	420.110493564456	13.7783716587054	0.0359266899570388	0.965920794129287	0.0973943497527017
17	0.959030092467746	-30.8348530569023	723.771231871891	39.1912293901128	63	4	-30.8348530569023	691.603508219477	415.008235445794	23321.5363616943	1153.7936630249	1679.4828338623	56.1953579948668	723.771231871891	10.256660195961	0.0247143534029956	1.04214610292443	0.0933389624637609
17	0.959030092467746	-30.8348530569023	723.771231871891	39.1912293901128	63	5	-29.8348530569023	713.724297401944	483.726696549544	19167.8377914429	1024.76316070557	1328.14839172363	39.6253461472529	723.771231871891	8.42989054704993	0.0174269698306521	1.0621707894523	0.289944380781837
17	0.959030092467746	-30.8348530569023	723.771231871891	39.1912293901128	63	6	-28.8348530569023	724.1171944723	386.170823339018	20704.5993118286	1043.58027648926	1518.12858581543	53.6151310780207	723.771231871891	9.10574828096467	0.0235795863660336	0.999646635428302	0.163170911625651
17	0.959030092467746	-30.8348530569023	723.771231871891	39.1912293901128	63	7	-27.8348530569023	764.550012229671	318.115349748039	23555.8741836548	1305.89604187012	1729.59834289551	74.0482161653376	723.771231871891	10.3597204478086	0.0325659244548053	0.981465896302341	0.0957687646166417
17	0.959030092467746	-30.8348530569023	723.771231871891	39.1912293901128	63	8	-26.8348530569023	741.683295354171	306.921532530441	23436.7641296387	1220.86281585693	1794.39974975586	76.3607686186506	723.771231871891	10.3073366197872	0.0335829700015097	0.949640828175473	0.0871988421307904
17	0.959030092467746	-30.8348530569023	723.771231871891	39.1912293901128	63	9	-25.8348530569023	707.232567845919	296.993228176354	23326.5292739868	1274.887550354	1796.30555725098	78.5422934294501	723.771231871891	10.2588560463534	0.0345423904421878	0.953799417264607	0.157485413743457
17	0.959030092467746	-30.8348530569023	723.771231871891	39.1912293901128	63	10	-24.8348530569023	744.785093022388	319.266807677015	25048.0316314697	1500.55319213867	1675.58155822754	78.4548566564724	723.771231871891	11.0159616003532	0.0345039363174186	1.08166928370266	0.0670459569821235
17	0.959030092467746	-30.8348530569023	723.771231871891	39.1912293901128	63	11	-23.8348530569023	685.632195819406	330.814495132874	27967.5797958374	1398.8697052002	2156.08697509766	84.5415790641338	723.771231871891	12.2999599177559	0.037180837293165	0.958219005966655	0.066756102419125
17	0.959030092467746	-30.8348530569023	723.771231871891	39.1912293901128	63	12	-22.8348530569023	738.43158233739	323.204399901214	27142.5208969116	1472.48188781738	1904.07682800293	83.9794288233934	723.771231871891	11.9371043735631	0.0369336072689963	1.02838550211787	0.0924372916593281
17	0.959030092467746	-30.8348530569023	723.771231871891	39.1912293901128	63	13	-21.8348530569023	704.829557680895	347.526704651157	27200.1392288208	1574.18728637695	2102.86866760254	78.2677672385608	723.771231871891	11.96244454165	0.0344216556067476	0.967810903643702	0.045185133634086
17	0.959030092467746	-30.8348530569023	723.771231871891	39.1912293901128	63	14	-20.8348530569023	743.014289113464	406.271170860645	27165.2312316895	1611.60003662109	2041.41871643066	66.8647769767729	723.771231871891	11.9470922312728	0.0294066945630528	0.980756846059851	0.0701793695053875
17	0.959030092467746	-30.8348530569023	723.771231871891	39.1912293901128	63	15	-19.8348530569023	778.670233103882	437.835212584781	24460.576133728	1370.24645996094	1779.63758850098	55.8670829358924	723.771231871891	10.7576024885375	0.0245699801645224	0.978203801120774	0.143915062552412
17	0.959030092467746	-30.8348530569023	723.771231871891	39.1912293901128	63	16	-18.8348530569023	733.543768014171	384.801747343827	26344.3308334351	1577.11135864258	1799.53491210938	68.4620873353155	723.771231871891	11.5860655686618	0.0301091812826656	1.08417307675678	0.0978258276809045
17	0.959030092467746	-30.8348530569023	723.771231871891	39.1912293901128	63	17	-17.8348530569023	772.724041087542	369.701238856666	26097.996307373	1521.31120300293	1762.13691711426	70.5921256528201	723.771231871891	11.4777292442805	0.0310459582980473	1.07708152082343	0.055432957500586
17	0.959030092467746	-30.8348530569023	723.771231871891	39.1912293901128	63	18	-16.8348530569023	739.96015615865	355.788016590197	28409.5715026855	1565.00827789307	2166.38554382324	79.8497143747487	723.771231871891	12.4943449992645	0.0351173856809679	0.963968488054374	0.0706749256754958
17	0.959030092467746	-30.8348530569023	723.771231871891	39.1912293901128	63	19	-15.8348530569023	702.240156915624	376.71811234363	27117.5682525635	1352.76097106934	2168.04379272461	71.9837123940239	723.771231871891	11.9261303626703	0.0316579691071282	0.927283891104915	0.0767523195975978
17	0.959030092467746	-30.8348530569023	723.771231871891	39.1912293901128	63	20	-14.8348530569023	752.335944836376	350.012907528995	29301.8194732666	1730.5980682373	2080.76475524902	83.7163968612765	723.771231871891	12.8867498607134	0.036817927520704	1.02596086396295	0.0633796348944256
17	0.959030092467746	-30.8348530569023	723.771231871891	39.1912293901128	63	21	-13.8348530569023	744.919808448991	338.979481737979	32042.7414169312	1881.22772216797	2276.2869720459	94.5270824435894	723.771231871891	14.0921895266008	0.041572396813957	1.03168498268733	0.0677330790524663
17	0.959030092467746	-30.8348530569023	723.771231871891	39.1912293901128	63	22	-12.8348530569023	742.000281296594	319.4481683676	33231.569442749	1885.98915100098	2502.36441040039	104.028048157435	723.771231871891	14.6150283697688	0.045750859816954	0.978129378310144	0.0313013785495744
17	0.959030092467746	-30.8348530569023	723.771231871891	39.1912293901128	63	23	-11.8348530569023	693.245306105647	340.692979381492	29357.7627944946	1620.31196594238	2101.04814147949	86.1707301623648	723.771231871891	12.9113533699836	0.0378973273632565	1.05799746338742	0.0622630543395722
17	0.959030092467746	-30.8348530569023	723.771231871891	39.1912293901128	63	24	-10.8348530569023	712.561642205944	318.187087908893	32791.376701355	1864.44757080078	2394.28253173828	103.056905661565	723.771231871891	14.4214344615808	0.0453237576557794	1.02537204849152	0.0428056868005745
17	0.959030092467746	-30.8348530569023	723.771231871891	39.1912293901128	63	25	-9.83485305690234	737.559072521634	324.749846759048	29747.4761581421	1559.32953643799	2176.54943847656	91.6012015248572	723.771231871891	13.0827467757509	0.0402856133923222	1.00814068608245	0.0714671886579187
17	0.959030092467746	-30.8348530569023	723.771231871891	39.1912293901128	63	26	-8.83485305690234	757.37929431223	336.174325146488	31988.9803848267	1855.98678588867	2333.40041351318	95.1559295043948	723.771231871891	14.068545773911	0.0418489596663299	0.990070901225771	0.052161727389797
17	0.959030092467746	-30.8348530569023	723.771231871891	39.1912293901128	63	27	-7.83485305690234	707.85078353934	320.910389649298	27633.8716049194	1501.21033477783	2066.73789978027	86.1108661365518	723.771231871891	12.1531972231473	0.0378709995535786	0.992920927103606	0.0587259794302924
17	0.959030092467746	-30.8348530569023	723.771231871891	39.1912293901128	63	28	-6.83485305690234	679.291515650222	291.997751540353	27430.7832260132	1447.82852172852	2005.87391662598	93.9417618160062	723.771231871891	12.0638802733596	0.0413149766041689	1.03657053822899	0.0940794555421644
17	0.959030092467746	-30.8348530569023	723.771231871891	39.1912293901128	63	29	-5.83485305690234	661.440173210368	326.525434788099	29671.244468689	1552.86965179443	2294.16497802734	90.8696270106624	723.771231871891	13.0492205739279	0.0399638716732626	0.984717777927225	0.0736719846186295
17	0.959030092467746	-30.8348530569023	723.771231871891	39.1912293901128	63	30	-4.83485305690234	670.095460036551	317.455317458877	30521.130241394	1650.43611907959	2281.6393737793	96.143074514251	723.771231871891	13.4229948159343	0.0422830996292041	1.00952770472312	0.0527109260396861
17	0.959030092467746	-30.8348530569023	723.771231871891	39.1912293901128	63	31	-3.83485305690234	740.402347957895	323.899357601314	29639.8641662598	1770.84527587891	2087.95625305176	91.509487347435	723.771231871891	13.0354197207649	0.0402452780928641	1.02840733527803	0.0438450478554052
17	0.959030092467746	-30.8348530569023	723.771231871891	39.1912293901128	63	32	-2.83485305690234	692.919476393102	324.82759784426	30305.4806900024	1618.01873779297	2254.83731079102	93.2971240471153	723.771231871891	13.3281535440845	0.0410314691009559	1.00138646371172	0.046116360307806
17	0.959030092467746	-30.8348530569023	723.771231871891	39.1912293901128	63	33	-1.83485305690234	738.116522193093	337.882724147877	27863.6991958618	1521.95155334473	2115.5357208252	82.4655929542792	723.771231871891	12.2542739046915	0.0362678320875865	0.952124037200419	0.0471226665652828
17	0.959030092467746	-30.8348530569023	723.771231871891	39.1912293901128	63	34	-0.83485305690234	720.048612286285	332.769946594581	31553.0027542114	1585.13813781738	2345.16973876953	94.8192680171716	723.771231871891	13.8768056440624	0.0417008981311908	0.992904798003597	0.056054303221952
17	0.959030092467746	-30.8348530569023	723.771231871891	39.1912293901128	63	35	0.16514694309766	717.935965125014	314.635919969666	30412.2826385498	1696.11375427246	2268.75817871094	96.6586480065019	722.24468123842	13.4033942744542	0.0425996951516103	0.98628603529031	0.0456851754910483
17	0.959030092467746	-30.8348530569023	723.771231871891	39.1912293901128	63	36	1.16514694309766	719.918683256719	334.299900584891	29345.7400436401	1600.20708465576	2180.04722595215	87.7826765496993	712.931273916242	13.1022996395689	0.0391932501823816	0.992900494969037	0.0562261455108636
17	0.959030092467746	-30.8348530569023	723.771231871891	39.1912293901128	63	37	2.16514694309766	688.341534256789	329.961197119415	30613.9356613159	1643.79695129395	2242.97576904297	92.7804115410472	703.494579281521	13.8518741479766	0.041980312439476	1.0384591884399	0.0435640168316202
17	0.959030092467746	-30.8348530569023	723.771231871891	39.1912293901128	63	38	3.16514694309766	635.477539182541	314.265656942237	29306.9448699951	1506.9398651123	2309.98777770996	93.2553214854839	693.92956762854	13.4432811644602	0.0427768063976877	0.980614519864086	0.135675796127684
17	0.959030092467746	-30.8348530569023	723.771231871891	39.1912293901128	63	39	4.16514694309766	661.699632566988	355.873994222892	31587.4629745483	1673.92157745361	2473.38342285156	88.7602451635295	684.230857664123	14.694750509482	0.0412920043274597	0.966299110360966	0.0644842702841612
17	0.959030092467746	-30.8348530569023	723.771231871891	39.1912293901128	63	40	5.16514694309766	666.836861632893	302.760361879798	30177.9135742188	1429.22274780273	2172.74652099609	99.6759066703718	674.392681106808	14.2438204093625	0.0470465166606505	1.05839180509447	0.069423483376852
17	0.959030092467746	-30.8348530569023	723.771231871891	39.1912293901128	63	41	6.16514694309766	659.436020470613	309.1132251671	31747.3922348022	1539.2850189209	2363.71502685547	102.704736161451	664.408842566892	15.2097747071671	0.0492045421186524	1.04760117986324	0.0445281062466741
17	0.959030092467746	-30.8348530569023	723.771231871891	39.1912293901128	63	42	7.16514694309766	661.813196202518	327.296723508498	31661.2001724243	1549.86710357666	2338.01870727539	96.7354632610683	654.272673914879	15.4034753782759	0.0470627240418311	1.056166796292	0.0483382947780652
17	0.959030092467746	-30.8348530569023	723.771231871891	39.1912293901128	63	43	8.16514694309766	637.479132016377	302.326977387659	32469.030456543	1642.49630737305	2450.85313415527	107.397066371982	643.97698218366	16.0490416195849	0.0530850463900415	1.04542416199612	0.0309664539848113
17	0.959030092467746	-30.8348530569023	723.771231871891	39.1912293901128	63	44	9.16514694309766	630.109332179745	314.737996046455	34271.4187240601	1556.21366882324	2654.09773254395	108.888723810142	633.513989847914	17.2197166411928	0.0547112736863559	1.03043347815197	0.0625450409179348
17	0.959030092467746	-30.8348530569023	723.771231871891	39.1912293901128	63	45	10.1651469430977	623.251117902404	315.386781878133	34662.1462936401	1648.13148498535	2740.49920654297	109.903611328371	622.875266071523	17.7135045210602	0.0561643846187084	1.01728442758509	0.0487597503071416
17	0.959030092467746	-30.8348530569023	723.771231871891	39.1912293901128	63	46	11.1651469430977	645.620561408377	288.322141403137	32243.4092102051	1593.14364624023	2477.28526306152	111.831193585378	612.051647195169	16.7688396280143	0.0581600828379246	1.03790330430216	0.0488631763361883
17	0.959030092467746	-30.8348530569023	723.771231871891	39.1912293901128	63	47	12.1651469430977	628.686118965092	312.767393129865	34023.7602005005	1514.53167724609	2671.7915802002	108.782951637076	601.033144331465	18.0191381109478	0.0576119458317896	1.0271678051245	0.0433139167727183
17	0.959030092467746	-30.8348530569023	723.771231871891	39.1912293901128	63	48	13.1651469430977	601.243315827957	306.387816116363	31890.6105651855	1267.16255187988	2562.98767089844	104.08576610329	589.80883541671	17.2108249483307	0.0561733334128216	1.02145257557213	0.0584856851172764
17	0.959030092467746	-30.8348530569023	723.771231871891	39.1912293901128	63	49	14.1651469430977	589.49024143443	305.680207245258	32316.1729660034	1299.09262084961	2616.71890258789	105.718892489742	578.366738398972	17.7855271677264	0.05818344382846	1.0158403130289	0.0628506503161432
17	0.959030092467746	-30.8348530569023	723.771231871891	39.1912293901128	63	50	15.1651469430977	596.615584581502	322.322446865884	34008.6022415161	1325.37051391602	2698.2785949707	105.511119601505	566.69366136998	19.1025152506501	0.059265234042476	1.04483396026749	0.0536827050511954
17	0.959030092467746	-30.8348530569023	723.771231871891	39.1912293901128	63	51	16.1651469430977	575.623991148445	317.929438096481	35560.8819961548	1431.59230041504	2980.9719543457	111.851491982203	554.775024300447	20.4035506376024	0.064176349191705	1.01307685349032	0.0379307309896039
17	0.959030092467746	-30.8348530569023	723.771231871891	39.1912293901128	63	52	17.1651469430977	576.785979763007	329.308544461718	36011.6114349365	1579.90287780762	3088.14019775391	109.355229436274	542.594645511923	21.1259953115362	0.0641525877989847	0.994856130862734	0.0515758124141331
17	0.959030092467746	-30.8348530569023	723.771231871891	39.1912293901128	63	53	18.1651469430977	540.102929575696	325.151673300485	33178.6275787354	1142.95100402832	3054.83546447754	102.040463891673	530.13448396502	19.9215208362459	0.0612683940206443	0.938764996092329	0.10882974670444
17	0.959030092467746	-30.8348530569023	723.771231871891	39.1912293901128	63	54	19.1651469430977	526.364130192756	330.219382390633	34009.9926528931	1316.01259613037	3034.32876586914	102.992115140779	517.374325647791	20.9243411468077	0.0633649696614575	0.98685136025828	0.0582162489550825
17	0.959030092467746	-30.8348530569023	723.771231871891	39.1912293901128	63	55	20.1651469430977	504.471380359768	329.445653746324	33209.5873260498	1106.18199920654	3101.83654785156	100.804448164375	504.291398489162	20.9619676116541	0.063627998649498	0.961047956779471	0.0689013994529911
17	0.959030092467746	-30.8348530569023	723.771231871891	39.1912293901128	63	56	21.1651469430977	497.129536943167	322.305620585651	33484.1927490234	1088.00846862793	3167.59306335449	103.889571296276	490.859894818066	21.7136288692891	0.0673696872857318	0.954753816982438	0.0663735404624307
17	0.959030092467746	-30.8348530569023	723.771231871891	39.1912293901128	63	57	22.1651469430977	467.864535575389	338.835919372311	33623.0864181519	1113.23252868652	3339.94003295898	99.2311750195735	477.050372698158	22.4348652121931	0.0662115907125592	0.938180626691274	0.0549030229126978
17	0.959030092467746	-30.8348530569023	723.771231871891	39.1912293901128	63	58	23.1651469430977	434.951638667497	323.9874613831	33581.7258529663	1007.49809265137	3571.35426330566	103.651313262575	462.828996328125	23.0957770989237	0.071286021379741	0.929736186648978	0.0550520077769409
17	0.959030092467746	-30.8348530569023	723.771231871891	39.1912293901128	63	59	24.1651469430977	461.217912401314	326.306030825137	34708.7790679932	1083.3607711792	3491.65881347656	106.368794288675	448.156559243249	24.6524284579634	0.0755500239931951	0.927201601047561	0.0452736615194698
17	0.959030092467746	-30.8348530569023	723.771231871891	39.1912293901128	63	60	25.1651469430977	396.212567467719	333.012513116582	33258.2498245239	934.234588623047	3789.07281494141	99.8708712572635	432.987209214541	24.4497516116482	0.0734199186175589	0.921626021674772	0.06490547798018
17	0.959030092467746	-30.8348530569023	723.771231871891	39.1912293901128	63	61	26.1651469430977	397.14395893951	351.994315021096	32573.1213378906	841.027694702148	3737.45597839355	92.5387710762841	417.266755318519	24.8482449501641	0.070592745080769	0.917859453689957	0.0648621760744815
17	0.959030092467746	-30.8348530569023	723.771231871891	39.1912293901128	63	62	27.1651469430977	395.916337267401	319.854294839487	31878.2692642212	885.470932006836	3669.42196655273	99.6649717654057	400.930376555199	25.3090532785646	0.0791268202018843	0.919710385856866	0.0524579050354774
17	0.959030092467746	-30.8348530569023	723.771231871891	39.1912293901128	63	63	28.1651469430977	388.01452771706	336.678164359579	31330.1829681396	890.774269104004	3578.21444702148	93.0567713761156	383.899451152697	25.9773931553218	0.0771579386644672	0.925554965878807	0.0557937393224579
17	0.959030092467746	-30.8348530569023	723.771231871891	39.1912293901128	63	64	29.1651469430977	422.447105291377	374.926693717157	29084.1668624878	984.444305419922	3060.32281494141	77.5729425241426	366.077055202849	25.289150773514	0.0674509209328052	0.905306665330067	0.0552282570008862
17	0.959030092467746	-30.8348530569023	723.771231871891	39.1912293901128	63	65	30.1651469430977	420.056134791026	352.943876269878	29955.4901428223	882.68090057373	3223.58697509766	84.8732395059797	347.34137688539	27.4517500432656	0.0777793634880198	0.937554477646698	0.0548999958674569
17	0.959030092467746	-30.8348530569023	723.771231871891	39.1912293901128	63	66	31.1651469430977	447.681796870929	354.78508913305	30009.7612838745	1062.9739074707	3065.69467163086	84.5857455768677	327.535729115599	29.1644631395357	0.0822031816804977	0.918936223543031	0.0719114277769617
17	0.959030092467746	-30.8348530569023	723.771231871891	39.1912293901128	63	67	32.1651469430977	450.929103672358	394.913262635994	29714.6863098145	1068.82160186768	3002.25289916992	75.2435765551981	306.452729793577	30.8643960314376	0.078154873364905	0.896846952834509	0.0547171774198044
17	0.959030092467746	-30.8348530569023	723.771231871891	39.1912293901128	63	68	33.1651469430977	493.010940889528	416.519355469374	26988.1380767822	1062.95085906982	2528.99700927734	64.7944392556965	283.807852866307	30.2690396786862	0.0726713879708569	0.929663282498564	0.0428193905208722
17	0.959030092467746	-30.8348530569023	723.771231871891	39.1912293901128	63	69	34.1651469430977	500.354833474282	472.001764553136	26527.9942703247	1101.33796691895	2527.03570556641	56.2031675780702	259.192050609643	32.5786335538068	0.069022270678692	0.888686856277325	0.0403624502876166
17	0.959030092467746	-30.8348530569023	723.771231871891	39.1912293901128	63	70	35.1651469430977	525.138369931311	563.470823759296	23813.0700912476	853.86198425293	2151.71377563477	42.2614074893433	231.978750858522	32.6751290899676	0.0579890345909477	0.942280869626134	0.275582034834149
17	0.959030092467746	-30.8348530569023	723.771231871891	39.1912293901128	63	71	36.1651469430977	545.129741298637	821.659958279607	23273.0387649536	972.648887634277	2084.48092651367	28.3244163603673	201.116291236012	36.8346008913316	0.044829494878217	0.939355298486907	0.102966411068917
17	0.959030092467746	-30.8348530569023	723.771231871891	39.1912293901128	63	72	37.1651469430977	601.710984897304	676.87904681552	23942.9654769897	1043.85526275635	1945.14698791504	35.3725907008542	164.564225611695	46.3119039849291	0.0684197630327167	0.978975936964334	0.295585113404314
17	0.959030092467746	-30.8348530569023	723.771231871891	39.1912293901128	63	73	38.1651469430977	556.299042902355	600.20186772505	22766.8112869263	1029.13088989258	1992.75692749023	37.9319234263957	117.111084453289	61.8805738443988	0.103099602270391	0.9499117170798	0.0806353041225502
17	0.959030092467746	-30.8348530569023	723.771231871891	39.1912293901128	63	74	39.1651469430977	530.272930528335	734.80402259029	22330.796913147	886.977478027344	1949.37319946289	30.3901397197414	18.6715787354375	380.691612880405	0.518085912946437	0.961348238544865	0.510962518519097
17	0.959030092467746	-30.8348530569023	723.771231871891	39.1912293901128	63	75	40.1651469430977	499.800140946273	591.144418718041	19352.5735321045	667.632423400879	1790.20463562012	32.7374714525303	0	Inf	Inf	0.930838365548864	0.365697921078229
17	0.959030092467746	-30.8348530569023	723.771231871891	39.1912293901128	63	76	41.1651469430977	470.763064099077	482.41738660686	17450.3969650269	629.314010620117	1712.37074279785	36.1728193251207	0	Inf	Inf	0.924056222998149	0.296650155404001
17	0.959030092467746	-30.8348530569023	723.771231871891	39.1912293901128	63	77	42.1651469430977	493.387661198352	474.849486734213	16671.440826416	656.160011291504	1573.5368347168	35.1088951176386	0	Inf	Inf	0.922059310529279	0.60021724521278
17	0.959030092467746	-30.8348530569023	723.771231871891	39.1912293901128	63	78	43.1651469430977	511.340628049393	527.225603952398	16347.835609436	635.632751464844	1506.58155822754	31.0072869884977	0	Inf	Inf	0.905706428774546	0.258002536372977
19	0.980794044360958	-33.0896035928415	739.25246501999	48.487171234455	73	5	-33.0896035928415	638.459265122365	582.769310955176	21055.2084960938	912.843170166016	1855.35626220703	36.1295766614471	739.25246501999	9.06602458171899	0.0155567982240855	0.873473202297083	0.624318154973178
19	0.980794044360958	-33.0896035928415	739.25246501999	48.487171234455	73	6	-32.0896035928415	691.775281414144	838.252276431226	18767.4051513672	957.635665893555	1492.56637573242	22.3887315060658	739.25246501999	8.08093429561339	0.00964021753691759	0.924398596966151	0.943412607584683
19	0.980794044360958	-33.0896035928415	739.25246501999	48.487171234455	73	7	-31.0896035928415	700.125044937316	421.685119901189	21080.6255493164	1127.08778381348	1473.41328430176	49.9913906240184	739.25246501999	9.07696874450675	0.0215254660791296	1.05805714712086	0.218213475806911
19	0.980794044360958	-33.0896035928415	739.25246501999	48.487171234455	73	8	-30.0896035928415	743.880981005289	462.796516161288	22284.4822463989	1200.7491607666	1527.95365905762	48.1517934301662	739.25246501999	9.59532952970828	0.0207333659494624	1.07481529518544	0.271569909060159
19	0.980794044360958	-33.0896035928415	739.25246501999	48.487171234455	73	9	-29.0896035928415	771.508380544243	525.371200267975	20991.7229309082	1118.82922363281	1666.16003417969	39.9559833508213	739.25246501999	9.03868874723113	0.017204385666022	0.886722199673714	0.33035591203573
19	0.980794044360958	-33.0896035928415	739.25246501999	48.487171234455	73	10	-28.0896035928415	744.57881743414	576.835749048297	19653.5110702515	984.020713806152	1480.60333251953	34.0712431618137	739.25246501999	8.46247685046874	0.0146705138584609	0.947747176809712	0.522810526080009
19	0.980794044360958	-33.0896035928415	739.25246501999	48.487171234455	73	11	-27.0896035928415	773.031899605612	529.183029165285	22746.1289367676	1275.90547180176	1553.21871948242	42.9834814858793	739.25246501999	9.79410696018245	0.0185079762962757	1.03139359848298	0.0510658461833459
19	0.980794044360958	-33.0896035928415	739.25246501999	48.487171234455	73	12	-26.0896035928415	769.73702413055	507.927333124981	24302.0424880981	1138.65357971191	2048.79573059082	47.8455103776004	739.25246501999	10.4640576047467	0.0206014855321281	0.83132401744124	0.214005846870164
19	0.980794044360958	-33.0896035928415	739.25246501999	48.487171234455	73	13	-25.0896035928415	747.592648570172	452.203906753602	24059.2440032959	1334.9587097168	1784.24830627441	53.2044143006605	739.25246501999	10.3595125924268	0.0229089409394942	0.964846087729471	0.172905193852812
19	0.980794044360958	-33.0896035928415	739.25246501999	48.487171234455	73	14	-24.0896035928415	793.186984224981	548.913248698145	21185.9336395264	1176.80966949463	1477.79092407227	38.5961419036122	739.25246501999	9.12231266663768	0.0166188604269856	1.00465750650549	0.26862640564014
19	0.980794044360958	-33.0896035928415	739.25246501999	48.487171234455	73	15	-23.0896035928415	795.215833533564	421.914896988105	23856.8158798218	1215.80821228027	1837.11056518555	56.5441420772928	739.25246501999	10.2723503900773	0.0243469724899686	0.901328982088365	0.0876225228540886
19	0.980794044360958	-33.0896035928415	739.25246501999	48.487171234455	73	16	-22.0896035928415	763.803654641297	386.688396075036	24664.0578231812	1369.81898498535	1706.28231811523	63.7827720550351	739.25246501999	10.6199354212704	0.0274638068508516	1.03777760273827	0.291936734281856
19	0.980794044360958	-33.0896035928415	739.25246501999	48.487171234455	73	17	-21.0896035928415	767.234523466862	411.94472353808	24158.5404205322	1364.35334777832	1704.05313110352	58.6451022191549	739.25246501999	10.4022679875923	0.0252516111828064	1.0232450069332	0.320752107423688
19	0.980794044360958	-33.0896035928415	739.25246501999	48.487171234455	73	18	-20.0896035928415	758.323278840191	370.189570088122	23785.7014083862	1321.33840942383	1728.8703918457	64.2527594786751	739.25246501999	10.2417296747199	0.027666175663139	0.993538979709015	0.118627944035412
19	0.980794044360958	-33.0896035928415	739.25246501999	48.487171234455	73	19	-19.0896035928415	763.531055041771	522.324159436769	25142.9937286377	1388.77879333496	1758.70181274414	48.1367619597565	739.25246501999	10.8261573018441	0.0207268936468842	1.02952084385318	0.0950602196361066
19	0.980794044360958	-33.0896035928415	739.25246501999	48.487171234455	73	20	-18.0896035928415	732.438149794037	758.504887571569	20162.4346847534	1142.50556945801	1387.24978637695	26.5818124775775	739.25246501999	8.68161094264113	0.011445688860933	1.05878087284726	0.270237689878126
19	0.980794044360958	-33.0896035928415	739.25246501999	48.487171234455	73	21	-17.0896035928415	769.256492467779	537.002548644025	22191.6248550415	1257.72145080566	1602.75834655762	41.3249898181623	739.25246501999	9.55534667260208	0.0177938572111624	0.99740185808412	0.335044260650984
19	0.980794044360958	-33.0896035928415	739.25246501999	48.487171234455	73	22	-16.0896035928415	710.223446587889	488.190186544456	24596.0418701172	1214.0980682373	1994.98124694824	50.3820899068347	739.25246501999	10.5906488766825	0.0216936947291916	0.891265655423163	0.0518448482923046
19	0.980794044360958	-33.0896035928415	739.25246501999	48.487171234455	73	23	-15.0896035928415	753.80784318968	404.987021946685	23858.6926422119	1234.81904602051	1839.27099609375	58.9122400207502	739.25246501999	10.2731584929259	0.0253666363024303	0.918839358495988	0.092506401532676
19	0.980794044360958	-33.0896035928415	739.25246501999	48.487171234455	73	24	-14.0896035928415	745.318386789371	423.92844746156	24220.2677459717	1338.00718688965	1707.69432067871	57.1329145071536	739.25246501999	10.428846753122	0.0246004881615492	1.02663593972635	0.0771090481503128
19	0.980794044360958	-33.0896035928415	739.25246501999	48.487171234455	73	25	-13.0896035928415	757.647355985039	405.101605030664	26023.4435195923	1422.44042205811	1788.98425292969	64.239299959383	739.25246501999	11.2052644215501	0.0276603802167162	1.04524834460292	0.138775292488931
19	0.980794044360958	-33.0896035928415	739.25246501999	48.487171234455	73	26	-12.0896035928415	714.040669247112	358.988017678899	29046.717628479	1487.85459136963	2303.56715393066	80.9127775803931	739.25246501999	12.5070362559885	0.0348397039457053	0.919546751035409	0.0539046041510162
19	0.980794044360958	-33.0896035928415	739.25246501999	48.487171234455	73	27	-11.0896035928415	737.532775853321	358.952086538881	28959.7134857178	1520.1576385498	2015.66821289063	80.6784932355614	739.25246501999	12.4695737109307	0.0347388249812557	1.03949238382742	0.0951152280467915
19	0.980794044360958	-33.0896035928415	739.25246501999	48.487171234455	73	28	-10.0896035928415	756.794786209755	347.289464610328	30042.7966003418	1640.35606384277	2118.98040771484	86.5065015261864	739.25246501999	12.9359313887969	0.0372482689715667	1.01480364207203	0.0873069657316535
19	0.980794044360958	-33.0896035928415	739.25246501999	48.487171234455	73	29	-9.08960359284148	725.303447740763	337.357163208035	29588.1605758667	1675.89505004883	2113.35813903809	87.7057427638517	739.25246501999	12.7401726351189	0.0377646424162706	1.02951017441894	0.0399488644036438
19	0.980794044360958	-33.0896035928415	739.25246501999	48.487171234455	73	30	-8.08960359284148	737.02670002753	368.071622655715	31745.2452087402	1693.71240234375	2557.59982299805	86.2474672176344	739.25246501999	13.6689776056376	0.0371367330820372	0.888166792630059	0.0588009823656009
19	0.980794044360958	-33.0896035928415	739.25246501999	48.487171234455	73	31	-7.08960359284148	753.434657826188	329.782613868247	31380.6535110474	1645.30061340332	2252.16241455078	95.1555727664418	739.25246501999	13.5119904499802	0.0409724160151708	1.01188132702263	0.0805576236688139
19	0.980794044360958	-33.0896035928415	739.25246501999	48.487171234455	73	32	-6.08960359284148	731.49765573428	329.31280244864	30909.2020645142	1722.31437683105	2233.68438720703	93.8597037062802	739.25246501999	13.308991253646	0.0404144362280652	1.00013669319928	0.0664654291128888
19	0.980794044360958	-33.0896035928415	739.25246501999	48.487171234455	73	33	-5.08960359284148	732.936008087457	335.844552455629	33307.5907745361	1777.51718139648	2235.45854187012	99.1756172044406	739.25246501999	14.3416977692623	0.0427033806694159	1.08787116113719	0.031127082572509
19	0.980794044360958	-33.0896035928415	739.25246501999	48.487171234455	73	34	-4.08960359284148	725.853578700021	318.747229747159	34836.8947982788	1952.1003036499	2430.66522216797	109.293168840754	739.25246501999	15.0001907912975	0.0470598310868337	1.04991757595492	0.0407195438153855
19	0.980794044360958	-33.0896035928415	739.25246501999	48.487171234455	73	35	-3.08960359284148	707.759340694746	325.800866261143	36447.5980682373	2044.0329284668	2532.79911804199	111.870783176565	739.25246501999	15.6937329826279	0.0481697091930034	1.06750771608848	0.0334064335022999
19	0.980794044360958	-33.0896035928415	739.25246501999	48.487171234455	73	36	-2.08960359284148	739.019091065217	332.973016702759	37056.4327087402	2026.86767578125	2564.76712036133	111.289596603619	739.25246501999	15.9558871103358	0.0479194598659608	1.06164044669419	0.0358119645250289
19	0.980794044360958	-33.0896035928415	739.25246501999	48.487171234455	73	37	-1.08960359284148	733.525649168112	334.113372106145	35035.9639892578	2039.69018554688	2415.59661865234	104.862501516782	739.25246501999	15.0859066928623	0.0451520590084903	1.06208838677224	0.0572980296060661
19	0.980794044360958	-33.0896035928415	739.25246501999	48.487171234455	73	38	-0.0896035928414847	649.183156689027	332.062572808387	35835.5499954224	1645.10960388184	2720.49230957031	107.918064033374	739.25246501999	15.430195204108	0.0464677336973226	1.01228504320157	0.0438587347438863
19	0.980794044360958	-33.0896035928415	739.25246501999	48.487171234455	73	39	0.910396407158515	724.569400483793	321.840589770746	36018.3690795898	2033.39053344727	2531.89392089844	111.913693376111	732.27946671974	15.6565948975843	0.0486470488658277	1.05467369413301	0.0380550684681777
19	0.980794044360958	-33.0896035928415	739.25246501999	48.487171234455	73	40	1.91039640715852	699.482190071141	321.098657653986	34047.8311309814	1903.526512146	2405.3717956543	106.03542032764	724.542831246764	14.9580684325569	0.0465840266721875	1.05801911644693	0.0300830490348789
19	0.980794044360958	-33.0896035928415	739.25246501999	48.487171234455	73	41	2.91039640715852	719.79636741359	334.030755737468	34652.7605133057	1887.39219665527	2664.58787536621	103.741227171731	716.722687824801	15.3899359435944	0.0460734099457899	0.955150569627626	0.035331201692774
19	0.980794044360958	-33.0896035928415	739.25246501999	48.487171234455	73	42	3.91039640715852	719.30033237682	318.831489038201	36036.1571960449	1965.48374176025	2573.62574768066	113.025715573932	708.816272509695	16.1828467269244	0.0507567391657021	1.04161743833498	0.0355701725698791
19	0.980794044360958	-33.0896035928415	739.25246501999	48.487171234455	73	43	4.91039640715852	707.902109620974	327.77653310904	35372.5331039429	1861.90913391113	2654.84512329102	107.916612481149	700.820665438933	16.0660601800269	0.0490152849797894	0.98517873526683	0.0488345105757785
19	0.980794044360958	-33.0896035928415	739.25246501999	48.487171234455	73	44	5.91039640715852	707.515697879311	333.979978381437	36992.3486099243	1899.95698547363	2820.03170776367	110.762174395004	692.732778232703	16.997940108647	0.050895087157691	0.972828439199735	0.0599651910997084
19	0.980794044360958	-33.0896035928415	739.25246501999	48.487171234455	73	45	6.91039640715852	657.598424872746	327.722975123335	34348.1203536987	1671.97843933105	2509.91189575195	104.808399047312	684.549340054995	15.9715971379574	0.0487350547575942	1.05142816840476	0.0524677367678224
19	0.980794044360958	-33.0896035928415	739.25246501999	48.487171234455	73	46	7.91039640715852	683.446208900309	322.679977321071	36676.1003875732	1861.7131652832	2802.97225952148	113.660911631589	676.266882156342	17.2629558656028	0.0534986893482576	0.992200034253824	0.0434797047731954
19	0.980794044360958	-33.0896035928415	739.25246501999	48.487171234455	73	47	8.91039640715852	684.480971290287	318.48386539942	36981.4232788086	1981.79322814941	2683.98323059082	116.117101355917	667.881720691014	17.6252055867211	0.0553409685750227	1.05183680030543	0.0515463449979067
19	0.980794044360958	-33.0896035928415	739.25246501999	48.487171234455	73	48	9.91039640715852	641.940004224224	317.245299115749	37167.0708084106	1821.22988891602	2780.40505981445	117.155623462367	659.389937567234	17.9418056066465	0.0565549927978611	1.04761240505879	0.0364664092091487
19	0.980794044360958	-33.0896035928415	739.25246501999	48.487171234455	73	49	10.9103964071585	649.243457996571	326.811638544769	36347.8855895996	1691.08144378662	2808.06140136719	111.219679174983	650.787359047985	17.7782975716862	0.0543992180047494	1.00084001272273	0.0245656603174517
19	0.980794044360958	-33.0896035928415	739.25246501999	48.487171234455	73	50	11.9103964071585	673.666587934051	314.157410804122	37026.956741333	1789.29371643066	2783.67385864258	117.861159622363	642.069531770805	18.3563396219103	0.0584303886861213	1.0213892193676	0.0608208066459277
19	0.980794044360958	-33.0896035928415	739.25246501999	48.487171234455	73	51	12.9103964071585	641.48167552337	318.096856342111	34901.7766342163	1684.79457092285	2762.46128845215	109.720595907681	633.231695795553	17.5442584788686	0.0551538254122193	0.99399748201932	0.0375218285736361
19	0.980794044360958	-33.0896035928415	739.25246501999	48.487171234455	73	52	13.9103964071585	635.461111668919	315.962759279158	35720.2497711182	1737.88107299805	2829.70269775391	113.052088330317	624.268754217158	18.2134834753334	0.0576443993491067	0.994068986079188	0.0421625991577465
19	0.980794044360958	-33.0896035928415	739.25246501999	48.487171234455	73	53	14.9103964071585	622.416707419436	312.923596967293	40363.6498565674	1952.50476074219	3322.32788085938	128.98883384875	615.175238792633	20.8853477539548	0.0667426424736444	0.964098458497735	0.0313921852656865
19	0.980794044360958	-33.0896035928415	739.25246501999	48.487171234455	73	54	15.9103964071585	601.332252467025	309.368105935521	41129.565536499	1883.69979858398	3282.56195068359	132.947012789584	605.945270924118	21.6058247385039	0.069838565527524	1.02329823642057	0.0353521472983261
19	0.980794044360958	-33.0896035928415	739.25246501999	48.487171234455	73	55	16.9103964071585	588.442337509489	304.807260396758	41215.6580505371	1956.77294921875	3379.68070983887	135.21875429374	596.572517207283	21.9912098607421	0.0721479200728906	1.00246571399011	0.024189252745722
19	0.980794044360958	-33.0896035928415	739.25246501999	48.487171234455	73	56	17.9103964071585	610.022883519399	309.192413544656	38665.9684829712	1705.10681152344	3115.97927856445	125.054712823304	587.050138590192	20.9654324527677	0.0678070726652538	1.0007761683641	0.0368811001836576
19	0.980794044360958	-33.0896035928415	739.25246501999	48.487171234455	73	57	18.9103964071585	576.731792497708	314.262934874785	38060.0664901733	1657.73040771484	3177.4697265625	121.108989532405	577.370731982921	20.9828707302623	0.0667685189747966	0.993323360207947	0.0294490499249994
19	0.980794044360958	-33.0896035928415	739.25246501999	48.487171234455	73	58	19.9103964071585	583.192533957564	312.339193764093	37896.1623687744	1705.1047668457	3086.01080322266	121.330153645069	567.526262900868	21.2549161491652	0.0680507492287979	1.02005151630104	0.0258200381487325
19	0.980794044360958	-33.0896035928415	739.25246501999	48.487171234455	73	59	20.9103964071585	548.552008798874	315.10093156761	37437.2222747803	1461.26010894775	3232.81552124023	118.810255775926	557.507987399244	21.3748291157465	0.0678348648777643	0.986304776606877	0.0308303005603502
19	0.980794044360958	-33.0896035928415	739.25246501999	48.487171234455	73	60	21.9103964071585	529.874014214353	317.503903621946	40320.8315582275	1437.16801452637	3539.09739685059	126.993183700311	547.306361141259	23.4503382664369	0.073858425042734	0.996219656059866	0.0273589171804258
19	0.980794044360958	-33.0896035928415	739.25246501999	48.487171234455	73	61	22.9103964071585	540.507014763122	314.342369522053	35806.0567016602	1372.21714782715	3141.42420959473	113.90782844865	536.910932909189	21.2277700728502	0.0675307312378105	0.975311354900946	0.0369886188712243
19	0.980794044360958	-33.0896035928415	739.25246501999	48.487171234455	73	62	23.9103964071585	517.349666615675	312.465590683998	35050.0220108032	1283.6538772583	3149.62112426758	112.172421718748	526.310219176055	21.1980845336125	0.067841340504755	0.977751215104521	0.0235812246475472
19	0.980794044360958	-33.0896035928415	739.25246501999	48.487171234455	73	63	24.9103964071585	505.165928466002	321.872715286421	36383.6927490234	1305.05907440186	3330.64581298828	113.037517692816	515.491555450598	22.4664962508732	0.0697993187489695	0.968261922515296	0.0331238078308883
19	0.980794044360958	-33.0896035928415	739.25246501999	48.487171234455	73	64	25.9103964071585	480.800136624847	320.011445023913	36640.8736495972	1225.79537200928	3588.81198120117	114.498635031191	504.440918911826	23.1209481305314	0.0722503788225565	0.938280884323198	0.0318032629405427
19	0.980794044360958	-33.0896035928415	739.25246501999	48.487171234455	73	65	26.9103964071585	491.042811556394	320.875498134072	35641.3046264648	1196.6446685791	3379.33200073242	111.075182847314	493.142715250198	23.005469346406	0.0716959365242452	0.947877109466479	0.0383548587438635
19	0.980794044360958	-33.0896035928415	739.25246501999	48.487171234455	73	66	27.9103964071585	466.681115606636	309.734135921692	35364.5634307861	1217.34548950195	3567.36410522461	114.177158179708	481.579520469951	23.3749353577326	0.0754677403837797	0.926586099320989	0.0359585101562268
19	0.980794044360958	-33.0896035928415	739.25246501999	48.487171234455	73	67	28.9103964071585	452.845196031563	321.366217820421	37771.7636642456	1105.84396362305	3936.84457397461	117.534954110679	469.731765444704	25.5957264920002	0.0796465996506923	0.904762988335285	0.0348966155204898
19	0.980794044360958	-33.0896035928415	739.25246501999	48.487171234455	73	68	29.9103964071585	453.007154447228	322.382751073587	34177.8972549438	1158.35768127441	3479.34539794922	106.016519621865	457.577346903809	23.7755707506855	0.073749512563898	0.924689886749959	0.0491465546339202
19	0.980794044360958	-33.0896035928415	739.25246501999	48.487171234455	73	69	30.9103964071585	438.442447829749	305.886594251553	32815.1578369141	1013.57086181641	3469.55624389648	107.278836188316	445.091142723892	23.4679780241121	0.0767211720459142	0.918911217293253	0.0356433179113984
19	0.980794044360958	-33.0896035928415	739.25246501999	48.487171234455	73	70	31.9103964071585	438.831567744693	318.877555514054	32154.3042602539	878.089485168457	3380.69551086426	100.835896739169	432.244401077666	23.6788097286687	0.0742567462626734	0.918984133095663	0.0392128586977045
19	0.980794044360958	-33.0896035928415	739.25246501999	48.487171234455	73	71	32.9103964071585	425.985126584619	327.710996976803	34115.4279022217	1096.2015838623	3706.01702880859	104.102176054338	419.003960834167	25.9168862056781	0.0790845789270617	0.895424826253125	0.0481218929386883
19	0.980794044360958	-33.0896035928415	739.25246501999	48.487171234455	73	72	33.9103964071585	418.531006847762	320.463350206306	32661.3128509521	993.720031738281	3579.40087890625	101.919027027351	405.331242475153	25.6491917887062	0.0800378320085397	0.903011150056208	0.0411681629757972
19	0.980794044360958	-33.0896035928415	739.25246501999	48.487171234455	73	73	34.9103964071585	409.857253550351	325.759455008953	33035.2369537354	948.305656433105	3532.97857666016	101.409909814674	391.180921132641	26.8812765314607	0.0825187914521836	0.941540303603346	0.0586384250667311
19	0.980794044360958	-33.0896035928415	739.25246501999	48.487171234455	73	74	35.9103964071585	445.245885086609	351.624584108681	32068.2202529907	1038.58757019043	3328.73666381836	91.2001654670396	376.499150052044	27.1119643628284	0.0771048600926281	0.913116288666622	0.0522684028809325
19	0.980794044360958	-33.0896035928415	739.25246501999	48.487171234455	73	75	36.9103964071585	402.42392361452	345.566829154889	30632.3573074341	910.747161865234	3423.15628051758	88.6438012072743	361.22113299424	26.9933879207063	0.0781133651824186	0.908138684187901	0.0664721326419969
19	0.980794044360958	-33.0896035928415	739.25246501999	48.487171234455	73	76	37.9103964071585	383.492879302624	345.462682739994	31102.6994018555	776.755867004395	3598.98971557617	90.0320091164936	345.267727790149	28.674260319605	0.0830024826189003	0.924088438319016	0.037202304710124
19	0.980794044360958	-33.0896035928415	739.25246501999	48.487171234455	73	77	38.9103964071585	445.106813719598	359.955285924013	29891.2119827271	947.010833740234	3022.85418701172	83.0414586244945	328.54056185668	28.9604066856987	0.0804555671723411	0.913299807759987	0.080149325074244
19	0.980794044360958	-33.0896035928415	739.25246501999	48.487171234455	73	78	39.9103964071585	460.507642648928	462.479954616891	26775.3342590332	1010.89847564697	2740.15130615234	57.895123868046	310.914775648945	27.4121858079495	0.0592721598726527	0.892653724728796	0.0752216606543534
19	0.980794044360958	-33.0896035928415	739.25246501999	48.487171234455	73	79	40.9103964071585	485.821857574484	443.365259344668	28373.659614563	1076.67393493652	2692.68002319336	63.9961273837777	292.227812927798	30.9060806774085	0.069707944016837	0.921476185869603	0.0902874822291656
19	0.980794044360958	-33.0896035928415	739.25246501999	48.487171234455	73	80	41.9103964071585	505.528237195961	529.635571902082	23814.2154464722	941.437782287598	2132.04444885254	44.9633988158086	272.261256113121	27.8420085051445	0.0525682374489224	0.936273055266922	0.507996015398948
19	0.980794044360958	-33.0896035928415	739.25246501999	48.487171234455	73	81	42.9103964071585	576.884807286761	948.066436882974	20133.9137649536	875.405723571777	1609.75752258301	21.2368173597088	250.709570044753	25.5627409747966	0.0269630270414814	0.979564958094078	0.389823008044493
19	0.980794044360958	-33.0896035928415	739.25246501999	48.487171234455	73	82	43.9103964071585	577.616728439468	387.779406203915	19751.1899490356	839.432975769043	1612.98776245117	50.9340868366007	227.121961605996	27.6811585291715	0.0713837766686746	0.974840727279856	0.369041518002729
20	0.9683732032903	-39.5616156809984	703.275166970211	39.6224594547625	72	5	-39.5616156809984	740.805790859814	495.081605115521	20870.0520172119	1111.5874786377	1587.25245666504	42.1547716610116	703.275166970211	9.44600946293602	0.0190797019427371	0.939885421221342	0.0447660789299097
20	0.9683732032903	-39.5616156809984	703.275166970211	39.6224594547625	72	6	-38.5616156809984	742.886360561862	454.656432728695	20476.0116653442	1027.02724456787	1648.60740661621	45.0362299779948	703.275166970211	9.26766257192439	0.0203838808928821	0.884422776944781	0.196373719463211
20	0.9683732032903	-39.5616156809984	703.275166970211	39.6224594547625	72	7	-37.5616156809984	679.71964230338	566.02334653155	17528.0136871338	840.964851379395	1310.50137329102	30.9669447285895	703.275166970211	7.93336705718746	0.0140159714361628	0.950973560411521	0.325817414668464
20	0.9683732032903	-39.5616156809984	703.275166970211	39.6224594547625	72	8	-36.5616156809984	627.415211282043	789.407281624791	18480.5670394897	819.897041320801	1466.97839355469	23.4106873215715	703.275166970211	8.3645029246441	0.0105959282607933	0.931872538109245	0.385276806684773
20	0.9683732032903	-39.5616156809984	703.275166970211	39.6224594547625	72	9	-35.5616156809984	659.863444312604	895.448012245822	21592.5151672363	1036.93530273438	1666.02565002441	24.1136446470872	703.275166970211	9.77300403612275	0.0109140942885245	0.976126527012186	0.201901616354202
20	0.9683732032903	-39.5616156809984	703.275166970211	39.6224594547625	72	10	-34.5616156809984	704.541196635144	475.040760161599	20761.6492156982	1115.38344573975	1493.66180419922	43.7049848283241	703.275166970211	9.39694519189048	0.019781345054883	1.0141381954804	0.304452857320553
20	0.9683732032903	-39.5616156809984	703.275166970211	39.6224594547625	72	11	-33.5616156809984	700.053911504497	962.411119031628	16788.3207015991	790.621635437012	1238.5138092041	17.4440219669235	703.275166970211	7.59857407558563	0.00789535150345236	0.986405234945869	0.191200700883292
20	0.9683732032903	-39.5616156809984	703.275166970211	39.6224594547625	72	12	-32.5616156809984	713.256324671295	1073.63459120073	17781.934928894	946.553276062012	1245.19366455078	16.5623714759479	703.275166970211	8.04829453559191	0.00749630703179081	1.0271839419613	0.326973590034861
20	0.9683732032903	-39.5616156809984	703.275166970211	39.6224594547625	72	13	-31.5616156809984	608.008408984541	1141.27250150899	17038.5356292725	736.599517822266	1380.34861755371	14.9294192287504	703.275166970211	7.71182403646837	0.00675721532436099	0.927921532980123	1.72544287133808
20	0.9683732032903	-39.5616156809984	703.275166970211	39.6224594547625	72	14	-30.5616156809984	603.432594329211	522.64410638312	18859.3432159424	783.457672119141	1578.66418457031	36.084484615077	703.275166970211	8.53594108608977	0.0163322248961372	0.90288165122158	0.484162639704364
20	0.9683732032903	-39.5616156809984	703.275166970211	39.6224594547625	72	15	-29.5616156809984	648.144204454879	602.593901271036	21214.0422210693	1020.40976715088	1737.08702087402	35.2045418586599	703.275166970211	9.6017031199578	0.0159339533634595	0.905264299568928	0.201991869202651
20	0.9683732032903	-39.5616156809984	703.275166970211	39.6224594547625	72	16	-28.5616156809984	661.438341312779	510.292660780457	19479.4372406006	920.267486572266	1409.65295410156	38.173069569153	703.275166970211	8.81660229479212	0.0172775408552961	1.03944127947619	0.148349524903077
20	0.9683732032903	-39.5616156809984	703.275166970211	39.6224594547625	72	17	-27.5616156809984	731.610345465576	482.043442294259	21762.1239547729	1169.30514526367	1501.57252502441	45.1455658253483	703.275166970211	9.84977079313643	0.0204333674704856	1.0464913566074	0.11068803647584
20	0.9683732032903	-39.5616156809984	703.275166970211	39.6224594547625	72	18	-26.5616156809984	641.308395071539	373.814820038478	22458.1224517822	1036.81461334229	1801.22093200684	60.0782024893249	703.275166970211	10.1647871804227	0.0271920390405507	0.934773800640182	0.149626932005168
20	0.9683732032903	-39.5616156809984	703.275166970211	39.6224594547625	72	19	-25.5616156809984	715.153578675848	502.017896618359	21279.0751037598	1084.33009338379	1496.36352539063	42.387084697772	703.275166970211	9.63113770041736	0.0191848493157189	1.0268544687861	0.239642958861852
20	0.9683732032903	-39.5616156809984	703.275166970211	39.6224594547625	72	20	-24.5616156809984	679.603040993387	620.708153931457	23101.426071167	1160.54460144043	1686.42671203613	37.2178550013345	703.275166970211	10.4559533007198	0.0168452004931683	0.994705678262311	0.25814267842561
20	0.9683732032903	-39.5616156809984	703.275166970211	39.6224594547625	72	21	-23.5616156809984	712.403642428976	568.442876241532	25789.8193511963	1293.01732635498	1865.90396118164	45.3692366095167	703.275166970211	11.6727489436969	0.0205346032672194	1.00852647015873	0.0817387604703875
20	0.9683732032903	-39.5616156809984	703.275166970211	39.6224594547625	72	22	-22.5616156809984	726.415754881555	702.356093769558	20927.2332458496	1134.55828094482	1428.92134094238	29.7957594893678	703.275166970211	9.47189030052897	0.0134858804309551	1.04886670811613	0.370492713132266
20	0.9683732032903	-39.5616156809984	703.275166970211	39.6224594547625	72	23	-21.5616156809984	737.788118796609	618.575540490335	22164.2064056396	1154.76448059082	1659.63507080078	35.8310423785435	703.275166970211	10.0317576244407	0.0162175142206377	0.945347309895705	0.326092045689035
20	0.9683732032903	-39.5616156809984	703.275166970211	39.6224594547625	72	24	-20.5616156809984	693.611622071087	454.081560263301	26260.1627120972	1398.25917053223	1903.12342834473	57.8313787877008	703.275166970211	11.8856313952708	0.0261751025264688	1.02295063027125	0.0918484509665129
20	0.9683732032903	-39.5616156809984	703.275166970211	39.6224594547625	72	25	-19.5616156809984	717.902839675586	509.594812315181	25112.1270294189	1280.70516204834	1753.40765380859	49.2786159170853	703.275166970211	11.3660181277321	0.0223040302865217	1.05254054586255	0.192296477127153
20	0.9683732032903	-39.5616156809984	703.275166970211	39.6224594547625	72	26	-18.5616156809984	737.011557702873	456.767006107934	26875.0911178589	1438.86026000977	2083.82090759277	58.8376366035254	703.275166970211	12.1639545894374	0.0266305456102998	0.93580014718265	0.092219280533154
20	0.9683732032903	-39.5616156809984	703.275166970211	39.6224594547625	72	27	-17.5616156809984	708.701949973399	629.380021748662	23347.7050857544	1171.27355957031	1640.4107208252	37.0963555863839	703.275166970211	10.5674218251104	0.0167902085543644	1.03320388012049	0.410975330569474
20	0.9683732032903	-39.5616156809984	703.275166970211	39.6224594547625	72	28	-16.5616156809984	761.476465727394	629.330234615398	24320.0681228638	1337.83221435547	1768.09197998047	38.6443663202142	703.275166970211	11.0075237684295	0.0174908548214857	0.964050624051919	0.399175748809801
20	0.9683732032903	-39.5616156809984	703.275166970211	39.6224594547625	72	29	-15.5616156809984	711.563170937787	725.08962053154	24150.0501174927	1242.65925598145	1807.89553833008	33.3062968130602	703.275166970211	10.9305717950333	0.0150747872890809	0.962494894647884	0.0511284817726203
20	0.9683732032903	-39.5616156809984	703.275166970211	39.6224594547625	72	30	-14.5616156809984	790.618195991921	900.193465509403	23689.5848693848	1201.18290710449	1773.48907470703	26.3161040121295	703.275166970211	10.7221602832942	0.0119109510278735	0.933945621074728	0.303904289091278
20	0.9683732032903	-39.5616156809984	703.275166970211	39.6224594547625	72	31	-13.5616156809984	700.501318800607	301.666318289336	26955.4826431274	1347.32468414307	2108.00015258789	89.3552942734354	703.275166970211	12.2003406563145	0.0404431649031923	0.945938015487803	0.177459628783615
20	0.9683732032903	-39.5616156809984	703.275166970211	39.6224594547625	72	32	-12.5616156809984	706.416183018544	334.423004714152	26900.6262130737	1407.4220123291	1956.2696685791	80.4389226634306	703.275166970211	12.175512047504	0.0364075194465496	0.998803796469341	0.217386625645449
20	0.9683732032903	-39.5616156809984	703.275166970211	39.6224594547625	72	33	-11.5616156809984	725.669099958167	290.843223151431	29242.8556213379	1535.42465209961	2220.32908630371	100.545081657661	703.275166970211	13.2356302080426	0.045507782731287	0.949058507448009	0.0993079283201521
20	0.9683732032903	-39.5616156809984	703.275166970211	39.6224594547625	72	34	-10.5616156809984	726.430919899173	310.948984763906	31072.9813919067	1654.59991455078	2201.33528137207	99.9295154975326	703.275166970211	14.0639647676737	0.0452291708826516	1.0312127097049	0.104689145021051
20	0.9683732032903	-39.5616156809984	703.275166970211	39.6224594547625	72	35	-9.56161568099835	717.155851516141	311.95678045334	29621.013053894	1498.68880462646	2495.6103515625	94.9522975934306	703.275166970211	13.406788319362	0.042976428657454	0.86885244099793	0.0766364946527474
20	0.9683732032903	-39.5616156809984	703.275166970211	39.6224594547625	72	36	-8.56161568099835	733.334269495497	343.288056490607	30482.214805603	1575.95442199707	2279.24118041992	88.7948596791252	703.275166970211	13.7965774722319	0.0401895061927662	0.959401787340181	0.108206124481602
20	0.9683732032903	-39.5616156809984	703.275166970211	39.6224594547625	72	37	-7.56161568099835	723.984817220626	324.800730220973	28604.4912414551	1527.02932739258	2043.53405761719	88.0678169103699	703.275166970211	12.9466996405384	0.0398604388350061	1.00365447511056	0.130396268452908
20	0.9683732032903	-39.5616156809984	703.275166970211	39.6224594547625	72	38	-6.56161568099835	750.405276650884	335.556180301695	29625.252494812	1527.97770690918	2179.36262512207	88.2870119339667	703.275166970211	13.4087071358075	0.0399596488544835	0.951347872425815	0.134756244387098
20	0.9683732032903	-39.5616156809984	703.275166970211	39.6224594547625	72	39	-5.56161568099835	708.016437518689	329.979728848949	30854.9406585693	1657.27020263672	2229.06686401367	93.5055640120652	703.275166970211	13.9652771923523	0.0423216215161659	1.01172687436646	0.0709808548930429
20	0.9683732032903	-39.5616156809984	703.275166970211	39.6224594547625	72	40	-4.56161568099835	726.586894383288	320.842012855435	33750.1571426392	1845.01411437988	2523.66815185547	105.192449212835	703.275166970211	15.2756832365355	0.0476112311495141	0.978157884732096	0.0502582705617793
20	0.9683732032903	-39.5616156809984	703.275166970211	39.6224594547625	72	41	-3.56161568099835	706.744209343248	323.005106246254	32210.3245162964	1639.58911132813	2411.86602783203	99.7207904562963	703.275166970211	14.5787384686079	0.0451346996895254	0.980721329934137	0.0677319354649165
20	0.9683732032903	-39.5616156809984	703.275166970211	39.6224594547625	72	42	-2.56161568099835	668.271844199449	313.249405442356	31451.8393707275	1571.58248138428	2439.1934967041	100.405104764086	703.275166970211	14.2354399537489	0.0454444276874086	0.966124510188003	0.0908896489676209
20	0.9683732032903	-39.5616156809984	703.275166970211	39.6224594547625	72	43	-1.56161568099835	687.273834435591	323.844633913132	36509.7616271973	1928.69116210938	2812.29470825195	112.738510396287	703.275166970211	16.524709834725	0.0510266594046995	0.962325978245077	0.0729203737158885
20	0.9683732032903	-39.5616156809984	703.275166970211	39.6224594547625	72	44	-0.561615680998351	695.481612508719	324.893055613907	35163.8472900391	1861.94616699219	2746.41577148438	108.232068006485	703.275166970211	15.9155345650796	0.048986995228341	0.93989573571277	0.0681102044604511
20	0.9683732032903	-39.5616156809984	703.275166970211	39.6224594547625	72	45	0.438384319001649	701.629788226823	310.975203508291	34815.8957138062	1902.83081054688	2646.68698120117	111.957144238601	699.373814887293	15.8459518588558	0.0509556764658032	0.974096393625471	0.0946814123251683
20	0.9683732032903	-39.5616156809984	703.275166970211	39.6224594547625	72	46	1.43838431900165	686.501798577008	314.785959586922	32341.2249755859	1640.86059570313	2451.73654174805	102.740366876673	690.391929008882	14.9111413509741	0.0473691436890681	0.99095666062012	0.0604025427750596
20	0.9683732032903	-39.5616156809984	703.275166970211	39.6224594547625	72	47	2.43838431900165	698.206911695132	308.612479823277	33222.8359222412	1718.12467956543	2713.31982421875	107.652276217948	681.29163970447	15.5222176595307	0.0502967918485323	0.917456926193637	0.0534893703029091
20	0.9683732032903	-39.5616156809984	703.275166970211	39.6224594547625	72	48	3.43838431900165	655.840100270273	310.874664002694	36376.7370223999	1810.95286560059	2957.89682006836	117.014157905402	672.068137186852	17.2290194708614	0.055421111675772	0.939831560839044	0.0446334253915527
20	0.9683732032903	-39.5616156809984	703.275166970211	39.6224594547625	72	49	4.43838431900165	656.662966735619	302.349782319156	39497.7272491455	1989.35914611816	3047.60311889648	130.635871295096	662.716276933353	18.9711909949939	0.0627458397670292	1.00933193460761	0.0494846268615601
20	0.9683732032903	-39.5616156809984	703.275166970211	39.6224594547625	72	50	5.43838431900165	626.647274890263	301.539308506769	37436.0079116821	1615.50360107422	3120.72766113281	124.149677523194	653.230546134368	18.2420303031755	0.0604963591430603	0.947643876166995	0.0447887352667741
20	0.9683732032903	-39.5616156809984	703.275166970211	39.6224594547625	72	51	6.43838431900165	639.996963327078	307.975220200459	36931.6691436768	1682.81034088135	2870.78468322754	119.917664543395	643.605025690139	18.2654189020595	0.0593080796895629	1.01018355804779	0.0476324523752907
20	0.9683732032903	-39.5616156809984	703.275166970211	39.6224594547625	72	52	7.43838431900165	655.244062417347	309.950442537102	40623.0408096313	1874.77822875977	3246.81130981445	131.063019226916	633.833347011818	20.4008128595862	0.0658195958444039	0.975275661813917	0.0499671605315603
20	0.9683732032903	-39.5616156809984	703.275166970211	39.6224594547625	72	53	8.43838431900165	617.294064865255	316.990639699426	39015.5375137329	1803.80038452148	3253.36868286133	123.081039713753	623.908642731292	19.9052079981274	0.062794308428166	0.953594240617342	0.0513739128140693
20	0.9683732032903	-39.5616156809984	703.275166970211	39.6224594547625	72	54	9.43838431900165	626.408235560755	309.222894024052	38262.1776809692	1642.44207763672	3154.10296630859	123.7365616208	613.823490235917	19.8415825013349	0.064165955641666	0.957298007687559	0.0425943879962795
20	0.9683732032903	-39.5616156809984	703.275166970211	39.6224594547625	72	55	10.4383843190016	609.38977333106	303.402574717986	39732.3639678955	1652.56878662109	3286.96697998047	130.955922192904	603.569846708732	20.9540027908932	0.0690633651028507	0.977369420084901	0.0392205194625104
20	0.9683732032903	-39.5616156809984	703.275166970211	39.6224594547625	72	56	11.4383843190016	596.013412446101	308.536666199809	38920.7163085938	1544.08087158203	3292.85385131836	126.146162101164	593.138974058021	20.8869241783599	0.0676967325654369	0.963148776903797	0.0514499336416619
20	0.9683732032903	-39.5616156809984	703.275166970211	39.6224594547625	72	57	12.4383843190016	585.688361245204	326.798031908553	38381.1187591553	1640.48928070068	3183.08697509766	117.445991137105	582.521351743609	20.9727755167513	0.0641765661631037	0.996017088653967	0.0513670426752248
20	0.9683732032903	-39.5616156809984	703.275166970211	39.6224594547625	72	58	13.4383843190016	570.73735544673	318.493439654244	39382.6425170898	1468.04421234131	3354.43856811523	123.652915927699	571.706575025862	21.9271301133186	0.0688464105795166	0.974403861329376	0.0327432644135136
20	0.9683732032903	-39.5616156809984	703.275166970211	39.6224594547625	72	59	14.4383843190016	559.403183398104	316.840652972707	40747.0830459595	1641.68148803711	3524.47991943359	128.604339953401	560.683235542495	23.1328467563889	0.0730109805649895	0.981017138022727	0.090001296463102
20	0.9683732032903	-39.5616156809984	703.275166970211	39.6224594547625	72	60	15.4383843190016	578.465639586071	332.878091957811	38497.0631256104	1684.11219787598	3269.32916259766	115.64913418961	549.438780310419	22.3027500443271	0.0669997533125543	0.981478082035025	0.058399984613289
20	0.9683732032903	-39.5616156809984	703.275166970211	39.6224594547625	72	61	16.4383843190016	536.358937552133	347.071912513669	40026.4122619629	1540.26702880859	3782.35180664063	115.325991008813	537.959344188388	23.6835791943958	0.06823824786877	0.915023342523379	0.0625252126872541
20	0.9683732032903	-39.5616156809984	703.275166970211	39.6224594547625	72	62	17.4383843190016	524.29260190107	326.285251441704	38228.8085021973	1377.54486083984	3748.11500549316	117.163764936606	526.229549427054	23.1241436299524	0.0708709435310898	0.890896205049677	0.0500287553235424
20	0.9683732032903	-39.5616156809984	703.275166970211	39.6224594547625	72	63	18.4383843190016	530.183179585879	334.490616674508	38847.8258285522	1476.34022521973	3838.16326904297	116.140255935356	514.232264041065	24.0468128561196	0.0718908443387503	0.871947515755721	0.0435593972855851
20	0.9683732032903	-39.5616156809984	703.275166970211	39.6224594547625	72	64	19.4383843190016	453.097002911468	316.719339256181	41723.4722595215	1387.01999664307	4531.13125610352	131.736421140274	501.948308166687	26.4588872799039	0.0835404852196361	0.882906799334914	0.0659962225207225
20	0.9683732032903	-39.5616156809984	703.275166970211	39.6224594547625	72	65	20.4383843190016	517.164822406802	332.469543770389	43069.0735549927	1422.27702331543	4211.94314575195	129.54291411648	489.356094027651	28.0150018946252	0.0842633631246928	0.904546957412874	0.0639617161008304
20	0.9683732032903	-39.5616156809984	703.275166970211	39.6224594547625	72	66	21.4383843190016	467.19677526046	326.62574949072	41359.9704284668	1282.22882080078	4307.33084106445	126.62801537526	476.431180185133	27.6331357543274	0.0846018288436029	0.903122976339732	0.071011710903868
20	0.9683732032903	-39.5616156809984	703.275166970211	39.6224594547625	72	67	22.4383843190016	472.5617655271	316.563210107249	37430.7722930908	1125.01547241211	3953.91836547852	118.241068759726	463.145713726467	25.7253484492396	0.0812644919809983	0.873539725215879	0.0451438999645643
20	0.9683732032903	-39.5616156809984	703.275166970211	39.6224594547625	72	68	23.4383843190016	421.439636906452	316.377011571527	39340.6887741089	1166.633644104	4370.59497070313	124.347494714276	449.46772390662	27.8607995636193	0.0880620226647551	0.907427203102515	0.0444775572742091
20	0.9683732032903	-39.5616156809984	703.275166970211	39.6224594547625	72	69	24.4383843190016	427.404373259273	336.167565643795	37574.2132644653	1226.38129425049	4211.48977661133	111.772274022055	435.360215826386	27.4720636219709	0.0817213390868304	0.884181779617878	0.0598795298639351
20	0.9683732032903	-39.5616156809984	703.275166970211	39.6224594547625	72	70	25.4383843190016	415.359118421639	326.453557243561	37736.1159133911	1068.85522460938	4166.53469848633	115.594132997108	420.779990274011	28.5464590499843	0.0874441659972059	0.91325546133205	0.0580036614184625
20	0.9683732032903	-39.5616156809984	703.275166970211	39.6224594547625	72	71	26.4383843190016	409.888011309293	341.567706836867	35755.6321258545	1114.25956726074	3929.54766845703	104.680950248413	405.676081258923	28.0553173287682	0.0821369139037707	0.91507297307565	0.0733509378686153
20	0.9683732032903	-39.5616156809984	703.275166970211	39.6224594547625	72	72	27.4383843190016	406.766088532998	317.165269855032	32083.052406311	939.723304748535	3512.5315246582	101.155629117196	389.987648004647	26.1863492655023	0.0825637349179858	0.924257504570296	0.062120950729879
20	0.9683732032903	-39.5616156809984	703.275166970211	39.6224594547625	72	73	28.4383843190016	363.135653929398	321.856477364933	33338.9688796997	906.624031066895	4146.22732543945	103.583339855853	373.641068790351	28.4019190501154	0.0882440499027528	0.909564246128142	0.0494191753743913
20	0.9683732032903	-39.5616156809984	703.275166970211	39.6224594547625	72	74	29.4383843190016	421.738658497473	346.954704799487	33816.3382568359	977.956703186035	3790.66152954102	97.466146989934	356.545832926702	30.189876833868	0.0870138851447928	0.870449374594991	0.0647135951352954
20	0.9683732032903	-39.5616156809984	703.275166970211	39.6224594547625	72	75	30.4383843190016	427.315871661807	352.593615769974	33005.4705429077	911.787506103516	3630.03485107422	93.6076805328202	338.588561041266	31.0287138456369	0.0880013490257846	0.88419020845725	0.0654634439103528
20	0.9683732032903	-39.5616156809984	703.275166970211	39.6224594547625	72	76	31.4383843190016	410.123677154394	389.956087402357	32886.7040634155	1081.30263519287	3741.59204101563	84.334377961596	319.623992151082	32.7514932684955	0.0839876445747145	0.875019538199236	0.0841375073305672
20	0.9683732032903	-39.5616156809984	703.275166970211	39.6224594547625	72	77	32.4383843190016	525.530482777611	411.817120660066	31207.3497009277	1240.61152648926	3092.95223999023	75.7796316260678	299.460813879203	33.1716454073591	0.0805494568904544	0.842998158558492	0.0499318601109517
20	0.9683732032903	-39.5616156809984	703.275166970211	39.6224594547625	72	78	33.4383843190016	622.358633831575	591.235203503365	30553.0849990845	1381.30545043945	2468.63558959961	51.6767012824035	277.838193450422	35.0036432638901	0.0592042609379075	0.970973059010324	0.209904103718888
20	0.9683732032903	-39.5616156809984	703.275166970211	39.6224594547625	72	79	34.4383843190016	600.512527733807	605.338206921494	25594.0827407837	1220.0584564209	2214.59567260742	42.2806332858864	254.384245641104	32.0257630092835	0.0529055702136392	0.896038911738145	0.065475824156466
20	0.9683732032903	-39.5616156809984	703.275166970211	39.6224594547625	72	80	35.4383843190016	524.615542650999	761.216416871262	21266.7433929443	790.960960388184	1838.83302307129	27.9378412256984	228.53583334128	29.6208019982538	0.0389124581942159	0.957845726013276	1.69936795427208
20	0.9683732032903	-39.5616156809984	703.275166970211	39.6224594547625	72	81	36.4383843190016	523.584790770181	665.923906952188	20644.8723678589	782.907341003418	1831.70024108887	31.0018489384871	199.363762533699	32.9621937817373	0.0494984388420582	0.923561685975397	0.774476102588885
20	0.9683732032903	-39.5616156809984	703.275166970211	39.6224594547625	72	82	37.4383843190016	570.059160152001	683.281448463598	19273.7224807739	867.420104980469	1616.34819030762	28.2075893090792	165.115694294009	37.1558647736353	0.0543785651683982	0.944203478445137	0.540833362105357
20	0.9683732032903	-39.5616156809984	703.275166970211	39.6224594547625	72	83	38.4383843190016	446.672935372274	774.110970087028	18994.7785644531	625.94938659668	1885.68348693848	24.5375395756473	121.574977659025	49.732485412376	0.0642446462253143	0.903993546428839	0.346891315866907
20	0.9683732032903	-39.5616156809984	703.275166970211	39.6224594547625	72	84	39.4383843190016	519.485865729789	953.900080577665	15129.0030593872	553.383583068848	1287.74032592773	15.8601549233808	47.9349338519621	100.463500310237	0.105318683115529	0.965178266959301	0.17249180186567
20	0.9683732032903	-39.5616156809984	703.275166970211	39.6224594547625	72	85	40.4383843190016	560.757698873298	342.147976142372	17667.9736404419	697.220436096191	1607.15328979492	51.638398799384	0	Inf	Inf	0.866846183415232	0.293609821303888
21	0.970027140841853	-31.0004389556541	709.367910293298	34.8633411250752	60	6	-31.0004389556541	596.120232416674	313.824773476809	20503.3984222412	921.549758911133	1816.68731689453	65.3339065462796	709.367910293298	9.20035192382197	0.0293168439887422	0.887909010172207	0.0992478909733331
21	0.970027140841853	-31.0004389556541	709.367910293298	34.8633411250752	60	7	-30.0004389556541	653.400954249577	348.481064276089	22348.9041366577	1092.56922149658	1669.18955993652	64.1323343725544	709.367910293298	10.0284732771893	0.0287776705974593	1.00825682902958	0.138145305203007
21	0.970027140841853	-31.0004389556541	709.367910293298	34.8633411250752	60	8	-29.0004389556541	656.906121860617	1056.45057092261	18725.2823181152	833.446792602539	1450.2322845459	17.7247121952541	709.367910293298	8.40246985654338	0.00795349076219003	0.94006717142719	0.482598423640986
21	0.970027140841853	-31.0004389556541	709.367910293298	34.8633411250752	60	9	-28.0004389556541	629.11335355105	926.243102351493	20788.6324539185	938.547645568848	1556.46894836426	22.4440348339885	709.367910293298	9.32834307036451	0.0100711606344838	1.01163883350019	0.511210241258219
21	0.970027140841853	-31.0004389556541	709.367910293298	34.8633411250752	60	10	-27.0004389556541	605.120507526115	1199.65226136671	16130.7731933594	680.663192749023	1241.50465393066	13.4462074659721	709.367910293298	7.23825324592396	0.00603362614236038	0.971266294307674	0.486658201397984
21	0.970027140841853	-31.0004389556541	709.367910293298	34.8633411250752	60	11	-26.0004389556541	647.99280566874	428.681845147157	18049.9651107788	916.987907409668	1290.68263244629	42.1057371920723	709.367910293298	8.0994393130327	0.0188938239506092	1.04408233616602	0.299907127810516
21	0.970027140841853	-31.0004389556541	709.367910293298	34.8633411250752	60	12	-25.0004389556541	687.994772671607	521.558121962107	21903.4216461182	1035.55469512939	1687.30612182617	41.9961279937838	709.367910293298	9.82857491866068	0.0188446397530643	0.932786300815147	0.319837147937766
21	0.970027140841853	-31.0004389556541	709.367910293298	34.8633411250752	60	13	-24.0004389556541	708.238953267564	423.340257318899	22704.896232605	1218.42289733887	1646.1713104248	53.6327359377531	709.367910293298	10.1882152134949	0.0240662564860213	0.995148510374594	0.203021289099154
21	0.970027140841853	-31.0004389556541	709.367910293298	34.8633411250752	60	14	-23.0004389556541	707.540028627533	519.826298477376	25759.5598907471	1246.22746276855	1928.36935424805	49.554168317762	709.367910293298	11.5589138696421	0.0222361082990594	0.968389905291625	0.155453787915514
21	0.970027140841853	-31.0004389556541	709.367910293298	34.8633411250752	60	15	-22.0004389556541	689.781892575679	778.813838071323	23109.3846817017	1106.92978668213	1693.30627441406	29.6725398959659	709.367910293298	10.3697185918214	0.0133147590411352	1.00029775067703	0.592086291778454
21	0.970027140841853	-31.0004389556541	709.367910293298	34.8633411250752	60	16	-21.0004389556541	681.945946620835	917.551008321937	24189.091255188	1231.41743469238	1959.67419433594	26.3626665283995	709.367910293298	10.8542080528349	0.0118295418504151	0.893892416643757	0.128449554243373
21	0.970027140841853	-31.0004389556541	709.367910293298	34.8633411250752	60	17	-20.0004389556541	774.850834771531	608.128012858837	25641.6606140137	1358.0626373291	2052.50257873535	42.1649061905093	709.367910293298	11.506009721014	0.0189203744568907	0.861041595942244	1.03923178143832
21	0.970027140841853	-31.0004389556541	709.367910293298	34.8633411250752	60	18	-19.0004389556541	717.967235631401	603.415389653315	25913.1431274414	1409.56988525391	1852.88818359375	42.944120371755	709.367910293298	11.627830241362	0.0192700259899612	1.00282597606005	0.494507349760886
21	0.970027140841853	-31.0004389556541	709.367910293298	34.8633411250752	60	19	-18.0004389556541	775.921518629506	512.037175633733	30515.8546905518	1568.39320373535	2357.61819458008	59.5969514377216	709.367910293298	13.693174010838	0.026742538750024	0.892493901888311	0.280243951177061
21	0.970027140841853	-31.0004389556541	709.367910293298	34.8633411250752	60	20	-17.0004389556541	758.741802351092	424.882310108595	29160.9326934814	1550.07606506348	2091.98355102539	68.6329649404049	709.367910293298	13.0851889858359	0.0307972082492477	0.967944211164506	0.24155730381115
21	0.970027140841853	-31.0004389556541	709.367910293298	34.8633411250752	60	21	-16.0004389556541	609.312001094925	546.919880872373	30720.2179031372	1446.93321228027	2421.68078613281	56.1695030250801	709.367910293298	13.7848765392359	0.0252045629009647	0.964149474264004	0.552507716529808
21	0.970027140841853	-31.0004389556541	709.367910293298	34.8633411250752	60	22	-15.0004389556541	714.644810248686	688.819141135631	30744.3109130859	1556.79678344727	2215.41998291016	44.6333574040915	709.367910293298	13.795687633371	0.020028025949782	0.992132894129087	0.460080657696881
21	0.970027140841853	-31.0004389556541	709.367910293298	34.8633411250752	60	23	-14.0004389556541	687.71115130766	552.561972118288	31062.4782485962	1551.71029663086	2241.11322021484	56.2153745932169	709.367910293298	13.9384567196013	0.0252251465408797	1.01177961381076	0.512710633750711
21	0.970027140841853	-31.0004389556541	709.367910293298	34.8633411250752	60	24	-13.0004389556541	724.237069252192	471.836534000545	34052.9540023804	1752.97891235352	2425.77186584473	72.1710837303264	709.367910293298	15.2803527696056	0.0323848444715558	1.0145423282105	0.284618757499684
21	0.970027140841853	-31.0004389556541	709.367910293298	34.8633411250752	60	25	-12.0004389556541	779.064698035236	375.892040305093	35081.6438217163	1962.16748046875	2446.54067993164	93.329041480214	709.367910293298	15.7419498260271	0.0418789123952988	1.00161825588501	0.242512643456465
21	0.970027140841853	-31.0004389556541	709.367910293298	34.8633411250752	60	26	-11.0004389556541	752.063021888132	334.085325137854	36866.9032897949	2081.73477172852	2509.9878692627	110.351759014205	709.367910293298	16.5430372869156	0.0495174018196981	1.03874154753062	0.214384057519545
21	0.970027140841853	-31.0004389556541	709.367910293298	34.8633411250752	60	27	-10.0004389556541	749.177428161118	340.867399075045	38185.5528793335	2189.8903503418	2835.00708007813	112.024655285167	709.367910293298	17.1347460387096	0.0502680692996903	0.956235627820069	0.161947589162183
21	0.970027140841853	-31.0004389556541	709.367910293298	34.8633411250752	60	28	-9.00043895565408	752.006999091487	344.433008920076	38223.245475769	2183.75025939941	2638.19442749023	110.97439701152	709.367910293298	17.1516595837223	0.0497967939759871	1.03273597484551	0.177911088227089
21	0.970027140841853	-31.0004389556541	709.367910293298	34.8633411250752	60	29	-8.00043895565408	771.306110383701	344.425991185413	41699.1551208496	2271.07412719727	2890.62188720703	121.06854937786	709.367910293298	18.7113811153226	0.0543262750030087	1.02031860804097	0.175141182305623
21	0.970027140841853	-31.0004389556541	709.367910293298	34.8633411250752	60	30	-7.00043895565408	760.212153903822	333.147253915919	42597.9720916748	2358.02359008789	3015.48179626465	127.865295574148	709.367910293298	19.1147012028709	0.0573761331609089	1.01338651936602	0.0996205595454446
21	0.970027140841853	-31.0004389556541	709.367910293298	34.8633411250752	60	31	-6.00043895565408	752.683275431769	335.114052947934	44154.5859603882	2536.45794677734	3099.91168212891	131.759875695957	709.367910293298	19.813190063436	0.0591237218766065	1.01483159235472	0.0498572429830181
21	0.970027140841853	-31.0004389556541	709.367910293298	34.8633411250752	60	32	-5.00043895565408	721.608565738777	324.159937524249	41478.5853042603	2258.90277099609	3038.24116516113	127.957160965202	709.367910293298	18.6124063066297	0.0574173552993031	0.977144533345839	0.0693708875153287
21	0.970027140841853	-31.0004389556541	709.367910293298	34.8633411250752	60	33	-4.00043895565408	757.648111505899	324.407591912271	45463.7770767212	2702.69964599609	3148.11096191406	140.143998507334	709.367910293298	20.4006545782327	0.0628858728551262	1.03722781174811	0.0598422964912619
21	0.970027140841853	-31.0004389556541	709.367910293298	34.8633411250752	60	34	-3.00043895565408	731.4095013795	318.55916993963	44439.1402587891	2569.25134277344	3237.83224487305	139.500427086154	709.367910293298	19.9408761978422	0.0625970873844917	1.00042377949601	0.0689941160736038
21	0.970027140841853	-31.0004389556541	709.367910293298	34.8633411250752	60	35	-2.00043895565408	734.53973503345	302.761762997714	47407.9186935425	2429.01580810547	3587.9384765625	156.584894420437	709.367910293298	21.2730361559668	0.0702632853810123	0.952677536099592	0.0542074662667054
21	0.970027140841853	-31.0004389556541	709.367910293298	34.8633411250752	60	36	-1.00043895565408	699.624755853063	312.651728171801	47817.7417221069	2363.6634979248	3612.34753417969	152.942515308379	709.367910293298	21.4569332842199	0.0686288651263407	0.978544669939483	0.0633966775033202
21	0.970027140841853	-31.0004389556541	709.367910293298	34.8633411250752	60	37	-0.000438955654082918	711.706016777639	329.508058538355	51002.6569366455	2782.53549194336	3936.44094848633	154.784247653563	709.367910293298	22.88607884428	0.0694552932811385	0.957962470260272	0.0387137232655365
21	0.970027140841853	-31.0004389556541	709.367910293298	34.8633411250752	60	38	0.999561044345917	694.386039450801	315.979983890724	47723.1320037842	2616.06121826172	3790.24835205078	151.032136327624	699.124872679125	21.7282281178839	0.068764571256508	0.940983041417639	0.0385100403222114
21	0.970027140841853	-31.0004389556541	709.367910293298	34.8633411250752	60	39	1.99956104434592	687.996387626753	315.450500630169	45391.5230026245	2568.26435852051	3490.35441589355	143.894281074041	688.724914128755	20.9787249223472	0.0665040153064851	0.973978623293128	0.0469479654421977
21	0.970027140841853	-31.0004389556541	709.367910293298	34.8633411250752	60	40	2.99956104434592	671.99894366211	317.072355114817	48132.6109237671	2512.83168029785	3805.72210693359	151.803240324555	678.165486503641	22.5919575823042	0.0712517418118124	0.962713062045346	0.0308364129085196
21	0.970027140841853	-31.0004389556541	709.367910293298	34.8633411250752	60	41	3.99956104434592	660.692164286149	294.698496572074	50193.5451812744	2646.65808105469	3911.87774658203	170.321687301173	667.439021055691	23.937919644766	0.0812285095553976	0.987889330416368	0.0660989305159876
21	0.970027140841853	-31.0004389556541	709.367910293298	34.8633411250752	60	42	4.99956104434592	634.204832528429	318.410462654686	53846.1625213623	2565.94947814941	4324.16571044922	169.109275092377	656.53733067575	26.1063081454445	0.0819894796414294	0.970851890264361	0.0529321167055069
21	0.970027140841853	-31.0004389556541	709.367910293298	34.8633411250752	60	43	5.99956104434592	655.290443768795	311.075447981792	50729.7950897217	2687.99012756348	3906.99594116211	163.078749605115	645.451536766238	25.0178276467325	0.0804236650916815	0.999139923529069	0.0555259219931429
21	0.970027140841853	-31.0004389556541	709.367910293298	34.8633411250752	60	44	6.99956104434592	640.230100255517	307.958686824139	54419.1684646606	2693.51426696777	4600.44845581055	176.709314570291	634.1719846043	27.3146082462331	0.0886956900872591	0.92274002512747	0.041962535485161
21	0.970027140841853	-31.0004389556541	709.367910293298	34.8633411250752	60	45	7.99956104434592	643.738602803974	311.91477290118	50737.5616378784	2479.78433227539	4101.81256103516	162.664824002911	622.688144900813	25.9363657433509	0.0831520915220259	0.962155735588289	0.0398149769101675
21	0.970027140841853	-31.0004389556541	709.367910293298	34.8633411250752	60	46	8.99956104434592	628.689329444374	306.451159066302	48888.9957733154	2160.91334533691	3907.78663635254	159.532748782125	610.988498699505	25.4699568213926	0.0831126137652558	0.987903142832686	0.0585305008161938
21	0.970027140841853	-31.0004389556541	709.367910293298	34.8633411250752	60	47	9.99956104434592	627.237369635699	308.568002705428	47858.929359436	2427.7108001709	3712.83966064453	155.100104157994	599.060402034832	25.4297735345799	0.0824122180900792	1.03319459723634	0.047453180964646
21	0.970027140841853	-31.0004389556541	709.367910293298	34.8633411250752	60	48	10.9995610443459	611.749868173491	311.685066776822	52690.619430542	2538.40234375	4297.17211914063	169.050830620225	586.88992582016	28.5776673546594	0.0916876373006411	0.985342330132843	0.0324890923496349
21	0.970027140841853	-31.0004389556541	709.367910293298	34.8633411250752	60	49	11.9995610443459	564.557797129554	307.150493516037	53475.6272735596	2300.40301513672	4541.4729309082	174.102364809541	574.461665189465	29.6309081397791	0.0964703256719071	0.990298984987214	0.0387552162707964
21	0.970027140841853	-31.0004389556541	709.367910293298	34.8633411250752	60	50	12.9995610443459	542.230359498425	304.267079772885	53875.0191879272	2212.35287475586	4961.58145141602	177.064897155951	561.758510852583	30.5272655323577	0.10033049107759	0.936716755110719	0.0387664950983559
21	0.970027140841853	-31.0004389556541	709.367910293298	34.8633411250752	60	51	13.9995610443459	530.839062691873	308.291798904187	49475.6749649048	1818.85874938965	4659.34906005859	160.483266634936	548.761372782716	28.6984420697934	0.0930885679469939	0.91634728514906	0.033000846175809
21	0.970027140841853	-31.0004389556541	709.367910293298	34.8633411250752	60	52	14.9995610443459	518.041635812826	301.586487987479	46783.3264465332	1515.82345581055	4245.37054443359	155.124079857568	535.448843496211	27.8114249332588	0.0922170788182443	0.969399991057874	0.0412902971870737
21	0.970027140841853	-31.0004389556541	709.367910293298	34.8633411250752	60	53	15.9995610443459	530.452140601696	302.121514050932	48877.4829025269	1672.11099243164	4266.47970581055	161.78087501007	521.796783953762	29.8165617307296	0.0986906272610001	0.984456648543123	0.03093197030925
21	0.970027140841853	-31.0004389556541	709.367910293298	34.8633411250752	60	54	16.9995610443459	499.080166786081	308.129140523574	42555.7678833008	1649.40118408203	3983.82833862305	138.110169687261	507.777809172032	26.6768680842609	0.0865769074581243	0.957340981929089	0.0170064955983014
21	0.970027140841853	-31.0004389556541	709.367910293298	34.8633411250752	60	55	17.9995610443459	468.8710333811	311.704028392908	45067.8640518188	1561.67358398438	4530.50805664063	144.585439861592	493.360642158054	29.077201241937	0.0932846501594928	0.924917562293034	0.0709262826619901
21	0.970027140841853	-31.0004389556541	709.367910293298	34.8633411250752	60	56	18.9995610443459	472.968017832185	312.156893731325	44560.2748184204	1478.3117980957	4489.2314453125	142.749609934207	478.509292463236	29.6420074367931	0.0949586827395396	0.913950872355615	0.043253217989211
21	0.970027140841853	-31.0004389556541	709.367910293298	34.8633411250752	60	57	19.9995610443459	470.973079751	316.582727820743	41256.7882080078	1416.99327087402	4013.13597106934	130.319138040179	463.181997401373	28.3526640337442	0.0895584677942323	0.938147219437581	0.0568360133860157
21	0.970027140841853	-31.0004389556541	709.367910293298	34.8633411250752	60	58	20.9995610443459	442.413766226206	322.970080143004	43867.7412185669	1487.49737548828	4489.78521728516	135.826022023908	447.329836317437	31.2153015085565	0.0966507532051734	0.940196654242469	0.0489518541964477
21	0.970027140841853	-31.0004389556541	709.367910293298	34.8633411250752	60	59	21.9995610443459	440.70050455384	334.406518846546	43433.1339950562	1340.84135437012	4461.43069458008	129.881241983165	430.894885329176	32.0848457693112	0.0959456349116044	0.926371444822611	0.0626743806891817
21	0.970027140841853	-31.0004389556541	709.367910293298	34.8633411250752	60	60	22.9995610443459	427.813038551118	340.633681798139	42463.1380157471	1385.83549499512	4447.58575439453	124.65924623658	413.807711317591	32.6635687521671	0.0958906018328617	0.920064298984907	0.0426182390373839
21	0.970027140841853	-31.0004389556541	709.367910293298	34.8633411250752	60	61	23.9995610443459	439.004200495387	348.740390911688	39555.4901351929	1429.52070617676	4023.78833007813	113.423885405948	395.983890693753	31.7965045012775	0.0911752849108017	0.914035349055887	0.0411332256988776
21	0.970027140841853	-31.0004389556541	709.367910293298	34.8633411250752	60	62	24.9995610443459	461.39793671982	355.210967079126	37692.2199630737	1429.06581115723	3774.02328491211	106.112207832473	377.31904461877	31.7975104028544	0.0895172541104883	0.900493628416774	0.0707482066587896
21	0.970027140841853	-31.0004389556541	709.367910293298	34.8633411250752	60	63	25.9995610443459	537.524466782137	424.857414815754	36427.4359588623	1514.99385070801	3244.65441894531	85.7403794509733	357.681535971708	32.4177007418967	0.0763025420091942	0.910621790933664	0.130707295243909
21	0.970027140841853	-31.0004389556541	709.367910293298	34.8633411250752	60	64	26.9995610443459	545.49945630272	502.698464975706	37761.046081543	1528.91148376465	3203.69671630859	75.1166926347544	336.90132222676	35.677254695684	0.0709714812783607	0.96002006353941	0.116659885107931
21	0.970027140841853	-31.0004389556541	709.367910293298	34.8633411250752	60	65	27.9995610443459	513.626283736979	562.06427325978	35806.7467041016	1363.94485473633	3413.05310058594	63.7057867002197	314.752157516352	36.2114800353744	0.0644258704175596	0.886695433408166	0.0986335024557676
21	0.970027140841853	-31.0004389556541	709.367910293298	34.8633411250752	60	66	28.9995610443459	525.306084891905	660.406736400779	32202.3899536133	1257.62774658203	2814.54788208008	48.76144984395	290.921536508141	35.2340332173856	0.0533520197104761	0.923207271707666	0.162298773283619
21	0.970027140841853	-31.0004389556541	709.367910293298	34.8633411250752	60	67	29.9995610443459	550.084651824418	964.132384898315	28946.7353057861	1257.43852233887	2526.02108764648	30.0236106152985	264.956147592987	34.775686860949	0.0360694105971938	0.881439042301058	0.31000304450118
21	0.970027140841853	-31.0004389556541	709.367910293298	34.8633411250752	60	68	30.9995610443459	524.533389804586	732.148518027432	33416.2516555786	1306.40896606445	2971.87194824219	45.6413566821241	236.152873982884	45.041684573981	0.061519873994054	0.910053138347565	0.0989269272209223
21	0.970027140841853	-31.0004389556541	709.367910293298	34.8633411250752	60	69	31.9995610443459	582.492803893364	856.154847465388	32869.6123199463	1437.65090942383	2710.75119018555	38.3921348074539	203.309123340383	51.4621399402259	0.0601084489477313	0.935458441702228	0.171929707372404
21	0.970027140841853	-31.0004389556541	709.367910293298	34.8633411250752	60	70	32.9995610443459	616.203803555341	845.596245983623	30467.6475753784	1363.08782958984	2313.38204956055	36.0309636189758	164.015302263216	59.1295647307513	0.0699264749714801	0.983781008363164	0.236339499372914
21	0.970027140841853	-31.0004389556541	709.367910293298	34.8633411250752	60	71	33.9995610443459	660.673290601016	873.555131924078	26955.6572875977	1276.87564086914	1967.46821594238	30.8574196435955	111.657687238959	76.8442586927478	0.087967268331985	1.01125101286288	0.218903283602029
21	0.970027140841853	-31.0004389556541	709.367910293298	34.8633411250752	60	72	34.9995610443459	525.37210624328	638.631908057841	24541.8626937866	1002.85300445557	2130.79718017578	38.4288075558603	0	Inf	Inf	0.940136201636898	0.781716383202962
21	0.970027140841853	-31.0004389556541	709.367910293298	34.8633411250752	60	73	35.9995610443459	570.398990591436	515.334102873126	21907.6142730713	843.82511138916	1767.54606628418	42.5114777984427	0	Inf	Inf	0.958541475076527	0.1993803385979
21	0.970027140841853	-31.0004389556541	709.367910293298	34.8633411250752	60	74	36.9995610443459	564.340557885585	430.525273725284	22940.9400558472	897.703689575195	1997.45779418945	53.2859310612404	0	Inf	Inf	0.9097885790001	0.286023300798998
21	0.970027140841853	-31.0004389556541	709.367910293298	34.8633411250752	60	75	37.9995610443459	574.956815786399	507.560761454192	20516.879196167	900.020050048828	1664.57696533203	40.4225085039768	0	Inf	Inf	0.958047108242574	0.495594577485355
21	0.970027140841853	-31.0004389556541	709.367910293298	34.8633411250752	60	76	38.9995610443459	535.40358921465	588.795159286175	17408.5304946899	665.781730651855	1459.37644958496	29.5663614418895	0	Inf	Inf	0.972269859571069	0.212179463237117
21	0.970027140841853	-31.0004389556541	709.367910293298	34.8633411250752	60	77	39.9995610443459	491.764216089122	847.037191690831	17401.4744491577	637.68635559082	1655.81692504883	20.5439319782658	0	Inf	Inf	0.896286517026593	0.268121869467231
22	0.277484575895289	0.895532462828889	855.234743402708	47.4531938698706	17	8	0.895532462828889	903.310074368323	610.985973796897	28830.4011154175	1361.0044708252	1761.57521057129	47.1866824311113	847.126348882563	10.8330967509001	0.0177305162728682	1.00333912896883	1.30839360041631
22	0.277484575895289	0.895532462828889	855.234743402708	47.4531938698706	17	9	1.89553246282889	806.657828728742	638.450221404975	32213.9172973633	1574.48631286621	2255.52816772461	50.4564274822762	837.979361659509	12.2365881758126	0.0191660802448854	0.944904385557648	0.110345344982777
22	0.277484575895289	0.895532462828889	855.234743402708	47.4531938698706	17	10	2.89553246282889	894.637381855714	712.698712766135	32281.5007629395	1673.59608459473	1844.14996337891	45.2947370111671	828.731422213165	12.399096448222	0.0173973885824747	1.10755724424485	0.504804676472509
22	0.277484575895289	0.895532462828889	855.234743402708	47.4531938698706	17	11	3.89553246282889	808.875945487486	962.355055918913	30382.257019043	1530.92588806152	2053.29504394531	31.5707355951201	819.379112352537	11.8028060856613	0.0122645026002292	0.992673111985628	0.419407248965837
22	0.277484575895289	0.895532462828889	855.234743402708	47.4531938698706	17	12	4.89553246282889	802.94176158652	606.760584093768	30483.0165939331	1622.41746520996	1920.63150024414	50.2389532099572	809.918816521637	11.9802693117135	0.0197446400207533	1.06509768514609	0.260422775961165
22	0.277484575895289	0.895532462828889	855.234743402708	47.4531938698706	17	13	5.89553246282889	843.001684745213	822.554624045368	32525.9166946411	1700.78802490234	2090.30372619629	39.5425613616721	800.346705467065	12.9360448045484	0.0157266696051482	1.02418235144372	0.651448955699023
22	0.277484575895289	0.895532462828889	855.234743402708	47.4531938698706	17	14	6.89553246282889	693.758013334127	590.116488990653	32036.9747238159	1420.90336608887	2300.66458129883	54.2892383478601	790.658718125692	12.8977086374069	0.0218562078471446	0.984470324388284	0.282393424138313
22	0.277484575895289	0.895532462828889	855.234743402708	47.4531938698706	17	15	7.89553246282889	758.636526452098	717.288655073551	30512.4495620728	1456.76876831055	1905.72845458984	42.5385921640486	780.850541489432	12.4382501275674	0.0173406480634941	1.00431949589294	0.960922089445855
22	0.277484575895289	0.895532462828889	855.234743402708	47.4531938698706	17	16	8.89553246282889	796.73043123526	595.976439562684	32079.1172943115	1550.01634216309	1972.63134765625	53.826150103938	770.917588163946	13.2453848914616	0.0222246787157909	1.09111074951593	0.271643943002243
22	0.277484575895289	0.895532462828889	855.234743402708	47.4531938698706	17	17	9.89553246282889	804.006251924339	1044.27469205472	28392.4021987915	1411.09454345703	1726.63697814941	27.1886338094879	760.85497128999	11.878193155601	0.0113745868266034	1.06307441393485	0.747606904063707
22	0.277484575895289	0.895532462828889	855.234743402708	47.4531938698706	17	18	10.8955324628289	798.450622232786	768.657823849995	31178.2592544556	1542.53179931641	1926.40872192383	40.5619487463125	750.657476438401	13.2208743217771	0.0171999476380237	1.02121351205434	0.879630607500087
23	0.97170941743906	-24.6563425642445	752.884577454937	37.7876791360308	61	9	-24.6563425642445	647.604570024541	1092.07095006521	17648.7676544189	766.342903137207	1434.52853393555	16.1608251307895	752.884577454937	7.46167127284328	0.00683258837019494	0.911806508114346	0.731730678579853
23	0.97170941743906	-24.6563425642445	752.884577454937	37.7876791360308	61	10	-23.6563425642445	649.913422947854	663.383038456504	20958.9228744507	1031.5450668335	1561.78242492676	31.5939987299282	752.884577454937	8.8611621946799	0.0133575350604339	1.0430303676189	7.79715120344061
23	0.97170941743906	-24.6563425642445	752.884577454937	37.7876791360308	61	11	-22.6563425642445	655.729198423689	572.030049873385	21730.5573577881	1032.36149597168	1605.51556396484	37.9884891756963	752.884577454937	9.18739929917328	0.0160610431238828	1.02738226791822	0.109384239006261
23	0.97170941743906	-24.6563425642445	752.884577454937	37.7876791360308	61	12	-21.6563425642445	719.651878483728	457.544026183132	27339.8156661987	1432.87228393555	2105.70040893555	59.7534097303589	752.884577454937	11.5589213454361	0.0252629707393659	0.948923946239446	0.0580045505475482
23	0.97170941743906	-24.6563425642445	752.884577454937	37.7876791360308	61	13	-20.6563425642445	680.271610661584	571.785051117038	24827.102104187	1245.24632263184	1774.74472045898	43.4203413602451	752.884577454937	10.4965784686035	0.0183575601497405	1.03814032443551	0.325780411793152
23	0.97170941743906	-24.6563425642445	752.884577454937	37.7876791360308	61	14	-19.6563425642445	721.272147535635	668.679462939511	25269.1026763916	1372.94682312012	1805.90977478027	37.789559986348	752.884577454937	10.6834506081646	0.0159769384290647	1.01259219118258	0.170476291947347
23	0.97170941743906	-24.6563425642445	752.884577454937	37.7876791360308	61	15	-18.6563425642445	736.00312667582	524.688487871304	25286.6602935791	1149.93859863281	1963.78153991699	48.1936632461077	752.884577454937	10.690873742196	0.0203756590611881	0.921212963317972	0.141323269561812
23	0.97170941743906	-24.6563425642445	752.884577454937	37.7876791360308	61	16	-17.6563425642445	780.862218563897	447.168711612323	26470.0221405029	1505.75015258789	1821.79769897461	59.1947098558438	752.884577454937	11.1911838642095	0.0250267596403566	1.03243948755614	0.115570492100474
23	0.97170941743906	-24.6563425642445	752.884577454937	37.7876791360308	61	17	-16.6563425642445	788.909390412353	342.026311259155	32311.3661956787	1726.30865478516	2325.59945678711	94.4704109947735	752.884577454937	13.6608287700047	0.0399408709806944	0.977293674776778	0.0895242765173515
23	0.97170941743906	-24.6563425642445	752.884577454937	37.7876791360308	61	18	-15.6563425642445	781.072858042258	320.336416802765	34069.4974975586	1843.41534423828	2653.57646179199	106.35536801467	752.884577454937	14.4041440023201	0.0449656774777152	0.904816747179544	0.0522474854775627
23	0.97170941743906	-24.6563425642445	752.884577454937	37.7876791360308	61	19	-14.6563425642445	797.102472705633	297.945886880915	35568.302154541	1924.56433105469	2545.64627075195	119.378396281594	752.884577454937	15.0378192748148	0.05047164581542	0.978171241956041	0.0517938593556896
23	0.97170941743906	-24.6563425642445	752.884577454937	37.7876791360308	61	20	-13.6563425642445	791.742662617131	317.320299093312	36428.8979568481	2070.9659576416	2428.2332611084	114.801662739313	752.884577454937	15.4016680772549	0.0485366619193998	1.06641127881949	0.0251565143805915
23	0.97170941743906	-24.6563425642445	752.884577454937	37.7876791360308	61	21	-12.6563425642445	793.883907324238	318.854612035701	33896.2035522461	1944.16149902344	2379.06742858887	106.306141648191	752.884577454937	14.3308775579532	0.0449448652050504	1.00747692175949	0.0469705506401615
23	0.97170941743906	-24.6563425642445	752.884577454937	37.7876791360308	61	22	-11.6563425642445	761.626288037383	346.21641042904	34069.8972320557	1918.36587524414	2295.19104003906	98.4063614715299	752.884577454937	14.4043130049083	0.0416049400635232	1.07070465434277	0.0259811843585687
23	0.97170941743906	-24.6563425642445	752.884577454937	37.7876791360308	61	23	-10.6563425642445	785.067227191516	332.861250759885	34601.7834243774	1815.47048950195	2647.66287231445	103.95257286748	752.884577454937	14.6291876250168	0.0439498066885826	0.934281130550974	0.0556160693250044
23	0.97170941743906	-24.6563425642445	752.884577454937	37.7876791360308	61	24	-9.65634256424453	788.030587261904	390.899826478802	33986.4883728027	1829.06651306152	2544.95881652832	86.9442401112086	752.884577454937	14.3690488152961	0.0367589030282553	0.949450248704877	0.0323234248295136
23	0.97170941743906	-24.6563425642445	752.884577454937	37.7876791360308	61	25	-8.65634256424453	787.020914574907	395.373095955357	35308.7203369141	1958.55964660645	2645.70135498047	89.3048128416429	752.884577454937	14.9280714312561	0.0377569227243063	0.952325899247201	0.130758246823835
23	0.97170941743906	-24.6563425642445	752.884577454937	37.7876791360308	61	26	-7.65634256424453	786.536211259699	330.62641873954	35861.7489089966	2074.69677734375	2535.80332946777	108.46607190591	752.884577454937	15.161884776764	0.0458580558521796	1.00175099809748	0.0788074560785568
23	0.97170941743906	-24.6563425642445	752.884577454937	37.7876791360308	61	27	-6.65634256424453	757.952355994377	323.570905751941	39113.1793289185	2220.87615966797	2679.08081054688	120.879778229826	752.884577454937	16.5365476107384	0.0511064107334044	1.06685980763927	0.0442569098877833
23	0.97170941743906	-24.6563425642445	752.884577454937	37.7876791360308	61	28	-5.65634256424453	776.095710001967	297.16667051636	36091.5323181152	2098.15083312988	2427.72282409668	121.452154292412	752.884577454937	15.2590342376425	0.05134840394829	1.06251832339964	0.0720947013992246
23	0.97170941743906	-24.6563425642445	752.884577454937	37.7876791360308	61	29	-4.65634256424453	769.039263944738	302.743171489257	37688.325012207	2177.72862243652	2592.27548217773	124.489430518978	752.884577454937	15.9341375880573	0.052632525152174	1.04541312400765	0.0351582056327882
23	0.97170941743906	-24.6563425642445	752.884577454937	37.7876791360308	61	30	-3.65634256424453	776.459141659297	290.193200390282	41527.572807312	2412.42459106445	2870.34802246094	143.103190396817	752.884577454937	17.5573220246708	0.0605021826874577	1.03945750126223	0.0470531012237245
23	0.97170941743906	-24.6563425642445	752.884577454937	37.7876791360308	61	31	-2.65634256424453	764.741453983327	288.196773891373	38892.7821350098	2233.26171875	2607.3959197998	134.952177326139	752.884577454937	16.4433665205566	0.0570560395195626	1.07831191463769	0.040905550823641
23	0.97170941743906	-24.6563425642445	752.884577454937	37.7876791360308	61	32	-1.65634256424453	761.301007494521	304.618683889398	33954.3860855103	1881.0682220459	2366.53733825684	111.465211693445	752.884577454937	14.355476382389	0.0471260534616492	1.02879965877305	0.0675617802023172
23	0.97170941743906	-24.6563425642445	752.884577454937	37.7876791360308	61	33	-0.656342564244525	764.224879979736	303.367033965923	38598.9342575073	2089.08274841309	2979.92523193359	127.23509787106	752.884577454937	16.3191314289582	0.0537933578860494	0.924400887849668	0.0826576137470892
23	0.97170941743906	-24.6563425642445	752.884577454937	37.7876791360308	61	34	0.343657435755475	744.69430569706	300.55031521488	37083.3502807617	1939.58403015137	2719.00848388672	123.38483243396	749.453229724975	15.7501449576975	0.0524043534821676	0.994188062255203	0.13145037441538
23	0.97170941743906	-24.6563425642445	752.884577454937	37.7876791360308	61	35	1.34365743575547	757.645998300225	296.662380508819	38053.0757751465	2180.78623962402	2620.86836242676	128.270647966486	739.37785622375	16.3822463940068	0.0552218530907388	1.05536737688286	0.051831917601332
23	0.97170941743906	-24.6563425642445	752.884577454937	37.7876791360308	61	36	2.34365743575547	732.046739066803	315.085330389399	40278.942276001	2261.23362731934	2775.92672729492	127.835028772118	729.163277327418	17.5834218893613	0.0558052698538228	1.07909991048575	0.0829536003607783
23	0.97170941743906	-24.6563425642445	752.884577454937	37.7876791360308	61	37	3.34365743575547	712.632920305972	365.462917377555	39573.9943389893	2134.06629943848	2713.92546081543	108.284568576641	718.803558513516	17.5246678799584	0.0479519728176798	1.08915259796259	0.152768645567901
23	0.97170941743906	-24.6563425642445	752.884577454937	37.7876791360308	61	38	4.34365743575547	717.637134122239	307.79751920591	38914.4937210083	1995.15168762207	2687.27694702148	126.428873830446	708.292331216799	17.488355473162	0.0568177271807791	1.07813380564967	0.0386417031754091
23	0.97170941743906	-24.6563425642445	752.884577454937	37.7876791360308	61	39	5.34365743575547	727.388075360549	307.845550530266	40493.0411834717	2228.39904785156	3083.28274536133	131.536873324049	697.622747041236	18.4760823597178	0.060017376661422	0.969960406103633	0.0315227793514574
23	0.97170941743906	-24.6563425642445	752.884577454937	37.7876791360308	61	40	6.34365743575547	691.825284573551	315.814753764523	41694.6994552612	2091.14776611328	3234.6146697998	132.022646055192	686.787425567907	19.3245166466131	0.0611894042829354	0.97624983119368	0.0360657130531278
23	0.97170941743906	-24.6563425642445	752.884577454937	37.7876791360308	61	41	7.34365743575547	699.266417658911	295.453558139464	39375.4920349121	2187.59353637695	2752.64788818359	133.271341468582	675.778394628761	18.5469208363031	0.0627744033718773	1.08211670989911	0.0397738585375237
23	0.97170941743906	-24.6563425642445	752.884577454937	37.7876791360308	61	42	8.34365743575547	662.769851782041	290.399099262467	38953.5763397217	1979.44956970215	2840.29403686523	134.138075629893	664.587021672752	18.6571630904552	0.0642466286494661	1.05904256691565	0.0308913794423044
23	0.97170941743906	-24.6563425642445	752.884577454937	37.7876791360308	61	43	9.34365743575547	626.639888777681	295.237885966247	41849.0056991577	1894.22566223145	3314.96899414063	141.746732680311	653.203934544712	20.3932516883697	0.0690739659702793	1.01101340513302	0.0514269263101475
23	0.97170941743906	-24.6563425642445	752.884577454937	37.7876791360308	61	44	10.3436574357555	650.022373146526	301.39617678622	42123.4015274048	1930.89064025879	3249.37506103516	139.760902001364	641.618929609721	20.8975990686843	0.0693359792798796	1.01256501697661	0.0367234013356635
23	0.97170941743906	-24.6563425642445	752.884577454937	37.7876791360308	61	45	11.3436574357555	614.815432384049	303.758895976339	39942.3568267822	1915.11385345459	3156.55464172363	131.493619959343	629.820864661022	20.186767013964	0.0664565459032234	1.01252846192563	0.0468793339427537
23	0.97170941743906	-24.6563425642445	752.884577454937	37.7876791360308	61	46	12.3436574357555	635.10578091972	304.938455424732	41462.8619918823	2106.31283569336	3268.88014221191	135.971246834483	617.797533413003	21.3630488431673	0.0700569195623815	1.01150764479281	0.0323517601062715
23	0.97170941743906	-24.6563425642445	752.884577454937	37.7876791360308	61	47	13.3436574357555	582.013339164679	301.485931312157	44208.4108963013	2012.53657531738	3665.25799560547	146.635070843582	605.535517554523	23.2388915807913	0.0770811808021977	1.00411329938776	0.0291402651690921
23	0.97170941743906	-24.6563425642445	752.884577454937	37.7876791360308	61	48	14.3436574357555	572.517840135176	306.93075130415	41998.1519317627	1790.27337646484	3408.25769042969	136.832662590217	593.02001125498	22.5429609584978	0.0734464072521657	1.03074407190878	0.0362763893345441
23	0.97170941743906	-24.6563425642445	752.884577454937	37.7876791360308	61	49	15.3436574357555	575.760796661501	299.065170977898	37139.6240158081	1478.17430114746	3006.49221801758	124.18572144114	580.234611581978	20.3743610901612	0.0681268267499693	1.03272798924581	0.0637420833156172
23	0.97170941743906	-24.6563425642445	752.884577454937	37.7876791360308	61	50	16.3436574357555	576.952769561903	312.128391553393	40866.3017883301	1625.22218322754	3298.74575805664	130.927858196262	567.1610663705	22.9355444904573	0.0734811222276583	1.0328924758847	0.0343592304680103
23	0.97170941743906	-24.6563425642445	752.884577454937	37.7876791360308	61	51	17.3436574357555	551.4218031637	316.404265101174	37711.2822570801	1378.91259765625	3262.86877441406	119.187022479047	553.778968484137	21.6762908059767	0.0685082130578911	0.974135924720976	0.0360408528058596
23	0.97170941743906	-24.6563425642445	752.884577454937	37.7876791360308	61	52	18.3436574357555	535.465004012802	315.726776665543	38600.6095657349	1378.05708312988	3383.29580688477	122.25953710168	540.06538184204	22.7508669331591	0.0720587185332705	0.9823765166744	0.0295334218947814
23	0.97170941743906	-24.6563425642445	752.884577454937	37.7876791360308	61	53	19.3436574357555	519.167704779816	322.123358545052	39480.9932174683	1492.44424438477	3563.4644317627	122.564825462499	525.994379621134	23.8922523592882	0.0741711264504484	0.97796345625034	0.0347786166306362
23	0.97170941743906	-24.6563425642445	752.884577454937	37.7876791360308	61	54	20.3436574357555	503.687309278618	325.506965631162	37236.8688354492	1219.38238525391	3383.99781799316	114.39653453574	511.536468027309	23.1711016158086	0.071184656742689	0.985741820718264	0.0418320953982867
23	0.97170941743906	-24.6563425642445	752.884577454937	37.7876791360308	61	55	21.3436574357555	471.425164908573	320.019733700865	38780.8481445313	1169.57680511475	3763.11404418945	121.182677380706	496.657858943848	24.8547911539084	0.0776664328367359	0.961170931474329	0.0383274123515048
23	0.97170941743906	-24.6563425642445	752.884577454937	37.7876791360308	61	56	22.3436574357555	458.999265403106	318.769332429049	36031.3140411377	1061.83618164063	3674.41833496094	113.032561089161	481.319539993464	23.8285016885928	0.0747515499907647	0.93510843717617	0.0371467924468334
23	0.97170941743906	-24.6563425642445	752.884577454937	37.7876791360308	61	57	23.3436574357555	440.145794955437	323.518953866397	39468.315536499	1122.05020141602	4107.49664306641	121.996918773415	465.476068459328	26.9899053411522	0.0834260404795269	0.927955948505322	0.0603828534881682
23	0.97170941743906	-24.6563425642445	752.884577454937	37.7876791360308	61	58	24.3436574357555	448.422413745776	334.495144781895	33467.1124420166	1134.04525756836	3397.98489379883	100.052610520965	449.073981696987	23.7219549261406	0.0709186823671487	0.933314358786716	0.0318104960878628
23	0.97170941743906	-24.6563425642445	752.884577454937	37.7876791360308	61	59	25.3436574357555	428.976199823117	313.325776422808	34361.1703109741	1011.9695892334	3642.71636962891	109.665954404615	432.049663541147	25.3153772211799	0.0807957057035068	0.936870988679583	0.0370662747691784
23	0.97170941743906	-24.6563425642445	752.884577454937	37.7876791360308	61	60	26.3436574357555	441.856912807419	344.648517454065	33130.7937393188	1149.52328491211	3485.81185913086	96.1292216895565	414.326420223055	25.4530212644026	0.0738521130235094	0.904916612279653	0.061105769902131
23	0.97170941743906	-24.6563425642445	752.884577454937	37.7876791360308	61	61	27.3436574357555	440.581700701397	362.161556808246	31663.2042160034	1114.46394348145	3221.81941223145	87.4283965837053	395.810375336075	25.4634834209501	0.0703097359238277	0.909829113682791	0.0831209985107034
23	0.97170941743906	-24.6563425642445	752.884577454937	37.7876791360308	61	62	28.3436574357555	475.375523290509	386.55132555102	30709.0439376831	1178.4609375	3066.6374206543	79.4436389369718	376.384542658858	25.9707590847498	0.0671857975075602	0.878754690182605	0.14549940602396
23	0.97170941743906	-24.6563425642445	752.884577454937	37.7876791360308	61	63	29.3436574357555	415.323013676897	347.727046668923	30793.2752075195	987.781326293945	3437.59608459473	88.5558816965949	355.899978478997	27.5408949683601	0.0792026252550388	0.874719314345306	0.0866222228350713
23	0.97170941743906	-24.6563425642445	752.884577454937	37.7876791360308	61	64	30.3436574357555	463.11538046982	488.488283495494	30055.9717788696	1033.77412414551	3128.38995361328	61.5285418184383	334.162034663101	28.6301613099785	0.0586097195722047	0.857525308478871	0.256302019195677
23	0.97170941743906	-24.6563425642445	752.884577454937	37.7876791360308	61	65	31.3436574357555	549.617594828105	482.740242770603	26559.3109588623	999.893867492676	2254.97196960449	55.0178100057078	310.9079222841	27.1916237654125	0.0563276506830069	0.951132927430498	0.12866876632205
23	0.97170941743906	-24.6563425642445	752.884577454937	37.7876791360308	61	66	32.3436574357555	493.22148319666	451.557730668323	31079.0936050415	1146.1665802002	2905.78707885742	68.8264013530301	285.76774987365	34.6182616914965	0.0766640882003284	0.934821285046727	0.160001408812676
23	0.97170941743906	-24.6563425642445	752.884577454937	37.7876791360308	61	67	33.3436574357555	516.214784253583	621.257199984647	28295.4339141846	1107.37615966797	2664.76998901367	45.545442233722	258.191164830794	34.8839060958869	0.0561505059365895	0.884980683668279	0.360137370882279
23	0.97170941743906	-24.6563425642445	752.884577454937	37.7876791360308	61	68	34.3436574357555	464.944487813176	619.326106758589	25998.8448944092	973.025634765625	2546.81176757813	41.9792490752266	227.293089040373	36.4097711645752	0.0587893369377493	0.899826493800341	0.215599090977319
23	0.97170941743906	-24.6563425642445	752.884577454937	37.7876791360308	61	69	35.3436574357555	555.314723900428	771.211833711611	23997.3847351074	898.466278076172	1951.33143615723	31.116463319313	191.472240949825	39.8940586157466	0.0517290540314306	1.01755774299434	0.133940754478176
23	0.97170941743906	-24.6563425642445	752.884577454937	37.7876791360308	61	70	36.3436574357555	547.766562231092	1061.27058663929	20647.468788147	763.605270385742	1731.74946594238	19.4554235725414	147.177069488358	44.6556889791743	0.0420775714896468	0.952445356722488	0.593574161350714
23	0.97170941743906	-24.6563425642445	752.884577454937	37.7876791360308	61	71	37.3436574357555	623.289478884273	944.415942015462	22245.5632400513	985.353302001953	1667.66624450684	23.5548366459988	81.612257118731	86.7637160522775	0.0918702366111235	1.01249384358918	0.681795362164499
23	0.97170941743906	-24.6563425642445	752.884577454937	37.7876791360308	61	72	38.3436574357555	762.927151745337	334.432046072419	20521.8803253174	1116.24346923828	1556.2347869873	61.3633787979562	0	Inf	Inf	0.9313602687261	0.220278811157647
23	0.97170941743906	-24.6563425642445	752.884577454937	37.7876791360308	61	73	39.3436574357555	583.858888656294	900.382307748239	18620.8969573975	842.142440795898	1482.9449005127	20.6811004582779	0	Inf	Inf	0.989959115523844	0.396981412692083
23	0.97170941743906	-24.6563425642445	752.884577454937	37.7876791360308	61	74	40.3436574357555	624.526071961713	1162.2607000488	17495.4525146484	866.574851989746	1306.72541809082	15.0529502665916	0	Inf	Inf	1.02726592910095	1.24335294472219
25	0.475836540302267	3.08801498276439	810.803949811303	14.753480071483	17	12	3.08801498276439	678.640521014544	406.570695984622	23032.4642333984	1080.07859802246	1630.38990783691	56.650576297977	720.97407354941	10.1688276148017	0.0250112162908718	1.03824752496568	0.207510159222466
25	0.475836540302267	3.08801498276439	810.803949811303	14.753480071483	17	13	4.08801498276439	741.768556485691	452.028897290498	20926.9579315186	1095.7806930542	1640.06513977051	46.2956197202361	689.379742902938	9.66268252865174	0.0213762495861896	0.890358709272602	0.163459356199573
25	0.475836540302267	3.08801498276439	810.803949811303	14.753480071483	17	14	5.08801498276439	688.73674420425	522.981844839718	22749.6647491455	1079.68176269531	1719.01550292969	43.499912996249	656.26613894015	11.0343087466232	0.0210988370925284	0.968554649549998	0.128297216564153
25	0.475836540302267	3.08801498276439	810.803949811303	14.753480071483	17	15	6.08801498276439	525.739798681345	556.305157177531	21457.635017395	778.691925048828	1905.03820800781	38.5716988968113	621.390425025927	10.991764734507	0.019758516693023	0.921852202324355	0.0989772054999798
25	0.475836540302267	3.08801498276439	810.803949811303	14.753480071483	17	16	7.08801498276439	671.538904995945	419.354756722431	20481.7154006958	988.680854797363	1694.3325958252	48.8410231966262	584.437229741906	11.1552313341218	0.0266009414589887	0.896692723314655	0.210655767435137
25	0.475836540302267	3.08801498276439	810.803949811303	14.753480071483	17	17	8.08801498276439	511.271527362158	470.775825951517	17102.4483718872	617.346450805664	1567.87333679199	36.3282212660777	544.984119679541	9.98905875995187	0.021218291614193	0.904407560508387	0.151316411051224
26	0.973800920399821	-50.0163661190088	726.263312107885	36.6258552666682	87	12	-50.0163661190088	705.295931205666	835.445054038911	22832.7532043457	1209.26409912109	1579.15887451172	27.3300477319987	726.263312107885	10.0072397332639	0.0119783338052987	1.07208778148968	0.227970538241773
26	0.973800920399821	-50.0163661190088	726.263312107885	36.6258552666682	87	13	-49.0163661190088	667.390952120787	616.775452410239	22882.4496841431	1031.2915725708	1736.52143859863	37.1001303549337	726.263312107885	10.0290209255179	0.0162604086889749	0.983041560872996	0.222189317851929
26	0.973800920399821	-50.0163661190088	726.263312107885	36.6258552666682	87	14	-48.0163661190088	633.295858836847	442.579008343066	26008.1591262817	1174.31307220459	1984.71478271484	58.765008362352	726.263312107885	11.3989706396003	0.0257557869323173	1.01166377976125	0.606377194828706
26	0.973800920399821	-50.0163661190088	726.263312107885	36.6258552666682	87	15	-47.0163661190088	681.351070643055	519.059978987674	25721.7582626343	1362.41052246094	1860.01597595215	49.5545010285701	726.263312107885	11.2734456064743	0.0217189651732753	1.04412009971917	0.193225470990132
26	0.973800920399821	-50.0163661190088	726.263312107885	36.6258552666682	87	16	-46.0163661190088	682.022891454158	482.805599334078	21388.6689758301	997.344589233398	1473.67538452148	44.3007889828348	726.263312107885	9.37432013130232	0.0194163450967265	1.05376196632302	0.457042194791476
26	0.973800920399821	-50.0163661190088	726.263312107885	36.6258552666682	87	17	-45.0163661190088	727.572006725174	834.957028424687	22149.9257965088	1144.11981201172	1595.86665344238	26.5282224622973	726.263312107885	9.70796712669244	0.0116269062912237	0.992879332333092	0.810328809701958
26	0.973800920399821	-50.0163661190088	726.263312107885	36.6258552666682	87	18	-44.0163661190088	728.353434208276	971.316002068275	24029.3226776123	1298.59896850586	1596.99029541016	24.7389342154823	726.263312107885	10.5316774771188	0.0108426891502798	1.08451827693303	0.338835671360271
26	0.973800920399821	-50.0163661190088	726.263312107885	36.6258552666682	87	19	-43.0163661190088	649.403072492323	475.016783019721	27856.1733551025	1352.36898803711	2126.75244140625	58.6425034880211	726.263312107885	12.2089264628329	0.0257020949559292	1.00729634459876	0.290920523540697
26	0.973800920399821	-50.0163661190088	726.263312107885	36.6258552666682	87	20	-42.0163661190088	706.804513583046	483.91886286115	29811.491569519	1583.30578613281	2062.9748840332	61.6043181149416	726.263312107885	13.0659119499252	0.0270002121278627	1.07793721016883	0.162467373838541
26	0.973800920399821	-50.0163661190088	726.263312107885	36.6258552666682	87	21	-41.0163661190088	675.562249840905	798.149344342632	23594.2691268921	1162.88523864746	1816.86994934082	29.5612209596247	726.263312107885	10.3410002889628	0.0129562222436953	0.964555480071842	0.170303114251361
26	0.973800920399821	-50.0163661190088	726.263312107885	36.6258552666682	87	22	-40.0163661190088	653.993658900849	567.441112528737	30334.0564422607	1501.63807678223	2283.89233398438	53.4576289459896	726.263312107885	13.294943986093	0.0234296452839759	1.00987925524407	0.297202212222972
26	0.973800920399821	-50.0163661190088	726.263312107885	36.6258552666682	87	23	-39.0163661190088	706.43550536373	634.901697491533	27876.767036438	1403.21772766113	1955.56663513184	43.9072176788593	726.263312107885	12.2179523522765	0.0192438489305494	1.03461267973588	0.759184557453838
26	0.973800920399821	-50.0163661190088	726.263312107885	36.6258552666682	87	24	-38.0163661190088	699.001461912681	744.815545029321	25999.0358047485	1326.85778808594	1836.67581176758	34.9066772011654	726.263312107885	11.3949720300183	0.0152990523708386	1.03310144636213	0.422880912516528
26	0.973800920399821	-50.0163661190088	726.263312107885	36.6258552666682	87	25	-37.0163661190088	739.881722664371	568.082403251779	27852.7016906738	1566.66860961914	1950.9365234375	49.0293336516697	726.263312107885	12.2074048864422	0.0214887925001115	1.02631189132151	0.230292801777568
26	0.973800920399821	-50.0163661190088	726.263312107885	36.6258552666682	87	26	-36.0163661190088	627.866356240395	849.196694718206	27592.9045715332	1225.8099822998	2282.84432983398	32.4929486220969	726.263312107885	12.093539859742	0.0142411527682112	0.917015673304156	0.164119864411741
26	0.973800920399821	-50.0163661190088	726.263312107885	36.6258552666682	87	27	-35.0163661190088	642.016065569825	767.007021611757	29131.2700195313	1357.40664672852	2346.41589355469	37.9804476343854	726.263312107885	12.7677814502198	0.0166462380271176	0.933765605854805	0.232174100948129
26	0.973800920399821	-50.0163661190088	726.263312107885	36.6258552666682	87	28	-34.0163661190088	714.818611066967	700.921520922967	29022.3588180542	1480.1258392334	2111.322265625	41.4060033138058	726.263312107885	12.7200473686982	0.0181476056719568	1.01530205564695	0.163022191131995
26	0.973800920399821	-50.0163661190088	726.263312107885	36.6258552666682	87	29	-33.0163661190088	714.914167290283	687.715267748346	29602.1829910278	1600.34074401855	1987.83915710449	43.0442428418793	726.263312107885	12.974175263401	0.0188656205145479	1.074381383689	0.122019207199621
26	0.973800920399821	-50.0163661190088	726.263312107885	36.6258552666682	87	30	-32.0163661190088	727.873942034783	512.961152559216	30164.8851089478	1662.57382202148	2206.42539978027	58.8053987294205	726.263312107885	13.2207988283318	0.0257734894004582	0.992473110066647	0.22390004068629
26	0.973800920399821	-50.0163661190088	726.263312107885	36.6258552666682	87	31	-31.0163661190088	655.958465883953	511.291743038927	32196.6015930176	1598.2989654541	2472.32479858398	62.9710963092285	726.263312107885	14.1112684858517	0.0275992497003366	0.996616439260715	0.148197015716311
26	0.973800920399821	-50.0163661190088	726.263312107885	36.6258552666682	87	32	-30.0163661190088	774.576043400225	543.296525351839	30378.6248474121	1546.62753295898	2389.10885620117	55.9153674464214	726.263312107885	13.3144776231838	0.0245068337489576	0.885957549599187	0.224207702136283
26	0.973800920399821	-50.0163661190088	726.263312107885	36.6258552666682	87	33	-29.0163661190088	707.451290113269	636.403689668409	28631.9696960449	1476.69540405273	1967.67422485352	44.9902635086281	726.263312107885	12.5489459032621	0.0197185310314599	1.05788875823481	0.156442369001175
26	0.973800920399821	-50.0163661190088	726.263312107885	36.6258552666682	87	34	-28.0163661190088	769.197045796436	467.653003695651	29573.6303024292	1566.20793151855	1957.7759552002	63.2384055458259	726.263312107885	12.9616610651666	0.0277164071709932	1.06319888271516	0.133658905598661
26	0.973800920399821	-50.0163661190088	726.263312107885	36.6258552666682	87	35	-27.0163661190088	757.169823497986	601.92483200068	31566.3046188354	1714.66575622559	2081.66638183594	52.4422700986023	726.263312107885	13.8350191493244	0.0229846293321037	1.06693468257361	0.147723755786522
26	0.973800920399821	-50.0163661190088	726.263312107885	36.6258552666682	87	36	-26.0163661190088	753.680352757914	601.957665488617	32594.2396316528	1726.21328735352	2145.43597412109	54.1470629918728	726.263312107885	14.2855470384237	0.0237318134769959	1.0774053687166	0.0945311437636924
26	0.973800920399821	-50.0163661190088	726.263312107885	36.6258552666682	87	37	-25.0163661190088	719.26780815179	528.382113989427	31265.5419921875	1536.79067993164	2248.09999084473	59.1722186735737	726.263312107885	13.7031995793963	0.0259342608627182	0.988646581816169	0.200908943134541
26	0.973800920399821	-50.0163661190088	726.263312107885	36.6258552666682	87	38	-24.0163661190088	772.908746870678	424.521101087384	28491.7176055908	1551.74768066406	1919.60087585449	67.1149620893073	726.263312107885	12.4874755987524	0.0294154414627836	1.04397524255075	0.270686871858538
26	0.973800920399821	-50.0163661190088	726.263312107885	36.6258552666682	87	39	-23.0163661190088	742.647995760384	460.82583863368	34503.6795043945	1694.33975219727	2631.44107055664	74.8735782843597	726.263312107885	15.1224247636707	0.0328159219728386	0.92798123115591	0.177564282978373
26	0.973800920399821	-50.0163661190088	726.263312107885	36.6258552666682	87	40	-22.0163661190088	691.961251092793	341.57507813267	33362.0065994263	1540.53275299072	2558.99053955078	97.6710794646096	726.263312107885	14.6220473297827	0.0428077112935722	0.929523721250975	0.351804443211752
26	0.973800920399821	-50.0163661190088	726.263312107885	36.6258552666682	87	41	-21.0163661190088	744.401754941989	370.237011201292	35690.6165924072	1840.28018188477	2356.71942138672	96.3993752990913	726.263312107885	15.642640783252	0.0422503431855637	1.08362734309321	0.145728765594066
26	0.973800920399821	-50.0163661190088	726.263312107885	36.6258552666682	87	42	-20.0163661190088	770.1187430575	455.990299038245	37753.9933395386	2083.70132446289	2485.36199951172	82.7956064398028	726.263312107885	16.5469866404417	0.0362880233973	1.08058235409423	0.0613310350850052
26	0.973800920399821	-50.0163661190088	726.263312107885	36.6258552666682	87	43	-19.0163661190088	739.523487602654	453.270450955908	37195.657081604	2090.5185546875	2530.39178466797	82.0606262842892	726.263312107885	16.3022765638723	0.0359658930545599	1.04284454960839	0.292740303587045
26	0.973800920399821	-50.0163661190088	726.263312107885	36.6258552666682	87	44	-18.0163661190088	731.761545676471	433.920311589561	39293.0922241211	2176.38421630859	2630.35757446289	90.5537057718743	726.263312107885	17.2215496847392	0.0396882773743692	1.07886192999373	0.0692660206814068
26	0.973800920399821	-50.0163661190088	726.263312107885	36.6258552666682	87	45	-17.0163661190088	738.905036459771	403.087083451373	34500.1653823853	1831.1930847168	2538.15837097168	85.5898558866802	726.263312107885	15.1208845787844	0.0375126993634083	0.960066948170998	0.0669127342587767
26	0.973800920399821	-50.0163661190088	726.263312107885	36.6258552666682	87	46	-16.0163661190088	778.669383970504	449.227645004053	39346.2209396362	2191.22727966309	2619.65148925781	87.5863749197386	726.263312107885	17.2448351723946	0.0383877425269299	1.0500622857185	0.0741500225288235
26	0.973800920399821	-50.0163661190088	726.263312107885	36.6258552666682	87	47	-15.0163661190088	765.612163647536	489.689231284852	36755.774848938	2006.59963989258	2394.3316192627	75.0593897123238	726.263312107885	16.1094830397057	0.0328973602246418	1.08004468573117	0.104181803744917
26	0.973800920399821	-50.0163661190088	726.263312107885	36.6258552666682	87	48	-14.0163661190088	732.020082666304	451.992377780527	40138.0149917603	2122.38409423828	2721.63067626953	88.8024156266857	726.263312107885	17.5918661602069	0.0389207142089218	1.06092973280935	0.154244666499426
26	0.973800920399821	-50.0163661190088	726.263312107885	36.6258552666682	87	49	-13.0163661190088	790.044426181898	394.729762484869	32566.3983078003	1785.22869873047	2267.64517211914	82.5030220746242	726.263312107885	14.2733446202664	0.0361597882318628	0.987713928913403	0.325621660557761
26	0.973800920399821	-50.0163661190088	726.263312107885	36.6258552666682	87	50	-12.0163661190088	791.033002757906	378.481044340832	37137.0438842773	2115.54168701172	2406.63421630859	98.1212783032656	726.263312107885	16.27658731335	0.0430050264252931	1.07358793755724	0.258043270303956
26	0.973800920399821	-50.0163661190088	726.263312107885	36.6258552666682	87	51	-11.0163661190088	750.268239313986	322.728151238688	42671.8083953857	2219.83912658691	3114.42929077148	132.222144958857	726.263312107885	18.7023883034505	0.0579509045977783	0.964147084415784	0.0712630516768273
26	0.973800920399821	-50.0163661190088	726.263312107885	36.6258552666682	87	52	-10.0163661190088	765.523630308534	343.540587006773	44179.3606262207	2600.54412841797	2910.35186767578	128.600119744657	726.263312107885	19.3631249412692	0.056363427419094	1.07534398767256	0.0779387563285139
26	0.973800920399821	-50.0163661190088	726.263312107885	36.6258552666682	87	53	-9.01636611900879	762.590172929395	313.743498044409	41226.2255096436	2276.67172241211	2734.18194580078	131.401051389464	726.263312107885	18.0688118633928	0.0575910320883695	1.06593038323511	0.0622777587746119
26	0.973800920399821	-50.0163661190088	726.263312107885	36.6258552666682	87	54	-8.01636611900879	826.31967418364	324.406868049249	36289.5725250244	1873.60412597656	2492.27960205078	111.864378036273	726.263312107885	15.9051538299142	0.0490284127631344	0.986555389195077	0.0532324191036729
26	0.973800920399821	-50.0163661190088	726.263312107885	36.6258552666682	87	55	-7.01636611900879	790.567473185755	301.770367478279	36864.8230895996	2030.91088867188	2553.85720825195	122.161839141655	726.263312107885	16.1572771833653	0.053541629413061	1.00696846342957	0.0468002903656372
26	0.973800920399821	-50.0163661190088	726.263312107885	36.6258552666682	87	56	-6.01636611900879	750.232535223027	324.419068956023	41967.8662261963	2371.70988464355	2971.17950439453	129.36313010591	726.263312107885	18.3938614261885	0.0566978429639777	1.01428934072085	0.0950290173914579
26	0.973800920399821	-50.0163661190088	726.263312107885	36.6258552666682	87	57	-5.01636611900879	721.103133952142	370.000374061296	40811.5919494629	2016.94844055176	3188.07720947266	110.301488351203	726.263312107885	17.8870844387126	0.048343422581917	0.920023839514591	0.127824647388145
26	0.973800920399821	-50.0163661190088	726.263312107885	36.6258552666682	87	58	-4.01636611900879	734.452678429487	329.017451409969	46406.3961486816	2570.30787658691	3239.17288208008	141.045394248275	726.263312107885	20.3391998880049	0.0618179971938978	1.03274653071212	0.0360775807153038
26	0.973800920399821	-50.0163661190088	726.263312107885	36.6258552666682	87	59	-3.01636611900879	751.20334349285	309.038902983294	45178.6383056641	2540.1371307373	3148.50494384766	146.190780091225	726.263312107885	19.8010927679606	0.0640731395847306	1.02708777213488	0.0462172450201974
26	0.973800920399821	-50.0163661190088	726.263312107885	36.6258552666682	87	60	-2.01636611900879	736.4314334256	294.28785896217	43303.9903488159	2363.69734191895	3353.05065917969	147.14840938913	726.263312107885	18.9794637969926	0.0644928535751533	0.929144454636545	0.0886256210762278
26	0.973800920399821	-50.0163661190088	726.263312107885	36.6258552666682	87	61	-1.01636611900879	700.494356452502	299.572803973646	45879.2431716919	2296.32034301758	3219.69679260254	153.14889256679	726.263312107885	20.1081569572804	0.0671227717955646	1.0449506639038	0.0417986968208698
26	0.973800920399821	-50.0163661190088	726.263312107885	36.6258552666682	87	62	-0.0163661190087936	739.480474273537	286.727539913318	45442.1119689941	2365.33769226074	3201.61346435547	158.485341110701	726.263312107885	19.9165691666563	0.0694616539892799	1.02189983995258	0.0607027750218049
26	0.973800920399821	-50.0163661190088	726.263312107885	36.6258552666682	87	63	0.983633880991206	721.62654921482	298.762774536478	47914.9023742676	2507.00622558594	3500.87551879883	160.377752712352	716.444577771987	21.2881604445816	0.0712543939840213	1.0035256093011	0.0303506646270306
26	0.973800920399821	-50.0163661190088	726.263312107885	36.6258552666682	87	64	1.98363388099121	712.232899163152	317.727088090158	43861.9727325439	2238.28848266602	2985.76425170898	138.049207564253	706.322571364004	19.7667469713316	0.0622129736880434	1.08053361792185	0.0406918872612359
26	0.973800920399821	-50.0163661190088	726.263312107885	36.6258552666682	87	65	2.98363388099121	677.009655196812	306.428641423659	43945.1902313232	2251.34332275391	3436.43853759766	143.410844453557	696.053386327253	20.0964304974747	0.0655827418876617	0.950425930165375	0.0420239675518983
26	0.973800920399821	-50.0163661190088	726.263312107885	36.6258552666682	87	66	3.98363388099121	674.392700459643	296.708900559723	45436.222618103	2290.64672851563	3328.40257263184	153.134006200658	685.6304094897	21.0941618837386	0.0710937954471398	1.03062249580884	0.0359790680736095
26	0.973800920399821	-50.0163661190088	726.263312107885	36.6258552666682	87	67	4.98363388099121	650.402205684392	296.443253676289	49451.1135787964	2630.74186706543	3832.75433349609	166.814771345062	675.046517075965	23.3180646618417	0.0786594546263639	0.999275579443482	0.0401806326959791
26	0.973800920399821	-50.0163661190088	726.263312107885	36.6258552666682	87	68	5.98363388099121	667.215987091455	329.608049855848	48034.6328430176	2307.68353271484	3489.21109008789	145.732584092	664.294017747991	23.0167638193929	0.0698307090177534	1.05760520392049	0.0368508518683687
26	0.973800920399821	-50.0163661190088	726.263312107885	36.6258552666682	87	69	6.98363388099121	656.254454423314	331.956305859008	46652.0559234619	2252.53686523438	3521.75350952148	140.536736612789	653.364587206214	22.7282146936288	0.0684674889209129	1.03441773898914	0.0512337687788502
26	0.973800920399821	-50.0163661190088	726.263312107885	36.6258552666682	87	70	7.98363388099121	642.334452870777	324.904389608069	49761.1650314331	2432.22541809082	3904.02206420898	153.156333441539	642.249192770628	24.6625000947026	0.0759069464233859	0.996839669725722	0.0413206206514175
26	0.973800920399821	-50.0163661190088	726.263312107885	36.6258552666682	87	71	8.98363388099121	629.87702973911	324.741081556116	50373.1754150391	2376.83978271484	4023.99609375	155.11796405203	630.938005998926	25.4133997011182	0.078257421510517	0.985060329425413	0.0399601779344101
26	0.973800920399821	-50.0163661190088	726.263312107885	36.6258552666682	87	72	9.98363388099121	629.757944207727	311.394870056283	44907.1105880737	2089.81855773926	3611.74664306641	144.212750132836	619.420300937319	23.0770241764794	0.0741085560346846	0.977955998649458	0.0267062031583445
26	0.973800920399821	-50.0163661190088	726.263312107885	36.6258552666682	87	73	10.9836338809912	602.914464917551	308.343720676337	45395.7028045654	2091.97294616699	3592.98275756836	147.224346599283	607.6843350068	23.7786300560022	0.07711728328323	1.01730999352708	0.0580535604558421
26	0.973800920399821	-50.0163661190088	726.263312107885	36.6258552666682	87	74	11.9836338809912	610.378708914479	330.971466937671	47562.2190933228	2245.08990478516	3977.41101074219	143.704892549785	595.717208759353	25.413945280805	0.0767859100240536	0.946714365641622	0.0727307923448103
26	0.973800920399821	-50.0163661190088	726.263312107885	36.6258552666682	87	75	12.9836338809912	587.174133174934	330.101674488757	47322.9432296753	2164.0711517334	4080.44830322266	143.358688812974	583.504699733782	25.815320219687	0.0782041480391408	0.93675514797731	0.05534329197615
26	0.973800920399821	-50.0163661190088	726.263312107885	36.6258552666682	87	76	13.9836338809912	595.359836073777	318.74967464142	51259.5195770264	2228.12649536133	4114.55053710938	160.814343213655	571.031064313308	28.5735975888112	0.0896427506034487	1.01648560722043	0.0472770323278844
26	0.973800920399821	-50.0163661190088	726.263312107885	36.6258552666682	87	77	14.9836338809912	561.297022892237	309.068745337267	48344.6885452271	2049.66709899902	3999.29100036621	156.420502799374	558.278799714056	27.5643501352799	0.0891851749849396	1.01635370419413	0.0242767632676603
26	0.973800920399821	-50.0163661190088	726.263312107885	36.6258552666682	87	78	15.9836338809912	572.841920843978	315.321341408653	48250.8319244385	1869.12953186035	4336.65679931641	153.021142523639	545.228355837757	28.1693287843442	0.0893353068285888	0.919878193939354	0.0356014242395773
26	0.973800920399821	-50.0163661190088	726.263312107885	36.6258552666682	87	79	16.9836338809912	509.806341890305	314.79399614458	44915.0644760132	1766.67086791992	4187.47494506836	142.68081674399	531.85778344302	26.881075179055	0.0853925916894201	0.946604470007177	0.0428023073796997
26	0.973800920399821	-50.0163661190088	726.263312107885	36.6258552666682	87	80	17.9836338809912	515.659328209594	314.642331161271	49644.5739593506	1972.49322509766	4475.12553405762	157.78097554809	518.142300539436	30.4981057716999	0.096929442580528	0.982829931727918	0.0403170395873332
26	0.973800920399821	-50.0163661190088	726.263312107885	36.6258552666682	87	81	18.9836338809912	498.900788518386	311.062406363092	47357.9045257568	1666.60021972656	4299.14038085938	152.245670183872	504.053752498359	29.9065112099241	0.0961431230459117	0.986403300802947	0.0436231091009352
26	0.973800920399821	-50.0163661190088	726.263312107885	36.6258552666682	87	82	19.9836338809912	497.316369320999	313.189588363455	48019.9545669556	1705.82205200195	4427.03741455078	153.325513845718	489.559932191202	31.2223800758037	0.0996916284444626	0.977008843377492	0.0562098020389282
26	0.973800920399821	-50.0163661190088	726.263312107885	36.6258552666682	87	83	20.9836338809912	483.395230949158	310.523953524738	42877.0295639038	1528.82217407227	4132.46249389648	138.079620194221	474.623713067976	28.7557954324767	0.0926041134864847	0.950649777255442	0.0546535528193547
26	0.973800920399821	-50.0163661190088	726.263312107885	36.6258552666682	87	84	21.9836338809912	478.120195258713	314.805187428986	41840.4589614868	1320.64775085449	4048.35269165039	132.909051795486	459.201928138166	29.0029960978326	0.0921299815123762	0.937658318488629	0.0467549829372059
26	0.973800920399821	-50.0163661190088	726.263312107885	36.6258552666682	87	85	22.9836338809912	413.912814441843	308.488284815088	39954.6212844849	1054.09116363525	4319.89672851563	129.517467116893	443.243897425771	28.6928957791476	0.0930112979698614	0.9267555954169	0.0561190097592131
26	0.973800920399821	-50.0163661190088	726.263312107885	36.6258552666682	87	86	23.9836338809912	400.824902814779	319.30209750623	42143.756439209	1208.10206604004	4812.03109741211	131.987095507216	426.689458979906	31.4391978362741	0.0984622339841055	0.909342525300396	0.0340235254947837
26	0.973800920399821	-50.0163661190088	726.263312107885	36.6258552666682	87	87	24.9836338809912	420.41198133232	331.021634817004	36604.1510238647	1193.53317260742	3987.86215209961	110.579331299902	409.466282133148	28.4552444356625	0.0859618872083489	0.899561643522008	0.0666152666286605
26	0.973800920399821	-50.0163661190088	726.263312107885	36.6258552666682	87	88	25.9836338809912	451.762028252605	340.742156866441	41481.4920425415	1330.58531951904	4246.12258911133	121.73865548078	391.486114700534	33.7278092759318	0.0989833767154088	0.905340203448053	0.0693706497401886
26	0.973800920399821	-50.0163661190088	726.263312107885	36.6258552666682	87	89	26.9836338809912	477.362304403275	359.08029422981	39015.1106262207	1426.30882263184	3795.14224243164	108.652886981459	372.639396471572	33.326845042343	0.092811679108779	0.893277428891467	0.0684454242220588
26	0.973800920399821	-50.0163661190088	726.263312107885	36.6258552666682	87	90	27.9836338809912	480.014412237437	343.166891570227	36571.8184127808	1420.7307434082	3561.61026000977	106.571523393295	352.787275283669	32.9977076048054	0.0961564428719158	0.908477474913392	0.0519534718396103
26	0.973800920399821	-50.0163661190088	726.263312107885	36.6258552666682	87	91	28.9836338809912	435.084273627808	391.630372896326	39847.0260238647	1375.54875183105	4265.96786499023	101.746516055876	331.749308064769	38.2327920814914	0.097624685743188	0.870280142824993	0.0962569562447397
26	0.973800920399821	-50.0163661190088	726.263312107885	36.6258552666682	87	92	29.9836338809912	561.919560867356	431.819705738322	35003.40259552	1416.21897888184	2942.46838378906	81.0602252059605	309.283599954524	36.0249592861168	0.0834259270880693	0.954792764045104	0.106888230797657
26	0.973800920399821	-50.0163661190088	726.263312107885	36.6258552666682	87	93	30.9836338809912	595.32828096707	470.814815328763	32068.8188552856	1364.74880981445	2570.78988647461	68.1134446308629	285.052779323773	35.8102878494658	0.0760602400000094	0.969992076516193	0.145217179182687
26	0.973800920399821	-50.0163661190088	726.263312107885	36.6258552666682	87	94	31.9836338809912	628.32733262733	546.715943667229	30053.1048736572	1491.1901550293	2287.51266479492	54.9702367779304	258.561073635583	36.9978367481796	0.067672869571002	1.00391268529189	0.232120469066951
26	0.973800920399821	-50.0163661190088	726.263312107885	36.6258552666682	87	95	32.9836338809912	496.646462147734	489.62099784619	28952.5926895142	1056.22830200195	2671.06410217285	59.1326614194952	229.02526192314	40.2396504487689	0.0821853037875834	0.938189257091243	0.153602578370736
26	0.973800920399821	-50.0163661190088	726.263312107885	36.6258552666682	87	96	33.9836338809912	611.865848804778	904.963944140524	21853.6807022095	975.064071655273	1784.07893371582	24.1486755839369	195.067456020579	35.6607030148757	0.0394056616794208	0.923832213246325	0.224451588606563
26	0.973800920399821	-50.0163661190088	726.263312107885	36.6258552666682	87	97	34.9836338809912	491.95888273091	1059.40330036683	23502.3436660767	832.349319458008	2269.25985717773	22.1845105239324	153.785741204177	48.6457865262608	0.0459180998486758	0.872640163464945	0.316798600707565
26	0.973800920399821	-50.0163661190088	726.263312107885	36.6258552666682	87	98	35.9836338809912	639.773447906089	846.200824663904	23630.0366363525	1116.7562713623	1858.90954589844	27.9248565442346	96.1706607916141	78.2117353704619	0.0924269193445022	0.953932332674027	0.315085692745333
26	0.973800920399821	-50.0163661190088	726.263312107885	36.6258552666682	87	99	36.9836338809912	634.964049140238	704.849027660367	21855.7536468506	990.202850341797	1745.83518981934	31.0077091535435	0	Inf	Inf	0.915191699483458	0.149722886271523
26	0.973800920399821	-50.0163661190088	726.263312107885	36.6258552666682	87	100	37.9836338809912	723.075106463212	498.260934417314	21495.8141403198	1116.39170074463	1649.34492492676	43.1416807048256	0	Inf	Inf	0.920342885693211	0.137144709776616
26	0.973800920399821	-50.0163661190088	726.263312107885	36.6258552666682	87	101	38.9836338809912	689.469345786301	527.709788561747	20715.0791778564	992.802932739258	1534.09132385254	39.2546805590145	0	Inf	Inf	0.983572038148409	0.220959922623377
26	0.973800920399821	-50.0163661190088	726.263312107885	36.6258552666682	87	102	39.9836338809912	698.190737741467	565.584125296268	19109.8027038574	962.289138793945	1370.21211242676	33.787728207271	0	Inf	Inf	1.01589474850261	0.210464234422057
26	0.973800920399821	-50.0163661190088	726.263312107885	36.6258552666682	87	103	40.9836338809912	628.809941882916	471.258611882738	17497.4772872925	765.386596679688	1278.02433776855	37.1292467577151	0	Inf	Inf	1.02726691391774	0.229454298877072
28	0.977183328856869	-41.4444608290897	712.872473205671	27.2747982577713	82	21	-41.4444608290897	636.839661137303	348.09442905026	20108.8174438477	875.691413879395	1638.83015441895	57.7682828728759	712.872473205671	8.97893470771604	0.025794537224322	0.934537384557695	0.239507602031292
28	0.977183328856869	-41.4444608290897	712.872473205671	27.2747982577713	82	22	-40.4444608290897	676.392291735607	354.423564514525	18661.7456665039	865.098297119141	1509.7578125	52.6537948797676	712.872473205671	8.33279213655637	0.0235108298963425	0.900233114569281	0.282905221151694
28	0.977183328856869	-41.4444608290897	712.872473205671	27.2747982577713	82	23	-39.4444608290897	710.007040073307	183.386984332559	18045.4102859497	857.993637084961	1426.09918212891	98.4007144870523	712.872473205671	8.05758773154822	0.0439376205507385	0.906860477483198	0.648513213502478
28	0.977183328856869	-41.4444608290897	712.872473205671	27.2747982577713	82	24	-38.4444608290897	679.787385809188	822.962479895598	18315.03465271	851.956932067871	1347.71282958984	22.2550056656695	712.872473205671	8.17797967361592	0.00993724486036519	0.977848144421241	0.255976847449584
28	0.977183328856869	-41.4444608290897	712.872473205671	27.2747982577713	82	25	-37.4444608290897	608.791380790272	228.414834742905	16821.6949768066	706.211006164551	1293.16860961914	73.6453698190859	712.872473205671	7.51117768569096	0.0328839310903131	0.995876755459175	0.302091224217196
28	0.977183328856869	-41.4444608290897	712.872473205671	27.2747982577713	82	26	-36.4444608290897	576.192341872774	1276.87552714617	17541.36328125	689.749282836914	1494.07975769043	13.7377237705034	712.872473205671	7.832522028035	0.00613413121445028	0.926082595564186	1.06359330010619
28	0.977183328856869	-41.4444608290897	712.872473205671	27.2747982577713	82	27	-35.4444608290897	504.68424530016	420.414436644731	17904.4660186768	679.267234802246	1747.69398498535	42.5876574590773	712.872473205671	7.99465367902104	0.0190161254756741	0.879341816084435	0.346633672611056
28	0.977183328856869	-41.4444608290897	712.872473205671	27.2747982577713	82	28	-34.4444608290897	659.504512519089	915.952471171068	17764.3069076538	816.186813354492	1343.0502166748	19.3943544744649	712.872473205671	7.9320702123363	0.00865991463748654	0.976518071727157	0.556241947196716
28	0.977183328856869	-41.4444608290897	712.872473205671	27.2747982577713	82	29	-33.4444608290897	661.615734395697	545.211823688619	17806.1638259888	817.060249328613	1332.16505432129	32.6591666804318	712.872473205671	7.95076005015721	0.0145828826608464	0.993824327174866	0.348363805885281
28	0.977183328856869	-41.4444608290897	712.872473205671	27.2747982577713	82	30	-32.4444608290897	661.387186649667	521.216692188315	18535.581237793	869.231712341309	1339.64643859863	35.562140498555	712.872473205671	8.27645753751815	0.0158791106684816	1.01194385480336	3.83209147123047
28	0.977183328856869	-41.4444608290897	712.872473205671	27.2747982577713	82	31	-31.4444608290897	674.804855924793	616.919485683187	20550.4290847778	999.597755432129	1565.01141357422	33.311363251916	712.872473205671	9.17612194168203	0.0148740997077118	0.966244700800034	3.21142153303484
28	0.977183328856869	-41.4444608290897	712.872473205671	27.2747982577713	82	32	-30.4444608290897	746.600239059405	411.096868692362	19654.9886703491	1069.74783325195	1313.65144348145	47.8110882548649	712.872473205671	8.77629231280122	0.0213484776488746	1.05985039708315	1.96636826969416
28	0.977183328856869	-41.4444608290897	712.872473205671	27.2747982577713	82	33	-29.4444608290897	757.93847750107	332.986289939228	20550.3062133789	1103.3387298584	1370.01487731934	61.7151721685883	712.872473205671	9.17606707747773	0.0275568915439504	1.05030109593196	0.530028362450438
28	0.977183328856869	-41.4444608290897	712.872473205671	27.2747982577713	82	34	-28.4444608290897	679.121310671786	1023.11787331819	17859.4231033325	832.843284606934	1350.91003417969	17.4558802744893	712.872473205671	7.97454123844364	0.00779435238735541	0.949076579333269	0.415379849093388
28	0.977183328856869	-41.4444608290897	712.872473205671	27.2747982577713	82	35	-27.4444608290897	763.343052314724	334.741639723824	22751.8831787109	1234.12380981445	1509.67822265625	67.9684881674183	712.872473205671	10.1591092618791	0.0303491052689494	1.05608135981808	0.208202687619874
28	0.977183328856869	-41.4444608290897	712.872473205671	27.2747982577713	82	36	-26.4444608290897	756.626549575373	394.830406943646	22690.276802063	1201.662940979	1589.81506347656	57.468412774251	712.872473205671	10.1316009494164	0.0256606400399715	0.995414509862859	0.500307035531823
28	0.977183328856869	-41.4444608290897	712.872473205671	27.2747982577713	82	37	-25.4444608290897	782.615024458251	342.095462395155	27818.5897293091	1424.87356567383	2002.03265380859	81.3182073054679	712.872473205671	12.4214813495474	0.0363099857056838	0.96182843806466	0.185915541718989
28	0.977183328856869	-41.4444608290897	712.872473205671	27.2747982577713	82	38	-24.4444608290897	718.879081008504	322.151752048411	29004.4918670654	1489.56364440918	2211.5203704834	90.0336306806949	712.872473205671	12.95100716052	0.0402015729486824	0.949327217121941	0.119593394022471
28	0.977183328856869	-41.4444608290897	712.872473205671	27.2747982577713	82	39	-23.4444608290897	764.648452751764	348.658646146564	31350.5358047485	1581.82795715332	2326.23069763184	89.9175630698968	712.872473205671	13.9985563461801	0.0401497467534351	0.936415719296224	0.117014268811885
28	0.977183328856869	-41.4444608290897	712.872473205671	27.2747982577713	82	40	-22.4444608290897	745.663567710347	490.275112676002	29833.6368255615	1559.79308319092	2045.46563720703	60.8508081569236	712.872473205671	13.3212347219546	0.0271709380662728	1.031630170266	0.158639856753004
28	0.977183328856869	-41.4444608290897	712.872473205671	27.2747982577713	82	41	-21.4444608290897	726.767141997299	332.292231432479	30778.9639205933	1667.94897460938	2067.24942016602	92.6261916744432	712.872473205671	13.7433396163586	0.0413591962626162	1.06894379491959	0.138204944401959
28	0.977183328856869	-41.4444608290897	712.872473205671	27.2747982577713	82	42	-20.4444608290897	763.745163879445	344.489246737608	31558.0598373413	1668.21411132813	2079.18287658691	91.6082581276583	712.872473205671	14.0912194152112	0.0409046713320032	1.06965256609281	0.145809765155189
28	0.977183328856869	-41.4444608290897	712.872473205671	27.2747982577713	82	43	-19.4444608290897	726.27169675289	328.037670900161	28342.0368499756	1487.37782287598	1917.2544708252	86.3987260127862	712.872473205671	12.655209540304	0.0385785251601656	1.06175826330841	0.17002065531191
28	0.977183328856869	-41.4444608290897	712.872473205671	27.2747982577713	82	44	-18.4444608290897	795.490900649219	320.329400341044	25499.3651504517	1347.16389465332	1797.14077758789	79.6035740812531	712.872473205671	11.3859074713598	0.0355443723218587	0.968596491201576	0.283034526580276
28	0.977183328856869	-41.4444608290897	712.872473205671	27.2747982577713	82	45	-17.4444608290897	787.931891396045	512.032241691371	26753.4565887451	1365.74873352051	2039.53408813477	52.249554638145	712.872473205671	11.9458809841428	0.0233303296383886	0.912391783889103	0.27498620979401
28	0.977183328856869	-41.4444608290897	712.872473205671	27.2747982577713	82	46	-16.4444608290897	726.073598315586	640.424625819967	29263.6668014526	1564.27917480469	2074.62028503418	45.6941623129887	712.872473205671	13.066733250343	0.0204032336102207	1.01194434843655	0.150736151975208
28	0.977183328856869	-41.4444608290897	712.872473205671	27.2747982577713	82	47	-15.4444608290897	707.722407201815	475.674938277088	29270.0988235474	1461.30630493164	2180.71557617188	61.5338258718543	712.872473205671	13.0696052594299	0.0274759172866423	0.969383201560564	0.078419992455254
28	0.977183328856869	-41.4444608290897	712.872473205671	27.2747982577713	82	48	-14.4444608290897	739.556081106114	397.0124156802	29962.4643936157	1581.67907714844	2091.18211364746	75.4698422775548	712.872473205671	13.3787584587602	0.0336985895915584	1.0243965303116	0.0850257863824622
28	0.977183328856869	-41.4444608290897	712.872473205671	27.2747982577713	82	49	-13.4444608290897	733.500496383129	459.459183649189	31829.1749191284	1595.78497314453	2186.84356689453	69.2753046447559	712.872473205671	14.2122769873156	0.0309326214233801	1.05170024976534	0.111008966842207
28	0.977183328856869	-41.4444608290897	712.872473205671	27.2747982577713	82	50	-12.4444608290897	700.076104147792	472.940441505163	34404.6795043945	1736.03477478027	2561.05480957031	72.7463259324989	712.872473205671	15.362284319925	0.0324824924488029	0.983348449646885	0.0572167206722137
28	0.977183328856869	-41.4444608290897	712.872473205671	27.2747982577713	82	51	-11.4444608290897	764.786678637296	402.366640407416	34970.5370635986	1883.72525787354	2512.89674377441	86.9121183311549	712.872473205671	15.6149495048444	0.03880776370783	0.994807396039737	0.0712400394497954
28	0.977183328856869	-41.4444608290897	712.872473205671	27.2747982577713	82	52	-10.4444608290897	752.08750534955	347.003629784469	33701.2583312988	1901.62384033203	2408.28268432617	97.1207660053337	712.872473205671	15.0481946026709	0.0433661014209496	0.995434623336835	0.0456262348844052
28	0.977183328856869	-41.4444608290897	712.872473205671	27.2747982577713	82	53	-9.44446082908973	720.798585308994	323.011561536015	36353.9006652832	1891.68914794922	2645.2896270752	112.546747529437	712.872473205671	16.2326452739388	0.0502540689155144	1.00766865363363	0.0610920287240107
28	0.977183328856869	-41.4444608290897	712.872473205671	27.2747982577713	82	54	-8.44446082908973	783.461332024683	338.594552093279	35724.5168151855	2052.90260314941	2415.11727905273	105.508244578442	712.872473205671	15.9516145016471	0.0471112556390235	1.04915811005477	0.0562993353935868
28	0.977183328856869	-41.4444608290897	712.872473205671	27.2747982577713	82	55	-7.44446082908973	667.414351279007	329.365139824331	37419.798789978	1825.06353759766	2811.34278869629	113.61189836282	712.872473205671	16.7085872179859	0.0507296771810686	1.00497078104954	0.0570104126176569
28	0.977183328856869	-41.4444608290897	712.872473205671	27.2747982577713	82	56	-6.44446082908973	706.411721658021	353.375431451289	34895.0682144165	1806.19703674316	2430.37147521973	98.7478616470444	712.872473205671	15.5812513586871	0.0440926277604982	1.05083385679684	0.031804026991596
28	0.977183328856869	-41.4444608290897	712.872473205671	27.2747982577713	82	57	-5.44446082908973	753.036291861949	378.353111075207	34109.2955551147	1888.03346252441	2381.54849243164	90.1520155554758	712.872473205671	15.230390278831	0.0402544338423679	1.0333261545676	0.0722566601564875
28	0.977183328856869	-41.4444608290897	712.872473205671	27.2747982577713	82	58	-4.44446082908973	713.725881086427	331.398536213749	38327.0947494507	1997.88787841797	2690.56156921387	115.652577067299	712.872473205671	17.1137105527333	0.0516408755097674	1.05085753107394	0.0423847457880919
28	0.977183328856869	-41.4444608290897	712.872473205671	27.2747982577713	82	59	-3.44446082908973	737.020697224084	326.397469491583	34847.6437530518	1827.13749694824	2378.4292755127	106.764442161064	712.872473205671	15.5600755166302	0.0476721695816685	1.07246024487986	0.074543726621447
28	0.977183328856869	-41.4444608290897	712.872473205671	27.2747982577713	82	60	-2.44446082908973	705.816569931776	343.135191349317	34225.1772232056	1734.08728027344	2575.4006652832	99.7425448804048	712.872473205671	15.2821334474442	0.0445367710241259	0.969476482654729	0.0528781368337257
28	0.977183328856869	-41.4444608290897	712.872473205671	27.2747982577713	82	61	-1.44446082908973	730.608415827071	342.281328865269	38935.7772445679	2157.44311523438	2874.83529663086	113.753728179237	712.872473205671	17.3854978120612	0.0507930066466013	0.995991509922679	0.0438632859623692
28	0.977183328856869	-41.4444608290897	712.872473205671	27.2747982577713	82	62	-0.444460829089735	732.897971089517	346.214029720565	36998.1055679321	2037.6941986084	2634.09449768066	106.864836176032	712.872473205671	16.5202939024784	0.047716997245352	1.02381129184733	0.0676668682430445
28	0.977183328856869	-41.4444608290897	712.872473205671	27.2747982577713	82	63	0.555539170910265	674.833464496917	316.303625517184	39651.2953262329	1937.12240600586	2824.2776184082	125.358333346321	705.575150947153	17.8881006302309	0.0565535744365319	1.07792473545796	0.0524302520911774
28	0.977183328856869	-41.4444608290897	712.872473205671	27.2747982577713	82	64	1.55553917091027	688.61166192291	321.28627544268	36716.6873168945	1815.8991394043	2942.09259033203	114.280285599828	692.245750563015	16.8831438132788	0.0525485995006062	0.932667356474692	0.067340339110782
28	0.977183328856869	-41.4444608290897	712.872473205671	27.2747982577713	82	65	2.55553917091027	688.907906959325	322.308001917385	38638.6571578979	2144.08526611328	2827.2795715332	119.881160033383	678.654598975802	18.1227189512696	0.0562279522799897	1.04575906024957	0.0624702866174922
28	0.977183328856869	-41.4444608290897	712.872473205671	27.2747982577713	82	66	3.55553917091027	676.386424143675	316.906703326753	39942.4458999634	2205.46176147461	2904.90258789063	126.038501176101	664.785642331015	19.125075210317	0.0603492289987874	1.06119100124915	0.0403231996075453
28	0.977183328856869	-41.4444608290897	712.872473205671	27.2747982577713	82	67	4.55553917091027	668.194395810827	357.323373249269	37867.1699752808	2038.6912689209	2717.97064208984	105.974511633373	650.621115387377	18.5261349191799	0.0518469719758749	1.07703866552782	0.0542477766380183
28	0.977183328856869	-41.4444608290897	712.872473205671	27.2747982577713	82	68	5.55553917091027	641.586257795504	327.140661443215	43569.3240966797	2025.24006652832	3357.76623535156	133.182233918795	636.14127466025	21.8010482054096	0.0666412059853151	1.01964880290134	0.0377166632899745
28	0.977183328856869	-41.4444608290897	712.872473205671	27.2747982577713	82	69	6.55553917091027	614.441898666499	317.921525267543	42654.2772674561	1824.35037231445	3603.34948730469	134.166056329658	621.32407555544	21.8521680978131	0.0687344717518692	0.951544173523346	0.0457183020210154
28	0.977183328856869	-41.4444608290897	712.872473205671	27.2747982577713	82	70	7.55553917091027	615.491889956538	327.107832480012	40696.4340286255	1768.94583129883	3274.35264587402	124.41289992991	606.144778417893	21.3712593838547	0.0653339885560845	0.999951020743949	0.0330959068228661
28	0.977183328856869	-41.4444608290897	712.872473205671	27.2747982577713	82	71	8.55553917091027	577.828105817449	334.811700421844	38343.3298416138	1685.07495117188	3189.35968017578	114.522072536006	590.57546337596	20.6663867950469	0.0617254019767182	0.994927327177293	0.0594864861372319
28	0.977183328856869	-41.4444608290897	712.872473205671	27.2747982577713	82	72	9.55553917091027	556.986920762576	334.246113490459	39725.5626449585	1594.2912902832	3371.5705871582	118.851232794043	574.584426764409	22.0072781911448	0.0658415380251623	0.998090644265758	0.0371749770374859
28	0.977183328856869	-41.4444608290897	712.872473205671	27.2747982577713	82	73	10.5555391709103	583.110223690134	332.652988269848	40716.3001098633	1730.83393859863	3449.09768676758	122.398720425245	558.135421755902	23.2208893193377	0.0698051427107605	0.994180166004898	0.0274988712280456
28	0.977183328856869	-41.4444608290897	712.872473205671	27.2747982577713	82	74	11.5555391709103	558.547618383135	312.711696149108	40680.1745376587	1532.77841949463	3620.59585571289	130.088433015507	541.1866910384	23.9268665350458	0.0765141401159392	0.964690123598972	0.0371084773942524
28	0.977183328856869	-41.4444608290897	712.872473205671	27.2747982577713	82	75	12.5555391709103	538.972008898538	327.189641521573	40769.4446411133	1438.79455566406	3580.23820495605	124.604936915233	523.689717385731	24.7805462904106	0.0757375636195887	0.994012807992304	0.0284951706498952
28	0.977183328856869	-41.4444608290897	712.872473205671	27.2747982577713	82	76	13.5555391709103	490.461061224979	307.033551297481	39886.2917175293	1234.23936462402	3853.96463012695	129.908576925796	505.587584533086	25.1117736378461	0.0817883698108146	0.954044636220047	0.0495834198755589
28	0.977183328856869	-41.4444608290897	712.872473205671	27.2747982577713	82	77	14.5555391709103	480.628024730017	343.369243201308	39039.4888763428	1201.8636932373	3811.22583007813	113.695357546788	486.812788628703	25.5265587740752	0.0743414248058021	0.959620967787123	0.0352862465913275
28	0.977183328856869	-41.4444608290897	712.872473205671	27.2747982577713	82	78	15.5555391709103	450.702071032471	323.922682255904	37144.2099380493	1109.91110992432	3928.19561767578	114.669987539511	467.284256861825	25.3023059607665	0.0781121772163436	0.907306678456305	0.0290228562022407
28	0.977183328856869	-41.4444608290897	712.872473205671	27.2747982577713	82	79	16.5555391709103	425.184429841263	318.418678206459	39975.582359314	1182.01652526855	4413.13320922852	125.544087377293	446.903191138039	28.4728847841089	0.0894196437988083	0.912826896172251	0.067789437657205
28	0.977183328856869	-41.4444608290897	712.872473205671	27.2747982577713	82	80	17.5555391709103	427.694287808703	325.271458553591	34934.4768295288	952.627571105957	3702.22616577148	107.400990498443	425.547115825987	26.131041499162	0.0803361033130939	0.941637833835831	0.0377999954550758
28	0.977183328856869	-41.4444608290897	712.872473205671	27.2747982577713	82	81	18.5555391709103	411.520812510233	322.85358309501	36376.8836135864	1087.78282928467	3978.90493774414	112.673005716283	403.061078902777	28.7279578427237	0.0889813814897932	0.934482472228641	0.0376413095515556
28	0.977183328856869	-41.4444608290897	712.872473205671	27.2747982577713	82	82	19.5555391709103	388.051650321155	314.551942178757	35730.94165802	968.364151000977	4234.8974609375	113.593136353024	379.244141503497	29.9899477083923	0.0953417979258551	0.917686763476435	0.042981414806678
28	0.977183328856869	-41.4444608290897	712.872473205671	27.2747982577713	82	83	20.5555391709103	386.630977485038	338.430617747095	35221.9092178345	1021.75930786133	4130.42471313477	104.074239654508	353.827647878425	31.6862799770723	0.0936271079372346	0.899371464860376	0.0507066716649153
28	0.977183328856869	-41.4444608290897	712.872473205671	27.2747982577713	82	84	21.5555391709103	432.097784583192	347.632911534162	32749.9478530884	1024.55447387695	3451.40542602539	94.2084214885105	326.438187014988	31.9344751573535	0.0918626346867486	0.906342814281176	0.0638706511579231
28	0.977183328856869	-41.4444608290897	712.872473205671	27.2747982577713	82	85	22.5555391709103	387.175642499423	326.786300715757	31812.6677246094	828.709403991699	3686.19979858398	97.3500653330031	296.529552456558	34.1493337130595	0.104500505799241	0.905618783962707	0.162724280820193
28	0.977183328856869	-41.4444608290897	712.872473205671	27.2747982577713	82	86	23.5555391709103	533.26132937331	391.546333104057	27005.0185165405	1020.52612304688	2375.91244506836	68.970173472072	263.244489056353	32.6539195605004	0.0833973320644591	0.929009114145429	0.122471227821997
28	0.977183328856869	-41.4444608290897	712.872473205671	27.2747982577713	82	87	24.5555391709103	595.305452559912	454.37606213899	32503.3772125244	1487.77890014648	2584.4051361084	71.5340879964357	225.090085425801	45.9644692103419	0.101159530706707	0.997775405220292	0.0950508134908564
28	0.977183328856869	-41.4444608290897	712.872473205671	27.2747982577713	82	88	25.5555391709103	500.330014347198	609.427843150104	34340.393737793	1319.57028198242	3058.61755371094	56.3485802688126	178.978859353412	61.0736198770788	0.100214685895203	0.939497309613819	0.170224380269575
28	0.977183328856869	-41.4444608290897	712.872473205671	27.2747982577713	82	89	26.5555391709103	616.092673216164	812.727692889041	33276.9491577148	1405.53692626953	2451.06985473633	40.9447708609802	115.764060199625	91.4997442269244	0.112583519704695	0.987429893142556	0.358810618301964
28	0.977183328856869	-41.4444608290897	712.872473205671	27.2747982577713	82	90	27.5555391709103	581.926477584714	797.504501379681	31032.1045837402	1264.33938598633	2339.31735229492	38.9115102548697	0	Inf	Inf	0.994397865303219	0.59712031014712
28	0.977183328856869	-41.4444608290897	712.872473205671	27.2747982577713	82	91	28.5555391709103	654.891204000781	745.996609073689	28836.5867996216	1372.78436279297	2069.43099975586	38.6551177966187	0	Inf	Inf	1.00873103731988	0.877748995462953
28	0.977183328856869	-41.4444608290897	712.872473205671	27.2747982577713	82	92	29.5555391709103	535.27723292167	708.443729965625	28863.0959396362	1111.59577941895	2370.00103759766	40.7415504136605	0	Inf	Inf	0.92740626297604	0.152894752385644
28	0.977183328856869	-41.4444608290897	712.872473205671	27.2747982577713	82	93	30.5555391709103	595.445317574337	897.930781066563	25649.0309524536	1060.02415466309	1978.23052978516	28.5645970639158	0	Inf	Inf	0.931678984299856	0.419519132645126
28	0.977183328856869	-41.4444608290897	712.872473205671	27.2747982577713	82	94	31.5555391709103	570.837100053642	861.64509923236	25645.6667480469	1059.82550048828	1980.38140869141	29.7636077439477	0	Inf	Inf	0.905343437665702	0.168265603466529
28	0.977183328856869	-41.4444608290897	712.872473205671	27.2747982577713	82	95	32.5555391709103	601.776284798923	848.122316063368	23527.9301071167	939.537292480469	1783.12559509277	27.7411991896683	0	Inf	Inf	0.930992383389696	0.297304820330953
28	0.977183328856869	-41.4444608290897	712.872473205671	27.2747982577713	82	96	33.5555391709103	660.325361304062	1115.84898488218	21754.7774963379	902.842498779297	1605.14595031738	19.496166408786	0	Inf	Inf	0.918333724460036	0.481215514765308
29	0.949388717423887	-11.3500389501409	703.8112272359	38.3142475882021	62	26	-11.3500389501409	734.198205112192	416.123171252388	18931.833656311	1056.94692230225	1388.82373046875	45.4957449241116	703.8112272359	8.56222461818017	0.0205761784243132	1.00984535986254	0.495363776320716
29	0.949388717423887	-11.3500389501409	703.8112272359	38.3142475882021	62	27	-10.3500389501409	700.894218087398	442.066483188332	17463.5132675171	893.556762695313	1307.94616699219	39.5042689994599	703.8112272359	7.89815323404795	0.0178664375934674	0.998212699430194	0.350155739270206
29	0.949388717423887	-11.3500389501409	703.8112272359	38.3142475882021	62	28	-9.35003895014091	721.998883294929	384.042965562564	17615.6603927612	904.024383544922	1348.43566131592	45.8689833491859	703.8112272359	7.96696420529354	0.0207449814726411	0.975897479864985	0.083305317862974
29	0.949388717423887	-11.3500389501409	703.8112272359	38.3142475882021	62	29	-8.35003895014091	727.330555037428	436.999773025193	18045.0081863403	988.638931274414	1320.03643798828	41.2929463588075	703.8112272359	8.16114361309321	0.0186753955421911	1.03359222845258	0.076344679401478
29	0.949388717423887	-11.3500389501409	703.8112272359	38.3142475882021	62	30	-7.35003895014091	704.416600838087	338.671080659627	21536.7893676758	1154.30475616455	1582.90730285645	63.5920531677188	703.8112272359	9.74035750937431	0.0287605233089377	1.0380752883514	0.0693838372449411
29	0.949388717423887	-11.3500389501409	703.8112272359	38.3142475882021	62	31	-6.35003895014091	699.025290252786	398.005152234138	20362.3033599854	1077.2049407959	1539.55889892578	51.1609039372602	703.8112272359	9.20917742448048	0.0231383372119337	1.00269815324137	0.186690119627643
29	0.949388717423887	-11.3500389501409	703.8112272359	38.3142475882021	62	32	-5.35003895014091	713.313349584113	334.063516282599	20352.838508606	1145.35213470459	1422.37643432617	60.925056214126	703.8112272359	9.20489679403764	0.0275543312734899	1.08589044115251	0.117248825984991
29	0.949388717423887	-11.3500389501409	703.8112272359	38.3142475882021	62	33	-4.35003895014091	628.218797017517	334.346093692595	22045.1377944946	1002.39591217041	1780.79586791992	65.9350840652063	703.8112272359	9.97026621730713	0.0298201965131197	0.977917183253289	0.0582516965973206
29	0.949388717423887	-11.3500389501409	703.8112272359	38.3142475882021	62	34	-3.35003895014091	712.126385794512	438.198630343952	17802.0797348022	923.939819335938	1284.970703125	40.6255941987518	703.8112272359	8.05127533482835	0.0183735748523648	1.04586651200027	0.163615755739753
29	0.949388717423887	-11.3500389501409	703.8112272359	38.3142475882021	62	35	-2.35003895014091	686.08224417227	354.622252848473	18992.470451355	986.644493103027	1418.44189453125	53.5569054079364	703.8112272359	8.58964857872822	0.0242219672051954	1.0274821175762	0.217977598769069
29	0.949388717423887	-11.3500389501409	703.8112272359	38.3142475882021	62	36	-1.35003895014091	711.678346983545	312.06327185438	19493.5233764648	974.755271911621	1437.04782104492	62.4665737195796	703.8112272359	8.8162577793091	0.0282515072245448	1.02214188012725	0.0675703662135527
29	0.949388717423887	-11.3500389501409	703.8112272359	38.3142475882021	62	37	-0.350038950140913	706.451850170442	313.890957798606	22680.3063735962	1275.34374237061	1657.03458404541	72.2553670633226	703.8112272359	10.2575313678154	0.0326786456027723	1.04434794971286	0.0573598045285664
29	0.949388717423887	-11.3500389501409	703.8112272359	38.3142475882021	62	38	0.649961049859087	723.605103272507	303.805357116128	20657.5468139648	1141.71128845215	1543.47962188721	67.9959925988685	697.815982849577	9.42297330069453	0.0310164817044113	1.01515375071261	0.0541849963289437
29	0.949388717423887	-11.3500389501409	703.8112272359	38.3142475882021	62	39	1.64996104985909	666.90150226461	301.900801558144	21236.2897415161	999.684722900391	1681.31976318359	70.3419455394395	688.490035248554	9.81818272525563	0.0325212211248956	0.993498865813158	0.0548073884221995
29	0.949388717423887	-11.3500389501409	703.8112272359	38.3142475882021	62	40	2.64996104985909	699.272023932602	318.484393043642	21241.1482315063	1059.82820129395	1558.50210571289	66.6944713632975	679.036016241252	9.95715590081694	0.0312641878795377	1.04683788442389	0.0567552769303957
29	0.949388717423887	-11.3500389501409	703.8112272359	38.3142475882021	62	41	3.64996104985909	647.857641274104	311.516587626418	22152.3679733276	1023.08092498779	1723.61692810059	71.111359244515	669.44849993784	10.5330249137105	0.0338120836324198	1.01099391172894	0.0550921121926644
29	0.949388717423887	-11.3500389501409	703.8112272359	38.3142475882021	62	42	4.64996104985909	663.05581977297	296.144198669795	19911.6981964111	1011.62877655029	1482.90480041504	67.2364958889942	659.721666148126	9.60721878914697	0.0324410163437278	1.05673712541752	0.134039454271162
29	0.949388717423887	-11.3500389501409	703.8112272359	38.3142475882021	62	43	5.64996104985909	634.943579787447	309.524031553722	21363.1786422729	955.899284362793	1669.91289520264	69.019450719338	649.84925906051	10.4641359012655	0.0338071840455766	1.01292130144084	0.0641063361876192
29	0.949388717423887	-11.3500389501409	703.8112272359	38.3142475882021	62	44	6.64996104985909	642.600163382981	301.210689700937	24547.983039856	1092.89987945557	1889.98291015625	81.4977153175702	639.824540180922	12.2125132700422	0.0405447538471084	1.04445901216938	0.0255192492905
29	0.949388717423887	-11.3500389501409	703.8112272359	38.3142475882021	62	45	7.64996104985909	647.859294670076	294.956561261376	21950.4196929932	1093.8974609375	1646.94214630127	74.4191605676532	629.640234526005	11.0968696265463	0.0376220470536093	1.05786032092087	0.0464311238855408
29	0.949388717423887	-11.3500389501409	703.8112272359	38.3142475882021	62	46	8.64996104985909	641.849696238675	297.239733625989	22015.4462356567	1121.34674835205	1707.67352294922	74.0662964775711	619.288468849693	11.315783416045	0.0380695517318807	1.04166747823303	0.045791469662307
29	0.949388717423887	-11.3500389501409	703.8112272359	38.3142475882021	62	47	9.64996104985909	608.183443066603	300.219528436447	21445.5255355835	1007.35107421875	1788.04074859619	71.4328133392005	608.760700412265	11.2134748313422	0.037350917476096	0.982495583783317	0.0502048869391374
29	0.949388717423887	-11.3500389501409	703.8112272359	38.3142475882021	62	48	10.6499610498591	597.198691899757	314.869147031457	21386.2353820801	944.778106689453	1766.52496337891	67.9210255552395	598.047634459552	11.3827891929068	0.0361508559991418	1.00299869877249	0.0659678393433842
29	0.949388717423887	-11.3500389501409	703.8112272359	38.3142475882021	62	49	11.6499610498591	609.019430387199	305.015583383337	23013.8179473877	1115.97839355469	1862.99771881104	75.451285774027	587.139128145025	12.4766438146123	0.0409049389418635	1.02346948529067	0.0435331472213425
29	0.949388717423887	-11.3500389501409	703.8112272359	38.3142475882021	62	50	12.6499610498591	558.212425853814	298.382008077587	21899.4054412842	808.88956451416	1966.49208068848	73.3938536789718	576.024078068907	12.1015726927199	0.0405573136620664	0.949909845210917	0.0607296006657058
29	0.949388717423887	-11.3500389501409	703.8112272359	38.3142475882021	62	51	13.6499610498591	531.25064457518	305.93392111184	22867.1809997559	799.434097290039	2083.77716064453	74.7454905185108	564.690287884756	12.8899857807753	0.0421332349610985	0.971167332804571	0.0533052902696701
29	0.949388717423887	-11.3500389501409	703.8112272359	38.3142475882021	62	52	14.6499610498591	570.190436523697	316.544232059037	21209.5700531006	847.003944396973	1804.3692779541	67.003495578289	553.124311477631	12.2056031339035	0.0385589181471077	0.993042990233802	0.0701522442332579
29	0.949388717423887	-11.3500389501409	703.8112272359	38.3142475882021	62	53	15.6499610498591	526.153867482469	303.346420421881	22423.8538742065	763.233520507813	2085.81085968018	73.9216036998902	541.311265967962	13.1860074290844	0.0434684787469914	0.959630813319711	0.0516952981645801
29	0.949388717423887	-11.3500389501409	703.8112272359	38.3142475882021	62	54	16.6499610498591	493.662047234909	308.212316096588	24610.151763916	866.344573974609	2334.94436645508	79.8480478508965	529.234607126246	14.8018563061755	0.0480248696536086	0.973073220173723	0.0464002553771711
29	0.949388717423887	-11.3500389501409	703.8112272359	38.3142475882021	62	55	17.6499610498591	542.913429196481	316.063999645139	20958.958770752	857.56485748291	1822.89167022705	66.3123886120648	516.875857528968	12.907245876685	0.0408374439707675	1.00335509629613	0.0653332028466023
29	0.949388717423887	-11.3500389501409	703.8112272359	38.3142475882021	62	56	18.6499610498591	480.251103813269	310.6910500132	22234.9786911011	747.499847412109	2255.84300231934	71.566202792634	504.214274701283	14.036916231014	0.0451796607286166	0.91757452373534	0.0517700207964783
29	0.949388717423887	-11.3500389501409	703.8112272359	38.3142475882021	62	57	19.6499610498591	493.73273427161	302.790000780898	21277.5287628174	812.025833129883	2030.19169616699	70.2715700912925	491.226442212525	13.7876286306154	0.0455352838437761	0.95142267198841	0.044080750393839
29	0.949388717423887	-11.3500389501409	703.8112272359	38.3142475882021	62	58	20.6499610498591	490.656562775653	313.220053190353	21573.7539825439	807.28150177002	2098.60795593262	68.8773077036449	477.885760663581	14.3698342574701	0.0458777594573011	0.941429041215404	0.0477412108789534
29	0.949388717423887	-11.3500389501409	703.8112272359	38.3142475882021	62	59	21.6499610498591	448.504027438025	301.850601513206	21934.304901123	648.065216064453	2285.00402832031	72.6660963773611	464.161806874762	15.0419659549474	0.0498324862681757	0.934154524695212	0.0305994995150011
29	0.949388717423887	-11.3500389501409	703.8112272359	38.3142475882021	62	60	22.6499610498591	446.10752396585	321.423736415089	21131.9396514893	627.082206726074	2217.66609191895	65.7448011997451	450.019516996184	14.9471412933527	0.0465029168662573	0.914111839541287	0.0378731782875898
29	0.949388717423887	-11.3500389501409	703.8112272359	38.3142475882021	62	61	23.6499610498591	439.655731005011	319.758641974759	21293.0035934448	628.437446594238	2198.50154876709	66.5908619762202	435.418130529395	15.5661261557938	0.0486808614762086	0.945356827495839	0.0513953802968815
29	0.949388717423887	-11.3500389501409	703.8112272359	38.3142475882021	62	62	24.6499610498591	446.642849450147	318.355195792704	18870.7817840576	628.856994628906	1962.9380645752	59.2758718357632	420.309803728092	14.2912593249156	0.0448909253368093	0.909790587398533	0.0829237870126883
29	0.949388717423887	-11.3500389501409	703.8112272359	38.3142475882021	62	63	25.6499610498591	443.244676604043	357.528539213215	19736.5531845093	676.15064239502	2108.41172790527	55.2027349423405	404.637756303316	15.525837369245	0.0434254490660005	0.879256354153458	0.0899618006925861
29	0.949388717423887	-11.3500389501409	703.8112272359	38.3142475882021	62	64	26.6499610498591	438.577957540977	399.841825629113	20196.2721862793	677.810523986816	2177.4182434082	50.5106541930734	388.333743759689	16.554505510419	0.0414026358657503	0.908272021512969	0.103197438074938
29	0.949388717423887	-11.3500389501409	703.8112272359	38.3142475882021	62	65	27.6499610498591	455.339856216904	399.149900800134	22233.9769515991	680.592498779297	2240.50354003906	55.7033257606453	371.314528747059	19.0601070654513	0.0477517519790021	0.929691233568982	0.0512970216279393
29	0.949388717423887	-11.3500389501409	703.8112272359	38.3142475882021	62	66	28.6499610498591	492.983438022155	397.793611708496	20071.0507659912	679.799446105957	1953.19534301758	50.4559404053459	353.47681957221	18.0742089188301	0.0454361467525902	0.907284324715438	0.0804782059071171
29	0.949388717423887	-11.3500389501409	703.8112272359	38.3142475882021	62	67	29.6499610498591	510.975184190475	533.28545138324	20101.4824981689	821.504936218262	1827.79065704346	37.6936637705559	334.689773807207	19.117705728898	0.0358489167092602	0.95812816292357	0.281231648992427
29	0.949388717423887	-11.3500389501409	703.8112272359	38.3142475882021	62	68	30.6499610498591	486.16061668502	496.456257698444	18503.8230438232	653.101692199707	1830.29611206055	37.2718094633481	314.783461140121	18.7111158436071	0.0376893544062698	0.890743548590034	0.392440064057956
29	0.949388717423887	-11.3500389501409	703.8112272359	38.3142475882021	62	69	31.6499610498591	610.573483348842	530.654156627958	19497.5913009644	918.102043151855	1573.00938415527	36.7425583262399	293.530254187858	21.1435652009351	0.039844341058764	0.973137266100507	0.361492510325369
29	0.949388717423887	-11.3500389501409	703.8112272359	38.3142475882021	62	70	32.6499610498591	589.589271497395	640.928835399607	18979.1695404053	825.126495361328	1569.26542663574	29.6119763882555	270.612994587885	22.3243429439501	0.0348312350934115	0.967150034162229	0.249273778795368
29	0.949388717423887	-11.3500389501409	703.8112272359	38.3142475882021	62	71	33.6499610498591	581.686380769889	997.332532368267	16782.554397583	752.315246582031	1413.14520263672	16.8274410519139	245.566234560163	21.7540208234904	0.0218122041720962	0.971728837973419	0.33113819862921
29	0.949388717423887	-11.3500389501409	703.8112272359	38.3142475882021	62	72	34.6499610498591	583.556539410225	808.38060058271	15975.6366653442	630.828773498535	1315.89739990234	19.7625186129262	217.656054986512	23.3634809239488	0.0289015853511422	0.97831744053135	0.652344126101113
29	0.949388717423887	-11.3500389501409	703.8112272359	38.3142475882021	62	73	35.6499610498591	545.227651990723	649.746413851657	18352.4841003418	772.492874145508	1704.53518676758	28.2456104552381	185.59509958112	31.4759233317811	0.0484433967787429	0.915089979079476	0.165829792751241
30	-0.368011489184298	-6.00002789714388	831.491849174121	125.08329249832	42	28	-6.00002789714388	770.906975719101	508.829392461435	38263.3465194702	1873.80935668945	2527.08489990234	75.198774061328	831.491849174121	14.6478904005143	0.0287874297702339	1.02465977429167	0.219939569176194
30	-0.368011489184298	-6.00002789714388	831.491849174121	125.08329249832	42	29	-5.00002789714388	848.18280329932	407.72392941035	34602.0329666138	1868.49261474609	2222.76858520508	84.8663285882073	831.491849174121	13.2462743757145	0.0324883417926224	1.03882902895083	0.109846093859606
30	-0.368011489184298	-6.00002789714388	831.491849174121	125.08329249832	42	30	-4.00002789714388	860.550049580084	372.636353059413	37923.6321563721	1952.6436920166	2277.84797668457	101.77115529661	831.491849174121	14.5178416930493	0.0389598104797215	1.07645632414838	0.0634969481896511
30	-0.368011489184298	-6.00002789714388	831.491849174121	125.08329249832	42	31	-3.00002789714388	824.513010217003	434.872202039832	39456.0589294434	2092.77897644043	2526.24703979492	90.730239238951	831.491849174121	15.1044819496024	0.0347331512079932	1.05442139257636	0.130871094869696
30	-0.368011489184298	-6.00002789714388	831.491849174121	125.08329249832	42	32	-2.00002789714388	804.112311386173	435.148293719728	37981.8825378418	2015.64001464844	2717.07330322266	87.2849166273079	831.491849174121	14.5401409763366	0.0334142203616261	0.954408543677579	0.129228542564507
30	-0.368011489184298	-6.00002789714388	831.491849174121	125.08329249832	42	33	-1.00002789714388	777.634133167351	507.145985411222	37308.6965866089	1850.66345214844	2528.64126586914	73.5659901879277	831.491849174121	14.2824334068273	0.0281623710286226	1.00068784176464	0.292286082824695
30	-0.368011489184298	-6.00002789714388	831.491849174121	125.08329249832	42	34	-2.78971438802955e-05	973.752810095713	806.5122988685	33641.6009063721	1579.33819580078	1976.91009521484	41.7124462374222	831.491849174121	12.8786038807043	0.0159682671904351	1.04485371320037	0.21402794903323
30	-0.368011489184298	-6.00002789714388	831.491849174121	125.08329249832	42	35	0.99997210285612	810.359289767228	430.668876763798	35678.9321136475	1814.94177246094	2235.01184082031	82.845392454992	828.161519856004	13.7134563101036	0.0318422274048486	1.08341441592668	0.282630834379151
30	-0.368011489184298	-6.00002789714388	831.491849174121	125.08329249832	42	36	1.99997210285612	789.236714128741	407.149997301885	37077.4350585938	1996.10359191895	2672.70907592773	91.0657873125376	824.817650453866	14.3087555497795	0.0351436955534846	0.948376840202517	0.107761304426335
30	-0.368011489184298	-6.00002789714388	831.491849174121	125.08329249832	42	37	2.99997210285612	823.881596294104	517.310559562321	38636.702255249	1814.87919616699	2719.23208618164	74.6876350019574	821.46016947279	14.9714432353773	0.0289409194508694	0.905341733082035	0.334556427588772
30	-0.368011489184298	-6.00002789714388	831.491849174121	125.08329249832	42	38	3.99997210285612	823.765141265864	419.698338321213	37749.5155105591	1984.79107666016	2508.07525634766	89.9444006892107	818.088909324832	14.6879438758999	0.034996430852339	1.01064287526952	0.213908256564806
30	-0.368011489184298	-6.00002789714388	831.491849174121	125.08329249832	42	39	4.99997210285612	796.453228009936	394.239202598656	41501.7087554932	2062.66268920898	2724.55474853516	105.270375147707	814.703698954608	16.2149800072651	0.0411298011470774	0.992330859320638	0.0833251916186154
30	-0.368011489184298	-6.00002789714388	831.491849174121	125.08329249832	42	40	5.99997210285612	839.824731616964	377.068840687889	40801.25340271	1933.43646240234	3332.07525634766	108.206377722105	811.304363738018	16.0081011606224	0.0424540546267858	0.829637282586603	0.066011421482682
30	-0.368011489184298	-6.00002789714388	831.491849174121	125.08329249832	42	41	6.99997210285612	791.226873236841	414.372552116275	37451.5131149292	1999.51945495605	2365.19631958008	90.381259385202	807.890725377126	14.7559397608619	0.0356103214016001	1.03989788455433	0.0596844699042169
30	-0.368011489184298	-6.00002789714388	831.491849174121	125.08329249832	42	42	7.99997210285612	808.696844740677	589.48159373783	39973.0649032593	2086.37887573242	2453.37446594238	67.8105395111577	804.462601791038	15.816548477761	0.026831284718273	1.09182398744326	0.116400329417045
31	-0.376390648663767	4.99999999999998	600	57.9849868571248	37	28	4.99999999999998	578.4063743492	377.680051543122	17603.6685180664	717.406211853027	1377.42750549316	46.6100034834815	573.548151395925	9.7697494251617	0.0258677930837081	1.00840365110011	0.393963777674985
31	-0.376390648663767	4.99999999999998	600	57.9849868571248	37	29	5.99999999999998	471.681332805045	452.101437261088	17376.6521835327	568.962600708008	1613.96014404297	38.4352951603154	568.110005512682	9.73607245977671	0.0215351504272129	0.93418090754362	0.276975509884327
31	-0.376390648663767	4.99999999999998	600	57.9849868571248	37	30	6.99999999999998	557.332379143879	395.940451050761	16525.2500076294	728.68090057373	1363.13821411133	41.7367055166354	562.619298244875	9.3493957023809	0.0236131359591301	0.940403416345224	0.232532988233303
31	-0.376390648663767	4.99999999999998	600	57.9849868571248	37	31	7.99999999999998	423.781549668987	439.99012379955	16287.6744766235	574.818504333496	1680.13633728027	37.0182729011523	557.074475408354	9.30670500573957	0.0211520770633922	0.882143095944048	0.206217381464993
31	-0.376390648663767	4.99999999999998	600	57.9849868571248	37	32	8.99999999999998	448.168615595629	409.451648130242	19018.1678466797	617.429107666016	1839.92164611816	46.4478966772414	551.473904682197	10.9772571128083	0.0268096542361861	0.914168488918066	0.231366650172742
31	-0.376390648663767	4.99999999999998	600	57.9849868571248	37	33	9.99999999999998	530.425829733421	441.769744862234	19625.3494338989	741.250900268555	1660.37149047852	44.4243854680884	545.815869995886	11.4451467757223	0.0259074934597241	0.962730544615011	0.140595090806607
31	-0.376390648663767	4.99999999999998	600	57.9849868571248	37	34	11	568.421538145142	429.09841678705	19190.1254653931	755.919227600098	1623.33981323242	44.7219675362181	540.098565387192	11.3097998110083	0.0263571231413354	0.952995513341821	0.214653841392947
31	-0.376390648663767	4.99999999999998	600	57.9849868571248	37	35	12	595.960630749981	526.514588588895	19928.4715805054	903.984283447266	1686.62683105469	37.8497994403449	534.320088268483	11.871965250575	0.0225482171014347	0.903895765841836	0.29605860673143
31	-0.376390648663767	4.99999999999998	600	57.9849868571248	37	36	13	561.744691441117	429.046522078731	17704.7408218384	758.158012390137	1465.16856384277	41.2653171876534	528.478432030273	10.6638108470434	0.0248546726247242	0.93544483340991	0.218485285767439
31	-0.376390648663767	4.99999999999998	600	57.9849868571248	37	37	14	602.620997939919	679.490902675055	16964.92137146	708.712882995605	1374.0798034668	24.9671059681176	522.571477900499	10.3337101606885	0.0152080184149724	0.954983290633568	0.173820092652636
31	-0.376390648663767	4.99999999999998	600	57.9849868571248	37	38	15	480.785594305793	377.606036709152	16390.9694519043	544.899345397949	1499.6609954834	43.4075937841251	516.596985965897	10.0995703854573	0.0267463160109285	0.928683827307212	0.20990144503781
31	-0.376390648663767	4.99999999999998	600	57.9849868571248	37	39	16	558.236948969095	431.801805875148	16960.0859222412	687.628120422363	1366.97163391113	39.2774779805926	510.552585247578	10.5739607937898	0.0244879957654628	0.998944171752235	0.237350799436059
31	-0.376390648663767	4.99999999999998	600	57.9849868571248	37	40	17	549.387847378127	441.424996214704	19102.9954452515	792.390007019043	1648.4429473877	43.2757447110222	504.435762706137	12.0544036634647	0.0273079317366106	0.924999711769893	0.183480947200247
31	-0.376390648663767	4.99999999999998	600	57.9849868571248	37	41	18	659.235646139201	533.488768928378	19320.9562988281	935.598457336426	1512.0131072998	36.2162381368182	498.243851031659	12.3434566983772	0.0231372381524949	0.949678060497139	0.126508949167586
31	-0.376390648663767	4.99999999999998	600	57.9849868571248	37	42	19	477.922083165555	545.925572115055	21353.5468902588	724.039535522461	2022.95034790039	39.1143921094037	491.974015050384	13.8158619608445	0.025307226234738	0.91746281241536	0.113718428328841
31	-0.376390648663767	4.99999999999998	600	57.9849868571248	37	43	20	505.371205018314	429.496376356579	21185.9541625977	732.667610168457	2019.18550109863	49.3274340107785	485.623236551477	13.8866885902743	0.0323324930190917	0.877340303118706	0.10225340842158
31	-0.376390648663767	4.99999999999998	600	57.9849868571248	37	44	21	473.117539925423	545.443800992226	18086.1290130615	644.311653137207	1777.00146484375	33.1585563538549	479.188297303542	12.0140531395453	0.0220261979651988	0.889051084214277	0.206699423399773
31	-0.376390648663767	4.99999999999998	600	57.9849868571248	37	45	22	550.843481825986	578.12057323367	16883.7052078247	716.520034790039	1397.90426635742	29.2044704677903	472.665759989662	11.3700858788267	0.0196673261690534	0.948362912596337	0.254754910865351
31	-0.376390648663767	4.99999999999998	600	57.9849868571248	37	46	23	595.651622139606	682.564831906064	16986.1689224243	719.744956970215	1359.66638183594	24.8857956466793	466.051946740426	11.6014224041144	0.0169968065476175	0.973998069914617	0.334755350148041
31	-0.376390648663767	4.99999999999998	600	57.9849868571248	37	47	24	622.513882864948	958.670154964956	19142.0512619019	883.687072753906	1454.3316192627	19.9672965333959	459.342914884379	13.2648266927856	0.013836695159526	1.01464197773285	0.580489327941484
32	0.968245491180819	-46.4337176014419	695.671255066844	42.9229031259307	104	28	-46.4337176014419	536.905197110962	270.758133505447	19134.1026611328	744.760780334473	1622.06112670898	70.6686163529335	695.671255066844	8.75496004173542	0.0323349844689311	0.961463601377398	0.446990121708068
32	0.968245491180819	-46.4337176014419	695.671255066844	42.9229031259307	104	29	-45.4337176014419	510.49846076516	374.759510908399	18915.4750671387	741.400566101074	1687.15731811523	50.4736358025671	695.671255066844	8.6549252565491	0.0230946113564136	0.924504767929272	0.454320380288874
32	0.968245491180819	-46.4337176014419	695.671255066844	42.9229031259307	104	30	-44.4337176014419	666.886999871284	833.0932809664	17611.8036193848	840.028022766113	1267.98429870605	21.1402540648927	695.671255066844	8.05842007233572	0.00967289048711068	1.03051023493291	1.37687244109643
32	0.968245491180819	-46.4337176014419	695.671255066844	42.9229031259307	104	31	-43.4337176014419	732.645667089976	594.928126693617	23504.1653671265	1216.96536254883	1743.2258605957	39.5075712721024	695.671255066844	10.7545168042571	0.018077001778394	0.990971979848081	0.215279003979637
32	0.968245491180819	-46.4337176014419	695.671255066844	42.9229031259307	104	32	-42.4337176014419	669.085091594508	594.741906465302	20749.932762146	995.795516967773	1623.90814208984	34.8889703862773	695.671255066844	9.49429588722243	0.0159637244055146	0.92997265538211	0.854261239475288
32	0.968245491180819	-46.4337176014419	695.671255066844	42.9229031259307	104	33	-41.4337176014419	550.511155855509	492.487446821942	24210.847114563	1042.63912200928	2127.11820983887	49.1603334679846	695.671255066844	11.0778646283282	0.0224936994837422	0.94344871104343	0.148007110198858
32	0.968245491180819	-46.4337176014419	695.671255066844	42.9229031259307	104	34	-40.4337176014419	724.685479771691	715.472469245217	22035.9439086914	1145.31382751465	1801.03895568848	30.7991500105351	695.671255066844	10.0827204609079	0.0140923947381855	0.884013385372402	0.288865953507713
32	0.968245491180819	-46.4337176014419	695.671255066844	42.9229031259307	104	35	-39.4337176014419	675.826819865045	621.147969175907	20460.5080337524	946.881881713867	1750.94990539551	32.939829234084	695.671255066844	9.3618673131183	0.0150718794517495	0.857109173146217	0.399858698725553
32	0.968245491180819	-46.4337176014419	695.671255066844	42.9229031259307	104	36	-38.4337176014419	701.953830177084	345.745089804743	21082.8252258301	1034.8675994873	1614.96717834473	60.9779454503214	695.671255066844	9.64661346748027	0.0279009413349243	0.954008135514815	0.155196871366091
32	0.968245491180819	-46.4337176014419	695.671255066844	42.9229031259307	104	37	-37.4337176014419	653.0780175861	906.235260361869	18942.7408828735	883.712188720703	1385.10046386719	20.9026747373629	695.671255066844	8.66740094623738	0.00956418418631869	1.02758749233811	0.216980859534322
32	0.968245491180819	-46.4337176014419	695.671255066844	42.9229031259307	104	38	-36.4337176014419	621.341653970179	426.508422842357	21574.804649353	990.407768249512	1658.54870605469	50.5847094544423	695.671255066844	9.87172254474308	0.0231454339845284	1.01103832349244	0.196413085437724
32	0.968245491180819	-46.4337176014419	695.671255066844	42.9229031259307	104	39	-35.4337176014419	551.878788081564	413.325764190344	20457.3940734863	848.668724060059	1696.42120361328	49.4946017061383	695.671255066844	9.36044249596413	0.0226466465604924	0.94657311943081	2.0091367747339
32	0.968245491180819	-46.4337176014419	695.671255066844	42.9229031259307	104	40	-34.4337176014419	712.141202203151	902.815555381046	20572.111618042	1075.83752441406	1479.97009277344	22.7866162644476	695.671255066844	9.41293241600156	0.0104261965358236	1.00641778605136	0.652854141295257
32	0.968245491180819	-46.4337176014419	695.671255066844	42.9229031259307	104	41	-33.4337176014419	647.924688772305	341.091000133576	23671.7228088379	1117.5775604248	1765.74256896973	69.4000216938229	695.671255066844	10.8311840372525	0.0317545289468526	0.995450709525981	0.397598904834768
32	0.968245491180819	-46.4337176014419	695.671255066844	42.9229031259307	104	42	-32.4337176014419	668.947736330791	441.29655405497	25505.8397216797	1245.91233062744	1937.04750061035	57.7975048463727	695.671255066844	11.6703987403501	0.026445705576247	0.971402235856579	0.398906526527846
32	0.968245491180819	-46.4337176014419	695.671255066844	42.9229031259307	104	43	-31.4337176014419	725.716720598571	323.053983786191	25044.0656433105	1295.81269836426	1750.37101745605	77.5228503601604	695.671255066844	11.4591103577157	0.0354711934625136	1.02944429165266	0.393645234576937
32	0.968245491180819	-46.4337176014419	695.671255066844	42.9229031259307	104	44	-30.4337176014419	718.646355396486	336.063668712863	24997.2835617065	1245.25734710693	1855.09596252441	74.3825824952966	695.671255066844	11.4377048461866	0.0340343390584095	0.976015806498427	0.130890564203047
32	0.968245491180819	-46.4337176014419	695.671255066844	42.9229031259307	104	45	-29.4337176014419	679.674176312216	310.536155808571	25341.6486206055	1303.1015625	1844.80807495117	81.6061129971199	695.671255066844	11.5952718031442	0.0373395225845847	1.03017974149807	0.110483006573941
32	0.968245491180819	-46.4337176014419	695.671255066844	42.9229031259307	104	46	-28.4337176014419	736.414889769225	320.874927438978	29464.1021194458	1529.55746459961	2302.9271697998	91.8242579892725	695.671255066844	13.4815330141062	0.0420149156610875	0.923491723340992	0.122879022197112
32	0.968245491180819	-46.4337176014419	695.671255066844	42.9229031259307	104	47	-27.4337176014419	738.897961970155	319.919095578372	27409.8297042847	1565.9146270752	1890.5207824707	85.6773793222042	695.671255066844	12.5415844192809	0.0392023626992549	1.05654739890484	0.118419902871973
32	0.968245491180819	-46.4337176014419	695.671255066844	42.9229031259307	104	48	-26.4337176014419	738.004087402229	314.352814955242	30548.1806869507	1600.13999938965	2285.3681640625	97.1780090192614	695.671255066844	13.977561738771	0.0444645667981729	0.970376510422162	0.0945877337318374
32	0.968245491180819	-46.4337176014419	695.671255066844	42.9229031259307	104	49	-25.4337176014419	731.177481527427	299.159288005871	32133.4670715332	1614.19209289551	2303.58810424805	107.41256701648	695.671255066844	14.702922065175	0.0491474697749865	1.0195174868231	0.113339183267657
32	0.968245491180819	-46.4337176014419	695.671255066844	42.9229031259307	104	50	-24.4337176014419	745.797499193664	295.057852454538	32288.7414703369	1737.06600952148	2398.8706817627	109.43190022476	695.671255066844	14.7739690947173	0.0500714316593004	0.967733502745446	0.0649559625317473
32	0.968245491180819	-46.4337176014419	695.671255066844	42.9229031259307	104	51	-23.4337176014419	725.426428895349	305.262721989313	33443.6591262817	1850.89414978027	2298.67916870117	109.556970822833	695.671255066844	15.3024108047031	0.0501286587008773	1.0741512503133	0.0727315092449113
32	0.968245491180819	-46.4337176014419	695.671255066844	42.9229031259307	104	52	-22.4337176014419	769.753741124768	318.939735344914	31984.5662155151	1776.54975891113	2223.10887145996	100.284043256403	695.671255066844	14.6347913005552	0.045885757335092	1.01533038911865	0.0542759219610479
32	0.968245491180819	-46.4337176014419	695.671255066844	42.9229031259307	104	53	-21.4337176014419	763.295174192388	312.539989370356	31091.1901245117	1696.44699859619	2174.39767456055	99.4790784601616	695.671255066844	14.2260200026534	0.0455174393245267	1.01385470602677	0.125473597540758
32	0.968245491180819	-46.4337176014419	695.671255066844	42.9229031259307	104	54	-20.4337176014419	706.419185488974	290.336481788715	34376.3241653442	1854.40042114258	2366.74203491211	118.401669516546	695.671255066844	15.7291590716026	0.0541756205582497	1.07014370719499	0.101414976419652
32	0.968245491180819	-46.4337176014419	695.671255066844	42.9229031259307	104	55	-19.4337176014419	751.738416418856	306.541520620414	32870.5402526855	1815.78547668457	2306.55430603027	107.230303373449	695.671255066844	15.0401757301683	0.0490640736032372	1.03537292201324	0.0968440700446031
32	0.968245491180819	-46.4337176014419	695.671255066844	42.9229031259307	104	56	-18.4337176014419	738.848851301396	296.95059135356	35704.3231658936	1964.81103515625	2393.65548706055	120.236578762636	695.671255066844	16.3367955200518	0.0550151977996927	1.08557375812354	0.0506842765938963
32	0.968245491180819	-46.4337176014419	695.671255066844	42.9229031259307	104	57	-17.4337176014419	751.766718509516	306.139144760745	34783.1417312622	1907.78164672852	2459.08012390137	113.61873294069	695.671255066844	15.9153016672061	0.0519871500903432	1.02587733856043	0.0888480402731611
32	0.968245491180819	-46.4337176014419	695.671255066844	42.9229031259307	104	58	-16.4337176014419	721.852010869812	311.931732071932	32847.1962280273	1785.7229309082	2293.12370300293	105.302516066088	695.671255066844	15.0294944870122	0.0481819992701045	1.05224283972725	0.0907785274076686
32	0.968245491180819	-46.4337176014419	695.671255066844	42.9229031259307	104	59	-15.4337176014419	752.063647521319	307.283645443418	29115.8574066162	1600.45376586914	1950.2100982666	94.7523821666503	695.671255066844	13.3221908908008	0.043354702042722	1.06960103941803	0.0966884839082075
32	0.968245491180819	-46.4337176014419	695.671255066844	42.9229031259307	104	60	-14.4337176014419	672.935423369801	302.399997320642	31344.7284698486	1637.35606384277	2322.87747192383	103.653203530333	695.671255066844	14.3420284782942	0.047427343271723	1.01352784261377	0.156360480380066
32	0.968245491180819	-46.4337176014419	695.671255066844	42.9229031259307	104	61	-13.4337176014419	686.175558306609	331.028821007414	30691.7192840576	1564.77304077148	2224.01748657227	92.7161544141505	695.671255066844	14.0432389594055	0.042423009926048	1.02206882199934	0.165004392575927
32	0.968245491180819	-46.4337176014419	695.671255066844	42.9229031259307	104	62	-12.4337176014419	751.428767074914	307.825058660798	33348.9151687622	1953.45333862305	2235.93640136719	108.337233212422	695.671255066844	15.2590599574243	0.0495705581079374	1.07847120140206	0.0765372532232143
32	0.968245491180819	-46.4337176014419	695.671255066844	42.9229031259307	104	63	-11.4337176014419	705.070744921697	286.894216521433	34610.7343139648	1862.88696289063	2363.75563049316	120.639358763021	695.671255066844	15.8364152895134	0.0551994929752456	1.09166401077799	0.131004770730438
32	0.968245491180819	-46.4337176014419	695.671255066844	42.9229031259307	104	64	-10.4337176014419	740.814290395536	306.833633149483	34853.6422424316	1983.64764404297	2511.37640380859	113.591335749858	695.671255066844	15.9475597338185	0.0519746142889399	1.00157447065019	0.124307558476482
32	0.968245491180819	-46.4337176014419	695.671255066844	42.9229031259307	104	65	-9.43371760144187	693.288396029951	275.132941553775	34865.5743942261	1728.68937683105	2494.42524719238	126.722646140908	695.671255066844	15.9530193842668	0.0579829492396452	1.046370672878	0.132065777843497
32	0.968245491180819	-46.4337176014419	695.671255066844	42.9229031259307	104	66	-8.43371760144187	658.081731770808	310.192719757905	35255.2701416016	1738.53598022461	2837.13911437988	113.656020583324	695.671255066844	16.1313277563462	0.0520042113462114	0.94665294960859	0.137218928692111
32	0.968245491180819	-46.4337176014419	695.671255066844	42.9229031259307	104	67	-7.43371760144187	688.334909378991	298.474447083821	37059.6692276001	1874.33111572266	2632.28121948242	124.163624691103	695.671255066844	16.9569448326751	0.0568120487309691	1.0586741587421	0.061406074235501
32	0.968245491180819	-46.4337176014419	695.671255066844	42.9229031259307	104	68	-6.43371760144187	728.093205437127	318.036032175116	32785.8216629028	1767.86533355713	2443.46574401855	103.088387308424	695.671255066844	15.0014120692078	0.0471689071411497	0.971538549369922	0.100563745240096
32	0.968245491180819	-46.4337176014419	695.671255066844	42.9229031259307	104	69	-5.43371760144187	753.718731648716	306.737832296378	32761.76537323	1863.94967651367	2337.21250915527	106.807057766434	695.671255066844	14.9904049235596	0.048870414227468	1.00617290484749	0.148338910088749
32	0.968245491180819	-46.4337176014419	695.671255066844	42.9229031259307	104	70	-4.43371760144187	726.327322043987	325.439028297521	36439.6855621338	1988.92443847656	2538.52056884766	111.9708528899	695.671255066844	16.6732664018746	0.0512331495367902	1.05914743163299	0.169545179299244
32	0.968245491180819	-46.4337176014419	695.671255066844	42.9229031259307	104	71	-3.43371760144187	699.710344644473	327.904771805788	37674.1690444946	1906.3136138916	2770.28932189941	114.89362852825	695.671255066844	17.2381140851791	0.0525704886520801	1.01075282129141	0.0731899792154182
32	0.968245491180819	-46.4337176014419	695.671255066844	42.9229031259307	104	72	-2.43371760144187	692.545588964745	323.049369195503	37788.4905090332	2044.05438232422	2934.38668823242	116.974351639004	695.671255066844	17.2904227756713	0.0535225399719246	0.965327390559983	0.0844277058066581
32	0.968245491180819	-46.4337176014419	695.671255066844	42.9229031259307	104	73	-1.43371760144187	693.406043922199	303.040702470455	35552.133354187	1761.92384338379	2552.54487609863	117.318013931324	695.671255066844	16.2671598677379	0.0536797853724744	1.05170599366149	0.0839523495712998
32	0.968245491180819	-46.4337176014419	695.671255066844	42.9229031259307	104	74	-0.43371760144187	686.813895524535	306.424136152544	36530.5877685547	1828.79423522949	2618.19967651367	119.215764878159	695.671255066844	16.7148594255462	0.054548116331232	1.06034538990953	0.0658726572683445
32	0.968245491180819	-46.4337176014419	695.671255066844	42.9229031259307	104	75	0.56628239855813	680.481370584387	306.982865046435	36862.4354629517	1817.65051269531	2667.0051574707	120.079781838559	691.067018919586	16.9790733972718	0.0553095150594269	1.06280832541688	0.0616861315864805
32	0.968245491180819	-46.4337176014419	695.671255066844	42.9229031259307	104	76	1.56628239855813	698.582118606118	309.277596045037	35482.5224227905	1954.36029052734	2561.01396179199	114.727102371888	682.860571626145	16.5398884387423	0.0534791030784324	1.04658687480839	0.0719123345164007
32	0.968245491180819	-46.4337176014419	695.671255066844	42.9229031259307	104	77	2.56628239855813	685.33993471602	292.832129820822	34284.2690124512	1843.88079833984	2717.79118347168	117.078235347429	674.554294274945	16.1781221465321	0.0552470869792571	0.952080964657073	0.097640595841616
32	0.968245491180819	-46.4337176014419	695.671255066844	42.9229031259307	104	78	3.56628239855813	670.822913062376	287.666829245024	36348.8915634155	1867.57864379883	2940.61831665039	126.357604937672	666.144452478554	17.3689227515262	0.0603786081179766	0.951488349315674	0.106771613936515
32	0.968245491180819	-46.4337176014419	695.671255066844	42.9229031259307	104	79	4.56628239855813	622.334227930677	298.374205750768	36210.224899292	1767.32498931885	2855.58715820313	121.35842911816	657.627073052148	17.5267610454187	0.0587408720580182	1.0104461831695	0.0495232267804226
32	0.968245491180819	-46.4337176014419	695.671255066844	42.9229031259307	104	80	5.56628239855813	660.081920834051	311.889432054343	38227.9606399536	2003.99594116211	2926.81394958496	122.568951400998	648.99792207242	18.7494249002915	0.060115614616351	1.01381700524895	0.0545421522279299
32	0.968245491180819	-46.4337176014419	695.671255066844	42.9229031259307	104	81	6.56628239855813	661.139233484849	313.175376593188	34442.1397781372	1732.37940979004	2614.51864624023	109.977164082338	640.252480274386	17.1233598158131	0.0546765840982963	1.02486409162076	0.0690159601085731
32	0.968245491180819	-46.4337176014419	695.671255066844	42.9229031259307	104	82	7.56628239855813	647.809665500314	316.475298898684	37113.9837341309	1793.31805419922	2761.88766479492	117.272924184875	631.385915380352	18.7108195644839	0.0591225275071908	1.06077686366594	0.0513968957021647
32	0.968245491180819	-46.4337176014419	695.671255066844	42.9229031259307	104	83	8.56628239855813	627.897760450233	321.17162598641	37424.1520385742	1806.79371643066	2881.14112854004	116.523842738704	622.393050880124	19.1397984908058	0.0595936780904042	1.03094162900015	0.0484940622150887
32	0.968245491180819	-46.4337176014419	695.671255066844	42.9229031259307	104	84	9.56628239855813	601.33145108631	313.016294499646	38357.2375259399	1686.25053405762	3068.34832763672	122.540705388049	613.268330689799	19.9088837629581	0.063603346256406	1.01443939072244	0.0488786978586917
32	0.968245491180819	-46.4337176014419	695.671255066844	42.9229031259307	104	85	10.5662823985581	630.851091671002	303.344350582188	34976.6500473022	1591.92688751221	2982.00582885742	115.303449628035	604.005779004005	18.4326274394358	0.0607646966362134	0.920360230429865	0.0861650388807076
32	0.968245491180819	-46.4337176014419	695.671255066844	42.9229031259307	104	86	11.5662823985581	602.495554869581	300.681745454331	40612.7983322144	1845.95419311523	3351.78797912598	135.069052066491	594.598954517596	21.7414698033241	0.0723072488836082	0.987664070478801	0.0463239122340012
32	0.968245491180819	-46.4337176014419	695.671255066844	42.9229031259307	104	87	12.5662823985581	583.097473298074	296.763287801908	38581.9016571045	1752.03170776367	3089.53686523438	130.009011366858	585.040898020473	20.9916960793352	0.0707354883241063	1.03584659864062	0.0916053363510421
32	0.968245491180819	-46.4337176014419	695.671255066844	42.9229031259307	104	88	13.5662823985581	558.778804206216	306.457896047206	36443.1856536865	1354.15454101563	3067.15151977539	118.917430824079	575.324072153934	20.1629426597258	0.0657935165639195	1.00824397766132	0.0562206605091166
32	0.968245491180819	-46.4337176014419	695.671255066844	42.9229031259307	104	89	14.5662823985581	558.691473534597	318.094186219855	34961.1836624146	1303.78395080566	2929.19537353516	109.908276155197	565.44029184607	19.6811061272289	0.0618719454169026	1.01482860951209	0.0738919520593106
32	0.968245491180819	-46.4337176014419	695.671255066844	42.9229031259307	104	90	15.5662823985581	549.728692517547	311.62669770624	36377.265663147	1308.88018798828	3088.12976074219	116.733469663882	555.380643600542	20.8492021217114	0.0669044156844521	1.01306029977491	0.0928255357214419
32	0.968245491180819	-46.4337176014419	695.671255066844	42.9229031259307	104	91	16.5662823985581	518.108992816711	308.906019580634	36307.5114746094	1231.73968505859	3236.93515014648	117.535784909274	545.13539137478	21.2003110198988	0.0686302942515655	0.993008051105007	0.0891897685660325
32	0.968245491180819	-46.4337176014419	695.671255066844	42.9229031259307	104	92	17.5662823985581	512.049895327123	302.993296982908	35843.5546722412	1193.2214050293	3328.52267456055	118.298176986612	534.693866219277	21.3381123834785	0.070424371086606	0.957306820939022	0.0686336946365102
32	0.968245491180819	-46.4337176014419	695.671255066844	42.9229031259307	104	93	18.5662823985581	512.0326690933	306.13302020852	37658.565032959	1241.5340423584	3438.01748657227	123.01373111371	524.044336116422	22.8741973213942	0.0747197976416055	0.97590557778478	0.0508656219869104
32	0.968245491180819	-46.4337176014419	695.671255066844	42.9229031259307	104	94	19.5662823985581	519.352097823773	304.360514588828	39360.0660552979	1263.68270874023	3515.06335449219	129.320539848839	513.173851495655	24.4141397885594	0.0802145436688505	1.00217012235331	0.0748778518195189
32	0.968245491180819	-46.4337176014419	695.671255066844	42.9229031259307	104	95	20.5662823985581	524.897030723235	312.448762015187	38490.6895828247	1246.2345123291	3405.27157592773	123.190405154986	502.06806062731	24.403000272386	0.0781024066634	0.997841333202704	0.0483505621933111
32	0.968245491180819	-46.4337176014419	695.671255066844	42.9229031259307	104	96	21.5662823985581	499.516342722012	302.326842706089	36636.6228103638	1150.58653259277	3470.38095092773	121.182169874279	490.710987389982	23.7651072354273	0.0786073344421186	0.959536480375995	0.0665980694309578
32	0.968245491180819	-46.4337176014419	695.671255066844	42.9229031259307	104	97	22.5662823985581	453.783491455524	310.691722305708	39890.0541534424	1137.9603805542	3989.69393920898	128.391106970633	479.084761590718	26.5034491084375	0.085304651542532	0.961111414361258	0.0944866332231813
32	0.968245491180819	-46.4337176014419	695.671255066844	42.9229031259307	104	98	23.5662823985581	473.065823686661	314.399040629894	38841.3166732788	1140.92659759521	3756.28837585449	123.541460544729	467.16928883609	26.464871268192	0.0841760560565645	0.967553248343201	0.0372018135107865
32	0.968245491180819	-46.4337176014419	695.671255066844	42.9229031259307	104	99	24.5662823985581	441.579766264986	316.30977922268	36010.6970977783	962.408126831055	3777.98544311523	113.84629708975	454.94184251924	25.1956620018041	0.0796550206690465	0.929462411175862	0.057523281498289
32	0.968245491180819	-46.4337176014419	695.671255066844	42.9229031259307	104	100	25.5662823985581	440.567840255007	312.649592396988	35078.2803649902	930.039688110352	3622.13101196289	112.196789050822	442.376554213698	25.2404050896181	0.0807306508737393	0.945058570293568	0.0926786529809969
32	0.968245491180819	-46.4337176014419	695.671255066844	42.9229031259307	104	101	26.5662823985581	424.708012920823	321.752913090996	33123.3164291382	885.490715026855	3598.37487792969	102.946438342799	429.443769731461	24.5514775757061	0.0763053777504189	0.919106257605118	0.0480766678285559
32	0.968245491180819	-46.4337176014419	695.671255066844	42.9229031259307	104	102	27.5662823985581	407.016233020335	313.831536251221	32534.6457290649	851.519470214844	3661.64581298828	103.669140831727	416.109224848898	24.8879350915838	0.079303486797009	0.917294545097329	0.0888196500087747
32	0.968245491180819	-46.4337176014419	695.671255066844	42.9229031259307	104	103	28.5662823985581	409.663741320866	306.49099703767	32245.3209457397	879.824851989746	3643.76454162598	105.208052626017	402.332974844884	25.5112185228054	0.0832364368590894	0.90721334049871	0.0504056854943788
32	0.968245491180819	-46.4337176014419	695.671255066844	42.9229031259307	104	104	29.5662823985581	419.898584482597	337.231848730728	31250.6984024048	856.440650939941	3487.60018920898	92.6682889532113	388.067981532511	25.633153790092	0.0760104773216703	0.903120106868771	0.109318176006057
32	0.968245491180819	-46.4337176014419	695.671255066844	42.9229031259307	104	105	30.5662823985581	446.651417745728	340.988002226956	30155.2532653809	1049.94026184082	3159.06594848633	88.4349392601503	373.258213484849	25.7160187987033	0.0754161983141773	0.898788149172599	0.0751297752797961
32	0.968245491180819	-46.4337176014419	695.671255066844	42.9229031259307	104	106	31.5662823985581	406.627969076011	359.463558323965	28577.3420028687	810.835083007813	3262.00695800781	79.4999697218639	357.836037281161	25.420722153876	0.0707184958397526	0.891819567901674	0.174228431468489
32	0.968245491180819	-46.4337176014419	695.671255066844	42.9229031259307	104	107	32.5662823985581	465.65223541116	382.52341660845	28123.4868392944	1047.95698547363	2841.62826538086	73.5209548441359	341.718546789997	26.1969506162292	0.0684845671632289	0.904197177319884	0.133695464910745
32	0.968245491180819	-46.4337176014419	695.671255066844	42.9229031259307	104	108	33.5662823985581	483.76374030091	436.87301868235	25433.3373794556	1006.94078063965	2521.74440002441	58.21677304807	324.802248858364	24.9249589711391	0.0570530975941595	0.87981813102739	0.184896794787138
32	0.968245491180819	-46.4337176014419	695.671255066844	42.9229031259307	104	109	34.5662823985581	419.652706519484	500.685663298465	27156.0175857544	865.397964477539	2922.79559326172	54.2376576290469	306.955105034326	28.1605639559566	0.0562439990201392	0.907938764752987	0.274634055645581
32	0.968245491180819	-46.4337176014419	695.671255066844	42.9229031259307	104	110	35.5662823985581	569.158068869061	485.942368222599	27797.7841796875	1222.33469390869	2307.02062988281	57.2038702477451	288.00411828621	30.7228576141565	0.0632232536679804	0.978521825073514	0.162940815408608
32	0.968245491180819	-46.4337176014419	695.671255066844	42.9229031259307	104	111	36.5662823985581	544.076136046827	828.904755916161	25978.1659469604	1006.18758392334	2246.49301147461	31.3403509408601	267.714974913621	30.8877269510556	0.0372633004342174	0.951353039248423	0.453001822668865
32	0.968245491180819	-46.4337176014419	695.671255066844	42.9229031259307	104	112	37.5662823985581	509.732886998987	963.376392546142	23597.3949050903	918.27702331543	2150.56158447266	24.4944707880208	245.756471809358	30.5639319736818	0.0317258469380833	0.931711070654987	0.179421750102598
32	0.968245491180819	-46.4337176014419	695.671255066844	42.9229031259307	104	113	38.5662823985581	588.780766557542	976.516115748084	21967.5982894897	1005.20678710938	1801.90400695801	22.4958891463465	221.632982832806	31.5499237608225	0.0323086565106536	0.963725247087111	0.426637011441873
32	0.968245491180819	-46.4337176014419	695.671255066844	42.9229031259307	104	114	39.5662823985581	473.51814355766	1167.10842417094	22715.1591873169	745.468414306641	2188.57067871094	19.4627668834219	194.540779073567	37.1668077510232	0.0318452056221124	0.928589701225336	1.02821033381952
32	0.968245491180819	-46.4337176014419	695.671255066844	42.9229031259307	104	115	40.5662823985581	529.660386510331	1048.92937127859	20909.1089553833	822.228370666504	1870.54618835449	19.9337624895528	163.006289344103	40.8301797346158	0.0389255757848081	0.921650132230021	0.402286649531842
32	0.968245491180819	-46.4337176014419	695.671255066844	42.9229031259307	104	116	41.5662823985581	445.662539554751	1161.91520626603	19839.6094512939	646.004165649414	1948.32672119141	17.0749202216323	123.676942106914	51.0616103437701	0.0439460728875933	0.938472015134094	0.217269724558796
32	0.968245491180819	-46.4337176014419	695.671255066844	42.9229031259307	104	117	42.5662823985581	512.644133473918	944.677362125504	19544.8103637695	742.236587524414	1733.28619384766	20.6894026970162	63.4107376719441	98.1112441012944	0.103856880703213	0.938419752038803	0.421727621955782
32	0.968245491180819	-46.4337176014419	695.671255066844	42.9229031259307	104	118	43.5662823985581	556.048907347674	1022.50766279876	19022.8372039795	712.61385345459	1607.60844421387	18.6041023417967	0	Inf	Inf	0.95815429891221	0.318083309905559
32	0.968245491180819	-46.4337176014419	695.671255066844	42.9229031259307	104	119	44.5662823985581	505.876973036849	839.710500940421	19966.5955200195	768.973457336426	1923.13737487793	23.7779514459546	0	Inf	Inf	0.877041955205958	0.196515512090215
32	0.968245491180819	-46.4337176014419	695.671255066844	42.9229031259307	104	120	45.5662823985581	590.725508650697	936.681467017652	19550.211227417	896.712692260742	1530.84866333008	20.8717818338649	0	Inf	Inf	1.0157503924975	0.239188643831843
32	0.968245491180819	-46.4337176014419	695.671255066844	42.9229031259307	104	121	46.5662823985581	522.980551977417	1319.46235495127	16097.3120117188	648.538696289063	1437.22760009766	12.199902446109	0	Inf	Inf	0.91898720957203	NaN
32	0.968245491180819	-46.4337176014419	695.671255066844	42.9229031259307	104	122	47.5662823985581	479.092460794607	1512.96354912389	15350.1803741455	580.788230895996	1451.51612854004	10.1457701231694	0	Inf	Inf	0.90970822419843	13893.2539113903
33	0.613285362178086	-79.8601760252233	720.4469602558	81.1077788074786	131	30	-79.8601760252233	711.079717874036	280.751777497913	20554.193649292	1072.38947296143	1427.12002563477	73.211268090528	720.4469602558	9.08131118879692	0.0323464067431039	1.03293351736804	0.22109265933996
33	0.613285362178086	-79.8601760252233	720.4469602558	81.1077788074786	131	31	-78.8601760252233	678.546362436284	640.330237616273	19209.2322540283	977.951347351074	1457.84884643555	29.9989460524895	720.4469602558	8.48707659240697	0.0132542180484892	0.955858058393927	0.386784564937169
33	0.613285362178086	-79.8601760252233	720.4469602558	81.1077788074786	131	32	-77.8601760252233	699.342382549098	325.699972215653	18868.2315063477	885.040374755859	1356.06607055664	57.9313267299103	720.4469602558	8.33641469060051	0.0255953804167991	0.992246983958689	0.0980795318071265
33	0.613285362178086	-79.8601760252233	720.4469602558	81.1077788074786	131	33	-76.8601760252233	650.925470147254	313.595981492179	18713.7168426514	855.12979888916	1533.12356567383	59.6746066502708	720.4469602558	8.26814659075673	0.0263656012153425	0.909414961078507	0.19069591578344
33	0.613285362178086	-79.8601760252233	720.4469602558	81.1077788074786	131	34	-75.8601760252233	658.908568704277	393.889734789285	26412.3166656494	1205.50938415527	2002.62533569336	67.0551028190134	720.4469602558	11.6695634453201	0.0296264726258045	0.975305809270691	0.384283191965195
33	0.613285362178086	-79.8601760252233	720.4469602558	81.1077788074786	131	35	-74.8601760252233	660.020044561721	436.557713839417	22355.4035568237	1114.26695251465	1630.81498718262	51.2083576767284	720.4469602558	9.87712677590964	0.0226250194711777	1.01845614679615	0.395678293564203
33	0.613285362178086	-79.8601760252233	720.4469602558	81.1077788074786	131	36	-73.8601760252233	745.487827660744	498.033543303119	20715.4683380127	1138.77815246582	1375.58665466309	41.594524337901	720.4469602558	9.15256602175893	0.0183774088007329	1.07051018035443	1.23810982290678
33	0.613285362178086	-79.8601760252233	720.4469602558	81.1077788074786	131	37	-72.8601760252233	699.852216189984	566.212123735277	23797.3573379517	1234.70739746094	1662.24044799805	42.0290494328548	720.4469602558	10.514214818852	0.0185693918906048	1.02748714163785	0.160495563856558
33	0.613285362178086	-79.8601760252233	720.4469602558	81.1077788074786	131	38	-71.8601760252233	727.194037960251	805.152113850035	23360.3506393433	1288.71926879883	1557.06288146973	29.013586672014	720.4469602558	10.3211352999292	0.0128188638176407	1.08359007728736	0.325470232092621
33	0.613285362178086	-79.8601760252233	720.4469602558	81.1077788074786	131	39	-70.8601760252233	632.736176437534	513.367992316393	20360.2379455566	942.065155029297	1551.32817077637	39.6601234402795	720.4469602558	8.99561713859401	0.0175227463987469	0.994663887697881	0.11043173725495
[truncated: 5,391 more rows]
