# Supplementary material for: FtsZ treadmilling is essential for Z-ring condensation and septal constriction initiation in Bacillus subtilis cell division
Source: Nat Commun. 2021 Apr 27;12:2448. doi: 10.1038/s41467-021-22526-0 (PMC8079713; doi:10.1038/s41467-021-22526-0)
Supplement: Supplementary file 27 — Source Data [file 41467_2021_22526_MOESM27_ESM.zip › Whitley2020_source_data/Fig2/Fig2c_FtsZGFP_DMSO.csv]

n	ROI_	Image_ROI_Name	Point_	StartT_s_	Length_nm_	Time_s_	Speed_nm_s_	ThetaDeg	ThetaRad	Category	DiameterNm	t cpd (s)
1	1	190731_dmso_4_MMStack_Default.ome_denoise_reg_ring10_kymoWrap2_0046-0025	Global	30.8458	1323.2837	31.4627	42.0588	32.9052	0.5743	1	622.9270272	106
2	2	190731_dmso_4_MMStack_Default.ome_denoise_reg_ring10_kymoWrap2_0052-0018	Global	62	220.5472	-19.1244	-11.5323	169.9393	2.966	-1	622.9270272	106
3	3	190731_dmso_4_MMStack_Default.ome_denoise_reg_ring10_kymoWrap2_0060-0036	Global	46.8856	-561.3932	26.8358	-20.9195	-17.8402	-0.3114	-1	622.9270272	106
4	1	190731_dmso_4_MMStack_Default.ome_denoise_reg_ring12_kymoWrap2_0072-0034	Global	47.8109	1022.5373	48.1194	21.25	18.1038	0.316	1	630.7872656	106
5	2	190731_dmso_4_MMStack_Default.ome_denoise_reg_ring12_kymoWrap2_0199-0021	Global	210.3682	380.9453	-20.9751	-18.1618	164.389	2.8691	-1	630.7872656	106
6	3	190731_dmso_4_MMStack_Default.ome_denoise_reg_ring12_kymoWrap2_0258-0019	Global	250.4677	-481.1941	16.6567	-28.8889	-23.9625	-0.4182	-1	630.7872656	106
7	4	190731_dmso_4_MMStack_Default.ome_denoise_reg_ring12_kymoWrap2_0167-0017	Global	155.1542	441.0945	24.9851	17.6543	15.1953	0.2652	1	630.7872656	106
8	1	190731_dmso_4_MMStack_Default.ome_denoise_reg_ring14_kymoWrap2_0056-0009	Global	36.0841	561.3084	41.0187	13.6842	11.8887	0.2075	1	664.6152657	106
9	2	190731_dmso_4_MMStack_Default.ome_denoise_reg_ring14_kymoWrap2_0139-0012	Global	118.4299	260.6075	42.5608	6.1232	5.3815	0.09393	1	664.6152657	106
10	3	190731_dmso_4_MMStack_Default.ome_denoise_reg_ring14_kymoWrap2_0233-0038	Global	215.271	781.8225	35.7757	21.8535	18.583	0.3243	1	664.6152657	106
11	4	190731_dmso_4_MMStack_Default.ome_denoise_reg_ring14_kymoWrap2_0266-0044	Global	250.1215	0	33	0	0	0	0	664.6152657	106
12	1	190731_dmso_4_MMStack_Default.ome_denoise_reg_ring17_kymoWrap2_0044-0047	Global	34.2388	-761.8906	20.3582	-37.4242	-29.9315	-0.5224	-1	635.3612763	106
13	2	190731_dmso_4_MMStack_Default.ome_denoise_reg_ring17_kymoWrap2_0040-0024	Global	32.0796	521.2936	15.7313	33.1373	27.0127	0.4715	1	635.3612763	106
14	3	190731_dmso_4_MMStack_Default.ome_denoise_reg_ring17_kymoWrap2_0057-0027	Global	47.194	-20.0497	20.9751	-0.9559	-0.8425	-0.0147	-1	635.3612763	106
15	4	190731_dmso_4_MMStack_Default.ome_denoise_reg_ring17_kymoWrap2_0073-0042	Global	68.1692	360.8955	11.4129	31.6216	25.9423	0.4528	1	635.3612763	106
16	5	190731_dmso_4_MMStack_Default.ome_denoise_reg_ring17_kymoWrap2_0062-0040	Global	54.9055	0	14.1891	0	0	0	0	635.3612763	106
17	6	190731_dmso_4_MMStack_Default.ome_denoise_reg_ring17_kymoWrap2_0077-0030	Global	70.3284	441.0944	15.4229	28.6	23.7495	0.4145	1	635.3612763	106
18	7	190731_dmso_4_MMStack_Default.ome_denoise_reg_ring17_kymoWrap2_0132-0008	Global	117.8308	-721.791	28.995	-24.8936	-20.9558	-0.3657	-1	635.3612763	106
19	8	190731_dmso_4_MMStack_Default.ome_denoise_reg_ring17_kymoWrap2_0133-0037	Global	126.4677	842.0896	14.4975	58.0851	41.7845	0.7293	1	635.3612763	106
20	9	190731_dmso_4_MMStack_Default.ome_denoise_reg_ring17_kymoWrap2_0185-0043	Global	141.5821	-40.0996	86.3682	-0.4643	-0.4092	-0.007143	-1	635.3612763	106
21	10	190731_dmso_4_MMStack_Default.ome_denoise_reg_ring17_kymoWrap2_0147-0023	Global	133.5622	601.4926	26.2189	22.9412	19.44	0.3393	1	635.3612763	106
22	11	190731_dmso_4_MMStack_Default.ome_denoise_reg_ring17_kymoWrap2_0282-0011	Global	265.8905	20.0497	33.3134	0.6019	0.5305	0.009259	1	635.3612763	106
23	1	190731_dmso_4_MMStack_Default.ome_denoise_reg_ring18_kymoWrap2_0076-0038	Global	56.3077	839.9999	40.9231	20.5263	17.5256	0.3059	1	647.1647673	106
24	2	190731_dmso_4_MMStack_Default.ome_denoise_reg_ring18_kymoWrap2_0061-0041	Global	48	660	26.1538	25.2353	21.218	0.3703	1	647.1647673	106
25	3	190731_dmso_4_MMStack_Default.ome_denoise_reg_ring18_kymoWrap2_0072-0052	Global	60	-120	25.2308	-4.7561	-4.1849	-0.07304	-1	647.1647673	106
26	4	190731_dmso_4_MMStack_Default.ome_denoise_reg_ring18_kymoWrap2_0007-0025	Global	0.6154	-480	12	-40	-31.6075	-0.5517	-1	647.1647673	106
27	5	190731_dmso_4_MMStack_Default.ome_denoise_reg_ring18_kymoWrap2_0051-0049	Global	44.6154	480.0001	12	40	31.6075	0.5517	1	647.1647673	106
28	1	190731_dmso_4_MMStack_Default.ome_denoise_reg_ring19_kymoWrap2_0060-0029	Global	37.8462	-919.9999	44.6154	-20.6207	-17.6012	-0.3072	-1	608.0712904	106
29	2	190731_dmso_4_MMStack_Default.ome_denoise_reg_ring19_kymoWrap2_0045-0038	Global	25.8462	940.0001	37.5385	25.041	21.069	0.3677	1	608.0712904	106
30	3	190731_dmso_4_MMStack_Default.ome_denoise_reg_ring19_kymoWrap2_0027-0044	Global	10.1538	819.9999	34.7692	23.5841	19.9424	0.3481	1	608.0712904	106
31	4	190731_dmso_4_MMStack_Default.ome_denoise_reg_ring19_kymoWrap2_0071-0042	Global	47.6923	-980	46.7692	-20.9539	-17.8677	-0.3118	-1	608.0712904	106
32	5	190731_dmso_4_MMStack_Default.ome_denoise_reg_ring19_kymoWrap2_0087-0025	Global	79.3846	499.9999	16	31.25	25.6768	0.4481	1	608.0712904	106
33	6	190731_dmso_4_MMStack_Default.ome_denoise_reg_ring19_kymoWrap2_0123-0026	Global	116.3077	300	15.3846	19.5	16.6992	0.2915	1	608.0712904	106
34	7	190731_dmso_4_MMStack_Default.ome_denoise_reg_ring19_kymoWrap2_0131-0015	Global	118.4615	499.9999	25.5385	19.5783	16.7626	0.2926	1	608.0712904	106
35	8	190731_dmso_4_MMStack_Default.ome_denoise_reg_ring19_kymoWrap2_0163-0018	Global	147.0769	800	32	25	21.0375	0.3672	1	608.0712904	106
36	9	190731_dmso_4_MMStack_Default.ome_denoise_reg_ring19_kymoWrap2_0168-0015	Global	142.4615	-499.9999	52.3077	-9.5588	-8.3659	-0.146	-1	608.0712904	106
37	10	190731_dmso_4_MMStack_Default.ome_denoise_reg_ring19_kymoWrap2_0198-0026	Global	178.1538	280	39.6923	7.0543	6.1939	0.1081	1	608.0712904	106
38	11	190731_dmso_4_MMStack_Default.ome_denoise_reg_ring19_kymoWrap2_0207-0012	Global	194.1538	160	26.7692	5.977	5.2538	0.0917	1	608.0712904	106
39	1	190731_dmso_4_MMStack_Default.ome_denoise_reg_ring20_kymoWrap2_0028-0034	Global	8.3271	801.869	40.4019	19.8473	16.9797	0.2964	1	667.1213019	106
40	2	190731_dmso_4_MMStack_Default.ome_denoise_reg_ring20_kymoWrap2_0039-0028	Global	25.2897	-962.2429	28.9907	-33.1915	-27.0506	-0.4721	-1	667.1213019	106
41	3	190731_dmso_4_MMStack_Default.ome_denoise_reg_ring20_kymoWrap2_0053-0040	Global	47.1869	0	12.3364	0	0	0	0	667.1213019	106
42	4	190731_dmso_4_MMStack_Default.ome_denoise_reg_ring20_kymoWrap2_0083-0017	Global	70.9346	641.4954	24.9813	25.679	21.5571	0.3762	1	667.1213019	106
43	5	190731_dmso_4_MMStack_Default.ome_denoise_reg_ring20_kymoWrap2_0072-0025	Global	61.3738	80.1869	21.8972	3.662	3.2245	0.05628	1	667.1213019	106
44	6	190731_dmso_4_MMStack_Default.ome_denoise_reg_ring20_kymoWrap2_0123-0035	Global	117.5047	380.8879	10.7944	35.2857	28.4956	0.4973	1	667.1213019	106
45	7	190731_dmso_4_MMStack_Default.ome_denoise_reg_ring20_kymoWrap2_0145-0038	Global	127.9907	40.0936	35.4673	1.1304	0.9964	0.01739	1	667.1213019	106
46	1	190731_dmso_4_MMStack_Default.ome_denoise_reg_ring21_kymoWrap2_0049-0030	Global	34.5918	-656.6328	28.4694	-23.0645	-19.5367	-0.341	-1	616.7163083	106
47	2	190731_dmso_4_MMStack_Default.ome_denoise_reg_ring21_kymoWrap2_0075-0027	Global	64.898	338.2652	20.2041	16.7424	14.444	0.2521	1	616.7163083	106
48	3	190731_dmso_4_MMStack_Default.ome_denoise_reg_ring21_kymoWrap2_0033-0046	Global	26.3265	198.9794	13.7755	14.4444	12.5288	0.2187	1	616.7163083	106
49	4	190731_dmso_4_MMStack_Default.ome_denoise_reg_ring21_kymoWrap2_0051-0044	Global	39.1837	-557.143	24.1837	-23.038	-19.5159	-0.3406	-1	616.7163083	106
50	5	190731_dmso_4_MMStack_Default.ome_denoise_reg_ring21_kymoWrap2_0031-0034	Global	12.8571	994.8979	35.5102	28.0172	23.3177	0.407	1	616.7163083	106
51	6	190731_dmso_4_MMStack_Default.ome_denoise_reg_ring21_kymoWrap2_0098-0029	Global	86.6327	19.8979	23.2653	0.8553	0.7538	0.01316	1	616.7163083	106
52	7	190731_dmso_4_MMStack_Default.ome_denoise_reg_ring21_kymoWrap2_0144-0030	Global	130.7143	417.8572	27.2449	15.3371	13.2764	0.2317	1	616.7163083	106
53	8	190731_dmso_4_MMStack_Default.ome_denoise_reg_ring21_kymoWrap2_0124-0030	Global	117.551	-238.7755	13.4694	-17.7273	-15.2551	-0.2663	-1	616.7163083	106
54	9	190731_dmso_4_MMStack_Default.ome_denoise_reg_ring21_kymoWrap2_0073-0040	Global	63.6735	79.5917	18.3673	4.3333	3.8141	0.06657	1	616.7163083	106
55	1	190731_dmso_4_MMStack_Default.ome_denoise_reg_ring22_kymoWrap2_0049-0033	Global	28	620	43.3846	14.2908	12.3997	0.2164	1	653.942141	106
56	2	190731_dmso_4_MMStack_Default.ome_denoise_reg_ring22_kymoWrap2_0076-0018	Global	56.6154	-660	38.7692	-17.0238	-14.6764	-0.2562	-1	653.942141	106
57	3	190731_dmso_4_MMStack_Default.ome_denoise_reg_ring22_kymoWrap2_0082-0027	Global	69.2308	1000	25.5385	39.1566	31.0652	0.5422	1	653.942141	106
58	4	190731_dmso_4_MMStack_Default.ome_denoise_reg_ring22_kymoWrap2_0084-0041	Global	79.3846	-840	10.1538	-82.7273	-51.8428	-0.9048	-1	653.942141	106
59	5	190731_dmso_4_MMStack_Default.ome_denoise_reg_ring22_kymoWrap2_0135-0017	Global	116	400	38.1538	10.4839	9.1623	0.1599	1	653.942141	106
60	6	190731_dmso_4_MMStack_Default.ome_denoise_reg_ring22_kymoWrap2_0180-0018	Global	140.6154	1580	79.0769	19.9805	17.0871	0.2982	1	653.942141	106
61	7	190731_dmso_4_MMStack_Default.ome_denoise_reg_ring22_kymoWrap2_0220-0045	Global	205.8462	419.9999	28.9231	14.5213	12.5933	0.2198	1	653.942141	106
62	8	190731_dmso_4_MMStack_Default.ome_denoise_reg_ring22_kymoWrap2_0190-0036	Global	170.7692	0	39.0769	0	0	0	0	653.942141	106
63	9	190731_dmso_4_MMStack_Default.ome_denoise_reg_ring22_kymoWrap2_0270-0031	Global	244.9231	1139.9999	51.0769	22.3193	18.9511	0.3308	1	653.942141	106
64	10	190731_dmso_4_MMStack_Default.ome_denoise_reg_ring22_kymoWrap2_0264-0020	Global	246.7692	-1260	35.0769	-35.921	-28.9264	-0.5049	-1	653.942141	106
65	1	190731_dmso_4_MMStack_Default.ome_denoise_reg_ring23_kymoWrap2_0025-0028	Global	12.028	621.4487	25.5981	24.2771	20.4804	0.3574	1	663.5751314	106
66	2	190731_dmso_4_MMStack_Default.ome_denoise_reg_ring23_kymoWrap2_0009-0041	Global	2.7757	-420.9815	12.3364	-34.125	-27.6995	-0.4834	-1	663.5751314	106
67	3	190731_dmso_4_MMStack_Default.ome_denoise_reg_ring23_kymoWrap2_0089-0032	Global	81.1122	501.1682	16.3458	30.6604	25.2532	0.4408	1	663.5751314	106
68	4	190731_dmso_4_MMStack_Default.ome_denoise_reg_ring23_kymoWrap2_0064-0040	Global	45.3364	-1262.9438	38.8598	-32.5	-26.5651	-0.4636	-1	663.5751314	106
69	5	190731_dmso_4_MMStack_Default.ome_denoise_reg_ring23_kymoWrap2_0077-0049	Global	65.3832	-521.215	24.3645	-21.3924	-18.2171	-0.3179	-1	663.5751314	106
70	6	190731_dmso_4_MMStack_Default.ome_denoise_reg_ring23_kymoWrap2_0058-0032	Global	42.8692	20.0467	30.2243	0.6633	0.5846	0.0102	1	663.5751314	106
71	7	190731_dmso_4_MMStack_Default.ome_denoise_reg_ring23_kymoWrap2_0137-0032	Global	121.8224	-1242.8971	31.4579	-39.5098	-31.293	-0.5462	-1	663.5751314	106
72	8	190731_dmso_4_MMStack_Default.ome_denoise_reg_ring23_kymoWrap2_0130-0029	Global	120.8972	400.9347	19.1215	20.9677	17.8787	0.312	1	663.5751314	106
73	9	190731_dmso_4_MMStack_Default.ome_denoise_reg_ring23_kymoWrap2_0138-0049	Global	131.0748	400.9346	14.8037	27.0833	22.6199	0.3948	1	663.5751314	106
74	10	190731_dmso_4_MMStack_Default.ome_denoise_reg_ring23_kymoWrap2_0168-0032	Global	159.4486	-741.7291	18.1963	-40.7627	-32.0926	-0.5601	-1	663.5751314	106
75	11	190731_dmso_4_MMStack_Default.ome_denoise_reg_ring23_kymoWrap2_0193-0031	Global	177.028	561.3084	32.0748	17.5	15.0685	0.263	1	663.5751314	106
76	12	190731_dmso_4_MMStack_Default.ome_denoise_reg_ring23_kymoWrap2_0203-0030	Global	179.8037	-1042.43	47.1869	-22.0915	-18.7713	-0.3276	-1	663.5751314	106
77	13	190731_dmso_4_MMStack_Default.ome_denoise_reg_ring23_kymoWrap2_0233-0047	Global	216.8131	501.1683	33.3084	15.0463	13.0334	0.2275	1	663.5751314	106
78	14	190731_dmso_4_MMStack_Default.ome_denoise_reg_ring23_kymoWrap2_0243-0038	Global	212.4953	-982.2896	62.2991	-15.7673	-13.6351	-0.238	-1	663.5751314	106
79	15	190731_dmso_4_MMStack_Default.ome_denoise_reg_ring23_kymoWrap2_0253-0031	Global	246.729	441.0281	12.6449	34.878	28.2173	0.4925	1	663.5751314	106
80	16	190731_dmso_4_MMStack_Default.ome_denoise_reg_ring23_kymoWrap2_0239-0028	Global	230.3832	0	17.8878	0	0	0	0	663.5751314	106
81	17	190731_dmso_4_MMStack_Default.ome_denoise_reg_ring23_kymoWrap2_0228-0031	Global	219.5888	-601.4019	16.0374	-37.5	-29.9816	-0.5233	-1	663.5751314	106
82	18	190731_dmso_4_MMStack_Default.ome_denoise_reg_ring23_kymoWrap2_0169-0041	Global	162.2243	1062.4767	14.1869	74.8914	49.0445	0.856	1	663.5751314	106
83	1	190731_dmso_4_MMStack_Default.ome_denoise_reg_ring25_kymoWrap2_0082-0040	Global	66.6269	-400.9951	30.5373	-13.1313	-11.4212	-0.1993	-1	629.3941781	106
84	2	190731_dmso_4_MMStack_Default.ome_denoise_reg_ring25_kymoWrap2_0054-0035	Global	45.6517	60.1493	16.3483	3.6792	3.2397	0.05654	1	629.3941781	106
85	3	190731_dmso_4_MMStack_Default.ome_denoise_reg_ring25_kymoWrap2_0135-0042	Global	118.1393	962.388	35.4726	27.1304	22.6552	0.3954	1	629.3941781	106
86	4	190731_dmso_4_MMStack_Default.ome_denoise_reg_ring25_kymoWrap2_0176-0046	Global	156.6965	541.3433	39.1741	13.8189	12.0023	0.2095	1	629.3941781	106
87	5	190731_dmso_4_MMStack_Default.ome_denoise_reg_ring25_kymoWrap2_0197-0037	Global	189.393	521.2936	16.0398	32.5	26.5651	0.4636	1	629.3941781	106
88	6	190731_dmso_4_MMStack_Default.ome_denoise_reg_ring25_kymoWrap2_0219-0037	Global	203.2736	-360.8955	33.3134	-10.8333	-9.4623	-0.1651	-1	629.3941781	106
89	7	190731_dmso_4_MMStack_Default.ome_denoise_reg_ring25_kymoWrap2_0223-0046	Global	212.5274	761.8906	21.2836	35.7971	28.8427	0.5034	1	629.3941781	106
90	8	190731_dmso_4_MMStack_Default.ome_denoise_reg_ring25_kymoWrap2_0208-0048	Global	195.5622	-300.7463	24.9851	-12.037	-10.4915	-0.1831	-1	629.3941781	106
91	1	190731_dmso_4_MMStack_Default.ome_denoise_reg_ring26_kymoWrap2_0018-0028	Global	0.6154	460	33.5385	13.7156	11.9151	0.208	1	649.7523329	106
92	2	190731_dmso_4_MMStack_Default.ome_denoise_reg_ring26_kymoWrap2_0060-0024	Global	44	680.0001	33.2308	20.463	17.4748	0.305	1	649.7523329	106
93	3	190731_dmso_4_MMStack_Default.ome_denoise_reg_ring26_kymoWrap2_0087-0025	Global	76.6154	-620	20	-31	-25.4976	-0.445	-1	649.7523329	106
94	4	190731_dmso_4_MMStack_Default.ome_denoise_reg_ring26_kymoWrap2_0056-0036	Global	46.7692	-260	18.7692	-13.8525	-12.0306	-0.21	-1	649.7523329	106
95	5	190731_dmso_4_MMStack_Default.ome_denoise_reg_ring26_kymoWrap2_0075-0038	Global	65.8462	520	18.1538	28.6441	23.782	0.4151	1	649.7523329	106
96	6	190731_dmso_4_MMStack_Default.ome_denoise_reg_ring26_kymoWrap2_0067-0014	Global	61.2308	0	12.6154	0	0	0	0	649.7523329	106
97	7	190731_dmso_4_MMStack_Default.ome_denoise_reg_ring26_kymoWrap2_0167-0035	Global	158.1538	440.0001	18.4615	23.8333	20.1363	0.3514	1	649.7523329	106
98	8	190731_dmso_4_MMStack_Default.ome_denoise_reg_ring26_kymoWrap2_0227-0033	Global	195.3846	520	65.2308	7.9717	6.9919	0.122	1	649.7523329	106
99	9	190731_dmso_4_MMStack_Default.ome_denoise_reg_ring26_kymoWrap2_0233-0021	Global	217.5385	100	31.3846	3.1863	2.8064	0.04898	1	649.7523329	106
100	10	190731_dmso_4_MMStack_Default.ome_denoise_reg_ring26_kymoWrap2_0131-0043	Global	113.6923	-859.9998	33.5385	-25.6422	-21.529	-0.3758	-1	649.7523329	106
101	1	190731_dmso_4_MMStack_Default.ome_denoise_reg_ring27_kymoWrap2_0069-0030	Global	51.6923	680.0001	33.8462	20.0909	17.1759	0.2998	1	642.9563781	106
102	2	190731_dmso_4_MMStack_Default.ome_denoise_reg_ring27_kymoWrap2_0091-0032	Global	86.1538	-420.0001	10.7692	-39	-30.9638	-0.5404	-1	642.9563781	106
103	3	190731_dmso_4_MMStack_Default.ome_denoise_reg_ring27_kymoWrap2_0051-0015	Global	39.3846	600.0001	24	25	21.0375	0.3672	1	642.9563781	106
104	4	190731_dmso_4_MMStack_Default.ome_denoise_reg_ring27_kymoWrap2_0074-0020	Global	64.9231	40	19.3846	2.0635	1.8183	0.03174	1	642.9563781	106
105	5	190731_dmso_4_MMStack_Default.ome_denoise_reg_ring27_kymoWrap2_0154-0047	Global	134.4615	540.0001	40	13.5	11.7331	0.2048	1	642.9563781	106
106	6	190731_dmso_4_MMStack_Default.ome_denoise_reg_ring27_kymoWrap2_0185-0050	Global	169.5385	-580	31.3846	-18.4804	-15.8712	-0.277	-1	642.9563781	106
107	7	190731_dmso_4_MMStack_Default.ome_denoise_reg_ring27_kymoWrap2_0237-0027	Global	211.6923	60	51.3846	1.1677	1.0292	0.01796	1	642.9563781	106
108	8	190731_dmso_4_MMStack_Default.ome_denoise_reg_ring27_kymoWrap2_0199-0044	Global	157.2308	20.0001	84.9231	0.2355	0.2076	0.003623	1	642.9563781	106
109	1	190731_dmso_4_MMStack_Default.ome_denoise_reg_ring2_kymoWrap2_0048-0018	Global	26.8358	1082.6866	41.6418	26	21.8014	0.3805	1	640.9606422	106
110	2	190731_dmso_4_MMStack_Default.ome_denoise_reg_ring2_kymoWrap2_0071-0010	Global	45.9602	721.791	50.5871	14.2683	12.3808	0.2161	1	640.9606422	106
111	3	190731_dmso_4_MMStack_Default.ome_denoise_reg_ring2_kymoWrap2_0126-0012	Global	120.2985	-781.9403	12.3383	-63.375	-44.2748	-0.7727	-1	640.9606422	106
112	4	190731_dmso_4_MMStack_Default.ome_denoise_reg_ring2_kymoWrap2_0163-0026	Global	131.0945	1503.7313	64.4677	23.3254	19.7406	0.3445	1	640.9606422	106
113	5	190731_dmso_4_MMStack_Default.ome_denoise_reg_ring2_kymoWrap2_0163-0023	Global	140.6567	-601.4926	45.3433	-13.2653	-11.5346	-0.2013	-1	640.9606422	106
114	6	190731_dmso_4_MMStack_Default.ome_denoise_reg_ring2_kymoWrap2_0239-0017	Global	208.8259	-441.0945	60.7662	-7.2589	-6.3721	-0.1112	-1	640.9606422	106
115	7	190731_dmso_4_MMStack_Default.ome_denoise_reg_ring2_kymoWrap2_0215-0006	Global	205.7413	-481.194	19.1244	-25.1613	-21.1612	-0.3693	-1	640.9606422	106
116	8	190731_dmso_4_MMStack_Default.ome_denoise_reg_ring2_kymoWrap2_0241-0003	Global	226.0995	0	29.9204	0	0	0	0	640.9606422	106
117	1	190731_dmso_4_MMStack_Default.ome_denoise_reg_ring31_kymoWrap2_0074-0030	Global	59.6923	-460	28.6154	-16.0753	-13.8912	-0.2424	-1	648.2178569	106
118	2	190731_dmso_4_MMStack_Default.ome_denoise_reg_ring31_kymoWrap2_0079-0046	Global	62.1538	320	34.7692	9.2035	8.0591	0.1407	1	648.2178569	106
119	3	190731_dmso_4_MMStack_Default.ome_denoise_reg_ring31_kymoWrap2_0083-0039	Global	72.3077	940	23.3846	40.1974	31.7335	0.5539	1	648.2178569	106
120	4	190731_dmso_4_MMStack_Default.ome_denoise_reg_ring31_kymoWrap2_0135-0011	Global	117.8462	720	35.3846	20.3478	17.3824	0.3034	1	648.2178569	106
121	5	190731_dmso_4_MMStack_Default.ome_denoise_reg_ring31_kymoWrap2_0130-0042	Global	113.5385	-1199.9999	31.6923	-37.8641	-30.2218	-0.5275	-1	648.2178569	106
122	6	190731_dmso_4_MMStack_Default.ome_denoise_reg_ring31_kymoWrap2_0165-0044	Global	157.8462	840	15.0769	55.7143	40.6013	0.7086	1	648.2178569	106
123	7	190731_dmso_4_MMStack_Default.ome_denoise_reg_ring31_kymoWrap2_0223-0034	Global	189.5385	79.9998	65.5385	1.2207	1.0758	0.01878	1	648.2178569	106
124	8	190731_dmso_4_MMStack_Default.ome_denoise_reg_ring31_kymoWrap2_0264-0032	Global	255.0769	-439.9999	17.8461	-24.6552	-20.7723	-0.3625	-1	648.2178569	106
125	9	190731_dmso_4_MMStack_Default.ome_denoise_reg_ring31_kymoWrap2_0173-0018	Global	155.0769	60	36.3077	1.6525	1.4564	0.02542	1	648.2178569	106
126	10	190731_dmso_4_MMStack_Default.ome_denoise_reg_ring31_kymoWrap2_0264-0049	Global	232	-580	65.2308	-8.8915	-7.7893	-0.1359	-1	648.2178569	106
127	1	190731_dmso_4_MMStack_Default.ome_denoise_reg_ring32_kymoWrap2_0064-0028	Global	55.5224	842.0895	17.2736	48.75	36.8699	0.6435	1	641.2373328	106
128	2	190731_dmso_4_MMStack_Default.ome_denoise_reg_ring32_kymoWrap2_0085-0031	Global	73.7214	-461.1442	22.5174	-20.4794	-17.488	-0.3052	-1	641.2373328	106
129	3	190731_dmso_4_MMStack_Default.ome_denoise_reg_ring32_kymoWrap2_0078-0051	Global	69.403	0	19.1244	0	0	0	0	641.2373328	106
130	4	190731_dmso_4_MMStack_Default.ome_denoise_reg_ring32_kymoWrap2_0148-0035	Global	144.3582	260.6467	8.6368	30.1786	24.9048	0.4347	1	641.2373328	106
131	5	190731_dmso_4_MMStack_Default.ome_denoise_reg_ring32_kymoWrap2_0139-0014	Global	132.9453	-380.9452	13.2637	-28.7209	-23.8387	-0.4161	-1	641.2373328	106
132	6	190731_dmso_4_MMStack_Default.ome_denoise_reg_ring32_kymoWrap2_0211-0012	Global	178.2886	-1082.6866	66.0099	-16.4019	-14.1622	-0.2472	-1	641.2373328	106
133	7	190731_dmso_4_MMStack_Default.ome_denoise_reg_ring32_kymoWrap2_0217-0016	Global	199.8806	1423.5323	35.1642	40.4825	31.9149	0.557	1	641.2373328	106
134	8	190731_dmso_4_MMStack_Default.ome_denoise_reg_ring32_kymoWrap2_0132-0034	Global	119.9901	-20.0497	23.7512	-0.8442	-0.7441	-0.01299	-1	641.2373328	106
135	9	190731_dmso_4_MMStack_Default.ome_denoise_reg_ring32_kymoWrap2_0138-0044	Global	132.0199	-300.7463	12.9552	-23.2143	-19.6538	-0.343	-1	641.2373328	106
136	10	190731_dmso_4_MMStack_Default.ome_denoise_reg_ring32_kymoWrap2_0151-0044	Global	144.6667	280.6966	12.9552	21.6667	18.435	0.3218	1	641.2373328	106
137	11	190731_dmso_4_MMStack_Default.ome_denoise_reg_ring32_kymoWrap2_0188-0036	Global	160.398	-1263.1343	56.1393	-22.5	-19.0935	-0.3332	-1	641.2373328	106
138	12	190731_dmso_4_MMStack_Default.ome_denoise_reg_ring32_kymoWrap2_0255-0014	Global	240.597	-621.5423	28.6866	-21.6667	-18.435	-0.3218	-1	641.2373328	106
139	1	190731_dmso_4_MMStack_Default.ome_denoise_reg_ring33_kymoWrap2_0077-0044	Global	60.4486	841.9628	35.4673	23.7391	20.0631	0.3502	1	662.4219858	106
140	2	190731_dmso_4_MMStack_Default.ome_denoise_reg_ring33_kymoWrap2_0071-0032	Global	59.8318	-761.7757	22.514	-33.8356	-27.4991	-0.48	-1	662.4219858	106
141	3	190731_dmso_4_MMStack_Default.ome_denoise_reg_ring33_kymoWrap2_0091-0029	Global	84.5047	441.0281	11.7196	37.6316	30.0686	0.5248	1	662.4219858	106
142	4	190731_dmso_4_MMStack_Default.ome_denoise_reg_ring33_kymoWrap2_0056-0017	Global	47.4953	280.6542	18.8131	14.918	12.926	0.2256	1	662.4219858	106
143	5	190731_dmso_4_MMStack_Default.ome_denoise_reg_ring33_kymoWrap2_0134-0046	Global	123.3645	-681.5888	23.4393	-29.0789	-24.1022	-0.4207	-1	662.4219858	106
144	6	190731_dmso_4_MMStack_Default.ome_denoise_reg_ring33_kymoWrap2_0159-0042	Global	144.6449	0	28.0654	0	0	0	0	662.4219858	106
145	7	190731_dmso_4_MMStack_Default.ome_denoise_reg_ring33_kymoWrap2_0178-0039	Global	171.785	-521.215	12.028	-43.3334	-33.6901	-0.588	-1	662.4219858	106
146	8	190731_dmso_4_MMStack_Default.ome_denoise_reg_ring33_kymoWrap2_0228-0054	Global	220.2056	-420.9813	16.6542	-25.2778	-21.2505	-0.3709	-1	662.4219858	106
147	9	190731_dmso_4_MMStack_Default.ome_denoise_reg_ring33_kymoWrap2_0263-0050	Global	243.6449	621.4484	39.4766	15.7422	13.6142	0.2376	1	662.4219858	106
148	10	190731_dmso_4_MMStack_Default.ome_denoise_reg_ring33_kymoWrap2_0227-0035	Global	214.9626	-541.2615	24.3645	-22.2152	-18.869	-0.3293	-1	662.4219858	106
149	1	190731_dmso_4_MMStack_Default.ome_denoise_reg_ring3_kymoWrap2_0016-0010	Global	0.3077	-720	32.6154	-22.0755	-18.7586	-0.3274	-1	643.7840613	106
150	2	190731_dmso_4_MMStack_Default.ome_denoise_reg_ring3_kymoWrap2_0010-0009	Global	1.2308	859.9999	18.1538	47.3729	36.0851	0.6298	1	643.7840613	106
151	3	190731_dmso_4_MMStack_Default.ome_denoise_reg_ring3_kymoWrap2_0042-0006	Global	30.7692	0	21.5385	0	0	0	0	643.7840613	106
152	4	190731_dmso_4_MMStack_Default.ome_denoise_reg_ring3_kymoWrap2_0063-0010	Global	50.4615	680	27.0769	25.1136	21.1247	0.3687	1	643.7840613	106
153	5	190731_dmso_4_MMStack_Default.ome_denoise_reg_ring3_kymoWrap2_0085-0013	Global	78.1538	-380	14.1538	-26.8478	-22.4428	-0.3917	-1	643.7840613	106
154	6	190731_dmso_4_MMStack_Default.ome_denoise_reg_ring3_kymoWrap2_0045-0014	Global	33.5385	840	21.8462	38.4507	30.6064	0.5342	1	643.7840613	106
155	7	190731_dmso_4_MMStack_Default.ome_denoise_reg_ring3_kymoWrap2_0120-0008	Global	112.3077	500	16.6154	30.0926	24.8424	0.4336	1	643.7840613	106
156	8	190731_dmso_4_MMStack_Default.ome_denoise_reg_ring3_kymoWrap2_0137-0010	Global	128.3077	-40	19.0769	-2.0968	-1.8476	-0.03225	-1	643.7840613	106
157	9	190731_dmso_4_MMStack_Default.ome_denoise_reg_ring3_kymoWrap2_0181-0013	Global	137.2308	-920	88.9231	-10.346	-9.0439	-0.1578	-1	643.7840613	106
158	10	190731_dmso_4_MMStack_Default.ome_denoise_reg_ring3_kymoWrap2_0197-0035	Global	179.0769	560.0002	36.6154	15.2941	13.2405	0.2311	1	643.7840613	106
159	11	190731_dmso_4_MMStack_Default.ome_denoise_reg_ring3_kymoWrap2_0209-0026	Global	186.4615	179.9999	45.5385	3.9527	3.4799	0.06074	1	643.7840613	106
160	1	190731_dmso_4_MMStack_Default.ome_denoise_reg_ring5_kymoWrap2_0056-0033	Global	68.7861	922.2887	-24.3682	-37.8481	149.7887	2.6143	-1	635.3227096	106
161	2	190731_dmso_4_MMStack_Default.ome_denoise_reg_ring5_kymoWrap2_0081-0029	Global	66.9353	0	28.995	0	0	0	0	635.3227096	106
162	3	190731_dmso_4_MMStack_Default.ome_denoise_reg_ring5_kymoWrap2_0075-0043	Global	54.9055	661.6418	41.0249	16.1278	13.9348	0.2432	1	635.3227096	106
163	4	190731_dmso_4_MMStack_Default.ome_denoise_reg_ring5_kymoWrap2_0058-0020	Global	44.1095	-1082.6866	28.0697	-38.5714	-30.6852	-0.5356	-1	635.3227096	106
164	5	190731_dmso_4_MMStack_Default.ome_denoise_reg_ring5_kymoWrap2_0128-0015	Global	116.9055	621.5423	22.5174	27.6027	23.0089	0.4016	1	635.3227096	106
165	6	190731_dmso_4_MMStack_Default.ome_denoise_reg_ring5_kymoWrap2_0128-0037	Global	116.9055	-661.6418	21.9005	-30.2113	-24.9285	-0.4351	-1	635.3227096	106
166	7	190731_dmso_4_MMStack_Default.ome_denoise_reg_ring5_kymoWrap2_0157-0018	Global	139.1144	-60.1493	37.0149	-1.625	-1.4321	-0.02499	-1	635.3227096	106
167	8	190731_dmso_4_MMStack_Default.ome_denoise_reg_ring5_kymoWrap2_0157-0033	Global	138.1891	180.4478	37.6318	4.7951	4.2191	0.07364	1	635.3227096	106
168	9	190731_dmso_4_MMStack_Default.ome_denoise_reg_ring5_kymoWrap2_0195-0011	Global	178.2886	-862.1393	33.6219	-25.6422	-21.529	-0.3758	-1	635.3227096	106
169	10	190731_dmso_4_MMStack_Default.ome_denoise_reg_ring5_kymoWrap2_0272-0016	Global	246.7662	0	50.5871	0	0	0	0	635.3227096	106
170	1	190731_dmso_4_MMStack_Default.ome_denoise_reg_ring6_kymoWrap2_0054-0029	Global	64.7664	-821.9157	-21.5888	38.0714	-149.6419	-2.6117	1	679.2594497	106
171	2	190731_dmso_4_MMStack_Default.ome_denoise_reg_ring6_kymoWrap2_0061-0023	Global	39.785	-160.3738	42.5607	-3.7681	-3.3178	-0.05791	-1	679.2594497	106
172	3	190731_dmso_4_MMStack_Default.ome_denoise_reg_ring6_kymoWrap2_0089-0017	Global	96.2243	601.4019	-14.1869	-42.3913	146.8886	2.5637	-1	679.2594497	106
173	4	190731_dmso_4_MMStack_Default.ome_denoise_reg_ring6_kymoWrap2_0077-0037	Global	66.6168	280.6542	19.7383	14.2187	12.3391	0.2154	1	679.2594497	106
174	5	190731_dmso_4_MMStack_Default.ome_denoise_reg_ring6_kymoWrap2_0142-0016	Global	114.4206	1042.43	57.3645	18.172	15.6194	0.2726	1	679.2594497	106
175	6	190731_dmso_4_MMStack_Default.ome_denoise_reg_ring6_kymoWrap2_0201-0023	Global	187.514	1122.6169	27.1402	41.3636	32.4712	0.5667	1	679.2594497	106
176	7	190731_dmso_4_MMStack_Default.ome_denoise_reg_ring6_kymoWrap2_0259-0034	Global	238.0935	922.1496	43.1776	21.3571	18.189	0.3175	1	679.2594497	106
177	8	190731_dmso_4_MMStack_Default.ome_denoise_reg_ring6_kymoWrap2_0227-0026	Global	215.271	-701.6356	24.3645	-28.7975	-23.8952	-0.417	-1	679.2594497	106
178	1	190731_dmso_4_MMStack_Default.ome_denoise_reg_ring7_kymoWrap2_0051-0019	Global	8.64	1765.0286	84.8571	20.8	17.7447	0.3097	1	553.2272182	106
179	2	190731_dmso_4_MMStack_Default.ome_denoise_reg_ring7_kymoWrap2_0075-0013	Global	95.3486	922.6286	-40.7314	-22.6515	160.7873	2.8063	-1	553.2272182	106
180	3	190731_dmso_4_MMStack_Default.ome_denoise_reg_ring7_kymoWrap2_0128-0016	Global	120.6514	220.6286	17.5886	12.5439	10.9228	0.1906	1	553.2272182	106
181	4	190731_dmso_4_MMStack_Default.ome_denoise_reg_ring7_kymoWrap2_0161-0007	Global	127.7486	421.2	66.96	6.2903	5.5275	0.09647	1	553.2272182	106
182	5	190731_dmso_4_MMStack_Default.ome_denoise_reg_ring7_kymoWrap2_0162-0034	Global	142.8686	-1404	38.88	-36.1111	-29.0546	-0.5071	-1	553.2272182	106
183	6	190731_dmso_4_MMStack_Default.ome_denoise_reg_ring7_kymoWrap2_0196-0026	Global	182.6743	561.6001	25.6114	21.9277	18.6418	0.3254	1	553.2272182	106
184	1	190731_dmso_4_MMStack_Default.ome_denoise_reg_ring8_kymoWrap2_0068-0032	Global	41.2308	660	55.0769	11.9832	10.4456	0.1823	1	657.8752554	106
185	2	190731_dmso_4_MMStack_Default.ome_denoise_reg_ring8_kymoWrap2_0073-0010	Global	49.8462	-640	45.5385	-14.0541	-12.2005	-0.2129	-1	657.8752554	106
186	3	190731_dmso_4_MMStack_Default.ome_denoise_reg_ring8_kymoWrap2_0149-0031	Global	116.9231	-540	64.9231	-8.3175	-7.2921	-0.1273	-1	657.8752554	106
187	1	190731_dmso_4_MMStack_Default.ome_denoise_reg_ring9_kymoWrap2_0052-0029	Global	35.4726	-761.8907	34.2388	-22.2523	-18.8983	-0.3298	-1	636.7475839	106
188	2	190731_dmso_4_MMStack_Default.ome_denoise_reg_ring9_kymoWrap2_0128-0043	Global	119.6816	-20.0497	16.9652	-1.1818	-1.0416	-0.01818	-1	636.7475839	106
189	3	190731_dmso_4_MMStack_Default.ome_denoise_reg_ring9_kymoWrap2_0168-0030	Global	143.4328	-862.1393	50.8955	-16.9394	-14.6067	-0.2549	-1	636.7475839	106
190	4	190731_dmso_4_MMStack_Default.ome_denoise_reg_ring9_kymoWrap2_0178-0052	Global	170.8856	481.1942	14.4975	33.1915	27.0506	0.4721	1	636.7475839	106
191	5	190731_dmso_4_MMStack_Default.ome_denoise_reg_ring9_kymoWrap2_0053-0015	Global	41.9502	481.1941	23.4428	20.5263	17.5256	0.3059	1	636.7475839	106
192	6	190731_dmso_4_MMStack_Default.ome_denoise_reg_ring9_kymoWrap2_0086-0035	Global	75.2637	200.4974	21.9005	9.1549	8.0171	0.1399	1	636.7475839	106
