# Supplementary material for: FtsZ treadmilling is essential for Z-ring condensation and septal constriction initiation in Bacillus subtilis cell division
Source: Nat Commun. 2021 Apr 27;12:2448. doi: 10.1038/s41467-021-22526-0 (PMC8079713; doi:10.1038/s41467-021-22526-0)
Supplement: Supplementary file 27 — Source Data [file 41467_2021_22526_MOESM27_ESM.zip › Whitley2020_source_data/Fig2/Fig2c_FtsZGFP_PC19.csv]

n	ROI_	Image_ROI_Name	Point_	StartT_s_	Length_nm_	Time_s_	Speed_nm_s_	ThetaDeg	ThetaRad	Category	DiameterNm	t cpd (s)
1	1	180830_4_MMStack_Pos0.ome_denoise_reg_ring2_kymoWrap_0029-0042	Global	1.0423	1061.3616	56.6291	18.7423	16.0846	0.2807	1	749.9309148	106
2	2	180830_4_MMStack_Pos0.ome_denoise_reg_ring2_kymoWrap_0054-0038	Global	37.8685	948.4508	32.3099	29.3548	24.3046	0.4242	1	749.9309148	106
3	3	180830_4_MMStack_Pos0.ome_denoise_reg_ring2_kymoWrap_0078-0045	Global	57.6714	-609.7184	40.6479	-15	-12.9946	-0.2268	-1	749.9309148	106
4	4	180830_4_MMStack_Pos0.ome_denoise_reg_ring2_kymoWrap_0029-0023	Global	19.108	-383.8967	20.4977	-18.7288	-16.0736	-0.2805	-1	749.9309148	106
5	5	180830_4_MMStack_Pos0.ome_denoise_reg_ring2_kymoWrap_0013-0023	Global	7.2958	270.9859	12.8545	21.0811	17.9691	0.3136	1	749.9309148	106
6	6	180830_4_MMStack_Pos0.ome_denoise_reg_ring2_kymoWrap_0023-0049	Global	9.7277	-338.7323	27.446	-12.3418	-10.751	-0.1876	-1	749.9309148	106
7	7	180830_4_MMStack_Pos0.ome_denoise_reg_ring2_kymoWrap_0057-0026	Global	38.9108	790.3756	35.784	22.0874	18.7681	0.3276	1	749.9309148	106
8	8	180830_4_MMStack_Pos0.ome_denoise_reg_ring2_kymoWrap_0174-0032	Global	117.7747	-45.1643	111.8685	-0.4037	-0.3559	-0.006211	-1	749.9309148	106
9	9	180830_4_MMStack_Pos0.ome_denoise_reg_ring2_kymoWrap_0141-0024	Global	115.6901	-45.1643	49.6808	-0.9091	-0.8013	-0.01399	-1	749.9309148	106
10	10	180830_4_MMStack_Pos0.ome_denoise_reg_ring2_kymoWrap_0138-0012	Global	119.5117	0	36.4789	0	0	0	0	749.9309148	106
11	11	180830_4_MMStack_Pos0.ome_denoise_reg_ring2_kymoWrap_0162-0009	Global	155.2958	-383.8967	15.2864	-25.1136	-21.1247	-0.3687	-1	749.9309148	106
12	12	180830_4_MMStack_Pos0.ome_denoise_reg_ring2_kymoWrap_0201-0006	Global	170.2347	-67.7465	62.1878	-1.0894	-0.9602	-0.01676	-1	749.9309148	106
13	1	180830_4_MMStack_Pos0.ome_denoise_reg_ring3_kymoWrap_0013-0044	Global	1.3897	451.6432	23.6244	19.1176	16.3895	0.2861	1	749.6721483	106
14	2	180830_4_MMStack_Pos0.ome_denoise_reg_ring3_kymoWrap_0030-0032	Global	2.4319	-1242.0189	55.5869	-22.3438	-18.9704	-0.3311	-1	749.6721483	106
15	3	180830_4_MMStack_Pos0.ome_denoise_reg_ring3_kymoWrap_0077-0041	Global	56.2817	677.4648	42.7324	15.8537	13.707	0.2392	1	749.6721483	106
16	4	180830_4_MMStack_Pos0.ome_denoise_reg_ring3_kymoWrap_0061-0034	Global	42.7324	-993.615	35.784	-27.767	-23.1314	-0.4037	-1	749.6721483	106
17	5	180830_4_MMStack_Pos0.ome_denoise_reg_ring3_kymoWrap_0084-0025	Global	69.831	-22.5822	28.1408	-0.8025	-0.7073	-0.01235	-1	749.6721483	106
18	6	180830_4_MMStack_Pos0.ome_denoise_reg_ring3_kymoWrap_0232-0025	Global	126.1127	0	212.8873	0	0	0	0	749.6721483	106
19	7	180830_4_MMStack_Pos0.ome_denoise_reg_ring3_kymoWrap_0208-0014	Global	145.2207	0	125.7652	0	0	0	0	749.6721483	106
20	8	180830_4_MMStack_Pos0.ome_denoise_reg_ring3_kymoWrap_0247-0033	Global	156.6854	-45.1643	179.615	-0.2515	-0.2216	-0.003868	-1	749.6721483	106
21	9	180830_4_MMStack_Pos0.ome_denoise_reg_ring3_kymoWrap_0230-0040	Global	125.7653	45.1643	209.1455	0.2159	0.1904	0.003322	1	749.6721483	106
22	1	180830_4_MMStack_Pos0.ome_denoise_reg_ring4_kymoWrap_0041-0053	Global	1.3895	1670.8422	80.2421	20.8225	17.7627	0.31	1	663.1112585	106
23	2	180830_4_MMStack_Pos0.ome_denoise_reg_ring4_kymoWrap_0024-0043	Global	0.3474	-1174.1051	49.3263	-23.8028	-20.1126	-0.351	-1	663.1112585	106
24	3	180830_4_MMStack_Pos0.ome_denoise_reg_ring4_kymoWrap_0074-0040	Global	50.3684	812.8422	49.3263	16.4789	14.226	0.2483	1	663.1112585	106
25	4	180830_4_MMStack_Pos0.ome_denoise_reg_ring4_kymoWrap_0072-0050	Global	52.8	-835.421	38.9053	-21.4732	-18.2813	-0.3191	-1	663.1112585	106
26	5	180830_4_MMStack_Pos0.ome_denoise_reg_ring4_kymoWrap_0232-0026	Global	126.7895	22.5789	210.5053	0.1073	0.09455	0.00165	1	663.1112585	106
27	6	180830_4_MMStack_Pos0.ome_denoise_reg_ring4_kymoWrap_0235-0013	Global	133.0421	90.3158	204.2526	0.4422	0.3898	0.006803	1	663.1112585	106
28	1	180830_4_MMStack_Pos0.ome_denoise_reg_ring5_kymoWrap_0023-0024	Global	11.5	1007.5	22.5	44.7778	34.5625	0.6032	1	520.9256132	106
29	2	180830_4_MMStack_Pos0.ome_denoise_reg_ring5_kymoWrap_0040-0032	Global	30.5	32.5	19	1.7105	1.5074	0.02631	1	520.9256132	106
30	3	180830_4_MMStack_Pos0.ome_denoise_reg_ring5_kymoWrap_0067-0024	Global	49.5	-1007.5	34	-29.6324	-24.5074	-0.4277	-1	520.9256132	106
31	4	180830_4_MMStack_Pos0.ome_denoise_reg_ring5_kymoWrap_0071-0030	Global	63	390	16	24.375	20.556	0.3588	1	520.9256132	106
32	5	180830_4_MMStack_Pos0.ome_denoise_reg_ring5_kymoWrap_0049-0014	Global	33	-162.5	31.5	-5.1587	-4.5378	-0.0792	-1	520.9256132	106
33	6	180830_4_MMStack_Pos0.ome_denoise_reg_ring5_kymoWrap_0192-0018	Global	122	0	140	0	0	0	0	520.9256132	106
34	7	180830_4_MMStack_Pos0.ome_denoise_reg_ring5_kymoWrap_0230-0006	Global	123.5	-260	212.5	-1.2235	-1.0784	-0.01882	-1	520.9256132	106
35	1	180830_4_MMStack_Pos0.ome_denoise_reg_ring6_kymoWrap_0049-0027	Global	0.6931	2027.2279	95.9901	21.1191	17.9995	0.3142	1	706.7404715	106
36	2	180830_4_MMStack_Pos0.ome_denoise_reg_ring6_kymoWrap_0026-0042	Global	11.0891	878.4653	29.802	29.4767	24.3937	0.4258	1	706.7404715	106
37	3	180830_4_MMStack_Pos0.ome_denoise_reg_ring6_kymoWrap_0075-0024	Global	60.297	-810.8911	29.802	-27.2093	-22.7144	-0.3964	-1	706.7404715	106
38	4	180830_4_MMStack_Pos0.ome_denoise_reg_ring6_kymoWrap_0070-0040	Global	53.3663	-878.4653	34.6535	-25.35	-21.3058	-0.3719	-1	706.7404715	106
39	5	180830_4_MMStack_Pos0.ome_denoise_reg_ring6_kymoWrap_0036-0030	Global	17.3267	112.6238	38.4653	2.9279	2.5791	0.04501	1	706.7404715	106
40	6	180830_4_MMStack_Pos0.ome_denoise_reg_ring6_kymoWrap_0192-0022	Global	121.6337	22.5248	140	0.1609	0.1418	0.002475	1	706.7404715	106
41	7	180830_4_MMStack_Pos0.ome_denoise_reg_ring6_kymoWrap_0182-0008	Global	131.6832	-112.6238	100.1485	-1.1246	-0.9912	-0.0173	-1	706.7404715	106
42	1	180830_4_MMStack_Pos0.ome_denoise_reg_ring7_kymoWrap_0011-0031	Global	1.0408	-563.7756	20.1224	-28.0172	-23.3177	-0.407	-1	703.4351894	106
43	2	180830_4_MMStack_Pos0.ome_denoise_reg_ring7_kymoWrap_0015-0038	Global	1.3878	315.7143	28.449	11.0976	9.6888	0.1691	1	703.4351894	106
44	3	180830_4_MMStack_Pos0.ome_denoise_reg_ring7_kymoWrap_0014-0047	Global	1.3878	518.6734	27.4082	18.9241	16.2324	0.2833	1	703.4351894	106
45	4	180830_4_MMStack_Pos0.ome_denoise_reg_ring7_kymoWrap_0041-0038	Global	29.8367	-405.9182	21.5102	-18.871	-16.1892	-0.2826	-1	703.4351894	106
46	5	180830_4_MMStack_Pos0.ome_denoise_reg_ring7_kymoWrap_0074-0044	Global	67.3061	-789.2857	14.5714	-54.1667	-39.8056	-0.6947	-1	703.4351894	106
47	6	180830_4_MMStack_Pos0.ome_denoise_reg_ring7_kymoWrap_0070-0047	Global	39.551	405.9182	61.4082	6.6102	5.8067	0.1013	1	703.4351894	106
48	7	180830_4_MMStack_Pos0.ome_denoise_reg_ring7_kymoWrap_0182-0011	Global	132.1837	67.6531	100.2653	0.6747	0.5947	0.01038	1	703.4351894	106
49	8	180830_4_MMStack_Pos0.ome_denoise_reg_ring7_kymoWrap_0146-0031	Global	126.6327	-45.1021	38.8571	-1.1607	-1.023	-0.01786	-1	703.4351894	106
50	9	180830_4_MMStack_Pos0.ome_denoise_reg_ring7_kymoWrap_0172-0029	Global	164.7959	-315.7143	13.5306	-23.3333	-19.7468	-0.3446	-1	703.4351894	106
51	10	180830_4_MMStack_Pos0.ome_denoise_reg_ring7_kymoWrap_0207-0026	Global	179.0204	-90.204	56.898	-1.5854	-1.3972	-0.02439	-1	703.4351894	106
52	11	180830_4_MMStack_Pos0.ome_denoise_reg_ring7_kymoWrap_0201-0035	Global	169.6531	-22.551	62.7959	-0.3591	-0.3165	-0.005525	-1	703.4351894	106
1	1	190731_2_MMStack_Default.ome_denoise_reg_ring17_kymoWrap_0013-0035	Global	1.2336	-841.9625	25.2897	-33.2927	-27.1213	-0.4734	-1	675.6259768	77
2	2	190731_2_MMStack_Default.ome_denoise_reg_ring17_kymoWrap_0049-0038	Global	36.0841	420.9813	27.4486	15.3371	13.2764	0.2317	1	675.6259768	77
3	3	190731_2_MMStack_Default.ome_denoise_reg_ring17_kymoWrap_0013-0020	Global	1.8505	-521.2149	21.5888	-24.1429	-20.3764	-0.3556	-1	675.6259768	77
4	4	190731_2_MMStack_Default.ome_denoise_reg_ring17_kymoWrap_0008-0033	Global	1.2336	240.5608	14.1869	16.9565	14.6209	0.2552	1	675.6259768	77
5	5	190731_2_MMStack_Default.ome_denoise_reg_ring17_kymoWrap_0174-0049	Global	101.1589	180.4207	146.1869	1.2342	1.0878	0.01899	1	675.6259768	77
6	6	190731_2_MMStack_Default.ome_denoise_reg_ring17_kymoWrap_0193-0031	Global	105.4766	80.1869	177.028	0.453	0.3993	0.006969	1	675.6259768	77
7	7	190731_2_MMStack_Default.ome_denoise_reg_ring17_kymoWrap_0231-0041	Global	169.3178	60.1401	124.9065	0.4815	0.4244	0.007407	1	675.6259768	77
8	1	190731_2_MMStack_Default.ome_denoise_reg_ring21_kymoWrap_0016-0032	Global	8.6154	560	15.3846	36.4	29.2488	0.5105	1	683.9811537	77
9	2	190731_2_MMStack_Default.ome_denoise_reg_ring21_kymoWrap_0043-0033	Global	32.6154	-760.0002	20.3077	-37.4242	-29.9315	-0.5224	-1	683.9811537	77
10	3	190731_2_MMStack_Default.ome_denoise_reg_ring21_kymoWrap_0061-0033	Global	50.7692	-580	20	-29	-24.0442	-0.4197	-1	683.9811537	77
11	4	190731_2_MMStack_Default.ome_denoise_reg_ring21_kymoWrap_0014-0039	Global	6.7692	-400	15.3846	-26	-21.8014	-0.3805	-1	683.9811537	77
12	5	190731_2_MMStack_Default.ome_denoise_reg_ring21_kymoWrap_0036-0038	Global	24.9231	220.0001	22.1538	9.9306	8.6864	0.1516	1	683.9811537	77
13	6	190731_2_MMStack_Default.ome_denoise_reg_ring21_kymoWrap_0195-0030	Global	89.2308	0	211.7692	0	0	0	0	683.9811537	77
14	7	190731_2_MMStack_Default.ome_denoise_reg_ring21_kymoWrap_0097-0035	Global	89.8462	-480.0001	14.1538	-33.913	-27.5528	-0.4809	-1	683.9811537	77
15	8	190731_2_MMStack_Default.ome_denoise_reg_ring21_kymoWrap_0218-0046	Global	142.4615	-39.9999	152.6154	-0.2621	-0.231	-0.004032	-1	683.9811537	77
16	1	190731_2_MMStack_Default.ome_denoise_reg_ring31_kymoWrap_0014-0012	Global	2	801.6666	24.6667	32.5	26.5651	0.4636	1	461.0613369	77
17	2	190731_2_MMStack_Default.ome_denoise_reg_ring31_kymoWrap_0053-0031	Global	41.6667	736.6666	23	32.029	26.2319	0.4578	1	461.0613369	77
18	3	190731_2_MMStack_Default.ome_denoise_reg_ring31_kymoWrap_0054-0019	Global	49.3333	-758.3334	11	-68.9394	-46.6847	-0.8148	-1	461.0613369	77
19	4	190731_2_MMStack_Default.ome_denoise_reg_ring31_kymoWrap_0195-0013	Global	90	-21.6666	211	-0.1027	-0.09051	-0.00158	-1	461.0613369	77
20	1	190731_2_MMStack_Default.ome_denoise_reg_ring36_kymoWrap_0016-0016	Global	5.243	681.5888	22.8224	29.8649	24.6769	0.4307	1	672.8464191	77
21	2	190731_2_MMStack_Default.ome_denoise_reg_ring36_kymoWrap_0016-0026	Global	7.0935	-601.4019	18.5047	-32.5	-26.5651	-0.4636	-1	672.8464191	77
22	3	190731_2_MMStack_Default.ome_denoise_reg_ring36_kymoWrap_0056-0014	Global	39.1682	902.1027	34.2336	26.3513	22.0679	0.3852	1	672.8464191	77
23	4	190731_2_MMStack_Default.ome_denoise_reg_ring36_kymoWrap_0019-0013	Global	14.1869	-380.8878	11.4112	-33.3784	-27.1811	-0.4744	-1	672.8464191	77
24	5	190731_2_MMStack_Default.ome_denoise_reg_ring36_kymoWrap_0194-0015	Global	89.1308	120.2804	210.3364	0.5718	0.5041	0.008797	1	672.8464191	77
25	6	190731_2_MMStack_Default.ome_denoise_reg_ring36_kymoWrap_0214-0006	Global	151.1215	-100.2336	126.757	-0.7908	-0.697	-0.01216	-1	672.8464191	77
26	7	190731_2_MMStack_Default.ome_denoise_reg_ring36_kymoWrap_0172-0029	Global	101.4673	120.2804	141.5607	0.8497	0.7489	0.01307	1	672.8464191	77
27	8	190731_2_MMStack_Default.ome_denoise_reg_ring36_kymoWrap_0204-0021	Global	181.9626	40.0934	44.7196	0.8966	0.7902	0.01379	1	672.8464191	77
28	1	190731_2_MMStack_Default.ome_denoise_reg_ring41_kymoWrap_0011-0031	Global	5.243	360.8411	12.6449	28.5366	23.7026	0.4137	1	664.4344812	77
29	2	190731_2_MMStack_Default.ome_denoise_reg_ring41_kymoWrap_0021-0031	Global	16.9626	-260.6075	8.9439	-29.1379	-24.1455	-0.4214	-1	664.4344812	77
30	3	190731_2_MMStack_Default.ome_denoise_reg_ring41_kymoWrap_0062-0039	Global	54.8972	501.168	13.8785	36.1111	29.0546	0.5071	1	664.4344812	77
31	4	190731_2_MMStack_Default.ome_denoise_reg_ring41_kymoWrap_0064-0042	Global	55.8224	-601.402	16.0374	-37.5	-29.9816	-0.5233	-1	664.4344812	77
32	5	190731_2_MMStack_Default.ome_denoise_reg_ring41_kymoWrap_0178-0010	Global	114.729	20.0468	126.4486	0.1585	0.1397	0.002439	1	664.4344812	77
33	6	190731_2_MMStack_Default.ome_denoise_reg_ring41_kymoWrap_0177-0022	Global	124.9065	0	105.1682	0	0	0	0	664.4344812	77
34	7	190731_2_MMStack_Default.ome_denoise_reg_ring41_kymoWrap_0176-0031	Global	126.4486	40.0934	101.1589	0.3963	0.3494	0.006097	1	664.4344812	77
35	8	190731_2_MMStack_Default.ome_denoise_reg_ring41_kymoWrap_0106-0025	Global	86.0467	541.2617	39.785	13.6047	11.8215	0.2063	1	664.4344812	77
36	9	190731_2_MMStack_Default.ome_denoise_reg_ring41_kymoWrap_0011-0022	Global	1.5421	400.9346	18.8131	21.3115	18.1527	0.3168	1	664.4344812	77
37	1	190731_2_MMStack_Default.ome_denoise_reg_ring43_kymoWrap_0015-0037	Global	4.0093	-441.0282	22.8224	-19.3243	-16.5571	-0.289	-1	670.8787288	77
38	2	190731_2_MMStack_Default.ome_denoise_reg_ring43_kymoWrap_0028-0018	Global	8.6355	60.1402	38.5514	1.56	1.3748	0.024	1	670.8787288	77
39	3	190731_2_MMStack_Default.ome_denoise_reg_ring43_kymoWrap_0061-0019	Global	53.972	-200.4673	14.8037	-13.5417	-11.7683	-0.2054	-1	670.8787288	77
40	4	190731_2_MMStack_Default.ome_denoise_reg_ring43_kymoWrap_0095-0016	Global	87.5888	320.7477	14.4953	22.1277	18.7999	0.3281	1	670.8787288	77
41	5	190731_2_MMStack_Default.ome_denoise_reg_ring43_kymoWrap_0202-0019	Global	103.6262	0	195.5327	0	0	0	0	670.8787288	77
42	6	190731_2_MMStack_Default.ome_denoise_reg_ring43_kymoWrap_0206-0006	Global	111.9533	140.3271	189.0467	0.7423	0.6543	0.01142	1	670.8787288	77
43	7	190731_2_MMStack_Default.ome_denoise_reg_ring43_kymoWrap_0122-0014	Global	100.8505	60.1402	43.486	1.383	1.2189	0.02127	1	670.8787288	77
44	1	190731_2_MMStack_Default.ome_denoise_reg_ring44_kymoWrap_0018-0042	Global	10.7944	-461.0747	14.8037	-31.1458	-25.6022	-0.4468	-1	670.3484924	77
45	2	190731_2_MMStack_Default.ome_denoise_reg_ring44_kymoWrap_0011-0023	Global	2.1589	320.7477	18.1963	17.6271	15.1729	0.2648	1	670.3484924	77
46	3	190731_2_MMStack_Default.ome_denoise_reg_ring44_kymoWrap_0011-0031	Global	3.0841	-441.0281	16.6542	-26.4815	-22.1663	-0.3869	-1	670.3484924	77
47	4	190731_2_MMStack_Default.ome_denoise_reg_ring44_kymoWrap_0056-0043	Global	48.729	581.3551	14.8037	39.2708	31.139	0.5435	1	670.3484924	77
48	5	190731_2_MMStack_Default.ome_denoise_reg_ring44_kymoWrap_0043-0057	Global	37.0093	-461.0747	12.3364	-37.375	-29.8989	-0.5218	-1	670.3484924	77
49	6	190731_2_MMStack_Default.ome_denoise_reg_ring44_kymoWrap_0166-0019	Global	88.8224	-220.5141	155.4393	-1.4187	-1.2503	-0.02182	-1	670.3484924	77
50	7	190731_2_MMStack_Default.ome_denoise_reg_ring44_kymoWrap_0158-0010	Global	96.8411	-100.2336	123.3645	-0.8125	-0.7162	-0.0125	-1	670.3484924	77
51	8	190731_2_MMStack_Default.ome_denoise_reg_ring44_kymoWrap_0209-0005	Global	120.2804	80.1869	178.5701	0.4491	0.3958	0.006908	1	670.3484924	77
52	1	190731_2_MMStack_Default.ome_denoise_reg_ring47_kymoWrap_0031-0051	Global	8.0176	-801.762	46.2555	-17.3333	-14.9314	-0.2606	-1	719.6930009	77
53	2	190731_2_MMStack_Default.ome_denoise_reg_ring47_kymoWrap_0067-0029	Global	57.6652	-661.4537	17.8855	-36.9828	-29.6384	-0.5173	-1	719.6930009	77
54	3	190731_2_MMStack_Default.ome_denoise_reg_ring47_kymoWrap_0173-0021	Global	87.2687	-200.4406	172.3789	-1.1628	-1.0249	-0.01789	-1	719.6930009	77
55	4	190731_2_MMStack_Default.ome_denoise_reg_ring47_kymoWrap_0216-0029	Global	135.9912	-140.3084	161.2775	-0.87	-0.7668	-0.01338	-1	719.6930009	77
56	5	190731_2_MMStack_Default.ome_denoise_reg_ring47_kymoWrap_0219-0011	Global	136.9163	80.1762	164.0837	0.4886	0.4307	0.007517	1	719.6930009	77
57	6	190731_2_MMStack_Default.ome_denoise_reg_ring47_kymoWrap_0231-0005	Global	162.511	20.044	135.6828	0.1477	0.1302	0.002273	1	719.6930009	77
58	1	190731_2_MMStack_Default.ome_denoise_reg_ring50_kymoWrap_0014-0026	Global	3.7009	481.1215	20.3551	23.6364	19.9831	0.3488	1	663.5834015	77
59	2	190731_2_MMStack_Default.ome_denoise_reg_ring50_kymoWrap_0012-0018	Global	5.243	-681.5888	14.4953	-47.0213	-35.8821	-0.6263	-1	663.5834015	77
60	3	190731_2_MMStack_Default.ome_denoise_reg_ring50_kymoWrap_0046-0029	Global	25.5981	-40.0935	40.0935	-1	-0.8814	-0.01538	-1	663.5834015	77
61	4	190731_2_MMStack_Default.ome_denoise_reg_ring50_kymoWrap_0177-0013	Global	109.7944	60.1402	133.8505	0.4493	0.396	0.006912	1	663.5834015	77
62	5	190731_2_MMStack_Default.ome_denoise_reg_ring50_kymoWrap_0156-0022	Global	115.3458	20.0467	82.9626	0.2416	0.213	0.003717	1	663.5834015	77
63	6	190731_2_MMStack_Default.ome_denoise_reg_ring50_kymoWrap_0180-0030	Global	115.6542	0	129.2243	0	0	0	0	663.5834015	77
64	7	190731_2_MMStack_Default.ome_denoise_reg_ring50_kymoWrap_0269-0008	Global	237.785	100.2336	63.215	1.5856	1.3974	0.02439	1	663.5834015	77
65	1	190731_2_MMStack_Default.ome_denoise_reg_ring57_kymoWrap_0012-0031	Global	1.2336	461.0747	23.4393	19.671	16.8375	0.2939	1	669.399795	77
66	2	190731_2_MMStack_Default.ome_denoise_reg_ring57_kymoWrap_0012-0021	Global	2.1589	-360.8411	21.2804	-16.9565	-14.6209	-0.2552	-1	669.399795	77
67	3	190731_2_MMStack_Default.ome_denoise_reg_ring57_kymoWrap_0207-0016	Global	119.0467	20.0468	175.7944	0.114	0.1005	0.001754	1	669.399795	77
68	4	190731_2_MMStack_Default.ome_denoise_reg_ring57_kymoWrap_0212-0028	Global	129.8411	120.2804	165.3084	0.7276	0.6413	0.01119	1	669.399795	77
69	1	190731_2_MMStack_Default.ome_denoise_reg_ring58_kymoWrap_0050-0021	Global	38.7692	940	23.0769	40.7333	32.074	0.5598	1	559.4682912	77
70	2	190731_2_MMStack_Default.ome_denoise_reg_ring58_kymoWrap_0042-0030	Global	36.9231	360.0001	11.3846	31.6216	25.9423	0.4528	1	559.4682912	77
71	3	190731_2_MMStack_Default.ome_denoise_reg_ring58_kymoWrap_0054-0029	Global	48.3077	-459.9999	12.9231	-35.5952	-28.7059	-0.501	-1	559.4682912	77
72	4	190731_2_MMStack_Default.ome_denoise_reg_ring58_kymoWrap_0226-0010	Global	155.0769	20	143.3846	0.1395	0.123	0.002146	1	559.4682912	77
73	5	190731_2_MMStack_Default.ome_denoise_reg_ring58_kymoWrap_0269-0028	Global	237.5385	0	63.4615	0	0	0	0	559.4682912	77
74	6	190731_2_MMStack_Default.ome_denoise_reg_ring58_kymoWrap_0192-0021	Global	99.0769	0	187.3846	0	0	0	0	559.4682912	77
75	1	190731_2_MMStack_Default.ome_denoise_reg_ring61_kymoWrap_0019-0037	Global	6.1538	-999.9998	26.1538	-38.2353	-30.4655	-0.5317	-1	698.706415	77
76	2	190731_2_MMStack_Default.ome_denoise_reg_ring61_kymoWrap_0034-0044	Global	6.1538	1440	57.2308	25.1613	21.1613	0.3693	1	698.706415	77
77	3	190731_2_MMStack_Default.ome_denoise_reg_ring61_kymoWrap_0025-0046	Global	18.4615	-480.0001	14.7692	-32.5	-26.5651	-0.4636	-1	698.706415	77
78	4	190731_2_MMStack_Default.ome_denoise_reg_ring61_kymoWrap_0012-0047	Global	4.3077	359.9999	16.3077	22.0755	18.7586	0.3274	1	698.706415	77
79	5	190731_2_MMStack_Default.ome_denoise_reg_ring61_kymoWrap_0061-0029	Global	54.1538	-320	14.7692	-21.6667	-18.4349	-0.3218	-1	698.706415	77
80	6	190731_2_MMStack_Default.ome_denoise_reg_ring61_kymoWrap_0109-0031	Global	89.2308	20	40.6154	0.4924	0.434	0.007576	1	698.706415	77
81	7	190731_2_MMStack_Default.ome_denoise_reg_ring61_kymoWrap_0192-0038	Global	136.6154	19.9998	110.1538	0.1816	0.16	0.002793	1	698.706415	77
82	8	190731_2_MMStack_Default.ome_denoise_reg_ring61_kymoWrap_0177-0049	Global	108.3077	-60	137.5385	-0.4362	-0.3845	-0.006711	-1	698.706415	77
83	1	190731_2_MMStack_Default.ome_denoise_reg_ring62_kymoWrap_0013-0054	Global	3.3921	-440.969	20.6608	-21.3433	-18.178	-0.3173	-1	705.7749837	77
84	2	190731_2_MMStack_Default.ome_denoise_reg_ring62_kymoWrap_0056-0053	Global	47.1806	-481.0574	19.4273	-24.7619	-20.8545	-0.364	-1	705.7749837	77
85	3	190731_2_MMStack_Default.ome_denoise_reg_ring62_kymoWrap_0061-0030	Global	53.9648	-260.5727	13.8767	-18.7778	-16.1134	-0.2812	-1	705.7749837	77
86	4	190731_2_MMStack_Default.ome_denoise_reg_ring62_kymoWrap_0143-0019	Global	103.304	80.1762	81.1013	0.9886	0.8714	0.01521	1	705.7749837	77
87	5	190731_2_MMStack_Default.ome_denoise_reg_ring62_kymoWrap_0219-0014	Global	189.6476	0	57.9736	0	0	0	0	705.7749837	77
88	6	190731_2_MMStack_Default.ome_denoise_reg_ring62_kymoWrap_0222-0033	Global	146.7841	-20.044	151.1013	-0.1327	-0.1169	-0.002041	-1	705.7749837	77
89	1	190731_2_MMStack_Default.ome_denoise_reg_ring7_kymoWrap_0028-0044	Global	0.6167	-982.1585	53.9648	-18.2	-15.6422	-0.273	-1	714.169988	77
90	2	190731_2_MMStack_Default.ome_denoise_reg_ring7_kymoWrap_0017-0031	Global	8.0176	280.6169	18.8106	14.918	12.926	0.2256	1	714.169988	77
91	3	190731_2_MMStack_Default.ome_denoise_reg_ring7_kymoWrap_0051-0026	Global	38.5463	521.1454	24.0529	21.6667	18.435	0.3218	1	714.169988	77
92	4	190731_2_MMStack_Default.ome_denoise_reg_ring7_kymoWrap_0194-0047	Global	94.0529	-20.0442	201.3656	-0.09954	-0.08774	-0.001531	-1	714.169988	77
93	5	190731_2_MMStack_Default.ome_denoise_reg_ring7_kymoWrap_0201-0031	Global	103.6123	0	194.2731	0	0	0	0	714.169988	77
1	1	190731_3_MMStack_Default.ome_denoise_reg_ring12_kymoWrap_0008-0021	Global	0.9252	280.6542	15.1122	18.5714	15.9454	0.2783	1	682.2668884	115
2	2	190731_3_MMStack_Default.ome_denoise_reg_ring12_kymoWrap_0020-0045	Global	1.8505	-841.9625	37.3178	-22.562	-19.1423	-0.3341	-1	682.2668884	115
3	3	190731_3_MMStack_Default.ome_denoise_reg_ring12_kymoWrap_0021-0035	Global	11.1028	481.1215	19.7383	24.375	20.556	0.3588	1	682.2668884	115
4	4	190731_3_MMStack_Default.ome_denoise_reg_ring12_kymoWrap_0227-0023	Global	156.3645	60.1402	142.486	0.4221	0.372	0.006493	1	682.2668884	115
5	5	190731_3_MMStack_Default.ome_denoise_reg_ring12_kymoWrap_0222-0036	Global	145.5701	160.3738	151.7383	1.0569	0.9316	0.01626	1	682.2668884	115
6	1	190731_3_MMStack_Default.ome_denoise_reg_ring13_kymoWrap_0019-0033	Global	2.4673	821.9157	34.2336	24.009	20.2727	0.3538	1	674.2610735	115
7	2	190731_3_MMStack_Default.ome_denoise_reg_ring13_kymoWrap_0015-0025	Global	7.4019	-541.2617	17.271	-31.3393	-25.7407	-0.4493	-1	674.2610735	115
8	3	190731_3_MMStack_Default.ome_denoise_reg_ring13_kymoWrap_0013-0012	Global	1.5421	561.3084	22.2056	25.2778	21.2505	0.3709	1	674.2610735	115
9	4	190731_3_MMStack_Default.ome_denoise_reg_ring13_kymoWrap_0216-0033	Global	132.9252	100.2335	167.1589	0.5996	0.5285	0.009225	1	674.2610735	115
10	5	190731_3_MMStack_Default.ome_denoise_reg_ring13_kymoWrap_0166-0011	Global	125.8318	260.6075	79.5701	3.2752	2.8846	0.05035	1	674.2610735	115
11	6	190731_3_MMStack_Default.ome_denoise_reg_ring13_kymoWrap_0165-0019	Global	127.3738	-280.6543	77.4112	-3.6255	-3.1925	-0.05572	-1	674.2610735	115
12	7	190731_3_MMStack_Default.ome_denoise_reg_ring13_kymoWrap_0251-0018	Global	203.243	160.3739	96.8411	1.6561	1.4595	0.02547	1	674.2610735	115
13	8	190731_3_MMStack_Default.ome_denoise_reg_ring13_kymoWrap_0251-0011	Global	207.2523	-200.4673	89.1308	-2.2491	-1.9818	-0.03459	-1	674.2610735	115
14	1	190731_3_MMStack_Default.ome_denoise_reg_ring15_kymoWrap_0022-0049	Global	3.393	-601.4927	37.6318	-15.9836	-13.815	-0.2411	-1	622.9463088	115
15	2	190731_3_MMStack_Default.ome_denoise_reg_ring15_kymoWrap_0008-0038	Global	3.0846	541.3433	11.1045	48.75	36.8699	0.6435	1	622.9463088	115
16	3	190731_3_MMStack_Default.ome_denoise_reg_ring15_kymoWrap_0071-0050	Global	52.1294	-701.7413	46.8856	-14.9671	-12.9671	-0.2263	-1	622.9463088	115
17	4	190731_3_MMStack_Default.ome_denoise_reg_ring15_kymoWrap_0033-0028	Global	23.1343	-320.796	20.9751	-15.2941	-13.2405	-0.2311	-1	622.9463088	115
18	5	190731_3_MMStack_Default.ome_denoise_reg_ring15_kymoWrap_0064-0025	Global	52.7463	1042.587	22.8259	45.6757	35.0958	0.6125	1	622.9463088	115
19	6	190731_3_MMStack_Default.ome_denoise_reg_ring15_kymoWrap_0212-0004	Global	126.7761	-60.1493	170.2686	-0.3533	-0.3114	-0.005435	-1	622.9463088	115
20	7	190731_3_MMStack_Default.ome_denoise_reg_ring15_kymoWrap_0213-0012	Global	128.0099	-180.4478	169.6517	-1.0636	-0.9375	-0.01636	-1	622.9463088	115
21	8	190731_3_MMStack_Default.ome_denoise_reg_ring15_kymoWrap_0246-0021	Global	194.9453	-20.0497	102.408	-0.1958	-0.1726	-0.003012	-1	622.9463088	115
22	1	190731_3_MMStack_Default.ome_denoise_reg_ring16_kymoWrap_0021-0021	Global	1.8462	-880	37.8462	-23.252	-19.6833	-0.3435	-1	644.5673574	115
23	2	190731_3_MMStack_Default.ome_denoise_reg_ring16_kymoWrap_0015-0024	Global	1.5385	759.9999	41.2308	18.4328	15.8324	0.2763	1	644.5673574	115
24	3	190731_3_MMStack_Default.ome_denoise_reg_ring16_kymoWrap_0024-0042	Global	14.1538	-320	20	-16	-13.8286	-0.2414	-1	644.5673574	115
25	4	190731_3_MMStack_Default.ome_denoise_reg_ring16_kymoWrap_0079-0044	Global	65.8462	739.9998	25.8462	28.6309	23.7723	0.4149	1	644.5673574	115
26	5	190731_3_MMStack_Default.ome_denoise_reg_ring16_kymoWrap_0216-0012	Global	132	100	167.6923	0.5963	0.5256	0.009174	1	644.5673574	115
27	6	190731_3_MMStack_Default.ome_denoise_reg_ring16_kymoWrap_0168-0027	Global	128.3077	20.0001	80.3077	0.249	0.2195	0.003831	1	644.5673574	115
28	7	190731_3_MMStack_Default.ome_denoise_reg_ring16_kymoWrap_0256-0022	Global	216.6154	-40	78.7692	-0.5078	-0.4476	-0.007812	-1	644.5673574	115
29	1	190731_3_MMStack_Default.ome_denoise_reg_ring18_kymoWrap_0032-0016	Global	14.4953	882.0561	35.7757	24.6552	20.7723	0.3625	1	675.6089758	115
30	2	190731_3_MMStack_Default.ome_denoise_reg_ring18_kymoWrap_0090-0026	Global	81.4206	-541.2617	17.5794	-30.7895	-25.3462	-0.4424	-1	675.6089758	115
31	3	190731_3_MMStack_Default.ome_denoise_reg_ring18_kymoWrap_0083-0009	Global	69.0841	701.6355	28.3738	24.7283	20.8286	0.3635	1	675.6089758	115
32	4	190731_3_MMStack_Default.ome_denoise_reg_ring18_kymoWrap_0213-0021	Global	126.1402	20.0467	174.5607	0.1148	0.1012	0.001767	1	675.6089758	115
33	5	190731_3_MMStack_Default.ome_denoise_reg_ring18_kymoWrap_0229-0034	Global	159.4486	-100.2337	141.2523	-0.7096	-0.6255	-0.01092	-1	675.6089758	115
34	6	190731_3_MMStack_Default.ome_denoise_reg_ring18_kymoWrap_0249-0010	Global	197.6916	80.1869	102.0841	0.7855	0.6924	0.01208	1	675.6089758	115
35	1	190731_3_MMStack_Default.ome_denoise_reg_ring19_kymoWrap_0088-0040	Global	78.1538	600.0001	21.2308	28.2609	23.4986	0.4101	1	642.8273568	115
36	2	190731_3_MMStack_Default.ome_denoise_reg_ring19_kymoWrap_0068-0028	Global	58.7692	-720	18.7692	-38.3607	-30.5476	-0.5332	-1	642.8273568	115
37	3	190731_3_MMStack_Default.ome_denoise_reg_ring19_kymoWrap_0014-0035	Global	7.3846	-340.0001	13.5385	-25.1136	-21.1247	-0.3687	-1	642.8273568	115
38	4	190731_3_MMStack_Default.ome_denoise_reg_ring19_kymoWrap_0061-0037	Global	44.6154	-20.0001	32.6154	-0.6132	-0.5405	-0.009434	-1	642.8273568	115
39	5	190731_3_MMStack_Default.ome_denoise_reg_ring19_kymoWrap_0217-0040	Global	135.0769	-60	163.6923	-0.3665	-0.3231	-0.005639	-1	642.8273568	115
40	6	190731_3_MMStack_Default.ome_denoise_reg_ring19_kymoWrap_0153-0022	Global	123.3846	-60	60.3077	-0.9949	-0.8769	-0.0153	-1	642.8273568	115
41	7	190731_3_MMStack_Default.ome_denoise_reg_ring19_kymoWrap_0232-0030	Global	166.1538	-40	133.2308	-0.3002	-0.2646	-0.004619	-1	642.8273568	115
42	1	190731_3_MMStack_Default.ome_denoise_reg_ring1_kymoWrap_0065-0033	Global	56.1393	-641.5921	19.4328	-33.0159	-26.9277	-0.47	-1	629.9293872	115
43	2	190731_3_MMStack_Default.ome_denoise_reg_ring1_kymoWrap_0079-0039	Global	67.5522	561.3929	22.5174	24.9315	20.9849	0.3663	1	629.9293872	115
44	3	190731_3_MMStack_Default.ome_denoise_reg_ring1_kymoWrap_0082-0030	Global	74.0299	200.4974	16.9652	11.8182	10.3048	0.1799	1	629.9293872	115
45	4	190731_3_MMStack_Default.ome_denoise_reg_ring1_kymoWrap_0177-0025	Global	134.4876	-20.0498	86.3682	-0.2321	-0.2046	-0.003571	-1	629.9293872	115
46	5	190731_3_MMStack_Default.ome_denoise_reg_ring1_kymoWrap_0243-0013	Global	198.9552	20.0498	88.8358	0.2257	0.1989	0.003472	1	629.9293872	115
47	6	190731_3_MMStack_Default.ome_denoise_reg_ring1_kymoWrap_0191-0004	Global	160.7065	80.199	60.7662	1.3198	1.1632	0.0203	1	629.9293872	115
48	7	190731_3_MMStack_Default.ome_denoise_reg_ring1_kymoWrap_0156-0007	Global	149.602	-501.2438	13.2637	-37.7907	-30.1735	-0.5266	-1	629.9293872	115
49	1	190731_3_MMStack_Default.ome_denoise_reg_ring20_kymoWrap_0020-0029	Global	0.6667	649.9999	38.3333	16.9565	14.6209	0.2552	1	430.3577079	115
50	2	190731_3_MMStack_Default.ome_denoise_reg_ring20_kymoWrap_0026-0029	Global	16.6667	-411.6667	18	-22.8704	-19.3845	-0.3383	-1	430.3577079	115
51	3	190731_3_MMStack_Default.ome_denoise_reg_ring20_kymoWrap_0066-0027	Global	59	238.3333	14.6667	16.25	14.0362	0.245	1	430.3577079	115
52	4	190731_3_MMStack_Default.ome_denoise_reg_ring20_kymoWrap_0221-0009	Global	151.6667	0	138.3333	0	0	0	0	430.3577079	115
53	1	190731_3_MMStack_Default.ome_denoise_reg_ring2_kymoWrap_0014-0028	Global	0.6168	-962.2429	27.4486	-35.0562	-28.3391	-0.4946	-1	672.7848859	115
54	2	190731_3_MMStack_Default.ome_denoise_reg_ring2_kymoWrap_0015-0017	Global	2.4673	661.5421	26.5234	24.9419	20.9929	0.3664	1	672.7848859	115
55	3	190731_3_MMStack_Default.ome_denoise_reg_ring2_kymoWrap_0081-0024	Global	66.9252	-862.0094	27.757	-31.0556	-25.5374	-0.4457	-1	672.7848859	115
56	4	190731_3_MMStack_Default.ome_denoise_reg_ring2_kymoWrap_0079-0021	Global	68.1589	0	23.1308	0	0	0	0	672.7848859	115
57	5	190731_3_MMStack_Default.ome_denoise_reg_ring2_kymoWrap_0080-0039	Global	70.0093	0	21.2804	0	0	0	0	672.7848859	115
58	6	190731_3_MMStack_Default.ome_denoise_reg_ring2_kymoWrap_0210-0033	Global	122.1308	160.3738	176.4112	0.9091	0.8013	0.01399	1	672.7848859	115
59	7	190731_3_MMStack_Default.ome_denoise_reg_ring2_kymoWrap_0215-0010	Global	133.8505	20.0468	162.8411	0.1231	0.1085	0.001894	1	672.7848859	115
60	1	190731_3_MMStack_Default.ome_denoise_reg_ring5_kymoWrap_0009-0038	Global	0.3084	821.916	17.5794	46.7544	35.7274	0.6236	1	667.6042135	115
61	2	190731_3_MMStack_Default.ome_denoise_reg_ring5_kymoWrap_0033-0040	Global	12.9533	801.8692	41.3271	19.403	16.6208	0.2901	1	667.6042135	115
62	3	190731_3_MMStack_Default.ome_denoise_reg_ring5_kymoWrap_0023-0021	Global	7.0935	0	32.6916	0	0	0	0	667.6042135	115
63	4	190731_3_MMStack_Default.ome_denoise_reg_ring5_kymoWrap_0070-0017	Global	61.6822	481.1215	16.6542	28.8889	23.9625	0.4182	1	667.6042135	115
64	5	190731_3_MMStack_Default.ome_denoise_reg_ring5_kymoWrap_0080-0038	Global	62.2991	20.0469	35.7757	0.5604	0.4939	0.008621	1	667.6042135	115
65	6	190731_3_MMStack_Default.ome_denoise_reg_ring5_kymoWrap_0213-0027	Global	125.8318	40.0934	174.5607	0.2297	0.2025	0.003534	1	667.6042135	115
66	7	190731_3_MMStack_Default.ome_denoise_reg_ring5_kymoWrap_0212-0010	Global	127.9907	-60.1402	168.3925	-0.3571	-0.3148	-0.005494	-1	667.6042135	115
67	8	190731_3_MMStack_Default.ome_denoise_reg_ring5_kymoWrap_0217-0019	Global	144.6449	60.1402	144.6449	0.4158	0.3665	0.006397	1	667.6042135	115
68	1	190731_3_MMStack_Default.ome_denoise_reg_ring6_kymoWrap_0019-0032	Global	0.6154	-480.0001	36.9231	-13	-11.3099	-0.1974	-1	620.224577	115
69	2	190731_3_MMStack_Default.ome_denoise_reg_ring6_kymoWrap_0021-0020	Global	9.8462	820	23.0769	35.5333	28.664	0.5003	1	620.224577	115
70	3	190731_3_MMStack_Default.ome_denoise_reg_ring6_kymoWrap_0072-0024	Global	64.3077	680	16.6154	40.9259	32.1957	0.5619	1	620.224577	115
71	4	190731_3_MMStack_Default.ome_denoise_reg_ring6_kymoWrap_0091-0026	Global	81.2308	-440.0001	20.6154	-21.3433	-18.178	-0.3173	-1	620.224577	115
72	5	190731_3_MMStack_Default.ome_denoise_reg_ring6_kymoWrap_0211-0030	Global	124.6154	80.0001	172.9231	0.4626	0.4078	0.007117	1	620.224577	115
73	6	190731_3_MMStack_Default.ome_denoise_reg_ring6_kymoWrap_0244-0023	Global	191.0769	-20.0001	105.5385	-0.1895	-0.167	-0.002915	-1	620.224577	115
74	7	190731_3_MMStack_Default.ome_denoise_reg_ring6_kymoWrap_0243-0014	Global	186.7692	-20	111.6923	-0.1791	-0.1578	-0.002755	-1	620.224577	115
75	8	190731_3_MMStack_Default.ome_denoise_reg_ring6_kymoWrap_0156-0018	Global	127.6923	79.9999	56	1.4286	1.259	0.02197	1	620.224577	115
76	1	190731_3_MMStack_Default.ome_denoise_reg_ring7_kymoWrap_0023-0027	Global	0.3084	-20.0467	47.4953	-0.4221	-0.372	-0.006493	-1	670.6133205	115
77	2	190731_3_MMStack_Default.ome_denoise_reg_ring7_kymoWrap_0089-0034	Global	85.1215	621.4487	8.9439	69.4828	46.9092	0.8187	1	670.6133205	115
78	3	190731_3_MMStack_Default.ome_denoise_reg_ring7_kymoWrap_0075-0029	Global	66	20.0468	18.1963	1.1017	0.971	0.01695	1	670.6133205	115
79	4	190731_3_MMStack_Default.ome_denoise_reg_ring7_kymoWrap_0212-0015	Global	127.3738	0	170.243	0	0	0	0	670.6133205	115
80	5	190731_3_MMStack_Default.ome_denoise_reg_ring7_kymoWrap_0235-0026	Global	180.1122	-40.0934	110.1028	-0.3641	-0.321	-0.005602	-1	670.6133205	115
81	6	190731_3_MMStack_Default.ome_denoise_reg_ring7_kymoWrap_0228-0033	Global	159.4486	60.1403	137.5514	0.4372	0.3854	0.006726	1	670.6133205	115
82	1	190731_3_MMStack_Default.ome_denoise_reg_ring8_kymoWrap_0021-0047	Global	3.6923	-860.0001	35.0769	-24.5175	-20.6661	-0.3607	-1	688.5362139	115
83	2	190731_3_MMStack_Default.ome_denoise_reg_ring8_kymoWrap_0020-0052	Global	13.2308	559.9999	15.3846	36.4	29.2488	0.5105	1	688.5362139	115
84	3	190731_3_MMStack_Default.ome_denoise_reg_ring8_kymoWrap_0037-0057	Global	28	0	19.0769	0	0	0	0	688.5362139	115
85	4	190731_3_MMStack_Default.ome_denoise_reg_ring8_kymoWrap_0010-0031	Global	1.2308	60	19.3846	3.0952	2.7263	0.04758	1	688.5362139	115
86	5	190731_3_MMStack_Default.ome_denoise_reg_ring8_kymoWrap_0028-0036	Global	18.1538	699.9999	20.3077	34.4697	27.9371	0.4876	1	688.5362139	115
87	6	190731_3_MMStack_Default.ome_denoise_reg_ring8_kymoWrap_0082-0058	Global	72.9231	-439.9999	19.0769	-23.0645	-19.5367	-0.341	-1	688.5362139	115
88	7	190731_3_MMStack_Default.ome_denoise_reg_ring8_kymoWrap_0066-0061	Global	57.8462	20.0001	16.3077	1.2264	1.0809	0.01887	1	688.5362139	115
89	8	190731_3_MMStack_Default.ome_denoise_reg_ring8_kymoWrap_0212-0038	Global	128.3077	120	169.2308	0.7091	0.625	0.01091	1	688.5362139	115
90	9	190731_3_MMStack_Default.ome_denoise_reg_ring8_kymoWrap_0224-0030	Global	172.9231	99.9999	102.7692	0.9731	0.8577	0.01497	1	688.5362139	115
91	10	190731_3_MMStack_Default.ome_denoise_reg_ring8_kymoWrap_0224-0019	Global	151.0769	160	147.3846	1.0856	0.9568	0.0167	1	688.5362139	115
92	1	190731_3_MMStack_Default.ome_denoise_reg_ring9_kymoWrap_0020-0039	Global	2.4673	-721.6821	36.0841	-20	-17.1027	-0.2985	-1	667.3483826	115
93	2	190731_3_MMStack_Default.ome_denoise_reg_ring9_kymoWrap_0019-0022	Global	3.3925	-380.8879	33	-11.5421	-10.0691	-0.1757	-1	667.3483826	115
94	3	190731_3_MMStack_Default.ome_denoise_reg_ring9_kymoWrap_0162-0006	Global	122.4393	0	81.1122	0	0	0	0	667.3483826	115
95	4	190731_3_MMStack_Default.ome_denoise_reg_ring9_kymoWrap_0212-0013	Global	126.757	-200.4673	170.243	-1.1775	-1.0379	-0.01811	-1	667.3483826	115
96	5	190731_3_MMStack_Default.ome_denoise_reg_ring9_kymoWrap_0190-0025	Global	147.4206	80.1869	87.2804	0.9187	0.8098	0.01413	1	667.3483826	115
1	1	190731_4_MMStack_Default.ome_denoise_reg_ring10_kymoWrap_0035-0035	Global	0.9231	1179.9999	68.9231	17.1205	14.7562	0.2575	1	613.4488164	125
2	2	190731_4_MMStack_Default.ome_denoise_reg_ring10_kymoWrap_0026-0011	Global	5.2308	640	41.5385	15.4074	13.3351	0.2327	1	613.4488164	125
3	3	190731_4_MMStack_Default.ome_denoise_reg_ring10_kymoWrap_0045-0041	Global	40.9231	-459.9998	7.6923	-59.8	-42.614	-0.7438	-1	613.4488164	125
4	4	190731_4_MMStack_Default.ome_denoise_reg_ring10_kymoWrap_0218-0011	Global	136.6154	-120	162.4615	-0.7386	-0.6511	-0.01136	-1	613.4488164	125
5	5	190731_4_MMStack_Default.ome_denoise_reg_ring10_kymoWrap_0207-0034	Global	135.6923	-60	142.4615	-0.4212	-0.3712	-0.006479	-1	613.4488164	125
6	1	190731_4_MMStack_Default.ome_denoise_reg_ring12_kymoWrap_0059-0044	Global	3.0769	2200	112	19.6429	16.8147	0.2935	1	688.6388652	125
7	2	190731_4_MMStack_Default.ome_denoise_reg_ring12_kymoWrap_0042-0053	Global	17.2308	1340.0002	51.0769	26.2349	21.9797	0.3836	1	688.6388652	125
8	3	190731_4_MMStack_Default.ome_denoise_reg_ring12_kymoWrap_0082-0030	Global	67.3846	0	30.1538	0	0	0	0	688.6388652	125
9	4	190731_4_MMStack_Default.ome_denoise_reg_ring12_kymoWrap_0190-0018	Global	136.3077	-99.9999	108.3077	-0.9233	-0.8138	-0.0142	-1	688.6388652	125
10	5	190731_4_MMStack_Default.ome_denoise_reg_ring12_kymoWrap_0217-0031	Global	137.5385	-80.0001	159.3846	-0.5019	-0.4424	-0.007722	-1	688.6388652	125
11	6	190731_4_MMStack_Default.ome_denoise_reg_ring12_kymoWrap_0176-0038	Global	137.2308	19.9998	79.3846	0.2519	0.2221	0.003876	1	688.6388652	125
12	1	190731_4_MMStack_Default.ome_denoise_reg_ring13_kymoWrap_0048-0037	Global	32.6154	1139.9999	30.4615	37.4242	29.9315	0.5224	1	661.3254773	125
13	2	190731_4_MMStack_Default.ome_denoise_reg_ring13_kymoWrap_0073-0045	Global	61.5385	-40.0002	23.0769	-1.7333	-1.5275	-0.02666	-1	661.3254773	125
14	3	190731_4_MMStack_Default.ome_denoise_reg_ring13_kymoWrap_0065-0029	Global	54.4615	20	22.1538	0.9028	0.7957	0.01389	1	661.3254773	125
15	4	190731_4_MMStack_Default.ome_denoise_reg_ring13_kymoWrap_0206-0027	Global	141.5385	-160	127.6923	-1.253	-1.1044	-0.01927	-1	661.3254773	125
16	5	190731_4_MMStack_Default.ome_denoise_reg_ring13_kymoWrap_0189-0017	Global	139.6923	60	98.1539	0.6113	0.5388	0.009404	1	661.3254773	125
17	6	190731_4_MMStack_Default.ome_denoise_reg_ring13_kymoWrap_0187-0009	Global	137.8462	100	98.7692	1.0125	0.8924	0.01558	1	661.3254773	125
18	7	190731_4_MMStack_Default.ome_denoise_reg_ring13_kymoWrap_0104-0020	Global	96.3077	680	16.9231	40.1818	31.7236	0.5537	1	661.3254773	125
19	8	190731_4_MMStack_Default.ome_denoise_reg_ring13_kymoWrap_0079-0026	Global	72.6154	-440.0001	11.6923	-37.6316	-30.0686	-0.5248	-1	661.3254773	125
20	9	190731_4_MMStack_Default.ome_denoise_reg_ring13_kymoWrap_0089-0035	Global	76	659.9999	26.1538	25.2353	21.218	0.3703	1	661.3254773	125
21	1	190731_4_MMStack_Default.ome_denoise_reg_ring14_kymoWrap_0051-0048	Global	2.7757	1623.7853	97.1495	16.7143	14.4208	0.2517	1	675.8429611	125
22	2	190731_4_MMStack_Default.ome_denoise_reg_ring14_kymoWrap_0029-0046	Global	9.8692	-1323.0841	37.9346	-34.8781	-28.2174	-0.4925	-1	675.8429611	125
23	3	190731_4_MMStack_Default.ome_denoise_reg_ring14_kymoWrap_0053-0041	Global	46.5701	541.2617	12.3364	43.875	34.0193	0.5937	1	675.8429611	125
24	4	190731_4_MMStack_Default.ome_denoise_reg_ring14_kymoWrap_0068-0046	Global	58.5981	20.0467	17.8879	1.1207	0.9878	0.01724	1	675.8429611	125
25	5	190731_4_MMStack_Default.ome_denoise_reg_ring14_kymoWrap_0097-0044	Global	81.1122	541.2617	32.0748	16.875	14.5536	0.254	1	675.8429611	125
26	6	190731_4_MMStack_Default.ome_denoise_reg_ring14_kymoWrap_0219-0034	Global	137.5514	-120.2804	162.5327	-0.74	-0.6523	-0.01138	-1	675.8429611	125
27	7	190731_4_MMStack_Default.ome_denoise_reg_ring14_kymoWrap_0218-0046	Global	136.6262	0	161.6075	0	0	0	0	675.8429611	125
28	8	190731_4_MMStack_Default.ome_denoise_reg_ring14_kymoWrap_0147-0022	Global	136.0093	0	21.5888	0	0	0	0	675.8429611	125
29	1	190731_4_MMStack_Default.ome_denoise_reg_ring15_kymoWrap_0055-0025	Global	0.3084	2124.9532	110.7196	19.1922	16.45	0.2871	1	680.0927511	125
30	2	190731_4_MMStack_Default.ome_denoise_reg_ring15_kymoWrap_0083-0024	Global	71.5514	-681.5888	22.2056	-30.6944	-25.2777	-0.4412	-1	680.0927511	125
31	3	190731_4_MMStack_Default.ome_denoise_reg_ring15_kymoWrap_0052-0013	Global	36.0841	60.1402	33.3084	1.8056	1.5911	0.02777	1	680.0927511	125
32	4	190731_4_MMStack_Default.ome_denoise_reg_ring15_kymoWrap_0100-0018	Global	92.8318	-20.0467	15.1121	-1.3265	-1.1691	-0.02041	-1	680.0927511	125
33	5	190731_4_MMStack_Default.ome_denoise_reg_ring15_kymoWrap_0040-0038	Global	14.1869	-20.0467	53.0467	-0.3779	-0.3331	-0.005814	-1	680.0927511	125
34	6	190731_4_MMStack_Default.ome_denoise_reg_ring15_kymoWrap_0220-0006	Global	140.0187	-40.0935	160.3738	-0.25	-0.2204	-0.003846	-1	680.0927511	125
35	7	190731_4_MMStack_Default.ome_denoise_reg_ring15_kymoWrap_0220-0016	Global	139.7103	-40.0934	161.2897	-0.2486	-0.2191	-0.003824	-1	680.0927511	125
36	8	190731_4_MMStack_Default.ome_denoise_reg_ring15_kymoWrap_0220-0029	Global	141.8692	-40.0935	156.9813	-0.2554	-0.2251	-0.003929	-1	680.0927511	125
37	9	190731_4_MMStack_Default.ome_denoise_reg_ring15_kymoWrap_0105-0031	Global	94.9907	-601.4017	20.3551	-29.5454	-24.4439	-0.4266	-1	680.0927511	125
38	1	190731_4_MMStack_Default.ome_denoise_reg_ring16_kymoWrap_0014-0022	Global	0.9252	380.8878	27.4486	13.8764	12.0508	0.2103	1	672.9579963	125
39	2	190731_4_MMStack_Default.ome_denoise_reg_ring16_kymoWrap_0032-0019	Global	24.3645	-721.6823	16.3458	-44.1509	-34.1861	-0.5967	-1	672.9579963	125
40	3	190731_4_MMStack_Default.ome_denoise_reg_ring16_kymoWrap_0061-0009	Global	43.486	-641.4953	36.3925	-17.6271	-15.1729	-0.2648	-1	672.9579963	125
41	4	190731_4_MMStack_Default.ome_denoise_reg_ring16_kymoWrap_0035-0008	Global	28.6822	481.1215	12.3364	39	30.9638	0.5404	1	672.9579963	125
42	5	190731_4_MMStack_Default.ome_denoise_reg_ring16_kymoWrap_0067-0025	Global	57.9813	-601.4019	18.8131	-31.9672	-26.1881	-0.4571	-1	672.9579963	125
43	6	190731_4_MMStack_Default.ome_denoise_reg_ring16_kymoWrap_0217-0018	Global	138.4766	-240.5607	159.1402	-1.5116	-1.3322	-0.02325	-1	672.9579963	125
44	7	190731_4_MMStack_Default.ome_denoise_reg_ring16_kymoWrap_0224-0008	Global	148.6542	-360.8411	151.1215	-2.3878	-2.1038	-0.03672	-1	672.9579963	125
45	8	190731_4_MMStack_Default.ome_denoise_reg_ring16_kymoWrap_0150-0028	Global	136.9346	20.0467	27.4486	0.7303	0.6437	0.01124	1	672.9579963	125
46	1	190731_4_MMStack_Default.ome_denoise_reg_ring17_kymoWrap_0025-0034	Global	1.2308	1060.0001	49.2308	21.5313	18.3275	0.3199	1	646.7700879	125
47	2	190731_4_MMStack_Default.ome_denoise_reg_ring17_kymoWrap_0066-0038	Global	52.9231	-540.0001	26.4615	-20.407	-17.4299	-0.3042	-1	646.7700879	125
48	3	190731_4_MMStack_Default.ome_denoise_reg_ring17_kymoWrap_0093-0037	Global	79.6923	359.9999	26.1538	13.7647	11.9566	0.2087	1	646.7700879	125
49	4	190731_4_MMStack_Default.ome_denoise_reg_ring17_kymoWrap_0018-0016	Global	1.8462	840	32.6154	25.7547	21.6148	0.3772	1	646.7700879	125
50	5	190731_4_MMStack_Default.ome_denoise_reg_ring17_kymoWrap_0009-0016	Global	0.3077	-660	18.7692	-35.1639	-28.4127	-0.4959	-1	646.7700879	125
51	6	190731_4_MMStack_Default.ome_denoise_reg_ring17_kymoWrap_0053-0024	Global	40	480	25.8462	18.5714	15.9454	0.2783	1	646.7700879	125
52	7	190731_4_MMStack_Default.ome_denoise_reg_ring17_kymoWrap_0083-0018	Global	71.6923	380.0001	22.7692	16.6892	14.4	0.2513	1	646.7700879	125
53	8	190731_4_MMStack_Default.ome_denoise_reg_ring17_kymoWrap_0096-0028	Global	87.0769	-680.0001	17.5385	-38.7719	-30.8157	-0.5378	-1	646.7700879	125
54	9	190731_4_MMStack_Default.ome_denoise_reg_ring17_kymoWrap_0217-0022	Global	135.6923	-20	163.3846	-0.1224	-0.1079	-0.001883	-1	646.7700879	125
55	10	190731_4_MMStack_Default.ome_denoise_reg_ring17_kymoWrap_0216-0010	Global	135.0769	40	162.4615	0.2462	0.217	0.003788	1	646.7700879	125
56	11	190731_4_MMStack_Default.ome_denoise_reg_ring17_kymoWrap_0156-0030	Global	136	60	40.9231	1.4662	1.2922	0.02255	1	646.7700879	125
57	1	190731_4_MMStack_Default.ome_denoise_reg_ring18_kymoWrap_0008-0020	Global	0.6168	-360.8411	13.8785	-26	-21.8014	-0.3805	-1	669.7180608	125
58	2	190731_4_MMStack_Default.ome_denoise_reg_ring18_kymoWrap_0015-0019	Global	2.4673	761.7757	27.4486	27.7528	23.1208	0.4035	1	669.7180608	125
59	3	190731_4_MMStack_Default.ome_denoise_reg_ring18_kymoWrap_0065-0022	Global	42.2523	1142.6635	46.5701	24.5364	20.6807	0.3609	1	669.7180608	125
60	4	190731_4_MMStack_Default.ome_denoise_reg_ring18_kymoWrap_0082-0033	Global	75.2523	-420.9814	13.8785	-30.3333	-25.0169	-0.4366	-1	669.7180608	125
61	5	190731_4_MMStack_Default.ome_denoise_reg_ring18_kymoWrap_0041-0033	Global	33.3084	360.8411	16.0374	22.5	19.0935	0.3332	1	669.7180608	125
62	6	190731_4_MMStack_Default.ome_denoise_reg_ring18_kymoWrap_0008-0039	Global	-0.3084	-601.4017	16.9626	-35.4545	-28.6105	-0.4993	-1	669.7180608	125
63	7	190731_4_MMStack_Default.ome_denoise_reg_ring18_kymoWrap_0096-0030	Global	91.2897	-481.1216	9.8692	-48.75	-36.8699	-0.6435	-1	669.7180608	125
64	8	190731_4_MMStack_Default.ome_denoise_reg_ring18_kymoWrap_0078-0016	Global	58.5981	841.9627	38.8598	21.6667	18.4349	0.3218	1	669.7180608	125
65	9	190731_4_MMStack_Default.ome_denoise_reg_ring18_kymoWrap_0106-0012	Global	98.6916	240.5608	15.4206	15.6	13.4957	0.2355	1	669.7180608	125
66	10	190731_4_MMStack_Default.ome_denoise_reg_ring18_kymoWrap_0218-0027	Global	137.8598	60.1402	160.9906	0.3736	0.3293	0.005747	1	669.7180608	125
67	11	190731_4_MMStack_Default.ome_denoise_reg_ring18_kymoWrap_0242-0017	Global	184.4299	-20.0468	116.5701	-0.172	-0.1516	-0.002646	-1	669.7180608	125
68	12	190731_4_MMStack_Default.ome_denoise_reg_ring18_kymoWrap_0222-0039	Global	144.028	20.0467	156.972	0.1277	0.1126	0.001965	1	669.7180608	125
69	1	190731_4_MMStack_Default.ome_denoise_reg_ring1_kymoWrap_0015-0035	Global	1.5385	-659.9999	27.0769	-24.375	-20.556	-0.3588	-1	654.2663875	125
70	2	190731_4_MMStack_Default.ome_denoise_reg_ring1_kymoWrap_0038-0034	Global	31.0769	519.9999	14.7692	35.2083	28.4429	0.4964	1	654.2663875	125
71	3	190731_4_MMStack_Default.ome_denoise_reg_ring1_kymoWrap_0008-0054	Global	0.3077	-500.0002	16.3077	-30.6604	-25.2532	-0.4408	-1	654.2663875	125
72	4	190731_4_MMStack_Default.ome_denoise_reg_ring1_kymoWrap_0031-0041	Global	20	640	22.7692	28.1081	23.3852	0.4081	1	654.2663875	125
73	5	190731_4_MMStack_Default.ome_denoise_reg_ring1_kymoWrap_0061-0032	Global	38.1538	860.0001	46.4615	18.5099	15.8953	0.2774	1	654.2663875	125
74	6	190731_4_MMStack_Default.ome_denoise_reg_ring1_kymoWrap_0099-0030	Global	86.1538	739.9998	26.7692	27.6437	23.0394	0.4021	1	654.2663875	125
75	7	190731_4_MMStack_Default.ome_denoise_reg_ring1_kymoWrap_0220-0022	Global	142.1538	-20	156.3077	-0.128	-0.1128	-0.001968	-1	654.2663875	125
76	8	190731_4_MMStack_Default.ome_denoise_reg_ring1_kymoWrap_0238-0010	Global	178.4615	-120	120	-1	-0.8814	-0.01538	-1	654.2663875	125
77	9	190731_4_MMStack_Default.ome_denoise_reg_ring1_kymoWrap_0202-0034	Global	139.0769	-200	126.7692	-1.5777	-1.3904	-0.02427	-1	654.2663875	125
78	1	190731_4_MMStack_Default.ome_denoise_reg_ring20_kymoWrap_0018-0023	Global	1.8507	962.3881	33.3134	28.8889	23.9625	0.4182	1	640.6727524	125
79	2	190731_4_MMStack_Default.ome_denoise_reg_ring20_kymoWrap_0007-0020	Global	0	-822.0398	14.806	-55.5208	-40.5028	-0.7069	-1	640.6727524	125
80	3	190731_4_MMStack_Default.ome_denoise_reg_ring20_kymoWrap_0218-0020	Global	138.4975	40.0995	160.398	0.25	0.2204	0.003846	1	640.6727524	125
81	4	190731_4_MMStack_Default.ome_denoise_reg_ring20_kymoWrap_0224-0009	Global	148.9851	200.4975	149.9104	1.3374	1.1788	0.02057	1	640.6727524	125
82	1	190731_4_MMStack_Default.ome_denoise_reg_ring21_kymoWrap_0009-0041	Global	1.5385	-400	14.1538	-28.2609	-23.4986	-0.4101	-1	684.6203059	125
83	2	190731_4_MMStack_Default.ome_denoise_reg_ring21_kymoWrap_0025-0040	Global	19.0769	300.0002	13.2308	22.6744	19.2307	0.3356	1	684.6203059	125
84	3	190731_4_MMStack_Default.ome_denoise_reg_ring21_kymoWrap_0009-0050	Global	1.5385	-499.9999	15.0769	-33.1633	-27.0309	-0.4718	-1	684.6203059	125
85	4	190731_4_MMStack_Default.ome_denoise_reg_ring21_kymoWrap_0023-0054	Global	13.8462	-380	17.8462	-21.2931	-18.1381	-0.3166	-1	684.6203059	125
86	5	190731_4_MMStack_Default.ome_denoise_reg_ring21_kymoWrap_0191-0042	Global	140.6154	-40.0002	100.9231	-0.3963	-0.3494	-0.006098	-1	684.6203059	125
87	6	190731_4_MMStack_Default.ome_denoise_reg_ring21_kymoWrap_0219-0050	Global	189.5385	-20.0001	57.8461	-0.3457	-0.3048	-0.005319	-1	684.6203059	125
88	7	190731_4_MMStack_Default.ome_denoise_reg_ring21_kymoWrap_0256-0052	Global	244.9231	300.0002	23.3846	12.829	11.1649	0.1949	1	684.6203059	125
89	8	190731_4_MMStack_Default.ome_denoise_reg_ring21_kymoWrap_0284-0053	Global	268.3077	-39.9999	32.6923	-1.2235	-1.0784	-0.01882	-1	684.6203059	125
90	9	190731_4_MMStack_Default.ome_denoise_reg_ring21_kymoWrap_0248-0059	Global	227.0769	-400	41.8461	-9.5588	-8.3659	-0.146	-1	684.6203059	125
91	10	190731_4_MMStack_Default.ome_denoise_reg_ring21_kymoWrap_0188-0059	Global	162.4615	0	52.6154	0	0	0	0	684.6203059	125
92	1	190731_4_MMStack_Default.ome_denoise_reg_ring22_kymoWrap_0038-0039	Global	0	1660.0001	75.6923	21.9309	18.6443	0.3254	1	648.0564282	125
93	2	190731_4_MMStack_Default.ome_denoise_reg_ring22_kymoWrap_0037-0027	Global	3.0769	1560.0001	68.9231	22.6339	19.1988	0.3351	1	648.0564282	125
94	3	190731_4_MMStack_Default.ome_denoise_reg_ring22_kymoWrap_0023-0012	Global	0.6154	1140	44.6154	25.5517	21.46	0.3745	1	648.0564282	125
95	4	190731_4_MMStack_Default.ome_denoise_reg_ring22_kymoWrap_0011-0012	Global	3.3846	-760	17.2308	-44.1071	-34.1597	-0.5962	-1	648.0564282	125
96	5	190731_4_MMStack_Default.ome_denoise_reg_ring22_kymoWrap_0041-0024	Global	30.4615	-1179.9999	21.5385	-54.7857	-40.1261	-0.7003	-1	648.0564282	125
97	6	190731_4_MMStack_Default.ome_denoise_reg_ring22_kymoWrap_0069-0029	Global	57.5385	740	21.8462	33.8732	27.5252	0.4804	1	648.0564282	125
98	7	190731_4_MMStack_Default.ome_denoise_reg_ring22_kymoWrap_0084-0048	Global	79.3846	-540.0001	10.1538	-53.1818	-39.2894	-0.6857	-1	648.0564282	125
99	8	190731_4_MMStack_Default.ome_denoise_reg_ring22_kymoWrap_0099-0049	Global	92	499.9999	13.8462	36.1111	29.0546	0.5071	1	648.0564282	125
100	9	190731_4_MMStack_Default.ome_denoise_reg_ring22_kymoWrap_0097-0028	Global	83.6923	780.0001	27.3846	28.4832	23.6631	0.413	1	648.0564282	125
101	10	190731_4_MMStack_Default.ome_denoise_reg_ring22_kymoWrap_0217-0010	Global	138.7692	-20	156.6154	-0.1277	-0.1126	-0.001965	-1	648.0564282	125
102	11	190731_4_MMStack_Default.ome_denoise_reg_ring22_kymoWrap_0228-0019	Global	158.1538	239.9999	140.6154	1.7068	1.5041	0.02625	1	648.0564282	125
103	12	190731_4_MMStack_Default.ome_denoise_reg_ring22_kymoWrap_0219-0026	Global	148.9231	-120	139.6923	-0.859	-0.7572	-0.01322	-1	648.0564282	125
104	1	190731_4_MMStack_Default.ome_denoise_reg_ring23_kymoWrap_0013-0017	Global	0.9252	721.6822	24.3645	29.6203	24.4986	0.4276	1	664.7023588	125
105	2	190731_4_MMStack_Default.ome_denoise_reg_ring23_kymoWrap_0028-0013	Global	8.9439	-1202.8038	39.4766	-30.4688	-25.1148	-0.4383	-1	664.7023588	125
106	3	190731_4_MMStack_Default.ome_denoise_reg_ring23_kymoWrap_0096-0020	Global	78.6449	-741.729	33.6168	-22.0642	-18.7498	-0.3272	-1	664.7023588	125
107	4	190731_4_MMStack_Default.ome_denoise_reg_ring23_kymoWrap_0099-0037	Global	83.8878	-280.6542	30.2243	-9.2857	-8.1301	-0.1419	-1	664.7023588	125
108	5	190731_4_MMStack_Default.ome_denoise_reg_ring23_kymoWrap_0062-0036	Global	49.0374	40.0936	26.8318	1.4943	1.3169	0.02298	1	664.7023588	125
109	6	190731_4_MMStack_Default.ome_denoise_reg_ring23_kymoWrap_0216-0028	Global	136.9346	-120.2803	157.5981	-0.7632	-0.6727	-0.01174	-1	664.7023588	125
110	7	190731_4_MMStack_Default.ome_denoise_reg_ring23_kymoWrap_0194-0018	Global	144.028	0	99.6168	0	0	0	0	664.7023588	125
111	8	190731_4_MMStack_Default.ome_denoise_reg_ring23_kymoWrap_0213-0011	Global	134.1589	40.0934	158.5234	0.2529	0.2229	0.003891	1	664.7023588	125
112	1	190731_4_MMStack_Default.ome_denoise_reg_ring24_kymoWrap_0010-0023	Global	2.4615	460	16	28.75	23.8602	0.4164	1	683.1001074	125
113	2	190731_4_MMStack_Default.ome_denoise_reg_ring24_kymoWrap_0020-0050	Global	3.6923	1040	32.3077	32.1905	26.3464	0.4598	1	683.1001074	125
114	3	190731_4_MMStack_Default.ome_denoise_reg_ring24_kymoWrap_0021-0042	Global	12.3077	-499.9999	19.3846	-25.7936	-21.6444	-0.3778	-1	683.1001074	125
115	4	190731_4_MMStack_Default.ome_denoise_reg_ring24_kymoWrap_0063-0038	Global	53.2308	499.9999	19.6923	25.3906	21.3369	0.3724	1	683.1001074	125
116	5	190731_4_MMStack_Default.ome_denoise_reg_ring24_kymoWrap_0219-0005	Global	140	40	159.0769	0.2515	0.2216	0.003868	1	683.1001074	125
117	6	190731_4_MMStack_Default.ome_denoise_reg_ring24_kymoWrap_0230-0021	Global	162.1538	20.0001	136.6154	0.1464	0.129	0.002252	1	683.1001074	125
118	7	190731_4_MMStack_Default.ome_denoise_reg_ring24_kymoWrap_0261-0027	Global	221.5385	0	79.4615	0	0	0	0	683.1001074	125
119	8	190731_4_MMStack_Default.ome_denoise_reg_ring24_kymoWrap_0095-0030	Global	82.7692	460	24.9231	18.4568	15.8519	0.2767	1	683.1001074	125
120	1	190731_4_MMStack_Default.ome_denoise_reg_ring25_kymoWrap_0008-0013	Global	2.4673	320.7477	12.9533	24.7619	20.8545	0.364	1	677.3904904	125
121	2	190731_4_MMStack_Default.ome_denoise_reg_ring25_kymoWrap_0059-0016	Global	33	-601.4018	52.1215	-11.5385	-10.066	-0.1757	-1	677.3904904	125
122	3	190731_4_MMStack_Default.ome_denoise_reg_ring25_kymoWrap_0098-0016	Global	84.8131	681.5888	26.8318	25.4023	21.3458	0.3726	1	677.3904904	125
123	4	190731_4_MMStack_Default.ome_denoise_reg_ring25_kymoWrap_0104-0005	Global	96.2243	400.9346	16.9626	23.6364	19.9831	0.3488	1	677.3904904	125
124	5	190731_4_MMStack_Default.ome_denoise_reg_ring25_kymoWrap_0046-0042	Global	20.0467	-882.0562	52.4299	-16.8235	-14.5111	-0.2533	-1	677.3904904	125
125	6	190731_4_MMStack_Default.ome_denoise_reg_ring25_kymoWrap_0049-0029	Global	41.0187	240.5608	17.271	13.9286	12.0948	0.2111	1	677.3904904	125
126	7	190731_4_MMStack_Default.ome_denoise_reg_ring25_kymoWrap_0065-0028	Global	57.9813	-340.7945	14.1869	-24.0218	-20.2826	-0.354	-1	677.3904904	125
127	8	190731_4_MMStack_Default.ome_denoise_reg_ring25_kymoWrap_0164-0015	Global	137.5514	0	52.1215	0	0	0	0	677.3904904	125
128	9	190731_4_MMStack_Default.ome_denoise_reg_ring25_kymoWrap_0218-0005	Global	138.4766	-60.1402	160.6822	-0.3743	-0.3299	-0.005758	-1	677.3904904	125
129	10	190731_4_MMStack_Default.ome_denoise_reg_ring25_kymoWrap_0241-0029	Global	185.0467	-60.1402	113.4953	-0.5299	-0.4671	-0.008152	-1	677.3904904	125
130	1	190731_4_MMStack_Default.ome_denoise_reg_ring27_kymoWrap_0030-0034	Global	1.8462	1580.0001	56.9231	27.7568	23.1238	0.4036	1	652.5801243	125
131	2	190731_4_MMStack_Default.ome_denoise_reg_ring27_kymoWrap_0029-0017	Global	19.6923	-720	18.4615	-39	-30.9638	-0.5404	-1	652.5801243	125
132	3	190731_4_MMStack_Default.ome_denoise_reg_ring27_kymoWrap_0010-0041	Global	0.6154	0	18.4615	0	0	0	0	652.5801243	125
133	4	190731_4_MMStack_Default.ome_denoise_reg_ring27_kymoWrap_0074-0044	Global	65.5385	880.0001	16.3077	53.9623	39.6991	0.6929	1	652.5801243	125
134	5	190731_4_MMStack_Default.ome_denoise_reg_ring27_kymoWrap_0218-0028	Global	136.9231	-60	163.0769	-0.3679	-0.3243	-0.00566	-1	652.5801243	125
135	6	190731_4_MMStack_Default.ome_denoise_reg_ring27_kymoWrap_0210-0016	Global	152	-40	117.2308	-0.3412	-0.3008	-0.005249	-1	652.5801243	125
136	7	190731_4_MMStack_Default.ome_denoise_reg_ring27_kymoWrap_0231-0007	Global	162.7692	120	136.6154	0.8784	0.7742	0.01351	1	652.5801243	125
137	1	190731_4_MMStack_Default.ome_denoise_reg_ring28_kymoWrap_0028-0012	Global	18.1538	-400	20.6154	-19.403	-16.6208	-0.2901	-1	566.1525214	125
138	2	190731_4_MMStack_Default.ome_denoise_reg_ring28_kymoWrap_0052-0015	Global	38.4615	840	28.9231	29.0426	24.0755	0.4202	1	566.1525214	125
139	3	190731_4_MMStack_Default.ome_denoise_reg_ring28_kymoWrap_0219-0011	Global	140	-120	157.5385	-0.7617	-0.6714	-0.01172	-1	566.1525214	125
140	1	190731_4_MMStack_Default.ome_denoise_reg_ring2_kymoWrap_0019-0044	Global	4	-960.0002	30.1538	-31.8367	-26.0954	-0.4555	-1	651.679433	125
141	2	190731_4_MMStack_Default.ome_denoise_reg_ring2_kymoWrap_0069-0042	Global	58.1538	-799.9998	22.7692	-35.1351	-28.393	-0.4956	-1	651.679433	125
142	3	190731_4_MMStack_Default.ome_denoise_reg_ring2_kymoWrap_0152-0005	Global	137.2308	-20	29.5385	-0.6771	-0.5968	-0.01042	-1	651.679433	125
143	4	190731_4_MMStack_Default.ome_denoise_reg_ring2_kymoWrap_0228-0011	Global	158.4615	-160	139.6923	-1.1454	-1.0095	-0.01762	-1	651.679433	125
144	5	190731_4_MMStack_Default.ome_denoise_reg_ring2_kymoWrap_0221-0028	Global	184	0	73.8462	0	0	0	0	651.679433	125
145	1	190731_4_MMStack_Default.ome_denoise_reg_ring3_kymoWrap_0051-0040	Global	45.0348	-461.1443	13.2637	-34.7674	-28.1416	-0.4912	-1	628.8595009	125
146	2	190731_4_MMStack_Default.ome_denoise_reg_ring3_kymoWrap_0051-0046	Global	43.801	360.8955	15.1144	23.8775	20.1707	0.352	1	628.8595009	125
147	3	190731_4_MMStack_Default.ome_denoise_reg_ring3_kymoWrap_0053-0024	Global	42.8756	-521.2935	21.2836	-24.4928	-20.647	-0.3604	-1	628.8595009	125
148	4	190731_4_MMStack_Default.ome_denoise_reg_ring3_kymoWrap_0240-0013	Global	178.597	-40.0995	122.1493	-0.3283	-0.2894	-0.00505	-1	628.8595009	125
149	5	190731_4_MMStack_Default.ome_denoise_reg_ring3_kymoWrap_0238-0024	Global	176.7463	-421.0448	121.8408	-3.4557	-3.0432	-0.05311	-1	628.8595009	125
150	1	190731_4_MMStack_Default.ome_denoise_reg_ring4_kymoWrap_0009-0032	Global	0.6168	-360.8412	16.9626	-21.2727	-18.1219	-0.3163	-1	682.2882782	125
151	2	190731_4_MMStack_Default.ome_denoise_reg_ring4_kymoWrap_0020-0041	Global	4.3178	-681.5888	33.3084	-20.463	-17.4748	-0.305	-1	682.2882782	125
152	3	190731_4_MMStack_Default.ome_denoise_reg_ring4_kymoWrap_0034-0034	Global	20.0467	461.0747	28.3738	16.25	14.0362	0.245	1	682.2882782	125
153	4	190731_4_MMStack_Default.ome_denoise_reg_ring4_kymoWrap_0056-0041	Global	48.729	701.6357	14.8037	47.3958	36.0983	0.63	1	682.2882782	125
154	5	190731_4_MMStack_Default.ome_denoise_reg_ring4_kymoWrap_0048-0051	Global	35.4673	-721.6824	26.5234	-27.2093	-22.7144	-0.3964	-1	682.2882782	125
155	6	190731_4_MMStack_Default.ome_denoise_reg_ring4_kymoWrap_0096-0057	Global	86.6636	641.4954	19.1215	33.5484	27.2996	0.4765	1	682.2882782	125
156	7	190731_4_MMStack_Default.ome_denoise_reg_ring4_kymoWrap_0216-0029	Global	134.1589	40.0934	164.6916	0.2434	0.2146	0.003745	1	682.2882782	125
157	8	190731_4_MMStack_Default.ome_denoise_reg_ring4_kymoWrap_0218-0045	Global	135.3925	100.2335	165.6075	0.6052	0.5335	0.009311	1	682.2882782	125
158	1	190731_4_MMStack_Default.ome_denoise_reg_ring6_kymoWrap_0027-0033	Global	2.4673	-1182.7571	49.6542	-23.8199	-20.1258	-0.3513	-1	665.7125853	125
159	2	190731_4_MMStack_Default.ome_denoise_reg_ring6_kymoWrap_0011-0051	Global	1.2336	380.8879	20.972	18.1618	15.611	0.2725	1	665.7125853	125
160	3	190731_4_MMStack_Default.ome_denoise_reg_ring6_kymoWrap_0034-0040	Global	18.8131	-841.9628	30.2243	-27.8571	-23.1986	-0.4049	-1	665.7125853	125
161	4	190731_4_MMStack_Default.ome_denoise_reg_ring6_kymoWrap_0051-0041	Global	33.9252	-862.0092	34.2337	-25.1802	-21.1757	-0.3696	-1	665.7125853	125
162	5	190731_4_MMStack_Default.ome_denoise_reg_ring6_kymoWrap_0031-0054	Global	17.5794	-20.0467	27.4486	-0.7303	-0.6437	-0.01124	-1	665.7125853	125
163	6	190731_4_MMStack_Default.ome_denoise_reg_ring6_kymoWrap_0073-0020	Global	64.7664	-40.0935	16.9626	-2.3636	-2.0826	-0.03635	-1	665.7125853	125
164	7	190731_4_MMStack_Default.ome_denoise_reg_ring6_kymoWrap_0078-0028	Global	67.2336	-100.2336	23.1308	-4.3333	-3.8141	-0.06657	-1	665.7125853	125
165	8	190731_4_MMStack_Default.ome_denoise_reg_ring6_kymoWrap_0106-0021	Global	99	0	14.4953	0	0	0	0	665.7125853	125
166	9	190731_4_MMStack_Default.ome_denoise_reg_ring6_kymoWrap_0089-0015	Global	77.7196	461.0748	21.5888	21.3571	18.189	0.3175	1	665.7125853	125
167	10	190731_4_MMStack_Default.ome_denoise_reg_ring6_kymoWrap_0178-0031	Global	136.6262	-100.2337	82.6542	-1.2127	-1.0688	-0.01865	-1	665.7125853	125
168	11	190731_4_MMStack_Default.ome_denoise_reg_ring6_kymoWrap_0224-0013	Global	153.2804	-100.2336	143.4112	-0.6989	-0.6161	-0.01075	-1	665.7125853	125
169	12	190731_4_MMStack_Default.ome_denoise_reg_ring6_kymoWrap_0219-0020	Global	136.6262	40.0935	163.7663	0.2448	0.2158	0.003766	1	665.7125853	125
170	1	190731_4_MMStack_Default.ome_denoise_reg_ring7_kymoWrap_0018-0052	Global	0.9252	-701.6355	34.8505	-20.1327	-17.2096	-0.3004	-1	669.6223979	125
171	2	190731_4_MMStack_Default.ome_denoise_reg_ring7_kymoWrap_0053-0054	Global	36.3925	942.1963	33.6168	28.0275	23.3254	0.4071	1	669.6223979	125
172	3	190731_4_MMStack_Default.ome_denoise_reg_ring7_kymoWrap_0022-0037	Global	6.785	-380.8879	30.2243	-12.602	-10.9722	-0.1915	-1	669.6223979	125
173	4	190731_4_MMStack_Default.ome_denoise_reg_ring7_kymoWrap_0047-0038	Global	37.3178	380.8879	20.972	18.1618	15.611	0.2725	1	669.6223979	125
174	5	190731_4_MMStack_Default.ome_denoise_reg_ring7_kymoWrap_0109-0040	Global	104.8598	461.0747	9.2523	49.8333	37.4762	0.6541	1	669.6223979	125
175	6	190731_4_MMStack_Default.ome_denoise_reg_ring7_kymoWrap_0101-0046	Global	90.0561	320.7478	21.8972	14.6479	12.6996	0.2216	1	669.6223979	125
176	7	190731_4_MMStack_Default.ome_denoise_reg_ring7_kymoWrap_0219-0017	Global	137.5514	40.0934	161.6075	0.2481	0.2187	0.003817	1	669.6223979	125
177	8	190731_4_MMStack_Default.ome_denoise_reg_ring7_kymoWrap_0220-0038	Global	145.8785	100.2337	148.0374	0.6771	0.5968	0.01042	1	669.6223979	125
178	1	190731_4_MMStack_Default.ome_denoise_reg_ring8_kymoWrap_0020-0039	Global	0.6154	60	38.1538	1.5726	1.3859	0.02419	1	686.6542061	125
179	2	190731_4_MMStack_Default.ome_denoise_reg_ring8_kymoWrap_0081-0028	Global	51.6923	1279.9999	58.7692	21.7801	18.5249	0.3233	1	686.6542061	125
180	3	190731_4_MMStack_Default.ome_denoise_reg_ring8_kymoWrap_0074-0038	Global	51.0769	1040.0001	45.5385	22.8378	19.359	0.3379	1	686.6542061	125
181	4	190731_4_MMStack_Default.ome_denoise_reg_ring8_kymoWrap_0104-0030	Global	96.6154	-560	15.3846	-36.4	-29.2488	-0.5105	-1	686.6542061	125
182	5	190731_4_MMStack_Default.ome_denoise_reg_ring8_kymoWrap_0023-0054	Global	8.6154	0	28.6154	0	0	0	0	686.6542061	125
183	6	190731_4_MMStack_Default.ome_denoise_reg_ring8_kymoWrap_0230-0038	Global	160.3077	0	140.3077	0	0	0	0	686.6542061	125
184	7	190731_4_MMStack_Default.ome_denoise_reg_ring8_kymoWrap_0227-0027	Global	156	-179.9999	143.3846	-1.2554	-1.1064	-0.01931	-1	686.6542061	125
185	8	190731_4_MMStack_Default.ome_denoise_reg_ring8_kymoWrap_0238-0019	Global	177.2308	-320	121.5385	-2.6329	-2.3196	-0.04048	-1	686.6542061	125
186	9	190731_4_MMStack_Default.ome_denoise_reg_ring8_kymoWrap_0170-0019	Global	160.3077	320	20.9231	15.2941	13.2405	0.2311	1	686.6542061	125
1	1	190827_5_MMStack_Default_cut_denoise_reg_ring5_kymoWrap_0015-0016	Global	0	715.0001	30.3333	23.5714	19.9325	0.3479	1	414.1680283	161
2	2	190827_5_MMStack_Default_cut_denoise_reg_ring5_kymoWrap_0017-0013	Global	10	-455	14.6667	-31.0227	-25.5139	-0.4453	-1	414.1680283	161
3	3	190827_5_MMStack_Default_cut_denoise_reg_ring5_kymoWrap_0051-0013	Global	43	823.3333	17	48.4314	36.6897	0.6404	1	414.1680283	161
4	4	190827_5_MMStack_Default_cut_denoise_reg_ring5_kymoWrap_0236-0028	Global	171.6667	-108.3333	128	-0.8464	-0.746	-0.01302	-1	414.1680283	161
5	1	190827_5_MMStack_Default_cut_denoise_reg_ring6_kymoWrap_0020-0016	Global	1.2346	902.7778	38.8889	23.2143	19.6538	0.343	1	505.8234688	161
6	2	190827_5_MMStack_Default_cut_denoise_reg_ring6_kymoWrap_0025-0008	Global	12.3457	-300.9259	25.9259	-11.6071	-10.1247	-0.1767	-1	505.8234688	161
7	3	190827_5_MMStack_Default_cut_denoise_reg_ring6_kymoWrap_0104-0022	Global	86.4198	-822.5309	36.7284	-22.395	-19.0108	-0.3318	-1	505.8234688	161
8	4	190827_5_MMStack_Default_cut_denoise_reg_ring6_kymoWrap_0131-0014	Global	110.8025	441.358	41.0494	10.7519	9.3924	0.1639	1	505.8234688	161
9	5	190827_5_MMStack_Default_cut_denoise_reg_ring6_kymoWrap_0233-0013	Global	169.1358	-80.2469	127.7778	-0.628	-0.5536	-0.009662	-1	505.8234688	161
10	6	190827_5_MMStack_Default_cut_denoise_reg_ring6_kymoWrap_0211-0021	Global	169.1358	-20.0617	85.4938	-0.2347	-0.2068	-0.00361	-1	505.8234688	161
11	7	190827_5_MMStack_Default_cut_denoise_reg_ring6_kymoWrap_0211-0005	Global	169.4444	-60.1852	83.9506	-0.7169	-0.6319	-0.01103	-1	505.8234688	161
12	1	190827_5_MMStack_Default_cut_denoise_reg_ring7_kymoWrap_0025-0013	Global	1.8505	0	46.5701	0	0	0	0	673.1009344	161
13	2	190827_5_MMStack_Default_cut_denoise_reg_ring7_kymoWrap_0067-0022	Global	37.0093	-942.1962	60.1402	-15.6667	-13.5513	-0.2365	-1	673.1009344	161
14	3	190827_5_MMStack_Default_cut_denoise_reg_ring7_kymoWrap_0051-0039	Global	36.3925	1463.4114	30.5327	47.9293	36.4041	0.6354	1	673.1009344	161
15	4	190827_5_MMStack_Default_cut_denoise_reg_ring7_kymoWrap_0110-0017	Global	97.7664	340.7943	23.7477	14.3506	12.45	0.2173	1	673.1009344	161
16	5	190827_5_MMStack_Default_cut_denoise_reg_ring7_kymoWrap_0082-0033	Global	49.0374	-541.2617	65.6916	-8.2394	-7.2243	-0.1261	-1	673.1009344	161
17	6	190827_5_MMStack_Default_cut_denoise_reg_ring7_kymoWrap_0135-0033	Global	120.8972	781.8225	28.6822	27.2581	22.751	0.3971	1	673.1009344	161
18	7	190827_5_MMStack_Default_cut_denoise_reg_ring7_kymoWrap_0135-0018	Global	121.514	-200.4673	26.5234	-7.5581	-6.6325	-0.1158	-1	673.1009344	161
19	8	190827_5_MMStack_Default_cut_denoise_reg_ring7_kymoWrap_0235-0023	Global	172.4019	20.0468	126.4486	0.1585	0.1397	0.002439	1	673.1009344	161
20	9	190827_5_MMStack_Default_cut_denoise_reg_ring7_kymoWrap_0233-0009	Global	177.028	40.0934	112.8785	0.3552	0.3131	0.005464	1	673.1009344	161
21	10	190827_5_MMStack_Default_cut_denoise_reg_ring7_kymoWrap_0237-0015	Global	189.0561	-20.0468	95.6075	-0.2097	-0.1848	-0.003226	-1	673.1009344	161
1	1	190828_5_MMStack_Default_cut_denoise_reg_ring1_kymoWrap_0009-0019	Global	3.1792	901.7341	13.0058	69.3333	46.8476	0.8176	1	508.3703274	114
2	2	190828_5_MMStack_Default_cut_denoise_reg_ring1_kymoWrap_0011-0029	Global	7.8035	-488.4393	7.2254	-67.6	-46.1233	-0.805	-1	508.3703274	114
3	3	190828_5_MMStack_Default_cut_denoise_reg_ring1_kymoWrap_0030-0020	Global	20.8092	601.156	19.0751	31.5152	25.8664	0.4515	1	508.3703274	114
4	4	190828_5_MMStack_Default_cut_denoise_reg_ring1_kymoWrap_0024-0023	Global	17.052	-319.3641	14.7399	-21.6667	-18.4349	-0.3218	-1	508.3703274	114
5	5	190828_5_MMStack_Default_cut_denoise_reg_ring1_kymoWrap_0027-0013	Global	2.0231	-1052.0232	51.4451	-20.4494	-17.4639	-0.3048	-1	508.3703274	114
6	6	190828_5_MMStack_Default_cut_denoise_reg_ring1_kymoWrap_0055-0018	Global	43.0636	244.2197	24.8555	9.8256	8.5959	0.15	1	508.3703274	114
7	7	190828_5_MMStack_Default_cut_denoise_reg_ring1_kymoWrap_0072-0027	Global	67.052	-394.5087	11.2717	-35	-28.3008	-0.4939	-1	508.3703274	114
8	8	190828_5_MMStack_Default_cut_denoise_reg_ring1_kymoWrap_0073-0018	Global	61.8497	-244.2196	21.6763	-11.2667	-9.8336	-0.1716	-1	508.3703274	114
9	9	190828_5_MMStack_Default_cut_denoise_reg_ring1_kymoWrap_0058-0021	Global	51.1561	-1202.3122	15.0289	-80	-50.9061	-0.8885	-1	508.3703274	114
10	10	190828_5_MMStack_Default_cut_denoise_reg_ring1_kymoWrap_0182-0022	Global	126.8786	-37.5723	109.8266	-0.3421	-0.3016	-0.005263	-1	508.3703274	114
11	11	190828_5_MMStack_Default_cut_denoise_reg_ring1_kymoWrap_0218-0016	Global	157.2254	93.9307	123.1214	0.7629	0.6725	0.01174	1	508.3703274	114
12	12	190828_5_MMStack_Default_cut_denoise_reg_ring1_kymoWrap_0023-0032	Global	16.474	732.6589	13.8728	52.8125	39.0939	0.6823	1	508.3703274	114
