# Supplementary material for: FtsZ treadmilling is essential for Z-ring condensation and septal constriction initiation in Bacillus subtilis cell division
Source: Nat Commun. 2021 Apr 27;12:2448. doi: 10.1038/s41467-021-22526-0 (PMC8079713; doi:10.1038/s41467-021-22526-0)
Supplement: Supplementary file 27 — Source Data [file 41467_2021_22526_MOESM27_ESM.zip › Whitley2020_source_data/Fig2/Fig2c_FtsZGFP_PenG.csv]

n	ROI_	Image_ROI_Name	Point_	StartT_s_	Length_nm_	Time_s_	Speed_nm_s_	ThetaDeg	ThetaRad	Category	DiameterNm	t cpd (s)
1	1	190415_3_MMStack_Pos0.ome_denoise_reg_ring11_kymoWrap_0028-0022	Global	18.9942	442.6012	17.9191	24.7	20.8068	0.3631	1	631.0018621	110
2	2	190415_3_MMStack_Pos0.ome_denoise_reg_ring11_kymoWrap_0028-0029	Global	24.0116	-605.6647	8.9595	-67.6	-46.1233	-0.805	-1	631.0018621	110
3	3	190415_3_MMStack_Pos0.ome_denoise_reg_ring11_kymoWrap_0060-0035	Global	44.7977	1257.919	30.104	41.7857	32.7352	0.5713	1	631.0018621	110
4	4	190415_3_MMStack_Pos0.ome_denoise_reg_ring11_kymoWrap_0064-0029	Global	53.7572	-582.3699	20.7861	-28.0172	-23.3177	-0.407	-1	631.0018621	110
5	5	190415_3_MMStack_Pos0.ome_denoise_reg_ring11_kymoWrap_0086-0027	Global	79.9191	349.422	11.8266	29.5455	24.444	0.4266	1	631.0018621	110
6	6	190415_3_MMStack_Pos0.ome_denoise_reg_ring11_kymoWrap_0080-0042	Global	73.1098	-465.8959	15.052	-30.9524	-25.4633	-0.4444	-1	631.0018621	110
7	7	190415_3_MMStack_Pos0.ome_denoise_reg_ring11_kymoWrap_0047-0042	Global	27.5954	23.2947	38.7052	0.6018	0.5305	0.009259	1	631.0018621	110
8	8	190415_3_MMStack_Pos0.ome_denoise_reg_ring11_kymoWrap_0054-0023	Global	46.5896	-465.8959	13.6185	-34.2105	-27.7585	-0.4845	-1	631.0018621	110
9	9	190415_3_MMStack_Pos0.ome_denoise_reg_ring11_kymoWrap_0025-0034	Global	2.8671	46.5896	44.7977	1.04	0.9167	0.016	1	631.0018621	110
10	10	190415_3_MMStack_Pos0.ome_denoise_reg_ring11_kymoWrap_0049-0016	Global	41.9306	-675.5491	14.6936	-45.9756	-35.2724	-0.6156	-1	631.0018621	110
11	11	190415_3_MMStack_Pos0.ome_denoise_reg_ring11_kymoWrap_0124-0016	Global	118.9827	559.0752	11.1098	50.3226	37.7468	0.6588	1	631.0018621	110
12	12	190415_3_MMStack_Pos0.ome_denoise_reg_ring11_kymoWrap_0217-0026	Global	203.5607	-559.075	26.8786	-20.8	-17.7447	-0.3097	-1	631.0018621	110
13	13	190415_3_MMStack_Pos0.ome_denoise_reg_ring11_kymoWrap_0203-0013	Global	189.9422	815.318	26.5202	30.7432	25.3129	0.4418	1	631.0018621	110
14	14	190415_3_MMStack_Pos0.ome_denoise_reg_ring11_kymoWrap_0249-0018	Global	238.3237	-442.6011	22.9364	-19.2969	-16.5348	-0.2886	-1	631.0018621	110
15	15	190415_3_MMStack_Pos0.ome_denoise_reg_ring11_kymoWrap_0262-0023	Global	248.7168	-605.6648	25.8035	-23.4722	-19.8552	-0.3465	-1	631.0018621	110
16	16	190415_3_MMStack_Pos0.ome_denoise_reg_ring11_kymoWrap_0243-0011	Global	232.948	-23.2948	20.0694	-1.1607	-1.023	-0.01786	-1	631.0018621	110
17	17	190415_3_MMStack_Pos0.ome_denoise_reg_ring11_kymoWrap_0326-0023	Global	302.8324	-1211.3296	45.5145	-26.6142	-22.2666	-0.3886	-1	631.0018621	110
18	18	190415_3_MMStack_Pos0.ome_denoise_reg_ring11_kymoWrap_0277-0021	Global	251.2254	1514.1619	53.3988	28.3557	23.5688	0.4114	1	631.0018621	110
19	1	190415_3_MMStack_Pos0.ome_denoise_reg_ring13_kymoWrap_0037-0019	Global	11	-1072.5	51.5	-20.8252	-17.7649	-0.3101	-1	487.6726561	110
20	2	190415_3_MMStack_Pos0.ome_denoise_reg_ring13_kymoWrap_0081-0018	Global	62	942.5	38	24.8026	20.8858	0.3645	1	487.6726561	110
21	3	190415_3_MMStack_Pos0.ome_denoise_reg_ring13_kymoWrap_0085-0012	Global	75.5	-487.5	18.5	-26.3514	-22.0679	-0.3852	-1	487.6726561	110
22	4	190415_3_MMStack_Pos0.ome_denoise_reg_ring13_kymoWrap_0159-0020	Global	140.5	-1040	36.5	-28.4932	-23.6705	-0.4131	-1	487.6726561	110
23	5	190415_3_MMStack_Pos0.ome_denoise_reg_ring13_kymoWrap_0218-0030	Global	202.5	-455	29.5	-15.4237	-13.3487	-0.233	-1	487.6726561	110
24	6	190415_3_MMStack_Pos0.ome_denoise_reg_ring13_kymoWrap_0159-0017	Global	151.5	487.5	14.5	33.6207	27.3499	0.4773	1	487.6726561	110
25	7	190415_3_MMStack_Pos0.ome_denoise_reg_ring13_kymoWrap_0161-0029	Global	155.5	650	10	65	45	0.7854	1	487.6726561	110
26	8	190415_3_MMStack_Pos0.ome_denoise_reg_ring13_kymoWrap_0131-0026	Global	124.5	260	11.5	22.6087	19.179	0.3347	1	487.6726561	110
27	9	190415_3_MMStack_Pos0.ome_denoise_reg_ring13_kymoWrap_0245-0015	Global	231	0	28.5	0	0	0	0	487.6726561	110
28	1	190415_3_MMStack_Pos0.ome_denoise_reg_ring15_kymoWrap_0027-0022	Global	17.9191	419.3063	18.6358	22.5	19.0935	0.3332	1	631.0160592	110
29	2	190415_3_MMStack_Pos0.ome_denoise_reg_ring15_kymoWrap_0051-0031	Global	44.0809	652.2544	13.9769	46.6667	35.6764	0.6227	1	631.0160592	110
30	3	190415_3_MMStack_Pos0.ome_denoise_reg_ring15_kymoWrap_0059-0030	Global	46.2312	-652.2544	27.237	-23.9474	-20.2249	-0.353	-1	631.0160592	110
31	4	190415_3_MMStack_Pos0.ome_denoise_reg_ring15_kymoWrap_0085-0027	Global	78.8439	279.5376	13.2601	21.0811	17.9691	0.3136	1	631.0160592	110
32	5	190415_3_MMStack_Pos0.ome_denoise_reg_ring15_kymoWrap_0070-0042	Global	64.1503	302.8323	11.8266	25.6061	21.5014	0.3753	1	631.0160592	110
33	6	190415_3_MMStack_Pos0.ome_denoise_reg_ring15_kymoWrap_0054-0045	Global	44.7977	-628.9595	18.6358	-33.75	-27.4397	-0.4789	-1	631.0160592	110
34	7	190415_3_MMStack_Pos0.ome_denoise_reg_ring15_kymoWrap_0053-0023	Global	45.8728	-489.1907	15.052	-32.5	-26.5651	-0.4636	-1	631.0160592	110
35	8	190415_3_MMStack_Pos0.ome_denoise_reg_ring15_kymoWrap_0079-0043	Global	72.7514	-442.601	13.2601	-33.3784	-27.1811	-0.4744	-1	631.0160592	110
36	9	190415_3_MMStack_Pos0.ome_denoise_reg_ring15_kymoWrap_0084-0023	Global	78.4855	-419.3063	12.5434	-33.4286	-27.2161	-0.475	-1	631.0160592	110
37	10	190415_3_MMStack_Pos0.ome_denoise_reg_ring15_kymoWrap_0043-0042	Global	20.4277	-46.5896	47.3064	-0.9848	-0.8681	-0.01515	-1	631.0160592	110
38	11	190415_3_MMStack_Pos0.ome_denoise_reg_ring15_kymoWrap_0143-0038	Global	137.2601	628.9595	12.185	51.6177	38.4537	0.6711	1	631.0160592	110
39	12	190415_3_MMStack_Pos0.ome_denoise_reg_ring15_kymoWrap_0123-0046	Global	117.5491	582.3699	11.1098	52.4193	38.8845	0.6787	1	631.0160592	110
40	13	190415_3_MMStack_Pos0.ome_denoise_reg_ring15_kymoWrap_0199-0043	Global	186	885.2022	26.5202	33.3784	27.1811	0.4744	1	631.0160592	110
41	14	190415_3_MMStack_Pos0.ome_denoise_reg_ring15_kymoWrap_0215-0027	Global	200.6936	-698.844	29.3873	-23.7805	-20.0952	-0.3507	-1	631.0160592	110
42	15	190415_3_MMStack_Pos0.ome_denoise_reg_ring15_kymoWrap_0237-0041	Global	198.185	1118.1503	78.4856	14.2466	12.3625	0.2158	1	631.0160592	110
43	16	190415_3_MMStack_Pos0.ome_denoise_reg_ring15_kymoWrap_0181-0035	Global	164.4971	0	33.6879	0	0	0	0	631.0160592	110
44	17	190415_3_MMStack_Pos0.ome_denoise_reg_ring15_kymoWrap_0325-0024	Global	302.8324	-1211.3296	44.4393	-27.2581	-22.751	-0.3971	-1	631.0160592	110
45	1	190415_3_MMStack_Pos0.ome_denoise_reg_ring17_kymoWrap_0043-0019	Global	25.5	487.5	34.5	14.1304	12.2648	0.2141	1	326.871528	110
46	2	190415_3_MMStack_Pos0.ome_denoise_reg_ring17_kymoWrap_0074-0019	Global	59	-617.5	30.5	-20.2459	-17.3005	-0.302	-1	326.871528	110
47	3	190415_3_MMStack_Pos0.ome_denoise_reg_ring17_kymoWrap_0121-0016	Global	110.5	-32.5	20.5	-1.5854	-1.3972	-0.02439	-1	326.871528	110
48	4	190415_3_MMStack_Pos0.ome_denoise_reg_ring17_kymoWrap_0135-0014	Global	129	-487.5	12.5	-39	-30.9638	-0.5404	-1	326.871528	110
49	5	190415_3_MMStack_Pos0.ome_denoise_reg_ring17_kymoWrap_0180-0015	Global	174	-552.5	12	-46.0417	-35.3112	-0.6163	-1	326.871528	110
50	6	190415_3_MMStack_Pos0.ome_denoise_reg_ring17_kymoWrap_0012-0024	Global	0.5	-390	22.5	-17.3333	-14.9314	-0.2606	-1	326.871528	110
51	1	190415_3_MMStack_Pos0.ome_denoise_reg_ring1_kymoWrap_0018-0015	Global	0	794.6068	37.3933	21.25	18.1038	0.316	1	650.7560317	110
52	2	190415_3_MMStack_Pos0.ome_denoise_reg_ring1_kymoWrap_0038-0009	Global	32	-794.6068	11.8652	-66.9697	-45.8551	-0.8003	-1	650.7560317	110
53	3	190415_3_MMStack_Pos0.ome_denoise_reg_ring1_kymoWrap_0043-0012	Global	35.9551	350.5618	14.382	24.375	20.556	0.3588	1	650.7560317	110
54	4	190415_3_MMStack_Pos0.ome_denoise_reg_ring1_kymoWrap_0055-0016	Global	47.4607	-257.0786	15.8202	-16.25	-14.0362	-0.245	-1	650.7560317	110
55	5	190415_3_MMStack_Pos0.ome_denoise_reg_ring1_kymoWrap_0054-0028	Global	47.4607	23.3709	14.382	1.625	1.4321	0.02499	1	650.7560317	110
56	6	190415_3_MMStack_Pos0.ome_denoise_reg_ring1_kymoWrap_0065-0024	Global	61.1236	-490.7865	9.3483	-52.5	-38.9276	-0.6794	-1	650.7560317	110
57	7	190415_3_MMStack_Pos0.ome_denoise_reg_ring1_kymoWrap_0093-0011	Global	85.573	350.5618	14.382	24.375	20.5561	0.3588	1	650.7560317	110
58	8	190415_3_MMStack_Pos0.ome_denoise_reg_ring1_kymoWrap_0121-0016	Global	113.618	-467.4158	14.7416	-31.7073	-26.0033	-0.4538	-1	650.7560317	110
59	9	190415_3_MMStack_Pos0.ome_denoise_reg_ring1_kymoWrap_0166-0013	Global	129.7978	0	71.9101	0	0	0	0	650.7560317	110
60	10	190415_3_MMStack_Pos0.ome_denoise_reg_ring1_kymoWrap_0176-0028	Global	139.8652	0	72.6292	0	0	0	0	650.7560317	110
61	11	190415_3_MMStack_Pos0.ome_denoise_reg_ring1_kymoWrap_0207-0017	Global	200.2697	677.7528	14.382	47.125	35.9421	0.6273	1	650.7560317	110
62	12	190415_3_MMStack_Pos0.ome_denoise_reg_ring1_kymoWrap_0242-0016	Global	234.0674	-677.7528	16.8989	-40.1064	-31.6755	-0.5528	-1	650.7560317	110
63	13	190415_3_MMStack_Pos0.ome_denoise_reg_ring1_kymoWrap_0263-0011	Global	251.6854	-46.7416	21.573	-2.1667	-1.9092	-0.03332	-1	650.7560317	110
64	14	190415_3_MMStack_Pos0.ome_denoise_reg_ring1_kymoWrap_0306-0008	Global	296.9888	560.8989	17.618	31.8367	26.0954	0.4555	1	650.7560317	110
65	15	190415_3_MMStack_Pos0.ome_denoise_reg_ring1_kymoWrap_0322-0013	Global	314.6068	23.3708	14.0225	1.6667	1.4688	0.02564	1	650.7560317	110
66	16	190415_3_MMStack_Pos0.ome_denoise_reg_ring1_kymoWrap_0279-0020	Global	271.1011	-514.1573	17.2584	-29.7917	-24.6236	-0.4298	-1	650.7560317	110
67	1	190415_3_MMStack_Pos0.ome_denoise_reg_ring2_kymoWrap_0020-0030	Global	3.5	487.5	31.5	15.4762	13.3925	0.2337	1	538.7398429	110
68	2	190415_3_MMStack_Pos0.ome_denoise_reg_ring2_kymoWrap_0053-0029	Global	40.5	-682.5	24.5	-27.8571	-23.1986	-0.4049	-1	538.7398429	110
69	3	190415_3_MMStack_Pos0.ome_denoise_reg_ring2_kymoWrap_0079-0027	Global	65	487.5	27.5	17.7273	15.2551	0.2663	1	538.7398429	110
70	4	190415_3_MMStack_Pos0.ome_denoise_reg_ring2_kymoWrap_0144-0023	Global	127	780	34.5	22.6087	19.179	0.3347	1	538.7398429	110
71	5	190415_3_MMStack_Pos0.ome_denoise_reg_ring2_kymoWrap_0186-0020	Global	170.5	682.5	30	22.75	19.29	0.3367	1	538.7398429	110
72	6	190415_3_MMStack_Pos0.ome_denoise_reg_ring2_kymoWrap_0226-0022	Global	213.5	715	24	29.7917	24.6236	0.4298	1	538.7398429	110
73	7	190415_3_MMStack_Pos0.ome_denoise_reg_ring2_kymoWrap_0278-0032	Global	247	-812.5	61.5	-13.2114	-11.489	-0.2005	-1	538.7398429	110
74	8	190415_3_MMStack_Pos0.ome_denoise_reg_ring2_kymoWrap_0258-0026	Global	238	-292.5	41	-7.1341	-6.2635	-0.1093	-1	538.7398429	110
75	1	190415_3_MMStack_Pos0.ome_denoise_reg_ring4_kymoWrap_0011-0028	Global	1.4371	-537.1259	20.479	-26.2281	-21.9745	-0.3835	-1	613.4453136	110
76	2	190415_3_MMStack_Pos0.ome_denoise_reg_ring4_kymoWrap_0029-0028	Global	20.8383	607.1857	15.8084	38.4091	30.5792	0.5337	1	613.4453136	110
77	3	190415_3_MMStack_Pos0.ome_denoise_reg_ring4_kymoWrap_0077-0016	Global	55.3293	326.9461	44.5509	7.3387	6.4416	0.1124	1	613.4453136	110
78	4	190415_3_MMStack_Pos0.ome_denoise_reg_ring4_kymoWrap_0043-0034	Global	37.006	23.3534	13.2934	1.7568	1.5482	0.02702	1	613.4453136	110
79	5	190415_3_MMStack_Pos0.ome_denoise_reg_ring4_kymoWrap_0165-0009	Global	132.5748	-980.8383	64.3114	-15.2514	-13.2048	-0.2305	-1	613.4453136	110
80	6	190415_3_MMStack_Pos0.ome_denoise_reg_ring4_kymoWrap_0155-0029	Global	144.0719	-443.7127	21.5569	-20.5833	-17.5713	-0.3067	-1	613.4453136	110
81	7	190415_3_MMStack_Pos0.ome_denoise_reg_ring4_kymoWrap_0176-0030	Global	164.5509	490.4192	22.994	21.3281	18.166	0.3171	1	613.4453136	110
82	8	190415_3_MMStack_Pos0.ome_denoise_reg_ring4_kymoWrap_0191-0034	Global	178.2036	-490.4193	26.9461	-18.2	-15.6423	-0.273	-1	613.4453136	110
83	9	190415_3_MMStack_Pos0.ome_denoise_reg_ring4_kymoWrap_0221-0031	Global	206.5868	46.7066	28.3832	1.6456	1.4502	0.02531	1	613.4453136	110
84	10	190415_3_MMStack_Pos0.ome_denoise_reg_ring4_kymoWrap_0268-0029	Global	262.2755	350.2994	11.8563	29.5454	24.4439	0.4266	1	613.4453136	110
85	11	190415_3_MMStack_Pos0.ome_denoise_reg_ring4_kymoWrap_0121-0034	Global	112.0958	-490.4193	18.3233	-26.7647	-22.3801	-0.3906	-1	613.4453136	110
86	1	190415_3_MMStack_Pos0.ome_denoise_reg_ring5_kymoWrap_0035-0033	Global	1.7978	-1238.6518	66.1573	-18.7228	-16.0687	-0.2805	-1	651.4726575	110
87	2	190415_3_MMStack_Pos0.ome_denoise_reg_ring5_kymoWrap_0081-0025	Global	68.3146	350.5618	25.8876	13.5417	11.7683	0.2054	1	651.4726575	110
88	3	190415_3_MMStack_Pos0.ome_denoise_reg_ring5_kymoWrap_0009-0046	Global	1.4382	467.4156	15.8202	29.5454	24.444	0.4266	1	651.4726575	110
89	4	190415_3_MMStack_Pos0.ome_denoise_reg_ring5_kymoWrap_0009-0053	Global	1.0787	-467.4159	16.1798	-28.8889	-23.9625	-0.4182	-1	651.4726575	110
90	5	190415_3_MMStack_Pos0.ome_denoise_reg_ring5_kymoWrap_0058-0041	Global	45.3034	841.3484	26.6067	31.6216	25.9423	0.4528	1	651.4726575	110
91	6	190415_3_MMStack_Pos0.ome_denoise_reg_ring5_kymoWrap_0037-0051	Global	16.8989	23.3708	41.3483	0.5652	0.4982	0.008695	1	651.4726575	110
92	7	190415_3_MMStack_Pos0.ome_denoise_reg_ring5_kymoWrap_0067-0035	Global	59.6854	420.6741	14.382	29.25	24.2277	0.4229	1	651.4726575	110
93	8	190415_3_MMStack_Pos0.ome_denoise_reg_ring5_kymoWrap_0082-0044	Global	71.9101	-350.5617	19.7753	-17.7273	-15.2551	-0.2663	-1	651.4726575	110
94	9	190415_3_MMStack_Pos0.ome_denoise_reg_ring5_kymoWrap_0039-0024	Global	32.3596	584.2696	14.7416	39.6341	31.373	0.5476	1	651.4726575	110
95	10	190415_3_MMStack_Pos0.ome_denoise_reg_ring5_kymoWrap_0081-0037	Global	72.9888	-233.7078	15.8202	-14.7727	-12.8043	-0.2235	-1	651.4726575	110
96	11	190415_3_MMStack_Pos0.ome_denoise_reg_ring5_kymoWrap_0146-0042	Global	108.9438	-607.6406	75.1461	-8.0861	-7.0913	-0.1238	-1	651.4726575	110
97	12	190415_3_MMStack_Pos0.ome_denoise_reg_ring5_kymoWrap_0205-0046	Global	181.573	911.4607	46.7416	19.5	16.6992	0.2915	1	651.4726575	110
98	13	190415_3_MMStack_Pos0.ome_denoise_reg_ring5_kymoWrap_0153-0046	Global	140.9438	654.3819	24.4494	26.7647	22.3801	0.3906	1	651.4726575	110
99	14	190415_3_MMStack_Pos0.ome_denoise_reg_ring5_kymoWrap_0261-0044	Global	235.8652	794.6068	50.3371	15.7857	13.6504	0.2382	1	651.4726575	110
100	15	190415_3_MMStack_Pos0.ome_denoise_reg_ring5_kymoWrap_0253-0033	Global	244.4944	-677.7526	18.3371	-36.9608	-29.6238	-0.517	-1	651.4726575	110
101	16	190415_3_MMStack_Pos0.ome_denoise_reg_ring5_kymoWrap_0248-0054	Global	236.2247	-397.3035	23.7303	-16.7424	-14.444	-0.2521	-1	651.4726575	110
102	17	190415_3_MMStack_Pos0.ome_denoise_reg_ring5_kymoWrap_0320-0053	Global	310.6517	514.1574	18.6967	27.5	22.9321	0.4002	1	651.4726575	110
103	18	190415_3_MMStack_Pos0.ome_denoise_reg_ring5_kymoWrap_0321-0047	Global	311.3708	-397.3033	20.4944	-19.386	-16.607	-0.2898	-1	651.4726575	110
104	19	190415_3_MMStack_Pos0.ome_denoise_reg_ring5_kymoWrap_0021-0026	Global	14.7416	-537.5281	12.2247	-43.9706	-34.0772	-0.5948	-1	651.4726575	110
105	1	190415_3_MMStack_Pos0.ome_denoise_reg_ring6_kymoWrap_0023-0015	Global	0.3596	1168.5393	47.1011	24.8092	20.8908	0.3646	1	656.255064	110
106	2	190415_3_MMStack_Pos0.ome_denoise_reg_ring6_kymoWrap_0020-0038	Global	1.7978	-1004.9438	35.9551	-27.95	-23.2677	-0.4061	-1	656.255064	110
107	3	190415_3_MMStack_Pos0.ome_denoise_reg_ring6_kymoWrap_0009-0030	Global	1.4382	420.6742	15.8202	26.5909	22.249	0.3883	1	656.255064	110
108	4	190415_3_MMStack_Pos0.ome_denoise_reg_ring6_kymoWrap_0034-0046	Global	26.6067	-350.5617	14.7416	-23.7805	-20.0952	-0.3507	-1	656.255064	110
109	5	190415_3_MMStack_Pos0.ome_denoise_reg_ring6_kymoWrap_0050-0048	Global	43.5056	607.6403	12.5843	48.2857	36.6071	0.6389	1	656.255064	110
110	6	190415_3_MMStack_Pos0.ome_denoise_reg_ring6_kymoWrap_0069-0049	Global	51.7753	-771.2358	35.236	-21.8877	-18.6102	-0.3248	-1	656.255064	110
111	7	190415_3_MMStack_Pos0.ome_denoise_reg_ring6_kymoWrap_0086-0051	Global	74.427	397.3033	25.1685	15.7857	13.6504	0.2382	1	656.255064	110
112	8	190415_3_MMStack_Pos0.ome_denoise_reg_ring6_kymoWrap_0075-0036	Global	54.6517	-701.1237	39.9101	-17.5676	-15.124	-0.264	-1	656.255064	110
113	9	190415_3_MMStack_Pos0.ome_denoise_reg_ring6_kymoWrap_0049-0035	Global	37.7528	584.2698	21.573	27.0833	22.6199	0.3948	1	656.255064	110
114	10	190415_3_MMStack_Pos0.ome_denoise_reg_ring6_kymoWrap_0150-0016	Global	125.4831	888.0899	51.0562	17.3944	14.9816	0.2615	1	656.255064	110
115	11	190415_3_MMStack_Pos0.ome_denoise_reg_ring6_kymoWrap_0158-0028	Global	121.5281	-1191.9101	72.9888	-16.33	-14.1026	-0.2461	-1	656.255064	110
116	12	190415_3_MMStack_Pos0.ome_denoise_reg_ring6_kymoWrap_0131-0022	Global	121.8876	0	18.6966	0	0	0	0	656.255064	110
117	13	190415_3_MMStack_Pos0.ome_denoise_reg_ring6_kymoWrap_0243-0031	Global	208.8989	0	68.6741	0	0	0	0	656.255064	110
118	14	190415_3_MMStack_Pos0.ome_denoise_reg_ring6_kymoWrap_0205-0028	Global	199.9101	350.5618	11.1461	31.4516	25.821	0.4507	1	656.255064	110
119	15	190415_3_MMStack_Pos0.ome_denoise_reg_ring6_kymoWrap_0270-0011	Global	263.191	-420.6742	15.1011	-27.8571	-23.1986	-0.4049	-1	656.255064	110
120	16	190415_3_MMStack_Pos0.ome_denoise_reg_ring6_kymoWrap_0301-0011	Global	290.5168	-70.1123	20.4944	-3.4211	-3.0128	-0.05258	-1	656.255064	110
121	1	190415_3_MMStack_Pos0.ome_denoise_reg_ring8_kymoWrap_0016-0035	Global	1	780	29.5	26.4407	22.1355	0.3863	1	599.1042322	110
122	2	190415_3_MMStack_Pos0.ome_denoise_reg_ring8_kymoWrap_0044-0023	Global	23.5	-747.5	40.5	-18.4568	-15.8519	-0.2767	-1	599.1042322	110
123	3	190415_3_MMStack_Pos0.ome_denoise_reg_ring8_kymoWrap_0081-0020	Global	63	422.5	37	11.4189	9.9638	0.1739	1	599.1042322	110
124	4	190415_3_MMStack_Pos0.ome_denoise_reg_ring8_kymoWrap_0061-0029	Global	52.5	455	17	26.7647	22.3801	0.3906	1	599.1042322	110
125	5	190415_3_MMStack_Pos0.ome_denoise_reg_ring8_kymoWrap_0084-0030	Global	69	-390	29.5	-13.2203	-11.4966	-0.2007	-1	599.1042322	110
126	6	190415_3_MMStack_Pos0.ome_denoise_reg_ring8_kymoWrap_0142-0027	Global	128	-845	29	-29.1379	-24.1455	-0.4214	-1	599.1042322	110
127	7	190415_3_MMStack_Pos0.ome_denoise_reg_ring8_kymoWrap_0181-0022	Global	165.5	-520	30.5	-17.0492	-14.6973	-0.2565	-1	599.1042322	110
128	8	190415_3_MMStack_Pos0.ome_denoise_reg_ring8_kymoWrap_0118-0031	Global	109.5	585	15.5	37.7419	30.1414	0.5261	1	599.1042322	110
129	1	190415_3_MMStack_Pos0.ome_denoise_reg_ring9_kymoWrap_0019-0018	Global	0.7174	-536.25	37.3043	-14.375	-12.4705	-0.2177	-1	672.95023	110
130	2	190415_3_MMStack_Pos0.ome_denoise_reg_ring9_kymoWrap_0017-0038	Global	1.7935	-769.402	30.1304	-25.5357	-21.4477	-0.3743	-1	672.95023	110
131	3	190415_3_MMStack_Pos0.ome_denoise_reg_ring9_kymoWrap_0027-0033	Global	15.4239	536.25	25.4674	21.0563	17.9494	0.3133	1	672.95023	110
132	4	190415_3_MMStack_Pos0.ome_denoise_reg_ring9_kymoWrap_0052-0029	Global	38.3804	-93.2608	29.413	-3.1707	-2.7927	-0.04874	-1	672.95023	110
133	5	190415_3_MMStack_Pos0.ome_denoise_reg_ring9_kymoWrap_0055-0037	Global	40.5326	93.261	27.6196	3.3766	2.9737	0.0519	1	672.95023	110
134	6	190415_3_MMStack_Pos0.ome_denoise_reg_ring9_kymoWrap_0077-0034	Global	63.8478	699.4564	26.1848	26.7123	22.3406	0.3899	1	672.95023	110
135	7	190415_3_MMStack_Pos0.ome_denoise_reg_ring9_kymoWrap_0076-0042	Global	68.1522	559.5652	16.8587	33.1915	27.0506	0.4721	1	672.95023	110
136	8	190415_3_MMStack_Pos0.ome_denoise_reg_ring9_kymoWrap_0047-0022	Global	38.3804	629.5108	18.2935	34.4118	27.8973	0.4869	1	672.95023	110
137	9	190415_3_MMStack_Pos0.ome_denoise_reg_ring9_kymoWrap_0123-0017	Global	119.087	396.3587	8.9674	44.2	34.2157	0.5972	1	672.95023	110
138	10	190415_3_MMStack_Pos0.ome_denoise_reg_ring9_kymoWrap_0144-0016	Global	140.6087	-396.3588	6.0978	-64.9999	-44.9999	-0.7854	-1	672.95023	110
139	11	190415_3_MMStack_Pos0.ome_denoise_reg_ring9_kymoWrap_0133-0037	Global	116.2174	0	34.0761	0	0	0	0	672.95023	110
140	12	190415_3_MMStack_Pos0.ome_denoise_reg_ring9_kymoWrap_0145-0020	Global	127.6957	69.9457	34.7935	2.0103	1.7715	0.03092	1	672.95023	110
141	13	190415_3_MMStack_Pos0.ome_denoise_reg_ring9_kymoWrap_0124-0037	Global	116.9348	676.1413	15.0652	44.881	34.6242	0.6043	1	672.95023	110
142	14	190415_3_MMStack_Pos0.ome_denoise_reg_ring9_kymoWrap_0149-0041	Global	140.6087	-1375.5977	16.8587	-81.5957	-51.4588	-0.8981	-1	672.95023	110
143	15	190415_3_MMStack_Pos0.ome_denoise_reg_ring9_kymoWrap_0250-0024	Global	236.0217	606.1957	27.6196	21.9481	18.6579	0.3256	1	672.95023	110
144	16	190415_3_MMStack_Pos0.ome_denoise_reg_ring9_kymoWrap_0204-0029	Global	187.9565	-186.5218	32.6413	-5.7143	-5.0241	-0.08769	-1	672.95023	110
145	17	190415_3_MMStack_Pos0.ome_denoise_reg_ring9_kymoWrap_0266-0038	Global	209.837	0	112.2717	0	0	0	0	672.95023	110
146	18	190415_3_MMStack_Pos0.ome_denoise_reg_ring9_kymoWrap_0223-0049	Global	181.5	1771.9567	82.5	21.4783	18.2854	0.3191	1	672.95023	110
