# Supplementary material for: FtsZ treadmilling is essential for Z-ring condensation and septal constriction initiation in Bacillus subtilis cell division
Source: Nat Commun. 2021 Apr 27;12:2448. doi: 10.1038/s41467-021-22526-0 (PMC8079713; doi:10.1038/s41467-021-22526-0)
Supplement: Supplementary file 27 — Source Data [file 41467_2021_22526_MOESM27_ESM.zip › Whitley2020_source_data/Fig3/Fig3b_REV_sourceData_FtsZGFP_PC19.csv]

Date	File_number	FOV_number	Ring_number	Fitted_center_position_pix	Fitted_radius_pix	Residual_norm_radius_fit	Divided_or_not	Fitted_maximal_radius_pix	Fitted_thickness_pix	Residual_norm_thickness_fit	Col12	Manual_division_stage_classification	Total_pixel_intensity_FtsZ	Col15	Col16	Condensed_or_not	Col18	Fitted_center_position_maximal_radius_pix	Residual_norm_maximal_radius_fit
191128	3	0	1	11,98575058	7,435887532	0,599509245	0	7,925757428	5,844372674	0,052431905	0	1	5368,407898	0	0	0	0	11,88662016	0,050204779
191128	3	0	2	12,3226474	7,222646409	0,241454288	0	7,315114759	7,242735788	0,393579536	0	0	3344,371063	0	0	0	0	12,61511747	0,223269349
191128	3	0	3	11,60594255	6,729003686	0,534790868	0	6,682633111	6,172496156	0,297302113	0	0	3211,003571	0	0	0	0	11,65739295	0,51103317
191128	3	0	4	11,87763837	5,97763687	0,091611328	1	7,671196098	4,577421174	0,048599473	0	2	8815,235779	0	0	1	0	11,82880369	0,479533679
191128	3	0	5	11,13626814	6,363730667	0,31539317	0	6,164352	5,214627593	0,165946883	0	0	3656,012085	0	0	0	0	11,33564582	0,277255336
191128	3	0	6	12,04725477	4,204538979	0,209895912	NaN	6,516520347	4,905579074	0,089962537	0	2	2257,992279	0	0	NaN	0	11,69490133	0,162159041
191128	3	0	7	8,344261421	9,38468224	0,043300027	0	7,38502568	7,252912865	0,44497214	0	0	4985,971741	0	0	0	0	11,8470108	0,260822437
191128	3	0	8	12,17998418	7,720015614	0,357455505	1	8,33725573	5,272330167	0,099469998	0	1	6812,809448	0	0	1	0	12,06274407	0,272879016
191128	3	0	9	17,62118166	13,02118131	0,048287936	0	8,874768635	6,62071717	0,093989568	0	0	4128,526978	0	0	0	0	15,33359652	0,0575848
191128	3	0	10	12,29311714	7,303702037	0,059398041	0	7,233807904	5,509014106	0,076072969	0	1	7831,508362	0	0	1	0	12,21164899	0,239545271
191128	3	0	11	12,04218388	7,657814495	0,636369813	0	8,10628246	10,15042518	0,329021237	0	0	3531,589111	0	0	1	0	12,29371747	0,079421599
191128	3	0	12	11,8344506	7,082433543	0,211237149	0	7,176573408	6,167884493	0,173718301	0	0	2693,117401	0	0	0	0	12,1535682	0,19067477
191128	3	0	13	12,03934396	6,68218911	0,253711772	NaN	7,111079887	6,53036084	0,119202421	0	1	3987,907715	0	0	0	0	11,58891968	0,121420233
191128	3	0	14	11,64233016	5,857662906	0,130149953	1	6,673600973	5,08208865	0,03960757	0	2	6871,183228	0	0	1	0	11,8736012	0,093598088
191128	3	0	15	12,18140768	8,218591646	0,269938894	NaN	7,429773388	6,207535308	0,204946509	0	1	4444,006042	0	0	0	0	11,89052022	0,066960127
191128	3	0	16	12,16900031	7,068993664	0,107539628	NaN	7,658592848	5,048128228	0,061682647	0	1	5194,11145	0	0	1	0	11,54140512	0,085941696
191128	3	0	17	12,06093231	6,560927318	0,147682482	1	7,422671896	5,488858461	0,127034435	0	2	7507,215576	0	0	1	0	11,82267466	0,050546927
191128	3	0	18	12,04999961	6,978708315	0,224388152	0	6,98251217	5,734496518	0,035951881	0	0	2703,048706	0	0	0	0	12,03012458	0,167766848
191128	3	0	19	12,16256343	2,976894529	0,137856857	NaN	7,43598448	4,677074353	0,045870675	0	2	2924,669464	0	0	1	0	12,03599558	0,030505964
191128	3	0	20	12,59436344	6,335582306	0,718603666	0	6,665976449	7,001158981	0,328507395	0	0	2594,152008	0	0	0	0	12,03402236	0,125082526
191128	3	0	21	11,63804084	5,061958004	0,075876977	1	7,14544525	4,674869211	0,03670256	0	2	9394,189697	0	0	1	0	11,94544618	0,038452697
191128	3	0	22	12,10342853	7,020149912	0,231138542	1	7,666682017	5,219592424	0,039610251	0	1	7534,073975	0	0	1	0	12,13331791	0,207072595
191128	3	0	23	12,06784788	7,296792296	0,047334779	0	7,515145771	5,732309923	0,068106669	0	1	4921,563232	0	0	0	0	11,61514595	0,765448631
191128	3	0	24	12,57344988	5,873444888	0,379778974	1	7,235245326	5,481076589	0,059537673	0	2	5968,280884	0	0	1	0	11,80684723	0,111681811
191128	3	0	25	12,31338189	6,613380617	0,235454106	NaN	7,477020303	5,155228828	0,084011974	0	1	5459,540161	0	0	NaN	0	12,05145894	0,100012968
191128	3	0	26	8,822147477	8,398058965	0,201921789	0	6,463104608	14,73846069	0,477899197	0	0	3614,534912	0	0	0	0	10,13689496	0,362888575
191128	3	0	27	12,04046504	7,259531501	0,21750497	0	7,116207818	10,64834547	0,701097469	0	NaN	2884,694946	0	0	0	0	12,28378987	0,182365685
191128	3	0	28	12,28483438	5,844641689	0,359024328	0	5,704436533	5,965605433	0,28199501	0	0	2534,990326	0	0	0	0	12,13338314	0,362446638
191128	3	0	29	11,55428248	5,776866583	0,476073268	0	5,773984271	14,2056282	1,21909413	0	0	2163,436066	0	0	0	0	11,949432	0,411093733
191128	3	0	30	10,25713094	5,757130826	0,612977672	0	7,523745041	5,986521751	1,299189405	0	1	2811,344269	0	0	0	0	12,12374746	0,486524928
191128	3	0	31	11,23570252	5,564293577	0,674008431	0	5,564433948	8,31787385	0,150988749	0	0	2073,461212	0	0	0	0	11,03556522	0,676396263
191128	3	0	32	11,56631055	6,566310466	0,490237574	0	6,519557878	4,549609156	0,219165736	0	0	2970,671234	0	0	NaN	0	11,61955907	0,45687175
191128	3	0	33	11,71397751	6,838013686	0,569310888	0	6,913217485	13,92276102	6,251587001	0	0	2647,142761	0	0	0	0	12,18678134	0,243232989
191128	3	0	34	11,64313842	7,391243152	0,211877586	0	7,179355766	84,73885423	6678,799012	0	0	3144,105957	0	0	0	0	11,66110393	0,249561358
191128	3	0	35	12,0959988	5,037864575	0,392300917	0	5,032761642	16,71141522	0,584845011	0	NaN	2425,531433	0	0	0	0	12,19076778	0,426441841
191128	3	0	36	10,83365727	5,966342317	0,6181127	0	5,716863777	9,37061535	3,571135004	0	NaN	2103,638306	0	0	0	0	11,08313473	0,645288889
191128	3	1	1	11,6725117	3,420236286	0,271519826	NaN	6,432875493	5,030643193	0,043558032	0	2	4320,297974	0	0	NaN	0	11,88109418	0,228043881
191128	3	1	2	12,40098518	6,321968346	0,135748493	1	7,719046265	5,295588341	0,03332403	0	2	7875,314331	0	0	1	0	12,180952	0,139852866
191128	3	1	3	11,85579421	7,276641838	0,212666418	0	7,434779357	6,780398632	0,15175453	0	0	3707,297607	0	0	0	0	12,29303974	0,326391366
191128	3	1	4	12,17143722	3,806564852	0,147186574	1	7,132815656	5,013689438	0,023428265	0	2	7812,441711	0	0	1	0	12,08948573	0,34701765
191128	3	1	5	11,92892386	6,098118544	0,200777531	1	7,428589191	5,435179544	0,080437424	0	1	9153,888123	0	0	1	0	11,82859016	0,086913604
191128	3	1	6	12,4281848	7,201356211	0,187470673	0	8,016561193	8,061354668	0,226178136	0	1	6794,29425	0	0	0	0	11,71656182	0,110287053
191128	3	1	7	12,42506308	6,988443146	0,358746029	0	8,074468891	6,561818148	0,161540592	0	1	5089,358948	0	0	0	0	12,07446971	0,211804584
191128	3	1	8	12,13658121	7,279736645	0,258317187	0	7,970830306	8,094475293	0,442404995	0	1	5600,210571	0	0	0	0	11,87084489	0,045019416
191128	3	1	9	11,80364713	5,947572641	0,1814526	1	7,674659924	5,315850808	0,02804664	0	2	10972,1424	0	0	1	0	12,22532748	0,174983429
191128	3	1	10	12,44100179	7,492166848	0,305702759	0	7,178742879	11,15042716	2,68508273	0	0	3149,695831	0	0	0	0	11,74080872	0,333052058
191128	3	1	11	11,93573928	6,878081863	0,067297842	NaN	7,477228129	5,966664606	0,052265066	0	1	8764,627441	0	0	1	0	12,02277181	0,122175015
191128	3	1	12	12,14008182	6,483871671	0,135742582	1	7,047096167	5,598778364	0,040120939	0	1	8044,457703	0	0	1	0	11,32572974	0,338330022
191128	3	1	13	12,03427017	6,685751967	0,16449457	0	6,734560141	5,527293793	0,477479619	0	0	2980,761017	0	0	0	0	12,0000011	0,184025433
191128	3	1	14	12,23371722	4,266266803	0,241246868	NaN	7,136993375	4,7827955	0,042462885	0	2	7554,634216	0	0	1	0	11,79999676	0,115301805
191128	3	1	15	11,94939065	5,381015614	0,438727863	0	5,333494367	6,01869377	0,124538555	0	0	2401,9664	0	0	0	0	11,80064329	0,421849805
191128	3	1	16	11,74395291	6,884638531	0,385515918	0	7,281688102	6,591928195	0,082369277	0	1	3940,215179	0	0	0	0	12,33791204	0,199630365
191128	3	1	17	12,35744822	5,575477291	0,237073995	1	7,114092402	4,864351606	0,037295368	0	2	9214,137695	0	0	1	0	12,08590675	0,503844445
191128	3	1	18	12,05455969	6,979361589	0,280664029	0	6,932578601	14,30473842	0,513645934	0	0	3555,989807	0	0	0	0	11,91666722	0,346432191
191128	3	1	19	11,80195221	7,132808856	0,033178441	1	9,455869264	5,834607676	0,030621058	0	1	8824,104248	0	0	1	0	15,59683954	0,033990768
191128	3	1	20	8,671642772	8,359388889	0,051305474	0	7,813332604	6,143001425	0,146299396	0	1	5562,411499	0	0	0	0	11,98666616	0,173599876
191128	3	1	21	12,14701991	7,113058839	0,033038191	NaN	7,628421205	7,046362912	0,047857906	0	1	8429,549377	0	0	1	0	12,13993506	0,031581636
191128	3	1	22	15,10358968	8,453563331	0,054188432	0	7,463823627	5,428971848	0,427214446	0	0	3936,157227	0	0	0	0	12,03617637	0,072379205
191128	3	1	23	12,44999899	6,677765796	0,429903383	0	6,685643644	8,624825812	0,45463319	0	0	3189,568024	0	0	0	0	12,35072737	0,406525471
191128	3	1	24	11,70992886	7,509925027	0,421216544	0	7,768610443	6,679831259	0,106981203	0	1	4902,820068	0	0	0	0	11,93138952	0,137626052
191128	3	1	25	11,90632965	7,034585514	0,253000024	NaN	7,775480958	5,921645487	0,078161248	0	1	5590,944214	0	0	1	0	11,67548559	0,035424751
191128	3	1	26	12,00121345	4,633659504	0,12454583	1	7,835396798	5,297601864	0,044053738	0	2	8586,445923	0	0	1	0	12,20614635	0,033941489
191128	3	1	27	12,57182519	7,171824895	0,359186372	NaN	7,775136275	5,645320637	0,108770503	0	1	4896,210205	0	0	1	0	11,74143857	0,037912071
191128	3	1	28	11,17243013	6,99445361	0,36864298	0	7,083244581	9,755818554	0,184145916	0	0	3282,156433	0	0	0	0	11,13954012	0,3708254
191128	3	1	29	12,2664161	3,566416066	0,29645378	NaN	7,367340227	4,291597726	0,079509954	0	2	2946,756561	0	0	NaN	0	12,0326582	0,084220639
191128	3	1	30	11,76075784	7,378277665	0,182686026	0	7,528195103	5,959869946	0,05533478	0	1	6070,912109	0	0	1	0	12,08542873	0,076732773
191128	3	1	31	12,0797582	6,732206708	0,405176947	0	7,36946473	5,80255549	0,229278524	0	1	6085,088806	0	0	1	0	12,04497444	0,100813074
191128	3	1	32	12,01511225	6,336240184	0,290805786	0	6,553298503	13,4235223	0,27293189	0	0	4974,397461	0	0	0	0	11,98903992	0,273930707
191128	3	1	33	12,30269668	7,228198767	0,303432452	0	7,556794157	9,013479868	0,316587326	0	1	6381,204895	0	0	0	0	12,05679561	0,044763318
191128	3	1	34	12,26163568	3,861633319	0,38508512	NaN	7,44533297	4,557211476	0,050750263	0	2	2865,49939	0	0	NaN	0	12,20093093	0,107174341
191128	3	1	35	11,71122769	7,51122495	0,484911008	NaN	7,83755006	7,14661219	0,169836881	0	1	5856,638977	0	0	1	0	11,91216628	0,233555731
191128	3	1	36	12,04714252	7,080861139	0,144078611	NaN	7,29538512	5,312499802	0,090477845	0	1	5499,431213	0	0	NaN	0	11,84203721	0,170213659
191128	3	1	37	11,5402443	6,781520617	0,294221663	0	7,180603956	6,829032598	0,134754332	0	1	4638,681091	0	0	0	0	12,03498078	0,186204243
191128	3	1	38	11,75871224	3,15870169	0,192576438	NaN	NaN	4,95823537	0,055419607	0	2	3971,921753	0	0	NaN	0	NaN	NaN
191128	3	1	39	11,71413709	5,843205537	0,406475212	0	6,031298305	6,226389446	0,181890685	0	0	2054,713593	0	0	0	0	11,49192386	0,428096447
191128	3	1	40	11,91561366	6,730781463	0,418920899	0	6,72974287	11,41455898	4,083003841	0	NaN	5095,436401	0	0	0	0	12,01101583	0,482922804
191128	3	1	41	12,04999962	6,474653899	0,288904103	1	7,068501512	5,490154145	0,059389245	0	1	8544,896729	0	0	1	0	12,068514	0,256264651
191128	3	1	42	11,63208453	6,967914446	0,316818582	0	7,224152547	12,51286407	4,777578148	0	0	2680,458252	0	0	0	0	11,19196836	0,298659511
191128	3	1	43	11,84889023	4,89164346	0,247385122	1	NaN	4,974673552	0,074338096	0	1	6198,789886	0	0	1	0	NaN	NaN
191128	3	1	44	12,2081361	4,208134081	0,75888052	0	4,210219749	4,122711598	0,234372126	0	0	2665,344147	0	0	0	0	12,21021981	0,729597476
191128	3	1	45	11,98719942	4,312798898	0,878140998	1	7,01243559	15,69904634	0,441226152	0	1	4364,84436	0	0	1	0	11,88756428	0,612381685
191128	3	1	46	9,495098756	5,939876382	0,258314309	0	7,290848204	5,014828799	0,086042686	0	1	7708,96991	0	0	1	0	11,96725288	0,073147089
191128	3	1	47	11,60000192	7,224273408	0,497523061	NaN	7,880388431	7,673460119	0,191748279	0	1	5594,32489	0	0	1	0	12,08039044	0,080656139
191128	3	1	48	12,39909392	7,331791105	1,007651202	0	7,174664224	7,588244136	0,627558102	0	0	3930,91098	0	0	0	0	11,7746662	0,199061451
191128	3	1	49	12,05399906	5,378990372	0,382550708	1	5,476633843	5,032349495	0,041318521	0	1	6432,373169	0	0	1	0	11,95124999	0,343758105
191128	3	1	50	13,96038182	5,960381468	0,447621653	0	8,598520044	7,174824089	0,734016772	0	0	3470,77005	0	0	0	0	15,46760336	0,116576642
191128	3	1	51	12,0025097	6,627953422	0,471226667	0	6,582691542	16,37141536	0,46660137	0	0	3612,917694	0	0	0	0	11,86669132	0,449308626
191128	3	1	52	11,48358436	6,616415454	0,309716565	0	6,697392794	9,874984577	0,398226205	0	0	4007,467896	0	0	0	0	10,65943892	0,332070246
191128	3	1	53	11,5089154	6,124606659	0,518674775	0	6,050685047	5,743306751	0,274629065	0	0	3055,626404	0	0	0	0	11,48199446	0,551596347
191128	3	1	54	11,41410759	6,327382652	0,608864208	0	6,325195007	14,9440998	1,795630316	0	0	3627,513	0	0	0	0	11,80209929	0,588643365
191128	3	1	55	12,79777485	6,841297174	0,629197401	0	6,735802811	10,20208315	0,195179374	0	0	5135,477966	0	0	0	0	12,79363505	0,62044046
191128	3	1	56	11,38455324	6,015443965	0,648923594	0	5,819967886	9,678167795	0,339376906	0	0	3807,95343	0	0	0	0	11,08003065	0,4564357
191128	3	1	57	11,7148356	7,034834004	0,555342819	0	7,032817254	12,60923519	2,331122236	0	0	3803,255798	0	0	0	0	11,78543688	0,463868254
191128	3	1	58	11,74590111	6,182115389	0,543224971	0	6,145970345	15,56062894	0,286538342	0	0	2578,794983	0	0	0	0	11,81343723	0,466303087
191128	3	2	1	11,68823205	4,037139659	0,066954783	1	6,87008385	4,470265787	0,026479989	0	2	5387,01123	0	0	1	0	11,92991544	0,121112265
191128	3	2	2	11,63716305	6,462836575	0,145478672	0	6,574226755	6,772043085	0,089218442	0	0	3521,182495	0	0	0	0	12,03255263	0,045738187
191128	3	2	3	11,39206789	5,822043485	0,323286389	0	5,264646564	5,711760007	0,1754242	0	1	3552,868896	0	0	0	0	11,63535234	0,350183079
191128	3	2	4	12,24665317	5,170650989	0,147473027	1	5,692498378	4,74774895	0,056129956	0	2	7914,874512	0	0	1	0	11,93642788	0,258567016
191128	3	2	5	11,70217694	5,536552181	0,241852296	0	5,77451989	6,614389215	0,155376974	0	0	3506,646118	0	0	0	0	12,15000026	0,326577524
191128	3	2	6	11,79670014	5,944002262	0,07826171	1	5,580202956	5,425678068	0,100373432	0	1	6881,918274	0	0	1	0	11,83580834	0,257216479
191128	3	2	7	11,90417699	6,031378522	0,424520014	0	6,030391697	13,08898804	8,758665484	0	0	3341,048859	0	0	0	0	11,79901013	0,394433385
191128	3	2	8	12,04532177	3,274394582	0,053030311	1	7,221934667	4,498250791	0,041167369	0	2	4680,364288	0	0	1	0	11,89916323	0,056986028
191128	3	2	9	12,01538476	6,831482188	0,297639512	0	6,732803922	6,471398794	0,085141432	0	0	5052,700867	0	0	0	0	11,796014	0,26177563
191128	3	2	10	11,59696702	5,438137886	0,534266908	0	7,46830343	7,304089873	0,131757349	0	1	4525,191833	0	0	0	0	12,13169539	0,067604282
191128	3	2	11	12,29029473	5,440647559	0,373845707	0	5,4513138	6,768038388	0,348775195	0	0	4717,82428	0	0	0	0	12,08866576	0,35716033
191128	3	2	12	11,94550457	5,580050654	0,363592951	0	7,90309828	4,958631527	0,151919291	0	1	4118,988861	0	0	1	0	15,4030991	0,037870226
191128	3	2	13	12,2394817	5,384710443	0,294988813	0	5,149929401	6,196750381	0,091219818	0	0	2175,736359	0	0	0	0	12,29131233	0,183150229
191128	3	2	14	11,89770019	6,922304025	0,031816883	0	6,611830451	5,655101968	0,108863427	0	1	8672,625061	0	0	1	0	12,12930473	0,028753983
191128	3	2	15	11,93561435	6,464385448	0,29831598	0	8,152164623	11,65866126	0,642435268	0	0	3478,718781	0	0	0	0	15,29616796	0,04186816
191128	3	2	16	12,13541414	6,464585247	0,185585458	1	7,573303466	4,991499443	0,041491083	0	1	8555,981445	0	0	1	0	12,07330363	0,204503726
191128	3	2	17	11,55882358	6,781538584	0,37540369	0	6,736573397	4,844466623	0,138179233	0	0	3157,678986	0	0	0	0	11,8008949	0,310318968
191128	3	2	18	12,20194508	2,816171239	0,18457488	NaN	7,692654592	4,695779946	0,033568228	0	2	4524,861267	0	0	1	0	11,79265468	0,342071867
191128	3	2	19	12,17534289	6,884462823	0,22749821	0	8,624659166	5,548007457	0,092847288	0	1	6502,909546	0	0	0	0	15,30655247	0,06104888
191128	3	2	20	12,05452799	6,198057711	0,169107112	0	6,377285487	4,425226928	0,063738426	0	1	7239,748962	0	0	0	0	11,6398237	0,143060558
191128	3	2	21	11,64063015	6,759363601	0,373141108	0	7,02645013	5,308173515	0,045227304	0	1	7231,399109	0	0	1	0	12,04038872	0,055090949
191128	3	2	22	11,83722267	3,807053017	0,075664503	1	6,822938261	4,582366494	0,03711049	0	2	6190,299133	0	0	1	0	12,72293834	0,289379698
191128	3	2	23	12,06374985	4,985819391	0,443810561	0	4,835782656	12,27563008	0,895951602	0	NaN	3383,808411	0	0	0	0	12,39127222	0,458408388
191128	3	2	24	12,0743907	3,459025478	0,399620492	NaN	6,944743486	4,574134589	0,118507373	0	2	4481,306824	0	0	NaN	0	12,08684492	0,076434465
191128	3	2	25	12,08670166	6,986696437	0,032762457	0	6,418837186	9,754961022	0,810321378	0	NaN	5758,224609	0	0	0	0	11,68116204	0,321650013
191128	3	2	26	11,58518903	3,41481056	0,97856238	0	2,91399399	9,403204196	0,274262847	0	0	4480,551819	0	0	0	0	11,58600495	0,83521406
191128	3	2	27	12,14775353	6,586674751	0,668088974	0	7,275239811	5,456829987	0,097064651	0	0	3177,982697	0	0	0	0	12,32475895	0,325125766
191128	3	2	28	12,06153384	5,282351525	0,282797563	1	6,817188041	5,882555325	0,057908986	0	2	7025,143921	0	0	1	0	12,28281116	0,161608909
191128	3	2	29	12,10779559	6,827425364	0,422332034	NaN	6,978764175	4,821668016	0,043136923	0	1	5880,038574	0	0	0	0	12,35000137	0,551252204
191128	3	2	30	11,75000059	6,470595674	0,046318443	0	7,549087846	8,626414869	0,197129285	0	1	4920,980042	0	0	NaN	0	13,47781132	0,028423144
191128	3	2	31	11,84161054	4,691379697	0,260898428	0	6,82340105	5,668844955	0,068825043	0	0	2889,218719	0	0	0	0	11,97659279	0,070317504
191128	3	2	32	12,20504261	5,031893449	0,593143095	0	4,577224796	4,478827137	0,125759795	0	0	3208,01355	0	0	0	0	12,34472134	0,384853291
191128	3	2	33	11,84999671	6,276784082	0,607177748	0	6,642496902	7,339508284	0,295358224	0	1	4454,294739	0	0	1	0	11,92548809	0,106467663
191128	3	2	34	12,05616387	6,674338929	0,163916076	0	6,682381699	5,22875546	0,061791877	0	1	5064,446472	0	0	NaN	0	11,66648431	0,198569368
191128	3	2	35	12,01186345	6,749364548	0,268567116	0	6,675840019	7,39457099	0,199993258	0	1	5218,556641	0	0	NaN	0	11,71718642	0,220170625
191128	3	2	36	NaN	NaN	NaN	0	NaN	NaN	NaN	0	1	NaN	0	0	NaN	0	NaN	NaN
191128	3	2	37	12,30997528	4,309972996	0,308660922	NaN	NaN	4,695638289	0,389238077	0	2	3309,578491	0	0	NaN	0	NaN	NaN
191128	3	2	38	11,90159453	4,931958977	0,372409722	0	7,198506112	5,862194736	0,304596041	0	1	3577,273895	0	0	1	0	12,31644426	0,188411962
191128	3	2	39	12,04096332	5,785136926	0,247864925	NaN	5,737775691	4,492655373	0,064001269	0	1	4671,758606	0	0	0	0	11,90000132	0,254291308
191128	3	2	40	11,55120376	2,980122087	0,202041748	NaN	7,436963593	4,551298699	0,039036967	0	2	3211,00708	0	0	NaN	0	12,26303609	0,121325179
191128	3	2	41	12,16888628	5,368885019	0,756233247	NaN	7,72094208	4,107592667	0,078215808	0	2	4030,252747	0	0	NaN	0	12,07905711	0,219755833
191128	3	2	42	11,85140703	6,386178033	0,433626723	NaN	4,666928702	5,389321999	0,150730921	0	0	6015,637756	0	0	0	0	11,83294917	0,397666229
191128	3	2	43	11,77412091	6,617184397	0,240615672	0	6,618112225	5,694346894	0,09233885	0	1	7115,734253	0	0	NaN	0	11,9818842	0,266526183
191128	3	2	44	12,03715883	3,262825246	0,314299735	NaN	7,995337448	4,626796457	0,066014297	0	2	3983,991638	0	0	NaN	0	12,09533763	0,04801638
191128	3	2	45	11,84731014	5,28833054	0,619789314	NaN	5,051130034	5,838616575	0,103026009	0	1	5685,053589	0	0	NaN	0	12,08222878	0,441286308
191128	3	2	46	12,00969976	4,843040696	0,251745069	1	7,33135452	5,614791204	0,102133295	0	1	5205,126709	0	0	1	0	11,19459976	0,80996873
191128	3	2	47	11,78688268	4,013116556	0,201119659	1	6,872536843	4,579127139	0,050699868	0	2	6724,39801	0	0	1	0	12,02745751	0,149240494
191128	3	2	48	11,93088347	7,205703858	0,051015352	NaN	7,21160047	5,016564496	0,043097057	0	1	7611,861206	0	0	1	0	12,28839591	0,83355208
191128	3	2	49	12,05408599	5,591803898	0,344779687	1	7,375114473	4,722614423	0,108132996	0	2	8084,72937	0	0	1	0	11,87511538	0,028665718
191128	3	2	50	12,02604828	6,873951699	0,396914376	NaN	7,268189969	5,523922937	0,092982077	0	1	5464,996826	0	0	1	0	12,06819351	0,477562843
191128	3	2	51	11,79414545	6,024713668	0,43203447	0	11,48169102	9,783588319	0,399426133	0	0	3912,358704	0	0	0	0	7,149211033	0,049501077
191128	3	2	52	11,86339881	4,991815885	0,338543632	0	5,279386715	5,840076085	0,094733049	0	0	2192,066559	0	0	0	0	12,03307022	0,270161431
191128	3	2	53	12,13720789	6,18513605	0,489614043	0	6,870617497	9,262836146	0,176147257	0	0	3727,912537	0	0	0	0	12,22938129	0,19341733
191128	3	2	54	13,29824753	6,532239562	0,44945396	0	6,325644758	13,15172165	0,485359026	0	0	4308,791718	0	0	0	0	12,89840201	0,34620249
191128	3	3	1	11,56864979	4,794005915	0,084524513	1	8,477475934	4,322402324	0,049528976	0	2	5753,92276	0	0	1	0	8,22252395	0,055702964
191128	3	3	2	11,9697331	3,661763637	0,370947992	NaN	4,898005882	4,744596861	0,036719064	0	2	5327,962158	0	0	1	0	11,97423653	0,065165802
191128	3	3	3	12,05659288	4,571356595	0,305692686	1	7,16537869	5,255313937	0,055526979	0	2	5121,125183	0	0	1	0	11,73915769	0,035381542
191128	3	3	4	12,41555887	4,515544253	0,246981761	1	7,262045704	5,534039404	0,112624376	0	2	3936,19165	0	0	1	0	12,33795424	0,417088952
191128	3	3	5	12,03157455	5,585374459	0,260783949	NaN	6,872076196	5,087928264	0,186640637	0	1	3863,090515	0	0	1	0	12,15794568	0,047825522
191128	3	3	6	12,03235598	4,078235416	0,091443528	1	7,967948107	4,459215386	0,082182654	0	2	7547,064819	0	0	1	0	12,23205148	0,533158015
191128	3	3	7	12,0620343	2,772113884	0,167119793	NaN	7,488624711	4,535849565	0,052838843	0	2	3804,056458	0	0	1	0	11,96854908	0,05415343
191128	3	3	8	13,82130787	6,121306973	0,408948669	0	7,237221213	5,021041872	0,222849839	0	0	3326,659698	0	0	0	0	12,03723318	0,105230301
191128	3	3	9	11,9636997	4,163697218	0,262541667	1	7,770061115	4,55837279	0,055861667	0	2	7277,994751	0	0	1	0	12,12993796	0,396098769
191128	3	3	10	11,92982006	4,616008406	0,185779013	1	7,580463943	4,344933318	0,032411366	0	2	8201,779541	0	0	1	0	11,98046541	0,179628758
191128	3	3	11	11,98320273	6,712716474	0,22794633	NaN	7,56391619	4,986740736	0,075579239	0	1	6853,975891	0	0	1	0	11,93608253	0,142084931
191128	3	3	12	11,93675073	6,563247177	0,055848699	1	7,100160075	5,786935375	0,041099193	0	1	10223,41919	0	0	1	0	11,94796226	0,033512947
191128	3	3	13	12,17869517	5,577220141	0,24282268	NaN	6,966452064	5,471048278	0,067741228	0	0	3508,059204	0	0	0	0	12,33354784	0,475240338
191128	3	3	14	14,06695724	6,366957181	0,23390623	NaN	7,184699985	5,214685465	0,113093753	0	1	7180,576904	0	0	1	0	11,88471526	0,060988039
191128	3	3	15	11,85336979	4,168905495	0,260770241	1	7,643755299	4,899468589	0,091201867	0	2	5540,843079	0	0	1	0	11,75624446	0,243529043
191128	3	3	16	11,94447673	4,675826208	0,147379831	1	7,563128916	4,744124974	0,036993492	0	2	6201,498047	0	0	1	0	12,06312932	0,066484549
191128	3	3	17	11,88419288	6,11580183	0,235148658	0	7,069041684	6,718232384	0,250736896	0	0	3388,822479	0	0	0	0	11,66904303	0,469024404
191128	3	3	18	11,85269136	5,089584585	0,398528768	0	6,233127698	7,917760248	1,634086951	0	0	2541,844849	0	0	0	0	12,09641294	0,232396545
191128	3	3	19	12,23096111	5,699063194	0,587085606	0	6,038528596	7,719433607	0,481857793	0	0	3329,024261	0	0	0	0	12,60172414	0,660395623
191128	3	5	1	11,82696471	5,073035062	0,185404848	1	6,730231992	4,737989448	0,055771979	0	2	11075,03625	0	0	1	0	11,91334378	0,050004327
191128	3	5	2	11,8605706	6,760569757	0,121992172	NaN	6,973324437	6,551541556	0,139658983	0	0	5250,05542	0	0	0	0	12,17332525	0,145232308
191128	3	5	3	12,03184968	5,482429625	0,210259821	NaN	6,937507358	4,442362842	0,047911703	0	1	5007,000427	0	0	1	0	12,2375153	0,068329419
191128	3	5	4	12,13179162	6,57640481	0,135911258	NaN	7,592885709	5,840036516	0,042481937	0	1	5994,276611	0	0	1	0	12,30711406	0,160456756
191128	3	5	5	12,21197041	5,038566337	0,448735144	0	5,678458082	12,61972253	4,64081027	0	0	1651,620377	0	0	0	0	12,64893598	0,761342122
191128	3	5	6	11,93477555	3,290465395	0,239702425	NaN	7,586947482	6,238131256	0,142016391	0	2	3236,363495	0	0	NaN	0	12,08694808	0,074129332
191128	3	5	7	11,85659098	7,291405005	0,081263957	NaN	7,818124591	7,337699287	0,087605564	0	1	4161,367126	0	0	0	0	12,01812531	0,100310085
191128	3	5	8	NaN	NaN	NaN	NaN	7,907526187	NaN	NaN	0	1	NaN	0	0	NaN	0	11,70752772	0,153238171
191128	4	0	1	16,09564821	11,03112883	0,042123195	NaN	8,015611356	5,2965254	0,092434858	0	1	2811,788116	0	0	NaN	0	11,8156116	0,115897246
191128	4	0	2	12,0283147	7,471679977	0,151154815	NaN	8,232737645	5,465717285	0,046786385	0	1	2941,364563	0	0	1	0	12,13273767	0,935506502
191128	4	0	3	11,98042924	7,419570191	0,130615325	0	7,421764847	7,416978247	0,626950491	0	0	1722,62413	0	0	0	0	11,70872623	0,155430106
191128	4	0	4	11,80702899	6,929030145	0,152186374	1	7,970725836	6,015328159	0,067586002	0	1	3782,549072	0	0	1	0	12,07072715	0,497305365
191128	4	0	5	11,95835144	3,658350746	0,161693063	1	7,52319945	4,491576713	0,032104301	0	2	2198,902191	0	0	1	0	11,9231995	0,388770406
191128	4	0	6	11,46288005	7,062878619	0,277842182	0	7,110201088	6,392440041	0,223684034	0	0	1812,383423	0	0	0	0	11,71020779	0,380003038
191128	4	0	7	12,31509129	3,015088058	0,276840775	NaN	7,874881035	4,542116325	0,061863632	0	2	1882,036545	0	0	1	0	12,02511864	0,280620934
191128	4	0	8	12,56279879	6,962794372	0,525602547	0	6,333924425	5,713070121	0,146508546	0	0	1854,62886	0	0	0	0	13,78506764	0,375211063
191128	4	0	9	12,59918898	7,327668922	0,283653334	0	7,664419182	10,35995161	1,563898884	0	0	1842,676315	0	0	0	0	12,13558077	0,129882642
191128	4	0	10	11,98930429	3,040559142	0,190872851	NaN	7,822768596	4,794333844	0,037319779	0	2	1796,999481	0	0	NaN	0	12,27723139	0,672755613
191128	4	0	11	11,48304154	7,641028265	0,081072317	0	7,497200138	6,343851156	0,060578732	0	1	2115,707031	0	0	0	0	11,8487716	0,052733976
191128	4	0	12	11,80653541	6,542727444	0,192955441	1	7,440145427	5,45139491	0,138045794	0	1	2887,560577	0	0	1	0	11,84014875	0,044052303
191128	4	0	13	12,22566175	4,896432262	0,065589103	1	7,408903935	4,765815168	0,038756117	0	2	4543,938843	0	0	1	0	11,89109588	0,301739503
191128	4	0	14	12,0325034	6,713073188	0,072253154	1	11,53755123	5,000800099	0,040307835	0	2	3653,412079	0	0	1	0	6,162448116	0,039547605
191128	4	0	15	12,06704022	5,76703708	0,100679702	1	7,680048664	4,822601828	0,078400719	0	2	5207,096252	0	0	1	0	12,08004923	0,255056498
191128	4	0	16	12,45624963	7,386025189	0,132768181	1	7,872483073	5,831547656	0,067696454	0	1	3170,540161	0	0	1	0	12,22751679	0,124927228
191128	4	0	17	12,03691704	7,163081166	0,309282378	0	7,751258553	5,536979233	0,080608074	0	1	3509,875519	0	0	1	0	12,14873824	0,231243736
191128	4	0	18	11,8260921	7,373907891	0,215610674	0	7,629310861	5,523602593	0,072179967	0	1	2993,393005	0	0	1	0	11,87068851	0,13734754
191128	4	0	19	11,81357537	4,613575184	0,276793292	1	7,22954187	4,522196659	0,030753459	0	2	4892,018616	0	0	1	0	11,8324537	0,062205028
191128	4	0	20	11,8105429	3,010538633	0,16588361	1	7,577488258	4,993954232	0,050158119	0	2	1996,100204	0	0	1	0	11,87748933	0,120820732
191128	4	0	21	11,96349982	6,980850191	0,224863198	0	6,983731786	10,06760093	2,436519323	0	0	2456,866913	0	0	0	0	12,34999788	0,317779625
191128	4	0	22	11,96253053	6,862529755	0,121948695	1	7,207696733	5,136082123	0,05334658	0	1	3972,562561	0	0	1	0	11,6280104	0,094069361
191128	4	0	23	12,26311674	7,336883049	0,325566707	0	7,464860454	5,697813426	0,070306098	0	1	2998,282898	0	0	0	0	12,13513939	0,027233697
191128	4	0	24	11,79627732	7,531600052	0,166851364	0	7,277066178	7,104907184	0,16539727	0	0	2097,473236	0	0	0	0	11,75667852	0,463781717
191128	4	0	25	11,75795749	3,5654069	0,215086725	NaN	8,02047044	4,966282394	0,04148775	0	2	2101,652924	0	0	NaN	0	12,22047081	0,35011276
191128	4	0	26	11,65352227	6,278680902	0,454497202	0	6,225065121	6,746865952	0,100708284	0	0	1748,526978	0	0	0	0	11,68548758	0,425423516
191128	4	0	27	11,92815979	6,954540198	0,061092241	0	7,237263491	5,706951952	0,098673772	0	1	3309,201202	0	0	NaN	0	11,76273618	0,042215081
191128	4	0	28	12,31353505	4,213533902	0,52652183	NaN	9,165741836	4,434376497	0,054911529	0	2	1854,885605	0	0	NaN	0	15,56574189	0,093027016
191128	4	0	29	11,52133237	6,878667396	0,600569026	0	7,148601339	10,01239541	4,687719381	0	1	2628,908966	0	0	0	0	12,00000568	0,192278971
191128	4	0	30	11,83635701	3,963640569	0,282354578	1	7,922852525	4,97270554	0,064685052	0	2	2310,367615	0	0	NaN	0	12,17714702	0,084502341
191128	4	0	31	11,59707812	7,023032481	0,262351728	0	7,024729713	7,205482751	0,751431932	0	0	2174,841187	0	0	0	0	11,4920134	0,280031003
191128	4	0	32	12,02801864	7,528016271	0,138376492	0	7,908982649	5,811006958	0,303174233	0	0	2712,47702	0	0	0	0	12,19101719	0,796408256
191128	4	0	33	12,21603716	6,816034156	0,126559837	1	7,587167462	5,871496622	0,057691174	0	1	2440,273849	0	0	1	0	12,24473666	0,024198561
191128	4	0	34	16,33822625	11,46825454	0,056849353	0	10,83634465	4,713640452	0,270389326	0	0	2104,648071	0	0	0	0	15,70684764	0,061175904
191128	4	0	35	11,60989845	6,831331359	0,18970231	0	7,172419598	5,517408902	0,064914197	0	1	3454,17038	0	0	0	0	12,32758033	0,667153463
191128	4	0	36	11,94424901	6,66830059	0,065913649	NaN	7,556944711	5,132443638	0,083759979	0	2	4501,388123	0	0	1	0	12,15694584	0,054805477
191128	4	0	37	12,21543466	5,815434186	0,595778786	1	7,367723215	4,759617923	0,035935789	0	2	3183,238251	0	0	1	0	12,13227621	0,378712136
191128	4	0	38	11,90374882	7,129490907	0,373543239	0	6,961804294	6,016858095	0,220465583	0	0	2243,805756	0	0	0	0	11,76180669	0,30803646
191128	4	0	39	11,75672851	3,967155119	0,232946791	1	7,438927354	4,774164712	0,041859839	0	2	3190,407074	0	0	NaN	0	11,86107225	0,379089124
191128	4	0	40	11,70621742	6,44815786	0,254687799	0	7,342482321	9,655790558	0,400326363	0	0	2516,144836	0	0	0	0	11,82017394	0,024621804
191128	4	0	41	12,30029411	6,930210283	0,136181259	0	7,148507866	7,503429947	0,262494499	0	0	1874,749527	0	0	0	0	11,99638864	0,178067993
191128	4	0	42	12,06280274	5,262802032	0,180637222	1	7,519829066	4,936390731	0,0520572	0	2	5051,379547	0	0	1	0	11,86530291	0,046229314
191128	4	0	43	12,81461132	2,914609794	1,352245987	0	6,925199305	4,968519207	0,085181516	0	0	1821,050217	0	0	NaN	0	12,0748004	0,714503348
191128	4	0	44	11,76815592	6,240450644	0,041660863	1	7,267693247	5,358245814	0,04344259	0	2	3867,818481	0	0	1	0	11,93230651	0,395131238
191128	4	0	45	12,05143999	7,592342101	0,016355994	1	7,784807702	5,258321558	0,070201507	0	1	2987,106125	0	0	1	0	11,88480802	0,255507625
191128	4	0	46	12,03166752	7,067462826	0,15385094	NaN	7,49996803	5,395580603	0,112035153	0	1	2955,303436	0	0	1	0	11,65467851	0,031444995
191128	4	0	47	12,11994354	6,740861957	0,205969405	1	7,671607606	5,264386607	0,064593501	0	1	3269,494904	0	0	1	0	12,02839224	0,196920904
191128	4	0	48	12,22893784	7,771061993	0,25982735	0	8,118409059	12,15094364	0,827911844	0	0	2344,656281	0	0	0	0	11,91841016	0,346593949
191128	4	0	49	11,99800826	7,631517125	0,178580726	0	6,163827049	6,467355362	0,316769651	0	1	2759,083496	0	0	1	0	8,836172123	0,791336972
191128	4	0	50	8,579461617	14,42053831	0,587507004	0	8,108423743	5,801518272	0,066130721	0	1	2768,197052	0	0	0	0	12,10842389	0,765067025
191128	4	0	51	11,91009726	7,310097114	0,305750506	1	7,635874274	5,037233	0,034192566	0	1	3108,347656	0	0	1	0	11,7358813	0,577767787
191128	4	0	52	11,92662511	3,973369771	0,193393912	1	7,86778843	4,635543581	0,036051312	0	2	3730,1073	0	0	1	0	12,2677888	0,365555963
191128	4	0	53	12,34998333	6,684505928	0,493120903	0	6,491920696	11,8620691	7,856471633	0	0	1914,319962	0	0	0	0	12,14995547	0,51546166
191128	4	0	54	12,13765388	7,27934077	0,401886631	0	7,092068542	5,815331148	0,163269739	0	0	2659,24411	0	0	0	0	11,84922995	0,409479213
191128	4	0	55	12,10987228	7,63244886	0,107275087	0	8,18426135	5,887144555	0,07278483	0	1	3957,846039	0	0	0	0	11,88426163	0,580377505
191128	4	0	56	12,05564282	4,192837567	0,128468875	1	7,808826109	4,735249957	0,038548762	0	2	5131,756226	0	0	1	0	11,90882623	0,22821553
191128	4	0	57	11,96835739	6,768356621	0,258259666	1	7,771006004	4,85015025	0,047389295	0	1	3470,485199	0	0	1	0	12,12899378	0,196761738
191128	4	0	58	11,7812118	7,540556186	0,246770622	0	7,360612192	7,392519322	0,924071944	0	0	2156,758728	0	0	0	0	12,0606151	0,317284172
191128	4	0	59	11,72544465	6,374554635	0,216006524	1	10,78621656	5,306294273	0,036784681	0	2	5291,126465	0	0	1	0	10,61378312	0,951373167
191128	4	0	60	11,98272625	4,817269787	0,105911417	1	NaN	5,037172433	0,045225318	0	2	5297,650665	0	0	1	0	NaN	NaN
191128	4	0	61	12,72709077	5,798123516	0,412458629	0	5,615523681	10,82758273	3,869794445	0	0	1742,633911	0	0	0	0	12,51552585	0,353808064
191128	4	0	62	11,77848353	7,76720891	0,046900489	0	7,615157472	31,28530621	34,12435505	0	0	1847,30127	0	0	0	0	12,14064417	0,033832133
191128	4	0	63	11,84767818	5,686719235	0,446550588	0	5,686606385	7,55430761	0,287206402	0	0	1457,776581	0	0	0	0	11,84769763	0,446335126
191128	4	0	64	13,33463248	6,495879457	0,664383559	0	10,09686465	7,521196962	0,141853126	0	0	1970,345001	0	0	0	0	13,96255065	0,028708265
191128	4	0	65	12,34081295	6,89564139	0,388851211	0	6,880817142	7,028210575	0,329647615	0	0	1927,066437	0	0	0	0	12,54011687	0,320970757
191128	4	0	66	9,840740606	6,059257011	0,451691729	0	7,076293312	16,4585353	1,519736241	0	0	1706,398132	0	0	0	0	11,64990341	0,168900099
191128	4	0	67	11,44782876	6,282146399	0,87348445	0	6,380395635	4,792352367	0,242657413	0	0	2225,056	0	0	0	0	11,44078357	0,567273535
191128	4	1	1	11,76796261	6,567962202	0,465632295	1	9,096487991	5,210702788	0,064825302	0	2	3925,152893	0	0	1	0	14,86987945	0,109264732
191128	4	1	2	11,74412359	4,296145477	0,14619832	1	7,767502797	4,668464985	0,03384666	0	2	4041,186646	0	0	1	0	12,13244457	0,106647261
191128	4	1	3	11,7104833	7,233618485	0,058751806	NaN	9,822358476	5,608294098	0,050966129	0	1	3431,208557	0	0	NaN	0	15,92235888	0,067671429
191128	4	1	4	12,45540471	7,079181051	0,467357835	0	7,080236187	7,674212028	0,616425222	0	0	2202,933746	0	0	0	0	12,45000113	0,473527566
191128	4	1	5	12,06957079	5,883286356	0,041336099	1	7,174923329	4,896918167	0,060043257	0	2	6020,163696	0	0	1	0	12,32507611	0,26074027
191128	4	1	6	12,05785324	6,511456864	0,047844792	NaN	7,097180997	4,901749909	0,049762754	0	2	4506,735962	0	0	1	0	12,31943287	0,093133604
191128	4	1	7	11,71315685	7,413156183	0,071082507	0	7,516491187	5,619003132	0,062864064	0	1	3251,221924	0	0	NaN	0	11,88350835	0,098711721
191128	4	1	8	12,08626939	4,513730331	0,142013487	1	7,070025778	4,903806257	0,04802271	0	2	5878,751038	0	0	1	0	11,87002669	0,250363046
191128	4	1	9	11,75674819	7,196341421	0,083698158	0	7,273228895	7,292789216	0,218657345	0	0	2335,006866	0	0	0	0	11,57323072	0,204467779
191128	4	1	10	12,27900649	5,620992772	0,355503751	1	7,515926675	5,101425755	0,059162831	0	2	6454,556213	0	0	1	0	11,88407308	0,197902614
191128	4	1	11	11,87376875	6,026230758	0,119957335	1	7,276902407	4,923197826	0,030456248	0	2	7775,375305	0	0	1	0	11,62309667	0,070306197
191128	4	1	12	11,61183628	8,01183611	0,638815368	0	8,822999972	5,49585919	0,076478546	0	1	4369,681793	0	0	NaN	0	15,2230018	0,078185482
191128	4	1	13	12,22506329	4,150956113	0,165814397	1	7,689832545	4,892542321	0,042943537	0	2	6680,159485	0	0	1	0	12,11016736	0,061781656
191128	4	1	14	11,94999848	7,174295757	0,038631123	NaN	7,816411908	4,798161696	0,059812917	0	1	5077,133423	0	0	1	0	11,71641231	0,193734596
191128	4	1	15	11,92853637	7,971463189	0,178562809	0	7,984795388	5,13346507	0,072740368	0	1	4036,137726	0	0	0	0	11,8847956	0,333370739
191128	4	1	16	11,84675937	5,493938359	0,180135811	0	5,49327175	6,362624607	0,113175796	0	0	2960,95639	0	0	0	0	12,04365464	0,208219625
191128	4	1	17	10,78321818	4,616781789	0,75580187	0	4,517613577	13,40841614	0,601395225	0	0	2136,206146	0	0	0	0	10,78238539	0,758013876
191128	4	1	18	12,76425736	5,564254813	0,584644382	0	5,862120356	5,885130528	0,099306108	0	0	2391,195557	0	0	0	0	13,16212243	0,55697439
191128	4	2	1	12,64477598	4,372739678	0,29330247	NaN	6,387122581	5,550872553	0,073522025	0	2	3796,180023	0	0	1	0	12,2446472	0,323196851
191128	4	2	2	12,26604078	3,866038569	0,496860999	NaN	7,663432846	6,305527988	0,103011403	0	2	3824,206848	0	0	NaN	0	11,96343455	0,088210602
191128	4	2	3	12,33398852	6,077323115	0,100364313	1	3,368428363	4,826096998	0,056912271	0	2	5941,503418	0	0	1	0	9,868432873	2,119098549
191128	4	2	4	12,07266237	4,979514537	0,182138636	1	7,432846075	5,152051132	0,058411802	0	2	6558,062683	0	0	1	0	11,83284692	0,126789918
191128	4	2	5	9,738240309	6,161759414	0,493777679	0	7,542402715	7,741048642	0,268824026	0	0	2678,541687	0	0	0	0	12,00207928	0,032202002
191128	4	2	6	11,81490209	6,855101298	0,176724175	1	5,715821064	5,077611336	0,09406625	0	1	3733,037079	0	0	1	0	12,18417855	0,508338752
191128	4	2	7	11,88760499	6,812394744	0,149131208	0	6,67449457	5,995766371	0,409713061	0	1	3146,942322	0	0	0	0	12,22550531	0,120725212
191128	4	2	8	13,64184066	6,17721894	0,351253666	0	6,929768334	17,63770089	1,815141085	0	0	2517,445984	0	0	0	0	11,80654251	0,496213101
191128	4	4	1	11,55139205	6,981282746	0,154092779	0	6,831513324	5,313430094	0,104708991	0	0	1360,438248	0	0	0	0	11,80667436	0,098820142
191128	4	4	2	11,87858889	6,978588715	0,345474866	0	7,13047325	5,458775301	0,06235458	0	1	3125,840454	0	0	0	0	11,91537608	0,024722777
191128	4	4	3	11,95791529	4,984563979	0,073474628	1	7,025724445	4,909945279	0,041403595	0	2	4004,410522	0	0	1	0	12,17427539	0,024479146
191128	4	4	4	11,35673428	7,170768172	0,283561739	0	7,12164472	5,246100465	0,077393677	0	1	3031,114349	0	0	0	0	11,37834878	0,258270807
191128	4	4	5	11,71930259	7,038896453	0,419184237	0	7,031048733	5,981107966	0,244583793	0	1	2273,902405	0	0	0	0	11,80484163	0,43704279
191128	4	4	6	11,65000094	5,67336017	0,325983496	1	6,728728506	4,8195433	0,067892122	0	2	2674,142776	0	0	1	0	11,6991104	0,35384603
191128	4	4	7	12,36279403	4,862774184	0,142174561	1	7,271937326	4,914949345	0,045878754	0	2	4492,364288	0	0	1	0	11,67194597	0,05335211
191128	4	4	8	11,63877728	6,361222425	0,435613013	0	7,231651925	4,99372452	0,117319982	0	1	2827,732422	0	0	0	0	11,99756455	0,176553237
191128	4	4	9	12,1205978	3,751800818	0,189778846	1	6,975682244	5,02514389	0,084847843	0	2	2895,673248	0	0	1	0	11,87568258	0,37289709
191128	4	4	10	11,84999965	6,885416172	0,170423427	0	7,312122183	7,635773001	0,281254743	0	1	2861,966064	0	0	0	0	11,91212238	0,067431325
191128	4	4	11	12,35058651	6,179991984	0,366165149	0	6,182154635	6,482980788	0,143459751	0	1	3274,111847	0	0	0	0	12,34713474	0,358876128
191128	4	4	12	12,07749323	6,167512597	0,154905192	1	6,721907047	5,067753906	0,050688262	0	2	4424,560669	0	0	1	0	11,62190723	0,25465442
191128	4	4	13	12,13760984	6,46238201	0,28348377	0	6,587996322	8,667841833	0,386664023	0	0	2007,976074	0	0	0	0	11,45089761	0,422928011
191128	4	4	14	12,20805893	6,60805778	0,132864933	NaN	6,660970127	5,046405187	0,04153699	0	1	3082,925446	0	0	1	0	12,16097394	0,134134335
191128	4	4	15	12,22442331	7,375543895	0,17851801	0	8,046170154	8,404915956	0,193245805	0	0	1448,274536	0	0	0	0	8,763459052	0,026133099
191128	4	4	16	11,69457452	6,13269208	1,131347056	0	6,528912988	9,851293594	0,309157022	0	0	1334,087158	0	0	0	0	11,70562114	0,446697341
191128	4	4	17	11,65762309	6,684112956	0,805026344	0	NaN	8,821328305	2,316629825	0	0	1585,605392	0	0	0	0	NaN	NaN
191128	4	4	18	10,67689117	4,613864724	0,16647737	0	6,174724458	11,97800719	0,434866189	0	0	1565,68576	0	0	0	0	12,06073495	0,164947999
191128	4	4	19	11,59455655	6,327405612	0,34275727	NaN	6,218371161	6,173786929	0,170691634	0	0	1276,305634	0	0	NaN	0	12,48884829	0,412570941
191128	4	5	1	11,54304732	5,695010708	0,093080289	1	7,503547802	4,903847484	0,037783039	0	2	6090,532593	0	0	1	0	11,90354833	0,060432357
191128	4	5	2	11,97791387	5,134764102	0,182179307	1	6,764657542	5,191599691	0,040171499	0	2	5899,147827	0	0	1	0	12,06465789	0,191455434
191128	4	5	3	11,86085511	6,760854437	0,160555413	1	7,369461989	5,268159023	0,082552466	0	1	3918,880493	0	0	1	0	11,96946294	0,088843366
191128	4	5	4	11,87033216	4,77033191	0,110572729	1	7,665700925	4,981885937	0,054578287	0	2	4587,618408	0	0	1	0	12,03429763	0,294836618
191128	4	5	5	11,80000189	6,72035459	0,301768455	0	6,728976088	5,456447851	0,072424754	0	1	4196,024597	0	0	0	0	11,59406295	0,324550669
191128	4	5	6	11,83022041	4,493381324	0,135735355	1	6,962584025	5,113034704	0,040932323	0	2	4112,811432	0	0	1	0	12,13741389	0,075689272
191128	4	5	7	12,14923948	4,674254112	0,183919605	1	7,311482001	5,325799398	0,057107378	0	2	4935,949036	0	0	1	0	11,9279418	0,102018961
191128	4	5	8	12,1962692	6,829630115	0,505859846	0	7,278800969	7,292864842	0,090628539	0	0	2737,304565	0	0	0	0	11,83909873	0,047230739
191128	4	5	9	11,85551987	7,355518473	0,106621244	0	7,337577513	6,924717851	0,057895561	0	1	3698,653595	0	0	0	0	11,83757859	0,107735236
191128	4	5	10	11,86749605	4,679149433	0,078075875	NaN	7,780847172	4,619331768	0,034177811	0	2	3387,57193	0	0	1	0	11,98084745	0,077334081
191128	4	5	11	12,35190192	6,873999965	0,268648288	0	6,934013843	9,604411979	0,169676176	0	0	1711,605316	0	0	0	0	11,88888942	0,220371517
191128	4	5	12	11,93696613	6,483193314	0,40576307	0	6,428584315	7,481917258	0,189647142	0	0	2165,854523	0	0	0	0	11,68825176	0,390147626
191128	4	5	13	12,0034356	4,165769378	0,070432167	1	7,848195586	4,684431869	0,047355143	0	2	3758,994904	0	0	1	0	11,7854251	0,046690159
191128	4	5	14	11,84909777	6,876381174	0,231457199	0	6,939612739	7,607499024	0,310846367	0	0	2142,288361	0	0	0	0	11,69050581	0,33124268
191128	4	5	15	12,65715141	6,781637321	0,638041616	0	7,159906781	8,23853455	0,253875877	0	1	2664,790161	0	0	0	0	12,04009252	0,228607112
191128	4	5	16	11,63620113	5,363797706	0,207131914	1	6,764872559	5,140619696	0,081320396	0	2	5214,039337	0	0	1	0	12,06487415	0,09278785
191128	4	5	17	12,02555113	6,695898161	0,04982101	0	8,917599282	5,510140554	0,131167616	0	1	3028,953705	0	0	0	0	7,982400617	0,044800318
191128	4	5	18	12,16146005	4,861458508	0,101107903	NaN	7,044947695	4,759262095	0,031149911	0	1	6154,113281	0	0	1	0	12,10000046	0,144160971
191128	4	5	19	12,31239017	3,812385843	0,110300689	1	7,640022838	4,569823243	0,056623734	0	2	4627,8638	0	0	1	0	11,94002331	0,184875845
191128	4	5	20	11,73473438	6,778864794	0,089012301	0	6,812317885	5,97983919	0,057941572	0	1	4887,830017	0	0	0	0	11,38768124	0,32438106
191128	4	5	21	11,98901515	6,94138944	0,056704573	NaN	7,212088432	5,500763144	0,053759921	0	1	4116,696777	0	0	1	0	11,78791146	0,220172833
191128	4	5	22	12,08572095	3,414262955	0,298010604	NaN	NaN	4,68974213	0,066961614	0	2	2320,431061	0	0	NaN	0	NaN	NaN
191128	4	5	23	11,8543135	6,892261592	0,146098932	0	7,195078702	9,573705098	0,209281901	0	1	2980,43338	0	0	0	0	11,76918586	0,203275205
191128	4	5	24	12,24691337	6,603211359	0,12534752	NaN	7,328895391	5,413565659	0,087425101	0	1	4412,294373	0	0	1	0	11,96511436	0,086278552
191128	4	5	25	11,84384018	4,299740086	0,204341409	NaN	6,78446255	5,028536098	0,05041374	0	2	4423,5755	0	0	1	0	12,0753486	0,083674585
191128	4	5	26	4,479074558	16,559143	0,020966971	0	7,112968157	6,000636799	0,061154281	0	1	2816,784729	0	0	0	0	11,71296873	0,398387053
191128	4	5	27	11,9277523	5,368746481	0,247577379	1	6,65301626	5,816507247	0,137089138	0	2	5166,9711	0	0	1	0	12,09199978	0,136123021
191128	4	5	28	12,11811293	3,518102797	0,144777646	1	7,621395764	4,706572836	0,023482504	0	2	2872,478546	0	0	1	0	11,72139577	0,99601431
191128	4	5	29	12,26287587	7,662874974	0,260494985	1	7,418698896	6,033148661	0,348334861	0	1	3154,795502	0	0	1	0	12,01869951	0,313819412
191128	4	5	30	8,974837364	8,056842184	0,052668111	NaN	7,030694473	5,475827282	0,102941354	0	1	3002,608551	0	0	1	0	11,96930484	0,259237983
191128	4	5	31	11,91592006	6,529375768	0,555174855	NaN	7,378257342	5,111246887	0,094697483	0	1	3916,491516	0	0	NaN	0	11,62174265	0,910373566
191128	4	5	32	11,84441323	7,044410029	0,036382426	NaN	7,014547735	5,450327871	0,076967131	0	1	3988,082397	0	0	1	0	12,11454804	0,087898328
191128	4	5	33	11,93541719	4,900637871	0,054492627	NaN	7,129269221	4,906486114	0,0420103	0	2	5010,815155	0	0	1	0	11,62926922	0,346907474
191128	4	5	34	11,96433218	7,064332004	0,200975578	0	7,482160136	5,934776433	0,050344289	0	1	1915,402939	0	0	0	0	11,48216014	0,306480898
191128	4	5	35	11,18535012	5,814649014	0,822057607	0	6,216668503	6,975305629	0,802552502	0	0	1726,206711	0	0	0	0	11,2833309	0,774326441
191128	4	5	36	11,90127091	6,023075394	0,418295398	0	7,271023647	11,14365952	0,264583674	0	0	2390,210388	0	0	0	0	11,87102965	0,949398855
191128	4	5	37	12,03322509	6,188299019	0,372679918	0	6,921909717	7,489989008	0,332064331	0	0	2531,474457	0	0	0	0	11,47808791	0,33126806
191128	4	5	38	12,21882985	6,318829492	0,23865055	0	7,705428851	6,522277383	0,313513075	0	0	2203,593201	0	0	0	0	11,79457	0,238852703
191128	4	5	39	12,0438396	5,18319482	0,763863692	NaN	5,508931649	8,160204473	0,107731813	0	0	2128,47821	0	0	0	0	10,90897032	0,732314693
191128	4	5	40	11,4347349	6,065261911	0,500786195	0	7,185158465	8,153754185	0,156139651	0	0	2062,64212	0	0	0	0	11,65002926	0,418352469
191128	4	5	41	12,41956741	7,119563034	0,320116293	0	7,434276608	11,47308457	0,639099525	0	0	2795,555878	0	0	0	0	12,07691707	0,126569846
191128	4	5	42	11,84001975	5,689117783	0,408705982	0	5,815436265	8,230008099	0,148487223	0	0	2668,216858	0	0	0	0	13,71543725	1,08297462
