# Supplementary material for: FtsZ treadmilling is essential for Z-ring condensation and septal constriction initiation in Bacillus subtilis cell division
Source: Nat Commun. 2021 Apr 27;12:2448. doi: 10.1038/s41467-021-22526-0 (PMC8079713; doi:10.1038/s41467-021-22526-0)
Supplement: Supplementary file 27 — Source Data [file 41467_2021_22526_MOESM27_ESM.zip › Whitley2020_source_data/Fig3/Fig3d_SIfig18_REV_sourceData_2color_PC19.csv]

Date	File_number	FOV_number	Ring_number	Fitted_center_position_pix	Fitted_radius_pix	R_squared_error_radius	Divided_or_not	Fitted_maximal_radius_pix	Fitted_thickness_pix	R_squared_error_thickness	Total_pixel_intensity_PBP2B	Manual_division_stage_classification	Total_pixel_intensity_FtsZ	Power_laser_illuminating_PBP2B_uW	Power_laser_illuminating_FtsZ_uW	Condensed_or_not	Empty	Fitted_center_position_maximal_radius_pix	R_squared_maximal_radius
200319	2	0	1	12,04300297	6,189213558	0,268564314	NaN	6,93736752	5,284216554	0,995705852	478,9626852	1	16915,42626	560	360	0	0	19,80201489	0,964669632
200319	2	0	2	11,64575642	5,676972553	0,510381616	0	7,649702714	5,742008715	0,994224141	249,1052058	1	12910,8884	560	360	0	0	19,28514646	0,959551155
200319	2	0	3	11,70779778	6,934780714	0,454584833	1	6,835803124	6,274271166	0,989732722	416,8103301	1	16328,77154	560	360	0	0	17,80481203	0,919576149
200319	2	0	4	11,19268428	6,029361572	0,74989465	0	6,092291638	11,81700159	0,886702384	291,1902375	NaN	15578,14067	560	360	0	0	16,47058493	0,874022794
200319	2	0	5	11,26363257	7,3777815	0,490466276	0	6,343359316	4,940560111	0,962415448	227,4054097	1	11865,64973	560	360	0	0	19,90374962	0,904975886
200319	2	0	6	11,85000725	6,192602513	0,205388202	1	7,026372225	5,597630385	0,990400478	1100,005946	2	18785,69936	560	360	0	0	18,30554912	0,963851927
200319	2	0	7	11,98011923	5,797845401	0,154573398	1	6,318284801	5,209312905	0,994985009	847,7921169	2	18383,53445	560	360	0	0	18,99464421	0,953355355
200319	2	0	8	12,34455561	6,488335345	0,558505264	0	6,475436936	5,208864661	0,997632129	84,27619244	1	10953,17972	560	360	0	0	19,25101684	0,901879576
200319	2	0	9	12,00659302	7,13229794	0,574462273	0	7,330171695	6,186453982	0,928639997	100,3757593	1	6818,09491	560	360	0	0	15,09667088	0,967210053
200319	2	0	10	11,83543787	2,881109011	0,405253293	1	6,34630043	6,312431236	0,984041521	1481,054908	2	7498,607018	560	360	1	0	20,11585766	0,91870293
200319	2	0	11	9,902688995	10,42248291	1,086082517	0	6,434641136	7,985205087	0,9823956	340,1976644	1	9324,092194	560	360	NaN	0	16,6041242	0,900475562
200319	2	0	12	12,31016487	5,343107607	0,198259684	1	5,883237421	5,183338723	0,988606577	584,2199791	2	12418,08138	560	360	NaN	0	19,26209287	0,875939172
200319	2	0	13	11,8797421	4,820255663	0,315473295	1	6,024597016	5,927883781	0,984198972	914,2364789	2	11404,93207	560	360	1	0	19,60063969	0,880514395
200319	2	0	14	11,94091862	5,677285589	0,459211939	NaN	7,218590153	5,763300732	0,952266654	217,5869161	1	12239,32462	560	360	1	0	18,99405934	0,947790557
200319	2	0	15	12,033271	3,266680375	0,287495875	NaN	6,130915896	5,156910259	0,986152653	869,2476719	2	10114,06775	560	360	0	0	13,6935843	0,921381838
200319	2	0	16	12,01374787	6,83108511	0,39158782	0	6,85822576	5,558866908	0,992486261	270,0820443	1	14579,81258	560	360	1	0	18,69134048	0,923287949
200319	2	0	17	12,22461405	6,309052632	0,266342066	1	7,105821592	5,127110795	0,994615802	955,7836492	1	20128,39249	560	360	1	0	17,64737465	0,968018465
200319	2	0	18	12,0168467	6,033178879	0,25801598	0	7,132174485	6,239900841	0,981137984	376,7545636	1	10425,37009	560	360	0	0	15,80869742	0,922601808
200319	2	0	19	12,17080793	5,255364053	0,838567401	NaN	5,282087383	9,648417462	0,967129424	76,9846166	NaN	5067,80883	560	360	1	0	14,34242053	0,912557776
200319	2	0	20	12,18657942	4,253607989	0,315309239	NaN	6,186897881	8,684131217	0,987084184	526,6634875	NaN	5384,101334	560	360	1	0	14,66687763	0,940855302
200319	2	0	21	11,10531492	5,122953675	0,587662478	NaN	4,227730362	7,647936296	0,973509291	84,35046232	NaN	4148,083328	560	360	1	0	14,0936866	0,91419008
200319	2	0	22	11,73613766	6,46386229	0,298959763	1	7,349509389	5,404155808	0,995738975	397,8468054	2	18672,11304	560	360	1	0	17,4265332	0,967794925
200319	2	0	23	12,28858158	5,854347119	0,252514536	1	7,59808908	5,551240745	0,99210074	562,3631614	2	16048,77674	560	360	1	0	19,72199022	0,971356062
200319	2	0	24	11,84196717	6,097882173	0,084307736	1	7,147043598	5,749146216	0,992338952	564,4583145	2	12432,96837	560	360	1	0	19,11471536	0,954477134
200319	2	0	25	11,46018704	6,28555924	0,488559782	0	6,728981627	11,28423402	0,846276732	152,7260306	0	8472,67662	560	360	1	0	18,60097728	0,884008329
200319	2	0	26	11,53157739	5,06819122	0,575182213	0	5,026335595	9,355307635	0,986442581	88,37198875	0	7702,249374	560	360	1	0	20,28941651	0,887521676
200319	2	1	1	14,54387321	7,18980347	0,936914512	1	7,176340187	6,615149678	0,980487058	328,4741015	1	1116,713157	560	360	1	0	14,04061979	0,921077098
200319	2	1	2	18,63526409	6,168712958	0,927216621	1	6,477693291	6,43567632	0,985995485	151,7813804	1	855,8715944	560	360	1	0	17,04698583	0,946853542
200319	2	1	3	19,10571363	7,227499836	0,965266416	1	7,185030041	7,141925532	0,980964847	281,0068701	1	731,4552204	560	360	1	0	19,05454655	0,967006059
200319	2	1	4	18,43715104	7,462848963	0,978115515	1	7,611843546	10,50023874	0,952238965	287,9977233	NaN	1050,163386	560	360	1	0	19,29442959	0,975448784
200319	2	1	5	16,45810495	5,985352929	0,876985853	0	5,887353098	9,501237431	0,973541426	102,5238895	0	1423,24288	560	360	0	0	15,24386136	0,871093042
200319	2	1	6	15,59533427	3,727450107	0,918098836	NaN	6,844773128	10,23845477	0,818694624	351,80686	2	826,0612112	560	360	NaN	0	15,3706509	0,925211485
200319	2	1	7	14,44572866	6,584585823	0,914046538	NaN	-6,840987446	6,851788838	0,986322983	136,9464286	1	2217,240145	560	360	1	0	15,09096906	0,927415316
200319	2	1	8	17,94259492	6,779521174	0,894049774	1	7,319655066	6,765306362	0,989491489	161,7626045	1	2334,170009	560	360	1	0	16,90790749	0,967408415
200319	2	1	9	16,51035161	3,444320833	0,941086134	1	6,431784677	5,535575047	0,96380962	521,2596307	2	1297,352667	560	360	NaN	0	14,67602756	0,910210636
200319	2	1	10	16,62753177	6,488312122	0,880034887	NaN	6,384534656	7,994696436	0,936006465	183,3517672	NaN	2254,352697	560	360	1	0	16,25921218	0,868329725
200319	2	1	11	14,20184124	6,92246014	0,949232394	0	6,861200204	6,068369516	0,991964458	208,8146292	1	1249,397336	560	360	1	0	13,94835518	0,957601432
200319	2	1	12	14,04345246	6,47269394	0,867179666	0	6,850798508	7,013681883	0,957300359	354,1393018	1	1500,319879	560	360	0	0	13,69437304	0,918862369
200319	2	1	13	14,71278093	6,939330864	0,817946947	0	7,075077405	9,708609141	0,980334714	310,2260317	0	1716,309004	560	360	0	0	15,55149039	0,785561443
200319	2	1	14	15,62744288	6,180760604	0,964815669	1	6,476072507	5,384056493	0,997352115	418,3463593	2	2012,254825	560	360	1	0	15,25778952	0,936582235
200319	2	1	15	NaN	NaN	NaN	1	7,032271525	NaN	NaN	NaN	2	NaN	560	360	1	0	15,40930801	0,938751657
200319	2	1	16	19,6477095	6,273339201	0,871337587	0	6,093538645	5,87340973	0,990036203	161,7978108	1	1183,805467	560	360	0	0	18,36211023	0,872113987
200319	2	1	17	15,66804564	5,778913301	0,938212169	1	6,034834182	5,826369339	0,988703512	768,2945099	2	2322,457735	560	360	1	0	16,49885004	0,926814569
200319	2	1	18	16,30785792	6,815340399	0,908386641	0	6,611842052	6,642428751	0,936290468	101,663161	1	1076,751762	560	360	0	0	16,94451435	0,898456184
200319	2	1	19	19,1115815	7,2479296	0,9075566	0	7,292549465	6,622511825	0,959054521	137,2733793	1	1258,573526	560	360	0	0	19,47666056	0,913793165
200319	2	1	20	20,34782717	3,775632671	0,938338383	1	5,880145047	7,600037822	0,977482778	1356,618784	2	1016,128775	560	360	1	0	18,354594	0,912863115
200319	2	1	21	19,48891482	6,832047831	0,896016986	0	6,661048674	9,82254474	0,992153602	319,3298624	NaN	1876,91876	560	360	0	0	18,62289123	0,892155069
200319	2	1	22	14,30242001	6,323992691	0,905056416	1	6,580671331	5,289586511	0,98575875	688,053911	1	1788,39554	560	360	1	0	16,93837613	0,91833231
200319	2	1	23	19,54653918	6,171971948	0,957955969	1	7,037862978	5,777166095	0,9944706	435,571888	2	2502,692605	560	360	1	0	18,39624335	0,920840402
200319	2	1	24	14,11833187	6,246117214	0,865968611	0	6,157104417	6,414623398	0,98807546	79,57814462	1	1642,870419	560	360	0	0	15,44289558	0,886591482
200319	2	1	25	16,71388458	5,03955629	0,919626305	1	5,495021179	5,879298906	0,991554667	1289,981072	2	1986,227659	560	360	1	0	14,46319307	0,93022721
200319	2	1	26	18,19007726	6,52772341	0,874868013	NaN	6,632130634	7,644435901	0,990287316	635,9784766	1	1326,012666	560	360	1	0	19,59996673	0,874968666
200319	2	1	27	20,5413102	5,678413078	0,898565433	0	6,930758248	8,236816218	0,898386239	328,6280401	NaN	1878,300543	560	360	0	0	18,50452416	0,934646392
200319	2	1	28	16,35796031	5,476626661	0,861801331	NaN	6,333895913	9,206626341	0,995480059	677,8697214	NaN	1749,489597	560	360	0	0	15,6970696	0,927075364
200319	2	1	29	15,66275543	5,895426049	0,913836002	1	5,779319078	6,02038602	0,9916397	646,8942499	2	1969,445362	560	360	1	0	14,952566	0,867981378
200319	2	1	30	18,0596648	5,382382273	0,903153173	1	5,680740646	7,241603581	0,871297643	1512,21618	NaN	1255,258644	560	360	1	0	19,25387682	0,879444375
200319	2	1	31	19,19677089	5,859646594	0,899498166	1	6,632269867	5,7493079	0,957440585	1005,370587	1	1001,410183	560	360	1	0	15,10710313	0,888300937
200319	2	1	32	20,19502254	5,824510851	0,862615576	1	5,589897489	5,000626922	0,931175206	424,8394701	1	1284,990716	560	360	1	0	16,74670454	0,91157899
200319	2	1	33	17,72450548	4,44502135	0,917160469	1	7,024018795	5,605030188	0,997197094	1159,486988	2	769,9588684	560	360	1	0	15,98120031	0,946652581
200319	2	1	34	15,25641055	5,265091048	0,885071244	NaN	7,424518604	5,831818377	0,990416221	277,0460764	1	1113,803295	560	360	1	0	15,19833131	0,957953605
200319	2	1	35	14,83930472	6,78671614	0,872079186	1	6,550704738	6,267603508	0,977524219	405,6588196	1	1421,872237	560	360	1	0	13,8921188	0,867987391
200319	2	1	36	17,93388626	4,38644865	0,960306756	1	6,490861653	6,008870281	0,996020233	1265,271896	2	2659,074069	560	360	1	0	14,95483492	0,955795351
200319	2	1	37	19,41409248	3,459550889	0,952435445	1	6,326935755	7,04068159	0,976122781	837,6719023	2	1961,072804	560	360	1	0	16,89018377	0,950675517
200319	2	1	38	19,64843677	5,983832436	0,812910559	NaN	5,779573692	5,30691727	0,936268647	53,51037979	1	1728,04907	560	360	0	0	18,54290328	0,850279512
200319	2	1	39	17,02696539	5,953326148	0,734653479	NaN	18,86260906	10,20791652	0,859768556	324,9087694	NaN	1119,353048	560	360	1	0	11,2643798	0,856734799
200319	2	1	40	20,87456079	4,499424847	0,954908889	1	6,301148919	5,869627176	0,983977569	660,3198984	2	1612,457737	560	360	1	0	18,13220263	0,942322232
200319	2	1	41	13,67826242	4,321737575	0,941638293	1	6,49446023	5,840404071	0,983234453	759,7865993	2	1451,445529	560	360	1	0	17,43239533	0,922001247
200319	2	1	42	17,40780858	5,125690191	0,871179993	1	6,541167414	6,15616615	0,985315449	514,1099123	2	1887,229282	560	360	1	0	18,07593522	0,949576629
200319	2	1	43	16,0124399	4,337131847	0,934519336	1	6,034715761	6,483116395	0,993157165	559,4102796	2	1997,478356	560	360	1	0	16,08261429	0,948031004
200319	2	1	44	19,84533174	5,582586975	0,827564152	0	7,675242475	12,887693	0,994209916	72,35410672	NaN	1224,616858	560	360	0	0	12,04734142	0,765233009
200319	2	1	45	16,18702878	4,131173359	0,942169311	1	6,026219216	5,884233785	0,98790495	683,3098559	2	1198,178571	560	360	1	0	17,91230475	0,909410953
200319	2	1	46	16,21070882	5,531385436	0,892004003	1	6,88860048	5,852613466	0,993951263	709,6992664	1	1878,060203	560	360	1	0	15,37394215	0,861069059
200319	2	1	47	15,46295004	3,378420099	0,958008776	1	5,142233793	5,729018221	0,974873696	823,0792175	2	691,6986323	560	360	1	0	19,61377361	0,917577384
200319	2	1	48	18,25681942	5,886529152	0,903457316	0	5,928293855	5,326346114	0,987005115	129,8210379	NaN	897,7948095	560	360	0	0	17,29141443	0,906590807
200319	2	1	49	18,63421878	6,786717607	0,934333801	1	6,827980698	6,648190247	0,991869749	467,5110194	1	1171,137346	560	360	1	0	18,69268007	0,935411888
200319	2	1	50	19,49382163	6,731364539	0,859272225	0	6,809833253	8,4973032	0,95291304	85,89076698	0	982,2961301	560	360	0	0	19,49825573	0,854248561
200319	2	1	51	19,3526794	5,775930707	0,91533104	1	7,28465227	5,601329266	0,992961402	781,5873138	1	1524,237049	560	360	1	0	19,06616838	0,937178966
200319	2	1	52	17,24229212	7,492232436	0,931899414	1	7,394311096	7,389729164	0,944460224	251,5633866	1	1061,662024	560	360	1	0	17,64621072	0,912608787
200319	2	1	53	18,1455965	6,384617511	0,893986999	0	6,642122777	6,733829908	0,986970248	275,2301824	1	956,1274766	560	360	0	0	17,49539475	0,905583459
200319	2	1	54	18,79038338	6,332417289	0,9197341	1	6,392689448	6,844988188	0,975096765	530,5600538	1	1142,738175	560	360	1	0	17,57609141	0,924246746
200319	2	1	55	20,99385207	6,730642942	0,936952625	0	6,537283459	10,15928395	0,987366386	485,2371496	NaN	1142,216652	560	360	0	0	18,18667237	0,936194886
200319	2	1	56	17,78827292	4,230549532	0,941821186	1	6,734340678	5,686283608	0,984598035	714,4682872	2	1253,049142	560	360	1	0	18,41145503	0,922021292
200319	2	1	57	19,08778753	6,334741028	0,911887845	0	6,504338591	9,757988965	0,991804945	395,5734598	1	947,4355963	560	360	0	0	18,6676373	0,920836425
200319	2	1	58	18,06437639	5,67785151	0,936012329	NaN	6,785192116	6,198757209	0,9964083	361,2294767	2	887,5487518	560	360	NaN	0	17,26417797	0,917599442
200319	2	1	59	21,15606528	3,382443389	0,937748702	1	6,935622744	5,474420011	0,990406311	921,7251737	2	706,9410691	560	360	1	0	13,99037766	0,917004893
200319	2	1	60	19,15252426	6,379385916	0,938429964	0	6,731057286	9,429176717	0,910173614	93,55586097	0	835,9868312	560	360	0	0	18,49606872	0,95621005
200319	2	1	61	19,50554503	3,528213585	0,955733657	1	7,073210597	6,252837122	0,991672457	1292,513523	2	905,4980395	560	360	1	0	18,34912629	0,934348404
200319	2	1	62	18,19778885	6,628513213	0,931507398	0	6,584329338	9,266394104	0,963119681	153,0177876	NaN	1164,99264	560	360	0	0	17,77181081	0,923390056
200319	2	1	63	14,37444358	6,385933127	0,936556587	1	6,89525707	6,535494293	0,986779406	987,8107976	1	1788,911555	560	360	1	0	14,11903523	0,960561948
200319	2	1	64	16,65463594	5,578514622	0,869850011	1	5,63018055	7,673823519	0,978194907	406,0045053	1	1123,255242	560	360	1	0	16,09762462	0,844677945
200319	2	1	65	17,84664492	6,881299197	0,9524788	1	7,717461511	6,112489744	0,991380196	1061,67658	1	1654,521748	560	360	1	0	17,09569703	0,958795701
200319	2	1	66	19,16283409	4,785313142	0,940413431	1	6,981679691	5,347876926	0,997414743	1088,327487	2	1685,321589	560	360	1	0	15,63240388	0,948250527
200319	2	1	67	17,91949244	5,640395023	0,890074384	0	5,725889632	14,15899355	0,847111977	198,048483	0	587,7682884	560	360	0	0	16,89431007	0,87983305
200319	2	1	68	18,99314383	10,13817991	0,755569636	0	9,147730249	5,520869376	0,891912061	88,30560544	0	842,6706054	560	360	0	0	23,12244168	0,79798014
200319	2	1	69	16,39938132	5,524582773	0,851468832	0	6,286365665	8,401546934	0,977803462	246,623358	0	904,8984602	560	360	0	0	14,65350023	0,882899389
200319	2	1	70	18,66226278	3,582276894	0,911897172	0	NaN	8,122042085	0,951640872	92,45330409	0	568,8126581	560	360	0	0	NaN	NaN
200319	2	1	71	14,73842473	5,478157278	0,952365303	0	5,376172337	6,485722334	0,978024194	53,42935006	0	730,5220116	560	360	0	0	14,74536229	0,932945182
200319	2	1	72	19,72050485	6,042418018	0,5436734	0	6,297047587	6,83402559	0,987566464	112,3431158	0	902,6641859	560	360	0	0	20,6529564	0,866282599
200319	2	1	73	14,54531091	5,059760824	0,857842031	0	4,57381317	6,483643987	0,864354126	110,3583889	0	1196,523115	560	360	0	0	13,76118359	0,858453077
200319	2	1	74	16,30740127	4,626365825	0,906659716	0	4,337981957	6,732324677	0,975348264	117,0599612	0	1030,048729	560	360	0	0	15,4101371	0,902819512
200319	2	1	75	19,15506084	6,16961328	0,815108849	0	5,430925663	7,115950706	0,920850785	122,6295145	0	655,0948597	560	360	0	0	17,00107982	0,897165856
200319	2	1	76	17,59656268	6,028328742	0,907751889	0	5,867934316	10,45285944	0,964116975	146,5953619	0	736,9195172	560	360	0	0	17,34662242	0,882468654
200319	2	1	77	16,79777435	6,735216873	0,819321588	0	6,6295323	7,810713599	0,972651966	203,5141531	0	521,7370929	560	360	1	0	14,91584637	0,844937345
200319	2	1	78	18,84227461	5,887642074	0,924293467	0	5,887934325	8,602461407	0,955575384	196,8344288	0	1018,740354	560	360	0	0	18,7804359	0,924022276
200319	2	1	79	20,47554897	6,703079599	0,943710052	0	6,738283099	5,837046983	0,882583986	73,23611761	0	661,5029592	560	360	0	0	19,38970364	0,938703254
200319	2	1	80	19,12678295	6,102882612	0,905891334	0	5,984824985	9,580984878	0,986412883	58,61276499	0	733,8285271	560	360	0	0	18,44206815	0,902887076
200319	2	1	81	18,631352	6,688705323	0,884391639	0	6,648626631	9,400069291	0,97137943	167,1665075	0	831,9446363	560	360	0	0	18,29819942	0,88255449
200319	2	2	1	18,94668493	5,795567701	0,946113444	1	5,837802316	5,825519154	0,98271889	438,5353457	1	2294,617115	560	360	1	0	15,68024684	0,91634507
200319	2	2	2	19,20395131	6,326417664	0,909047143	1	6,282297077	9,453980779	0,909258876	387,5971009	NaN	3007,319735	560	360	1	0	19,14538049	0,900788773
200319	2	2	3	18,96239458	6,583949061	0,931248879	NaN	6,77409676	7,916451862	0,98833448	521,1361673	1	3737,332053	560	360	1	0	19,43796478	0,942842951
200319	2	2	4	17,80297219	5,430853408	0,904251281	NaN	5,882448973	6,019533446	0,912968207	208,3030838	1	2789,385859	560	360	1	0	15,56204869	0,927645807
200319	2	2	5	18,4454525	6,271658252	0,932881846	0	6,190430678	5,596351264	0,996122147	348,5848995	1	1764,748315	560	360	1	0	18,84963945	0,929180543
200319	2	2	6	17,38300334	4,942282114	0,909797251	0	4,834384757	6,048429309	0,984457401	155,1111899	1	947,2430998	560	360	0	0	17,5066635	0,913567001
200319	2	2	7	15,1065913	5,982098679	0,932057971	NaN	5,955896222	6,062101829	0,986309502	139,6754927	0	505,0762884	560	360	1	0	13,94410377	0,92823252
200319	2	2	8	16,40072646	5,635832521	0,885032926	0	4,926399938	5,838135489	0,97848605	123,893131	1	862,3919155	560	360	0	0	12,40487297	0,869411262
200319	2	2	9	16,0103215	5,127700309	0,905071588	1	6,24848683	5,938430113	0,993498588	608,2654525	2	1819,622291	560	360	1	0	14,70489035	0,93916875
200319	2	2	10	14,64682145	5,268817782	0,940234709	1	6,235238556	5,642975248	0,987086353	615,1117612	2	1872,794248	560	360	1	0	15,40203213	0,94013097
200319	2	2	11	16,40080994	4,638889983	0,920630464	1	6,77634132	5,417249443	0,996854437	660,7606967	2	1927,912003	560	360	1	0	13,57634144	0,879497634
200319	2	2	12	18,50648929	5,035725079	0,924725053	1	5,925803061	5,221975274	0,998369768	480,8524624	1	1882,403719	560	360	1	0	18,79050203	0,937863123
200319	2	2	13	18,01096316	4,224129245	0,937772293	NaN	5,619330939	5,68901495	0,990071135	270,7725864	1	1506,507947	560	360	1	0	19,11249403	0,93564415
200319	2	2	14	14,49446357	4,928484759	0,962230514	1	6,375585891	5,427985736	0,992245315	293,8037861	2	1926,346115	560	360	1	0	15,44131874	0,958225737
200319	2	2	15	14,34335703	5,885094436	0,900193474	NaN	5,706123232	5,388003118	0,987893758	194,7823183	1	892,3020578	560	360	NaN	0	14,33592484	0,878885225
200319	2	2	16	13,85685736	5,073185365	0,95075261	1	6,433248658	5,370876991	0,997902244	414,8758665	2	1822,694685	560	360	1	0	14,42192388	0,937072777
200319	2	2	17	19,4326492	4,495714666	0,944304632	1	5,765587851	5,534970044	0,988505287	267,7016295	2	1124,25402	560	360	1	0	19,16558785	0,902876679
200319	2	2	18	17,92533794	6,825337937	0,852201811	0	7,010630936	5,390538282	0,968269255	165,4768039	0	837,8715744	560	360	0	0	20,41063094	0,842296337
200319	2	2	19	14,39674737	5,921868935	0,903494256	0	6,021875866	7,276970845	0,951245364	174,0668746	1	1066,286817	560	360	0	0	14,59042692	0,942685032
200319	2	2	20	14,00217684	4,421381963	0,955289489	1	6,376105117	5,377049823	0,982056115	214,8658601	2	1295,449774	560	360	1	0	17,94630014	0,961134792
200319	2	2	21	18,15323935	6,179771178	0,940026655	0	6,103523305	10,03621404	0,850351344	30,95337777	0	603,0030042	560	360	0	0	17,77706164	0,918471265
200319	2	2	22	18,73757311	5,782198677	0,91628516	NaN	6,835036227	5,266969191	0,995956389	423,4615835	1	1126,927709	560	360	1	0	18,31189316	0,949722965
200319	2	2	23	19,56416985	6,174586834	0,893251685	1	7,480059711	5,31077661	0,993481664	383,6705843	2	1233,86076	560	360	1	0	19,16374416	0,935890424
200319	2	2	24	19,22556619	7,381467278	0,882032637	0	7,433674392	5,962032477	0,929533601	214,3797696	0	731,4566356	560	360	1	0	19,90769155	0,881353497
200319	2	2	25	15,4681899	6,573416259	0,861284744	0	NaN	10,36340374	0,989327022	54,91756003	0	991,4637469	560	360	0	0	NaN	NaN
200319	2	2	26	18,08408507	5,715914929	0,86040919	0	6,640161541	9,345463439	0,963880889	67,08817082	0	1184,089367	560	360	0	0	14,53688065	0,813812508
200319	2	2	27	13,88251827	5,331312224	0,885785011	0	5,134192028	11,5263113	0,967059604	244,5650177	0	821,1681519	560	360	0	0	13,89703082	0,9013952
200319	2	2	28	15,04920039	5,178139885	0,860604539	0	4,229427057	5,829832745	0,910072668	44,61043985	0	582,7374311	560	360	0	0	14,69722608	0,853892147
200319	2	2	29	18,94813416	6,182250485	0,901322161	0	6,379899161	8,818563756	0,76297871	80,15864327	0	714,8786637	560	360	0	0	18,6601163	0,900476476
200319	2	2	30	15,35700464	5,877791191	0,886562042	0	5,632130399	6,524055395	0,971549406	178,7075703	0	1040,100233	560	360	0	0	13,69930799	0,864636187
200319	2	2	31	15,9050503	4,733981582	0,898056233	0	5,029396233	12,36323871	0,963578099	137,5150945	0	787,3072085	560	360	0	0	13,88910292	0,914885526
200319	2	3	1	15,66108973	4,574594613	0,970479757	1	6,674859373	5,639133602	0,992975494	1089,858349	2	1607,511359	560	360	1	0	19,65797938	0,943287114
200319	2	3	2	17,05604642	6,97865387	0,904817283	0	7,481180571	7,362648836	0,981680552	117,8244828	0	1047,096519	560	360	0	0	15,857951	0,899930282
200319	2	3	3	14,65854855	6,979271867	0,921639675	NaN	8,006220407	7,431208477	0,913864343	422,2228469	NaN	1586,524845	560	360	1	0	14,87898055	0,906455143
200319	2	3	4	16,25497924	6,694568408	0,912309525	NaN	7,502195168	7,600503998	0,995626455	351,8588228	1	2294,989844	560	360	1	0	14,53976983	0,934373037
200319	2	3	5	18,28652812	7,528527783	0,931404835	1	7,772566029	5,992652499	0,982145308	466,0958649	1	2418,993868	560	360	1	0	17,74478663	0,943882829
200319	2	3	6	18,34688249	4,800493488	0,942722462	1	6,80690723	5,379455872	0,996311213	398,2189415	2	1202,433068	560	360	1	0	14,37169673	0,970614881
200319	2	3	7	18,46226398	4,594622376	0,946996076	1	7,081373734	5,140340082	0,986422166	466,5693229	2	1350,931774	560	360	1	0	18,54486618	0,947565989
200319	2	3	8	17,90675402	5,126790022	0,949917798	1	6,798599297	6,319869036	0,988783395	847,0143897	2	1925,682445	560	360	1	0	18,66594021	0,932540743
200319	2	3	9	18,91954998	6,534530988	0,913282968	0	7,124643844	8,806443743	0,975319022	426,2137425	1	1467,693518	560	360	0	0	19,04736696	0,903599068
200319	2	3	10	18,38616726	4,93608424	0,950544496	1	6,685184896	5,051006501	0,994231952	781,018432	2	2076,603818	560	360	1	0	19,84374971	0,968493275
200319	2	3	11	18,55517962	4,771381387	0,933115265	1	6,724571127	5,575540026	0,991214934	507,1075209	2	1360,762854	560	360	1	0	18,59365601	0,955525718
200319	2	3	12	19,69100742	5,335642805	0,939833981	1	6,631918905	5,5563258	0,995299301	857,3761021	2	1775,901917	560	360	1	0	19,49892221	0,917228078
200319	2	3	13	17,70181977	5,93135844	0,943919058	1	7,052565271	5,260198471	0,997092813	399,2630409	1	1589,722551	560	360	1	0	16,49375593	0,931445754
200319	2	3	14	17,86605882	5,184708152	0,883977159	1	6,739647277	5,487787663	0,995769232	606,9997627	1	1611,541196	560	360	1	0	15,19260019	0,924019143
200319	2	3	15	15,41993446	6,348123232	0,930406334	1	6,351236783	5,652882851	0,988833871	487,5565051	1	1830,119184	560	360	1	0	14,81337979	0,914591026
200319	2	3	16	17,50791503	5,732083387	0,920823276	0	6,671551437	4,545133598	0,801991781	357,0719525	1	1540,875815	560	360	1	0	18,24345319	0,905332083
200319	2	3	17	16,34424937	4,59132632	0,940441235	1	6,781205654	7,588419888	0,97082138	986,3556897	2	897,1492326	560	360	1	0	16,64195641	0,981935204
200319	2	3	18	18,12372529	3,202469195	0,933034658	1	6,091511673	5,400865117	0,989171506	850,9897369	2	714,0801241	560	360	1	0	15,50805558	0,950167629
200319	2	3	19	15,70021411	6,428136375	0,829395976	1	7,19137495	8,651710677	0,967594721	184,9141563	0	1388,04771	560	360	1	0	15,07072199	0,871497093
200319	2	3	20	16,65915943	6,588819265	0,879474446	1	7,063991947	6,383412426	0,989263458	436,0744178	1	956,7772796	560	360	1	0	14,28380544	0,831913987
200319	2	3	21	14,45984141	6,681050437	0,861389663	1	6,395166792	5,849096546	0,990608684	407,3516489	1	841,3926199	560	360	1	0	15,16279373	0,891877412
200319	2	3	22	14,54833605	6,374757885	0,824165555	0	6,247612347	10,01372205	0,991341024	97,19648061	NaN	1030,440668	560	360	0	0	15,82359574	0,884102637
200319	2	3	23	17,14168825	4,476693528	0,942964043	1	6,22691857	5,578303599	0,995490858	815,9812133	2	2838,174711	560	360	1	0	13,91135702	0,953128668
200319	2	3	24	15,95177851	6,670178257	0,88273435	0	6,531103	4,778881116	0,9904065	177,5027186	1	1410,16009	560	360	0	0	15,70063899	0,884692483
200319	2	3	25	19,50071927	4,847945315	0,94135091	1	6,788645048	5,41223479	0,994863611	821,9085742	2	2201,335008	560	360	1	0	14,63643187	0,908959053
200319	2	3	26	15,14294032	6,48332667	0,944812655	1	6,376966806	5,30338977	0,978007582	712,1239046	1	1508,138506	560	360	1	0	14,64702063	0,945164819
200319	2	3	27	17,5544089	7,087205905	0,941914281	1	7,166063415	6,414908309	0,980546689	377,2154784	1	1003,165925	560	360	1	0	15,55345305	0,941852805
200319	2	3	28	18,71114455	6,529250242	0,9246877	0	7,044233388	6,681436566	0,989781665	188,4548069	1	1052,594929	560	360	0	0	16,00911538	0,923859642
200319	2	3	29	17,61465975	3,642199728	0,913614176	NaN	6,317757103	3,888315132	0,975624732	527,9604894	2	549,4321381	560	360	1	0	16,3578865	0,958478378
200319	2	3	30	18,92637421	6,792757908	0,857940833	NaN	7,344369915	7,98708549	0,991283087	77,99790143	1	1296,26615	560	360	NaN	0	16,12125313	0,792462829
200319	2	3	31	20,4902735	5,333393133	0,928128994	1	7,562531625	5,229117783	0,985818613	828,2629668	2	2185,836078	560	360	1	0	18,25040024	0,934809317
200319	2	3	32	14,14056271	5,59410311	0,932240444	1	6,679360214	5,527488963	0,993770741	403,4336	2	1746,063544	560	360	1	0	16,74934075	0,911490605
200319	2	3	33	18,80299684	3,412700025	0,948678564	NaN	6,684582497	6,288624361	0,990119992	866,8383929	2	1315,206062	560	360	1	0	16,95971309	0,87003863
200319	2	3	34	17,14495205	6,683338046	0,866492192	0	7,02633841	9,448252355	0,992111872	58,53747568	0	974,5652342	560	360	0	0	18,10765259	0,890186284
200319	2	3	35	18,8609106	5,105321304	0,969899692	1	6,783015233	5,086725372	0,995784926	599,0087246	2	1728,796988	560	360	1	0	14,15734611	0,9632538
200319	2	3	36	19,34154229	6,074357187	0,899197994	0	6,797201719	10,10434129	0,994530989	55,27400952	0	818,2339128	560	360	0	0	18,65750361	0,951689505
200319	2	3	37	19,17653142	6,797068037	0,949891307	1	7,126018945	6,577086832	0,96464889	371,2570733	1	1033,560906	560	360	1	0	18,10911911	0,967787601
200319	2	3	38	17,89858783	6,132144894	0,929181226	1	6,539239377	5,191111518	0,990668545	320,2741099	1	884,2558668	560	360	1	0	19,60490952	0,910106561
200319	2	3	39	18,15902007	6,080719274	0,906988103	1	7,421152064	6,18357011	0,997407182	371,3769812	2	1148,960016	560	360	1	0	18,00073812	0,95239917
200319	2	3	40	18,21435092	6,351919082	0,911210415	1	6,973532506	6,126771957	0,984959097	945,0853821	2	1472,717659	560	360	1	0	19,56498369	0,941909981
200319	2	3	41	17,93294009	6,591658415	0,906256547	0	6,50370228	8,799098576	0,97171333	37,92068314	0	1251,372001	560	360	0	0	19,32984942	0,91255345
200319	2	3	42	19,44479441	3,773463105	0,93316542	1	7,048860736	5,311926546	0,998148814	896,0077693	2	1619,915747	560	360	1	0	15,73034591	0,970636706
200319	2	3	43	19,34625558	6,08234741	0,882130536	0	5,986164564	6,095824994	0,917298314	92,82052585	0	1148,859097	560	360	0	0	18,74110852	0,883463372
200319	2	3	44	14,94494331	5,567841634	0,959927806	1	7,261124485	5,400140598	0,997292932	632,2771661	2	2335,401571	560	360	1	0	14,56112449	0,921631113
200319	2	3	45	15,24773953	6,56425651	0,924796072	0	7,037594621	6,734753388	0,978681861	129,4910769	1	1000,823238	560	360	NaN	0	14,19341791	0,887669239
200319	2	3	46	13,85226884	3,588244561	0,959219678	1	6,38284554	5,246226888	0,992072862	635,5636924	2	1040,146936	560	360	1	0	13,95592083	0,942445781
200319	2	3	47	15,93420185	7,596264517	0,960037087	1	7,780060551	6,375027945	0,991930711	331,3956481	1	1507,468117	560	360	1	0	14,14674459	0,971173481
200319	2	3	48	17,89641872	6,836559958	0,893599748	NaN	7,667764933	9,079746859	0,933771005	181,6601445	1	765,3325797	560	360	0	0	15,12028901	0,9587069
200319	2	3	49	19,79536071	6,727884035	0,913146034	0	7,425677234	10,17288778	0,895883619	336,3178126	1	1450,963883	560	360	0	0	19,60154652	0,924166458
200319	2	3	50	16,38686814	6,113131858	0,922585257	0	6,114467863	6,410121194	0,973638914	166,4815582	0	768,8799008	560	360	0	0	16,78553213	0,913640208
200319	2	3	51	20,23466025	5,66533974	0,902688961	1	6,487112268	5,459875028	0,977684768	343,0720327	1	1453,665631	560	360	1	0	19,23730973	0,905836035
200319	2	3	52	15,04610116	6,374848784	0,919983228	1	7,422052903	6,147079606	0,986524069	243,5509852	1	1920,604575	560	360	1	0	13,9976194	0,942381185
200319	2	3	53	17,61447797	6,423406385	0,933876844	1	6,642136479	6,740585759	0,995590399	583,2522171	1	1885,885697	560	360	1	0	17,408537	0,94385031
200319	2	3	54	19,37881304	6,005710442	0,941342764	1	6,893316208	6,044805376	0,989339163	448,7432908	1	1382,807777	560	360	1	0	19,37476903	0,960706096
200319	2	3	55	17,9607254	6,678604583	0,882220835	0	6,714175447	8,205942128	0,989262374	82,29533842	0	729,980981	560	360	0	0	17,20837127	0,873763288
200319	2	3	56	17,83451641	6,879577236	0,897697032	0	6,838130626	14,79473387	0,754906273	65,29469726	0	632,6837369	560	360	0	0	18,59204095	0,890344802
200319	2	3	57	18,86514964	5,479261234	0,942865919	0	5,283385479	7,409198281	0,90314513	93,62104438	0	958,4467857	560	360	0	0	17,63166312	0,938647967
200319	2	3	58	19,34680153	5,068301392	0,895538125	0	4,927462502	4,767339756	0,96283071	57,17834118	0	661,4128442	560	360	0	0	18,60043289	0,915041238
200319	2	3	59	18,20895791	5,92009657	0,927186335	0	6,071194138	7,976608116	0,993209843	102,1025513	0	1118,821742	560	360	0	0	17,44117111	0,929533715
200319	2	3	60	18,33211935	6,10452147	0,884609971	0	5,928355601	7,999464575	0,956988747	225,6154483	0	1050,357483	560	360	0	0	19,2954559	0,885967703
200319	2	3	61	14,95359685	4,083468663	0,923156317	1	5,621244641	5,669773266	0,982099403	318,7638155	2	915,5967871	560	360	1	0	15,50052674	0,914020383
200319	2	3	62	17,93754914	5,287771004	0,899212786	NaN	5,909131459	7,898586414	0,959877612	614,2194752	1	981,228793	560	360	NaN	0	18,29862057	0,941298928
200319	2	3	63	15,92947863	7,376435235	0,854211505	0	7,686572452	13,7389191	0,881708978	13,5113181	0	812,3859014	560	360	0	0	16,44045553	0,892133074
200319	2	3	64	17,86452698	5,692410776	0,889450453	0	5,879963776	6,533677393	0,970065842	121,8761034	0	828,5149576	560	360	0	0	16,5571198	0,897606545
200319	2	3	65	18,68454776	6,942350983	0,841119834	0	6,955816127	5,548487272	0,989668899	64,539311	0	755,499651	560	360	0	0	18,69998381	0,8634645
200319	2	3	66	15,85134058	5,985834965	0,883930177	0	6,08111699	7,199482835	0,945222902	34,55357524	0	1001,763858	560	360	0	0	13,63560645	0,909800649
200319	2	3	67	13,30435571	5,539611253	0,932012406	0	5,483923972	6,406543797	0,977803661	103,0565589	0	836,484581	560	360	NaN	0	13,54447667	0,924292087
200319	2	3	68	18,95078106	5,580202338	0,894022005	0	6,836017006	6,968104933	0,993097369	104,2670383	0	957,9523162	560	360	0	0	18,39010026	0,928138075
200319	2	3	69	18,80149853	6,529728301	0,903661625	0	6,498890484	9,885482467	0,940351984	40,38014129	0	679,827732	560	360	0	0	19,64882035	0,922157645
200319	2	3	70	17,05407559	5,889323785	0,927676745	0	6,073771522	11,03202284	0,974884801	118,8091977	0	921,1582472	560	360	0	0	15,15390819	0,923446613
200319	2	3	71	14,50120268	6,036089613	0,890303752	0	6,271212374	7,511684652	0,921206459	55,13291713	0	708,6516473	560	360	0	0	13,55372917	0,890534909
200319	2	3	72	19,09449283	5,731803672	0,931895065	0	5,582534994	14,43329955	0,63644235	179,0278487	0	732,1334097	560	360	0	0	18,84362614	0,92914663
200319	2	3	73	18,62703152	5,299423572	0,86613145	0	5,120253511	7,15681704	0,972945213	149,2097184	0	651,4949671	560	360	0	0	18,11211514	0,862131567
200319	2	4	1	17,81550602	6,234949039	0,920128015	0	6,280045596	5,84154827	0,955326387	106,5736137	1	986,6290051	560	360	0	0	15,25716318	0,9155941
200319	2	4	2	18,8883516	6,333124086	0,916798457	1	6,285355791	6,775493191	0,963513985	277,753793	1	1029,751624	560	360	1	0	19,27321335	0,926180451
200319	2	4	3	19,2130959	3,524952566	0,91729378	1	6,332510686	7,173866733	0,990404928	794,7622112	2	618,8813568	560	360	1	0	13,91323278	0,940296925
200319	2	4	4	16,00433287	6,346590569	0,966378001	0	7,163231053	6,344512455	0,987875488	197,9931786	1	2148,17553	560	360	1	0	14,74024869	0,938427679
200319	2	4	5	15,07740294	3,365243422	0,94550543	1	6,398649483	6,830057443	0,937779092	612,7332788	2	1164,010692	560	360	1	0	17,54860423	0,948509993
200319	2	4	6	17,49940147	6,526346188	0,920454151	1	7,529813277	5,363491893	0,985387166	471,6597171	1	2338,88994	560	360	1	0	16,50542905	0,955375908
200319	2	4	7	18,3328825	3,791349626	0,922036344	1	7,081813104	3,82975348	0,948426552	1020,554177	2	951,5564497	560	360	1	0	17,64250695	0,915056869
200319	2	4	8	18,93872464	6,085746965	0,900818429	NaN	6,131730951	6,634732888	0,969434394	169,9440829	1	1466,564463	560	360	0	0	19,00891416	0,901881099
200319	2	4	9	15,98403878	6,327312285	0,91414983	1	6,281673464	6,192048552	0,953182171	511,9856105	1	2286,517284	560	360	1	0	15,44630892	0,918261519
200319	2	4	10	19,29381353	7,306186472	0,862174339	1	7,162456797	5,798543037	0,975814635	481,6119865	1	2210,85261	560	360	1	0	19,3375432	0,8598706
200319	2	4	11	14,28956099	4,02875611	0,937424766	1	5,134676617	6,411235408	0,986614237	805,667632	2	1374,614304	560	360	1	0	16,32109989	0,943523142
200319	2	4	12	17,78790059	5,23894298	0,886219638	1	6,271568592	6,187273224	0,997064849	737,0509335	2	2796,591337	560	360	1	0	14,84644917	0,924749456
200319	2	4	13	13,85278552	5,084422156	0,972379097	1	7,39499665	5,929438059	0,994499734	773,0473883	2	2627,243445	560	360	1	0	14,17800285	0,963164897
200319	2	4	14	14,51107951	4,229451029	0,95340031	1	6,787310882	5,9528026	0,98618094	418,1795665	2	1891,319059	560	360	1	0	13,8318972	0,959577234
200319	2	4	15	13,66661029	6,371696313	0,922380183	1	5,881125365	6,108581667	0,996520265	574,9453082	1	2061,797497	560	360	1	0	13,95128217	0,922915768
200319	2	4	16	13,90072615	5,428576929	0,92644821	1	6,428770423	5,550349563	0,994847166	1006,654166	2	3068,81159	560	360	1	0	15,19168082	0,936662508
200319	2	4	17	19,70503697	6,043051167	0,909860166	NaN	6,751194687	5,513058718	0,996076514	367,0012497	1	1584,964306	560	360	1	0	18,7064435	0,928846326
200319	2	4	18	19,02305784	5,654201744	0,871308082	1	6,635528202	6,263412254	0,98868805	240,2956033	NaN	1093,905899	560	360	1	0	18,40881805	0,929329122
200319	2	4	19	19,7920515	4,926019393	0,896775832	1	7,451553655	5,744497631	0,997068127	624,3605415	2	1384,27854	560	360	1	0	18,94844634	0,802286026
200319	2	4	20	19,15625484	5,469721007	0,917275877	1	5,439076969	5,015882677	0,989184997	680,8818632	1	1544,805229	560	360	1	0	20,30779486	0,930126722
200319	2	4	21	19,15346593	3,87509177	0,923415756	NaN	6,38649567	6,634640361	0,949399575	718,9897967	2	699,6856493	560	360	NaN	0	19,34935504	0,953465758
200319	2	4	22	19,02634013	5,639218083	0,933473623	NaN	5,979501448	5,293000662	0,98938264	269,9843413	1	1519,447072	560	360	1	0	17,55514965	0,925606311
200319	2	4	23	14,60551313	3,319891918	0,946434643	NaN	5,733457449	6,057939265	0,861606129	591,7832402	2	434,2970123	560	360	NaN	0	14,67799895	0,934990467
200319	2	4	24	13,95484081	6,178428033	0,899295301	0	6,273468041	5,348982558	0,980943518	243,7836075	1	1151,506608	560	360	0	0	14,05460347	0,924141046
200319	2	4	25	19,00109211	5,821905373	0,928512936	0	6,602364797	11,36661516	0,906098322	350,7920591	NaN	1668,541454	560	360	0	0	14,363693	0,922648173
200319	2	4	26	16,68680018	6,249681216	0,92893867	0	6,922458706	5,660739862	0,996348469	460,5500942	1	1651,753416	560	360	0	0	14,40343491	0,967348636
200319	2	4	27	15,57676007	4,395639139	0,923607861	1	4,301202029	5,723879129	0,970969578	679,1030437	2	1609,978299	560	360	1	0	14,97032605	0,925607901
200319	2	4	28	13,11119239	4,311192387	0,878858993	NaN	6,132528993	10,49433846	0,932876469	329,3496661	NaN	966,3488857	560	360	NaN	0	14,3192214	0,953246969
200319	2	4	29	17,80941853	4,830899497	0,890101924	NaN	4,934561651	9,74592924	0,948018329	440,7055909	0	898,8852617	560	360	0	0	19,68828092	0,89636353
200319	2	4	30	19,4947482	4,631048414	0,925047499	1	7,078542406	5,702995161	0,990847687	678,6367007	1	1603,607326	560	360	1	0	19,94831509	0,941706419
200319	2	4	31	17,26152975	3,982018748	0,927051207	1	6,12735595	5,415398113	0,991642005	989,5567162	2	1084,941157	560	360	1	0	15,80095896	0,925206437
200319	2	4	32	14,56032772	3,482051932	0,921988343	NaN	5,529633442	6,452668903	0,963796041	618,3771402	2	787,878677	560	360	NaN	0	15,69107223	0,940749065
200319	2	4	33	20,10024484	4,628735626	0,878393197	0	5,329495231	4,853985273	0,974378124	153,2539591	1	732,1928572	560	360	NaN	0	19,40678293	0,870961057
200319	2	4	34	19,59708872	5,630740597	0,854282287	NaN	7,081976589	10,35698314	0,955897089	154,6413962	NaN	1485,46385	560	360	1	0	18,94026163	0,920119458
200319	2	4	35	18,24982898	4,080256488	0,915370231	NaN	5,12856993	6,19200577	0,991081036	980,5826009	2	980,6256017	560	360	NaN	0	18,49066356	0,951015154
200319	2	4	36	17,75624573	6,576457618	0,925780454	NaN	6,564829111	7,923894508	0,966919101	192,5933258	1	1530,309713	560	360	1	0	15,96225789	0,904081095
200319	2	4	37	18,44746288	6,484343523	0,909327516	NaN	6,436471921	8,662529951	0,977691877	426,7317429	NaN	1867,464493	560	360	1	0	17,90425593	0,902790401
200319	2	4	38	14,40027175	5,619911549	0,874636809	1	5,866817855	12,17165837	0,99298677	73,31066568	1	810,7412273	560	360	NaN	0	16,251768	0,865370708
200319	2	4	39	18,25329575	6,072159032	0,913533467	1	6,073643571	5,61837017	0,990505937	304,0229133	1	1585,84624	560	360	1	0	18,25261846	0,914029126
200319	2	4	40	20,42645492	4,753652811	0,904684143	NaN	4,776343747	5,182946817	0,984526583	128,2190688	1	1107,428762	560	360	1	0	19,44641583	0,912950049
200319	2	4	41	19,14865761	4,380612064	0,939169793	1	5,78316578	5,553843594	0,993085653	803,6860263	2	1665,81303	560	360	1	0	19,46328413	0,901238198
200319	2	4	42	13,9703458	5,395342688	0,876738557	0	4,942463044	7,173042211	0,989456425	146,862881	NaN	1088,399509	560	360	0	0	14,70919501	0,889475095
200319	2	4	43	15,03399098	4,36168789	0,914450426	NaN	5,988436655	7,339783637	0,945343505	424,7286635	NaN	353,2129733	560	360	NaN	0	19,96691363	0,921869802
200319	2	4	44	18,03599179	6,305753827	0,947392587	1	6,392709059	5,725746526	0,991393088	332,8692537	1	1366,374626	560	360	1	0	19,83989746	0,947156784
200319	2	4	45	16,07136655	4,588830761	0,925952205	1	4,36156864	8,674193832	0,980147701	497,4365861	NaN	864,2041154	560	360	NaN	0	15,78176028	0,924956088
200319	2	4	46	15,7396516	4,186399698	0,899231434	NaN	5,531721217	7,013034905	0,976205329	612,885901	2	1106,454128	560	360	1	0	13,20706606	0,88078729
200319	2	4	47	13,05903879	4,481214979	0,933909795	NaN	5,944113624	7,442945313	0,994966158	445,7288437	2	722,4638694	560	360	1	0	13,4703181	0,841649166
200319	2	4	48	15,93484365	5,090236761	0,889041491	NaN	4,67751857	6,228475258	0,994949781	555,5413147	2	896,3639114	560	360	NaN	0	14,34688595	0,901298358
200319	2	4	49	17,89970585	5,42644986	0,897128598	NaN	5,945039133	6,278529097	0,993826254	251,785375	1	1022,258477	560	360	1	0	14,8839397	0,90466111
200319	2	4	50	15,09813985	3,73703706	0,915442803	1	6,316513957	7,164925833	0,991630702	439,9867169	2	1164,252317	560	360	1	0	17,89384733	0,9254921
200319	2	4	51	14,61530785	4,129034408	0,924320436	NaN	5,772916131	6,394900612	0,983921321	394,930846	2	828,6282419	560	360	1	0	17,74231597	0,967091481
200319	2	4	52	15,01420112	3,422274887	0,934320802	NaN	5,947584328	5,757794803	0,970672873	609,9588247	2	636,2245952	560	360	1	0	15,49231253	0,942671947
200319	2	4	53	19,0210161	3,727310348	0,945866702	1	6,590393077	5,525868432	0,990245718	896,9569251	2	1143,578257	560	360	1	0	16,23872799	0,964549939
200319	2	4	54	19,28837737	4,639628356	0,870697418	NaN	6,477061623	6,451963017	0,996591045	302,9812777	NaN	831,8198952	560	360	NaN	0	19,25969621	0,894558847
200319	2	4	55	18,44250467	5,776254147	0,960557465	1	6,568448106	5,157105378	0,991058865	501,7310149	1	1041,43688	560	360	1	0	17,55405471	0,944291904
200319	2	4	56	18,7866427	4,634973192	0,942828377	1	5,295741748	5,435923909	0,995314901	328,9748535	2	862,8156	560	360	1	0	18,94951999	0,900381329
200319	2	4	57	13,01004665	5,323525084	0,921599044	1	6,632503897	6,013733883	0,988418223	534,5461115	1	1181,392699	560	360	1	0	14,81659542	0,918284275
200319	2	4	58	14,66168153	5,986283208	0,921103681	NaN	5,69539814	5,251959636	0,99028912	413,8479836	1	823,4694038	560	360	1	0	13,14559108	0,881202312
200319	2	4	59	20,84240946	4,773677091	0,870422323	0	4,585001841	5,687984107	0,943669896	39,94778501	NaN	641,4211941	560	360	0	0	21,33789622	0,882003368
200319	2	4	60	17,75760005	6,083081475	0,877267531	NaN	6,317632442	9,459619517	0,917678242	308,5097632	0	761,5383423	560	360	NaN	0	15,60141023	0,893681946
200319	2	4	61	15,59757728	5,917066066	0,95221592	1	6,333607595	6,46318499	0,981364987	261,8185662	1	881,4134684	560	360	1	0	15,08091008	0,954441891
200319	2	4	62	15,05107463	5,875078826	0,924703293	0	5,680740595	6,03473377	0,890372436	77,28035518	0	982,463683	560	360	0	0	16,33851979	0,91646606
200319	2	4	63	15,16943284	4,456956821	0,894333843	NaN	4,956260638	6,120474909	0,994388997	75,99343981	0	730,4895772	560	360	1	0	14,90821458	0,937861856
200319	2	4	64	17,703444	5,926125434	0,906027319	0	6,080222761	12,10663599	0,956310488	153,697728	0	1137,876721	560	360	0	0	18,13048666	0,899780707
200319	2	4	65	13,31555015	4,830775266	0,897758384	0	4,944625686	6,085370205	0,982014742	273,9623947	0	688,0256762	560	360	0	0	14,70283986	0,908092059
200319	2	4	66	17,54062603	5,287704851	0,899486308	0	5,231500991	11,04980441	0,935680973	56,96489924	0	580,8696309	560	360	0	0	17,7069665	0,911272124
200319	2	4	67	14,03618583	5,79261803	0,878778192	NaN	5,727304418	9,513923102	0,988478981	116,4021923	0	544,6679262	560	360	0	0	14,70116771	0,794704511
200319	2	4	68	17,54674988	4,091234487	0,90102638	0	3,919597879	9,343465386	0,974828084	82,84532707	0	565,1820275	560	360	0	0	17,70736658	0,895408687
200319	2	4	69	18,75347153	5,675328242	0,739096873	0	5,832876992	10,91489334	0,910906042	48,14276677	0	560,2728901	560	360	0	0	15,30434824	0,893199437
200319	2	5	1	17,56519227	4,880558468	0,940790329	1	4,923241312	7,605427383	0,977131289	327,8879823	1	595,5713526	560	360	NaN	0	17,41123377	0,933435049
200319	2	5	2	19,00564576	5,329505163	0,913592027	NaN	5,848041594	8,772570095	0,99309991	106,1094717	1	1275,614272	560	360	NaN	0	18,89437813	0,939449855
200319	2	5	3	18,35232322	4,183489937	0,857689559	NaN	4,337393447	5,883101843	0,989495142	194,9653616	0	1004,871239	560	360	0	0	17,78737962	0,850620141
200319	2	5	4	19,99512383	5,529714511	0,869965785	NaN	5,584018902	12,26700718	0,984556384	370,8049693	NaN	946,88018	560	360	NaN	0	18,96126119	0,896541479
200319	2	5	5	18,04567164	5,573372693	0,831442275	0	6,425726496	9,686551811	0,96120124	106,2911111	1	877,4860196	560	360	0	0	16,89967885	0,836691448
200319	2	5	6	15,1050623	5,328913969	0,891546024	0	5,730339199	6,532640971	0,983735867	118,7754132	NaN	1029,741975	560	360	0	0	15,19341622	0,900992775
200319	2	5	7	19,2110426	5,727212507	0,904607923	0	5,788611485	7,247174599	0,980482431	208,4189316	1	1161,907289	560	360	NaN	0	18,33385304	0,913094605
200319	2	5	8	15,03218829	4,776125501	0,943032552	NaN	6,072337506	8,1493926	0,967872311	363,0244499	2	1018,472431	560	360	1	0	14,15551839	0,923928748
200319	2	5	9	17,11197512	5,42331981	0,858300708	0	5,424961466	6,043040147	0,972703427	65,07606652	NaN	963,1740011	560	360	0	0	19,60694673	0,882344826
200319	2	5	10	19,90140226	4,241885497	0,926629962	1	5,538855302	7,293664941	0,990400606	668,4287483	2	1285,162613	560	360	1	0	18,69276399	0,917387312
200319	2	5	11	20,49428915	4,830638139	0,851035778	0	4,931090986	8,728462049	0,98172616	88,8441082	NaN	980,2931263	560	360	0	0	19,71090134	0,848625536
200319	2	5	12	18,55103159	5,185521385	0,896255301	0	5,277886706	8,820940204	0,961279568	54,17543775	1	707,3459641	560	360	NaN	0	18,24721619	0,895615955
200319	2	5	13	18,97945625	5,552392681	0,795236251	NaN	5,133736976	9,430754702	0,951496681	446,580352	NaN	633,810057	560	360	0	0	18,50456447	0,84927761
200319	2	5	14	19,89565207	4,836103648	0,874341582	0	6,226730122	6,642332609	0,997579051	160,9732336	NaN	879,3943222	560	360	1	0	19,30414939	0,894612667
200319	2	5	15	15,06273154	6,480597815	0,862753427	NaN	6,787865827	8,122110631	0,99519888	135,2017699	1	921,5564026	560	360	1	0	16,03037972	0,941220597
200319	2	5	16	15,89519589	3,620204553	0,928916732	NaN	5,844024566	5,504647924	0,904501933	701,8196496	2	607,3620889	560	360	NaN	0	14,60952273	0,90765536
200319	2	5	17	16,30205049	6,029768936	0,897009634	NaN	5,885475997	6,880586558	0,982468594	89,65549158	1	704,4088094	560	360	1	0	16,14215008	0,912479761
200319	2	5	18	14,61090543	4,010905433	0,92199489	NaN	5,629666659	13,21693833	0,975014448	505,4842747	2	591,004291	560	360	0	0	18,2899424	0,919889239
200319	2	5	19	16,90611709	5,728309421	0,836837747	0	5,82431014	5,442343706	0,9584524	91,88087954	1	706,2230525	560	360	0	0	14,70960143	0,909644452
200319	2	5	20	18,84786373	6,380319159	0,926378495	1	6,373503221	5,183022989	0,982305324	514,0266112	1	1450,823531	560	360	1	0	17,7505025	0,921156071
200319	2	5	21	18,76928277	4,187119699	0,939451689	1	6,050241651	5,717291878	0,99807081	1295,76339	2	1702,517945	560	360	1	0	17,20935795	0,936945672
200319	2	5	22	15,49674409	5,328086295	0,855206313	0	5,229301945	6,165168195	0,946145124	162,744462	0	859,5772596	560	360	0	0	14,20268694	0,847882167
200319	2	5	23	15,44848189	3,590059679	0,903791593	1	5,833476	7,519801401	0,95098396	1407,667711	2	1222,597797	560	360	NaN	0	19,41034244	0,882580424
200319	2	5	24	15,99726399	5,129197845	0,868705044	0	5,224333551	5,162434337	0,981287058	151,0074489	0	808,3448746	560	360	0	0	15,59235227	0,863808469
200319	2	5	25	19,95361131	5,465866065	0,880819968	0	7,187569134	5,353855567	0,99032886	77,54840306	1	1512,66833	560	360	NaN	0	18,73362999	0,944720141
200319	2	5	26	19,90051035	5,132599076	0,924715184	1	6,286503715	6,414977098	0,987815772	628,9175054	2	2223,532753	560	360	1	0	19,14035119	0,899267042
200319	2	5	27	18,7048998	6,220537714	0,932723663	1	7,075342514	5,202538665	0,992522263	635,0499954	1	2618,381293	560	360	1	0	19,04276931	0,940670765
200319	2	5	28	19,76199514	6,08628179	0,857581014	1	6,674290801	6,302074145	0,991237492	442,6625509	1	1852,172396	560	360	1	0	19,55287487	0,88091058
200319	2	5	29	19,29952518	6,530181224	0,93169889	0	6,880567254	6,496818908	0,988576296	354,0582794	1	1752,310535	560	360	0	0	18,74176838	0,883889386
200319	2	5	30	18,96686185	6,741097352	0,912642134	NaN	7,670896434	6,194441461	0,988808685	387,3743364	1	1991,689955	560	360	1	0	19,43698562	0,907203479
200319	2	5	31	17,8882572	5,230275081	0,871656956	1	5,187487597	6,653813061	0,99094992	258,6705869	1	1458,154717	560	360	1	0	17,4559358	0,867328809
200319	2	5	32	17,99544276	5,226804471	0,892273209	NaN	5,218940513	15,15709829	0,464851003	705,7843784	2	750,361682	560	360	NaN	0	19,14296721	0,91654491
200319	2	5	33	17,44066765	4,97704981	0,894475214	NaN	6,918990564	5,498526367	0,9853727	283,3080983	1	1793,908346	560	360	1	0	16,9061262	0,930864203
200319	2	5	34	19,55056216	5,572172825	0,927242055	1	5,789299855	5,977044165	0,988930037	896,2868666	2	1355,697543	560	360	1	0	18,16043756	0,88358727
200319	2	5	35	17,57863746	4,146947017	0,846733557	NaN	4,107891185	16,22953336	0,844245435	1165,487723	NaN	675,1610601	560	360	NaN	0	14,12441304	0,848561393
200319	2	5	36	16,95144021	4,178061016	0,898463602	1	6,041682791	7,113168792	0,982234052	1150,236975	2	1321,710795	560	360	NaN	0	13,60720066	0,955769361
200319	2	5	37	19,13319332	5,583390232	0,914909415	NaN	6,231645336	6,866188902	0,988802075	268,3561183	NaN	635,9665785	560	360	NaN	0	19,29741177	0,934275726
200319	2	5	38	15,40812973	5,331513865	0,915175134	NaN	5,3807779	9,800729825	0,986202683	165,459728	NaN	581,2254724	560	360	NaN	0	16,95372688	0,919293785
200319	2	5	39	14,2080497	4,728406722	0,90109588	0	6,877835834	9,169469852	0,917669464	277,8384781	1	962,7248383	560	360	0	0	16,06671333	0,950279753
200319	2	5	40	14,38964269	4,230469285	0,926970808	1	5,788985836	6,95695727	0,984005631	601,6204398	2	445,4415316	560	360	NaN	0	19,05372077	0,918704096
200319	2	5	41	15,39980619	5,132170716	0,867764166	0	4,982769741	8,261295913	0,970581515	125,4901793	NaN	553,3711542	560	360	0	0	15,15134648	0,872976255
200319	2	5	42	15,90717528	5,824348968	0,899991801	1	5,934159386	6,600646796	0,992227471	243,3508709	1	845,1172642	560	360	1	0	15,99787588	0,941382048
200319	2	5	43	14,89596532	5,131202922	0,865416081	NaN	5,486529631	5,951218962	0,982487367	258,8710769	1	845,6466225	560	360	1	0	13,97345857	0,926536705
200319	2	5	44	15,53903174	5,184888052	0,945237341	1	5,539681589	6,168782289	0,996973195	500,1338794	2	943,5239432	560	360	1	0	13,90167239	0,90775556
200319	2	5	45	16,53026764	5,498886575	0,942971363	1	7,043765169	5,569959862	0,984891904	762,5866683	2	1057,331824	560	360	1	0	16,01036935	0,947480097
200319	2	5	46	15,35652232	5,583004541	0,915227745	1	6,388076393	5,611489992	0,996443427	619,812679	2	1345,514315	560	360	1	0	18,5695447	0,896628286
200319	2	5	47	14,3950765	5,123042581	0,921854659	1	6,291094992	6,711024961	0,983221673	272,6888559	NaN	815,1975055	560	360	1	0	15,05185735	0,901367592
200319	2	5	48	14,09894752	6,923556731	0,907920875	1	6,593790235	6,88537341	0,982880311	284,6727661	1	1382,062452	560	360	1	0	14,65710597	0,906734045
200319	2	5	49	19,60239442	4,6318523	0,907098817	NaN	4,617357233	8,162996085	0,997211695	45,91400955	NaN	529,1292691	560	360	NaN	0	19,30137446	0,905060241
200319	2	5	50	19,55502965	5,578548795	0,888235739	NaN	5,343819046	15,04041477	0,978889953	219,5512263	NaN	404,8092932	560	360	NaN	0	15,69209604	0,910431156
200319	2	5	51	18,54044297	3,989588146	0,772867425	NaN	4,986311172	10,45898874	0,951775341	41,22522728	NaN	468,1885127	560	360	0	0	19,14119826	0,852460758
200319	2	5	52	18,35385834	5,773823988	0,892318201	NaN	6,688206457	7,358532356	0,99427404	218,1946879	1	1215,984761	560	360	0	0	19,32919504	0,914845545
200319	2	5	53	14,71378843	7,130226468	0,944443065	NaN	7,224462016	5,724035535	0,995046984	536,6652867	1	1627,070721	560	360	1	0	14,59265715	0,943447252
200319	2	5	54	14,33345613	5,993148072	0,884086614	0	6,183955915	6,698364533	0,979779573	102,6231067	NaN	630,5958367	560	360	0	0	14,44804947	0,873026502
200319	2	5	55	18,55925454	5,88004039	0,849978674	0	6,030378857	6,671940227	0,97467192	157,5720113	0	832,7619932	560	360	0	0	16,89896244	0,859584878
200319	2	5	56	17,34090924	5,272816828	0,898951937	0	5,42045801	10,66678018	0,907669223	99,6962045	0	723,9888988	560	360	0	0	18,00102624	0,887951107
200319	2	5	57	18,65315717	5,887633826	0,866178748	0	6,082606816	8,557185826	0,971448036	282,8619438	0	763,2259458	560	360	0	0	18,25610254	0,870687871
200319	2	5	58	18,14370447	4,583550424	0,905422523	0	4,58327795	6,081662773	0,919564357	86,00006311	0	527,8943989	560	360	0	0	16,43989276	0,913908992
200319	2	5	59	15,7643709	4,581955465	0,907378427	NaN	4,372399104	7,658291054	0,988010718	110,4267103	NaN	684,3252837	560	360	1	0	15,84142332	0,914488699
200319	2	5	60	18,80504158	5,546868448	0,930196344	0	5,470500854	8,890421717	0,980287506	87,67461949	0	677,2679459	560	360	0	0	17,94952009	0,901418252
200319	2	6	1	15,40613981	4,945982698	0,920936628	1	5,034691811	7,329835114	0,972356349	618,1924062	NaN	1238,405855	560	360	1	0	13,78477436	0,926849751
200319	2	6	2	17,76868955	4,89157331	0,872721208	NaN	5,593190249	7,043687585	0,985463561	507,482917	2	1746,582252	560	360	1	0	15,53857715	0,945031365
200319	2	6	3	13,03785807	5,784316507	0,878586901	NaN	5,682499254	5,313155541	0,979728129	117,1657704	1	1023,281944	560	360	1	0	14,34750897	0,881080272
200319	2	6	4	14,09990967	5,328261044	0,881267735	NaN	6,839061937	5,92774075	0,705564144	251,0814983	NaN	481,1986651	560	360	NaN	0	14,70586432	0,931770187
200319	2	6	5	13,79470297	6,930911675	0,923064196	0	6,968502526	7,755073816	0,992420438	242,2285303	1	1093,409646	560	360	0	0	14,65889986	0,933271066
200319	2	6	6	13,61809835	6,865786757	0,916712798	1	7,679017459	5,83304857	0,991382665	278,3381958	2	1725,055824	560	360	1	0	14,24541679	0,943181003
200319	2	6	7	18,42006963	5,744499223	0,894818435	1	5,827964728	10,51613976	0,989793711	263,8833307	NaN	1024,63304	560	360	1	0	17,79354223	0,894494108
200319	2	6	8	16,25456289	6,977891937	0,942993102	NaN	6,981180461	5,55607621	0,957639747	445,1478866	1	1354,230516	560	360	1	0	16,53324162	0,949415107
200319	2	6	9	18,65058563	3,775933649	0,8543562	NaN	7,571970348	12,45269328	0,969051716	278,2301095	1	1221,261292	560	360	1	0	12,54194015	0,74483063
200319	2	6	10	19,11991215	3,019912148	0,856117019	NaN	5,589055916	20,13318637	0,991429756	188,6539166	0	978,0270708	560	360	1	0	18,06198124	0,749232201
200319	2	6	11	13,35050576	6,482336902	0,816304445	0	6,488065033	5,353086739	0,99161722	49,29705266	0	707,9357841	560	360	0	0	14,26174639	0,789993892
200319	2	6	12	18,1198147	3,943512149	0,926393639	1	5,753805953	6,042204333	0,994868334	887,1493834	2	1480,262977	560	360	1	0	16,01782535	0,913162942
200319	2	6	13	14,19380783	5,326082383	0,91518524	1	6,124361562	6,592529495	0,991441804	656,1487241	1	1613,468864	560	360	1	0	13,51371708	0,912688652
200319	2	6	14	14,25449283	6,283323509	0,93950496	1	6,331611625	5,02898612	0,974707694	426,070411	1	963,7691432	560	360	1	0	14,28433148	0,943041664
200319	2	6	15	15,79783479	5,535310126	0,918335976	1	6,283977054	5,449725382	0,983184353	299,6770269	1	1314,3759	560	360	1	0	15,45562673	0,909485992
200319	2	6	16	20,96267762	4,593980891	0,891765843	NaN	4,513825509	7,785366038	0,978442682	237,1470248	1	583,0685548	560	360	NaN	0	18,4911155	0,900673583
200319	2	6	17	17,59136297	4,637080183	0,912453345	NaN	5,896059223	5,256355618	0,984908777	664,268535	2	809,8168284	560	360	NaN	0	13,73903301	0,925117878
200319	2	6	18	17,70149866	6,626623667	0,899348965	0	6,584781606	6,487709497	0,98406257	343,4271205	1	1148,808597	560	360	0	0	16,73550606	0,893699995
200319	2	6	19	15,48813866	6,197252125	0,931288416	1	6,721018056	6,017891572	0,987570326	598,7076972	1	1667,910294	560	360	1	0	15,41150775	0,952815488
200319	2	6	20	18,08092328	5,637066785	0,935726083	1	7,431532246	5,680761234	0,990532943	755,629625	2	2186,567161	560	360	1	0	14,70773366	0,931426932
200319	2	6	21	14,11509432	6,748747028	0,904275562	1	7,052024813	8,282779343	0,932121282	158,4627424	NaN	1106,275036	560	360	1	0	13,11072614	0,91913393
200319	2	6	22	15,9901912	5,157438319	0,930443951	NaN	5,434531231	8,027732851	0,851852081	358,6160581	NaN	432,3229269	560	360	NaN	0	15,2897874	0,912656034
200319	2	6	23	16,53851378	5,894129031	0,910413244	0	6,276874143	7,223554528	0,920307871	129,5874403	NaN	936,6509977	560	360	NaN	0	15,13275428	0,939028942
200319	2	6	24	20,27959001	6,745979207	0,922840124	0	6,690875694	6,597763514	0,980029631	73,69000927	0	1400,441616	560	360	0	0	18,14083855	0,921948631
200319	2	6	25	19,01435346	4,337863274	0,904478625	1	5,87734375	7,019661205	0,995634611	520,6058632	2	1195,497783	560	360	1	0	19,15841872	0,893425411
200319	2	6	26	17,70815355	5,238869605	0,925141892	1	6,926295125	5,872794234	0,982691787	598,0550282	2	1867,547763	560	360	1	0	18,81104133	0,944111344
200319	2	6	27	15,64658596	4,178526354	0,907346993	1	7,445768176	6,434317366	0,99106019	448,9630065	2	1378,315979	560	360	1	0	20,78469503	0,949079677
200319	2	6	28	17,84688269	4,278073691	0,93117785	NaN	NaN	8,505950189	0,958026991	1864,857572	NaN	1853,508883	560	360	1	0	NaN	NaN
200319	2	6	29	15,54412716	3,882177229	0,937929188	1	5,324787279	6,251852419	0,987234874	1042,066412	2	1077,930622	560	360	1	0	17,89704362	0,871850971
200319	2	6	30	14,6184065	5,618406494	0,815151598	1	5,73258946	5,838416427	0,995167455	675,2193756	1	1308,126062	560	360	1	0	17,00014001	0,852476588
200319	2	6	31	16,44216406	4,789632081	0,779552589	NaN	5,044996566	15,03424161	0,269016117	467,3746839	NaN	433,6039045	560	360	1	0	16,48089296	0,791777742
200319	2	6	32	16,30661175	5,835342121	0,905436463	1	6,326282833	6,397182	0,98287818	482,3859496	1	1609,700573	560	360	1	0	17,50061023	0,892007236
200319	2	6	33	18,39604108	4,734182885	0,955287058	1	5,822463574	5,898664719	0,989625185	585,7356124	2	1317,135941	560	360	1	0	19,11686423	0,947203158
200319	2	6	34	17,95414198	5,872807093	0,895156861	NaN	6,025770307	6,045015803	0,971895905	309,9263596	1	1061,862822	560	360	NaN	0	17,81066227	0,890272962
200319	2	6	35	NaN	NaN	NaN	1	NaN	NaN	NaN	NaN	NaN	NaN	560	360	NaN	0	NaN	NaN
200319	2	6	36	16,94203217	5,79611251	0,918551519	1	5,692862502	6,257332557	0,985581144	759,4862092	1	2177,952464	560	360	1	0	16,83695909	0,915076698
200319	2	6	37	15,0004639	5,924411223	0,926047547	1	5,971984297	7,535052939	0,987933048	434,2347339	NaN	960,3257452	560	360	1	0	15,85029314	0,937981559
200319	2	6	38	18,73713071	5,683618696	0,922401427	1	6,331776195	5,694114523	0,981751943	115,5600858	1	1979,148298	560	360	1	0	17,68832691	0,921558574
200319	2	6	39	18,40692122	6,522300239	0,905913618	1	6,943491883	12,61789813	0,836559362	282,9347455	1	2141,522564	560	360	1	0	17,7796063	0,947308415
200319	2	6	40	14,98732148	5,82760658	0,900252017	0	6,974021544	5,986411954	0,983709998	64,15527453	1	1539,131728	560	360	0	0	13,54835911	0,930078226
200319	2	6	41	14,60304076	4,129210249	0,945871147	1	5,974876485	5,22804843	0,996064222	1230,958083	2	2440,303768	560	360	1	0	14,04924457	0,959752352
200319	2	6	42	15,1120961	6,635182606	0,860885161	0	6,387855339	5,253782229	0,985931064	129,9561837	1	1550,258979	560	360	0	0	14,75235948	0,893614852
200319	2	6	43	14,28455386	6,341210487	0,948909572	1	5,578700989	5,311132611	0,990170523	300,1780037	1	1217,901736	560	360	1	0	14,6372701	0,90052851
200319	2	6	44	17,41331917	6,326471938	0,925402143	0	7,137561102	6,780852794	0,988040191	355,6326879	1	1113,454875	560	360	NaN	0	16,81061919	0,953195472
200319	2	6	45	17,10589722	5,029889889	0,914701568	NaN	6,349406492	6,298499482	0,992379862	401,3511281	2	1094,747692	560	360	NaN	0	16,92648841	0,934678781
200319	2	6	46	15,85939654	4,184605081	0,904478364	NaN	6,034876692	8,47505021	0,976003123	351,5018913	NaN	898,4466558	560	360	1	0	18,10048758	0,914371578
200319	2	6	47	18,95838563	4,582825122	0,922468615	1	6,725042443	5,677293005	0,993708255	626,0713387	2	1513,358826	560	360	1	0	18,99637907	0,934507205
200319	2	6	48	14,32998728	3,991686896	0,931138078	1	6,877805853	5,981564431	0,98924521	1014,252359	2	1349,651338	560	360	1	0	14,44035342	0,931353574
200319	2	6	49	14,64438962	6,780771471	0,939396487	NaN	6,643001744	5,845443273	0,989954137	415,6310426	1	1937,859749	560	360	1	0	14,22265529	0,931467713
200319	2	6	50	15,02042059	4,60689217	0,92556208	1	6,489443936	5,250904061	0,98605791	766,1460302	2	1761,128454	560	360	1	0	14,45080368	0,878925486
200319	2	6	51	16,31311344	4,526345758	0,932870323	1	5,848825168	6,546492101	0,995891902	520,8840191	2	1566,542686	560	360	1	0	13,59045836	0,93166692
200319	2	6	52	17,50749401	4,536295347	0,881781799	0	6,67553836	7,246922887	0,976852558	158,169807	0	1253,354305	560	360	0	0	15,64273864	0,916528945
200319	2	6	53	17,04079728	4,680453522	0,943259704	1	5,980922195	5,678294741	0,994688486	710,6578056	2	2245,407737	560	360	1	0	17,85203021	0,886278183
200319	2	6	54	18,45171536	6,386034019	0,933417368	0	6,097090794	6,868582979	0,968787236	227,7511232	0	1315,334951	560	360	0	0	18,62734032	0,927118425
200319	2	6	55	18,6483358	5,574130357	0,887870181	1	6,333519755	5,903029207	0,991742547	904,7529414	1	2193,583609	560	360	1	0	18,19427998	0,922961618
200319	2	6	56	18,79948274	5,710345852	0,897754894	1	7,183178101	6,111049234	0,984599342	231,6162823	2	1246,235644	560	360	1	0	19,04837708	0,940117568
200319	2	6	57	18,7623764	6,702094822	0,921868238	NaN	6,737542177	5,732345103	0,958294375	235,3085099	1	1125,141764	560	360	0	0	19,4067463	0,921105402
200319	2	6	58	19,33411628	4,788871229	0,886985857	NaN	6,088449583	17,10718582	0,582328944	293,3077581	NaN	319,2472872	560	360	NaN	0	18,56217798	0,859964446
200319	2	6	59	18,98626222	6,124551208	0,923063342	NaN	6,286785267	6,40929911	0,994435	269,5003516	1	1134,428982	560	360	1	0	19,17078362	0,920997583
200319	2	6	60	16,89094646	3,332742692	0,936716068	NaN	6,721650659	5,037133857	0,981788919	804,3440183	2	594,785122	560	360	NaN	0	20,30352087	0,931176301
200319	2	6	61	19,60291188	6,725042001	0,924042741	1	7,128166653	5,933142317	0,990781579	845,1691506	1	1115,838464	560	360	1	0	19,40198524	0,966535728
200319	2	6	62	19,15480485	5,191845018	0,936784311	1	6,882509796	7,196421992	0,996183714	499,414406	2	927,072686	560	360	1	0	18,46735471	0,94507268
200319	2	6	63	19,09040696	6,026688859	0,902855572	1	5,985621607	5,88363147	0,947920935	143,2922849	NaN	618,1615767	560	360	1	0	16,44730358	0,889248187
200319	2	6	64	17,58664715	3,73086188	0,916981021	NaN	6,67025687	12,32973916	0,948628855	297,2618652	NaN	371,2158498	560	360	NaN	0	19,23634755	0,909116944
200319	2	6	65	19,75847962	6,992049867	0,92496243	1	6,893705608	5,994086569	0,998431812	398,9713508	1	1279,289112	560	360	1	0	20,46666783	0,787721912
200319	2	6	66	13,05584363	9,892183916	0,769630386	NaN	NaN	8,560273525	0,970251186	202,7240155	1	863,1869851	560	360	NaN	0	NaN	NaN
200319	2	6	67	20,5643095	6,485235664	0,935736792	NaN	6,630607401	7,504014198	0,968874564	308,5014877	1	820,6500796	560	360	1	0	19,19391178	0,915241552
200319	2	6	68	16,91488992	6,039648331	0,909800299	0	5,996054972	12,90699842	0,976647426	66,49747803	0	985,5176545	560	360	0	0	16,26449858	0,917214875
200319	2	6	69	14,19792977	4,745150205	0,92396835	1	6,403068741	5,845453181	0,981066112	784,3950387	2	1157,055741	560	360	1	0	14,36367313	0,937285851
200319	2	6	70	18,93943392	6,565195771	0,924086311	NaN	7,119115754	5,578542566	0,986230815	381,5872421	1	1410,328102	560	360	1	0	16,85730645	0,907766973
200319	2	6	71	18,66823094	6,683682402	0,885392771	1	6,495156825	7,681185269	0,917346058	388,2266453	1	1585,237721	560	360	1	0	18,63847323	0,949689929
200319	2	6	72	NaN	NaN	NaN	NaN	11,10900228	NaN	NaN	NaN	NaN	NaN	560	360	NaN	0	14,00910106	0,776419961
200319	2	6	73	17,31069783	6,340595024	0,947909391	1	7,352587567	5,650823371	0,990040623	579,2495243	1	1960,035191	560	360	1	0	16,90023762	0,935961653
200319	2	6	74	20,50449892	5,030242776	0,86745643	NaN	5,980623865	6,465991304	0,968906621	211,4529712	NaN	796,3409435	560	360	1	0	17,86557223	0,915718261
200319	2	6	75	19,00291897	6,732134448	0,913474536	NaN	8,26229082	6,032994359	0,977862394	176,1493527	1	1440,48732	560	360	1	0	18,25513794	0,926128869
200319	2	6	76	19,74285134	5,18166174	0,912517161	1	6,367828635	6,143518685	0,994928819	387,6498696	2	1354,60567	560	360	1	0	19,63217136	0,960824231
200319	2	6	77	17,33416407	3,485316303	0,908806121	1	7,208951938	5,748435756	0,989963685	564,4661225	2	879,6994732	560	360	1	0	19,61739533	0,937979015
200319	2	6	78	14,65458341	6,673824814	0,927769928	1	7,674806147	7,89630455	0,97984248	151,316246	1	672,7272709	560	360	1	0	14,66573536	0,963771327
200319	2	6	79	NaN	NaN	NaN	NaN	NaN	NaN	NaN	NaN	NaN	NaN	560	360	NaN	0	NaN	NaN
200319	2	6	80	18,06245255	5,185740973	0,911424997	1	7,082013303	5,705183541	0,993855994	299,4819327	2	1413,611803	560	360	1	0	15,93771935	0,915820748
200319	2	6	81	19,95723293	6,482368068	0,916266357	1	7,276576376	6,563108328	0,980297563	356,3288071	1	2114,474003	560	360	1	0	16,75095816	0,921640304
200319	2	6	82	13,81870647	4,65671046	0,954178756	1	7,443361058	6,615308751	0,987955594	504,615945	2	818,459441	560	360	1	0	15,47598801	0,962430231
200319	2	6	83	16,24360989	4,281436982	0,907922083	1	6,642474603	5,519653358	0,993506783	1261,688654	2	1123,786443	560	360	1	0	16,88271184	0,952397827
200319	2	6	84	19,65278973	4,079316108	0,901461704	NaN	6,332688413	6,87770672	0,68706065	386,3069748	NaN	440,0152936	560	360	NaN	0	19,1104977	0,923956087
200319	2	6	85	14,98488894	5,928211314	0,911252922	1	-6,773272865	5,29763162	0,993602479	336,2346707	1	1211,205133	560	360	1	0	15,85333685	0,97366118
200319	2	6	86	15,73866908	4,479415734	0,903670353	1	6,930924939	6,171440623	0,953260983	1127,937396	NaN	583,5442101	560	360	1	0	19,01436514	0,929023028
200319	2	6	87	13,85321738	5,571513356	0,916278925	0	5,538281747	14,8308514	0,832996765	94,04149973	0	850,0044276	560	360	0	0	13,68354372	0,843648761
200319	2	6	88	16,60413574	5,632551364	0,897661006	0	5,684317263	7,724562488	0,970254456	42,45451164	0	951,0213528	560	360	0	0	16,54781017	0,868413511
200319	2	6	89	17,75563819	5,680888741	0,926905077	0	5,667694603	4,577150347	0,944396432	74,02252479	0	803,4361698	560	360	0	0	18,44457688	0,930032775
200319	2	6	90	18,69739466	5,429907126	0,876718553	0	6,73403169	5,934561824	0,967270982	150,2946747	0	879,0244245	560	360	0	0	17,11189606	0,86794185
200319	2	6	91	13,7362816	5,000634621	0,81902137	0	NaN	9,029003299	0,995250843	130,9901941	0	1025,772953	560	360	0	0	NaN	NaN
200319	2	6	92	15,1977629	4,225791967	0,888155755	0	4,17919482	7,914707909	0,908118431	133,6312593	0	746,7483874	560	360	0	0	14,75205717	0,89630969
200319	2	6	93	14,19172186	5,728080474	0,873308564	0	5,428417294	15,30887113	0,970722465	29,78621737	0	679,7301051	560	360	0	0	15,10185941	0,871791587
200319	2	6	94	14,75297473	6,781903179	0,921115176	0	6,578417979	8,268101806	0,992309476	118,4720303	1	1318,898496	560	360	0	0	14,55749792	0,91778868
200319	2	6	95	16,30011962	5,639862028	0,929301526	0	5,827078455	7,351559958	0,98898087	65,87332615	0	811,6364948	560	360	0	0	14,68845701	0,919761011
200319	2	6	96	19,39742638	4,929777599	0,900173372	0	4,825155215	6,272768998	0,975227284	75,31022907	0	940,5046708	560	360	0	0	17,80083765	0,901204207
200319	2	6	97	15,7920916	6,728333336	0,874213693	0	6,623319421	6,289704335	0,962299101	111,3919829	1	813,5554335	560	360	0	0	16,19986861	0,856923444
200319	2	6	98	18,81182348	6,320475149	0,863868879	0	6,28832557	13,38923561	0,905141174	117,1416201	0	595,2123718	560	360	0	0	19,04745312	0,876201187
200319	2	6	99	19,00813988	5,626180659	0,953317453	1	5,687130995	9,088735347	0,961103301	171,9767133	0	687,1020839	560	360	1	0	17,75501724	0,933883349
200319	2	6	100	15,29882105	6,932069669	0,823997747	0	7,036933505	20,24010293	0,817443537	221,2426214	0	560,099176	560	360	0	0	14,7096263	0,799997136
200319	2	6	101	15,50473196	5,423270086	0,898701614	0	5,374723207	8,325792721	0,905368249	250,1618681	0	631,9626712	560	360	0	0	13,56141788	0,90431507
200319	2	6	102	15,21460054	5,139780266	0,838947376	0	4,792054005	8,543678283	0,933148933	46,54938507	0	523,559724	560	360	0	0	13,33630785	0,840378748
200319	2	6	103	18,75371199	7,290540291	0,909141675	0	7,436228936	6,601604671	0,961646128	177,5188799	0	1034,768713	560	360	0	0	19,92190036	0,915882991
200319	2	6	104	17,38472872	7,343370406	0,927849721	0	7,19341427	7,785431437	0,984151597	127,3624267	0	1095,01039	560	360	0	0	16,33175626	0,92713073
200319	2	6	105	13,75199339	5,675771675	0,818517981	0	6,086227666	6,593576263	0,989810144	104,2160448	NaN	549,8688921	560	360	0	0	14,654004	0,927280885
200319	2	7	1	19,25298349	5,97913663	0,956368583	1	6,450705475	5,396591597	0,996452498	366,6375557	1	2264,85708	560	360	1	0	15,98603919	0,891804607
200319	2	7	2	18,96171706	5,881180091	0,943296556	0	5,891969104	5,052446105	0,960089548	260,5158517	1	1666,577053	560	360	0	0	17,87085808	0,94405302
200319	2	7	3	14,5590927	6,477498258	0,867551876	0	6,615449396	5,532070627	0,963853241	231,4391153	NaN	1564,251708	560	360	0	0	14,61111069	0,857495354
200319	2	7	4	16,0645337	5,243152069	0,943630975	1	6,48505105	5,646999831	0,992135384	685,7365792	2	2846,296436	560	360	1	0	15,25056797	0,951618351
200319	2	7	5	14,74457956	6,483042112	0,938588876	0	6,693526342	6,769299641	0,979856687	97,95220152	0	1452,896377	560	360	0	0	13,96647367	0,936327497
200319	2	7	6	14,00272723	5,633541243	0,954746324	1	7,082549741	5,435438112	0,994818048	583,5622988	2	2595,514265	560	360	NaN	0	14,04774569	0,957472628
200319	2	7	7	15,39286998	6,507130016	0,929232967	1	6,915657497	5,356890673	0,99148621	388,2303154	1	1833,65761	560	360	1	0	14,2156575	0,943970858
200319	2	7	8	17,6561462	5,182365202	0,932866153	1	6,233845511	5,533390813	0,993976561	416,5147714	2	2520,376906	560	360	1	0	15,39930955	0,877799174
200319	2	7	9	19,60282888	6,116933909	0,913533242	0	6,180442763	6,978104316	0,991773892	59,03927858	1	1128,008769	560	360	1	0	18,95737477	0,919459777
200319	2	7	10	19,3637671	4,807321774	0,96582151	1	6,72719331	6,197499573	0,988750256	1019,005495	2	2093,71384	560	360	1	0	16,00101367	0,904196867
200319	2	7	11	18,98130464	6,744484111	0,931084007	1	6,590609496	5,263275378	0,989357724	454,7201306	1	1659,700704	560	360	1	0	17,44228002	0,886519624
200319	2	7	12	18,32483245	6,542199228	0,945099931	NaN	6,820989414	6,962741906	0,840782755	441,0155293	1	1202,74532	560	360	1	0	18,91162565	0,943829469
200319	2	7	13	17,84692281	6,17601079	0,93467139	1	6,62657908	7,759992621	0,98569187	345,4015349	1	1716,12232	560	360	1	0	19,61097625	0,960122427
200319	2	7	14	18,24083834	5,646123036	0,929433215	1	6,996311458	5,275159625	0,991523222	737,5225816	2	2313,06894	560	360	1	0	13,96138436	0,917320393
200319	2	7	15	13,50064188	4,641030432	0,903151392	NaN	4,625297474	5,472041588	0,870183296	238,0738166	NaN	349,5405154	560	360	NaN	0	13,49802948	0,898163892
200319	2	7	16	17,0340739	5,690696397	0,924826567	1	7,538409255	5,600212014	0,992801731	572,7559164	1	1575,344066	560	360	1	0	14,20906718	0,942471169
200319	2	7	17	18,6022384	6,424904595	0,935523874	1	7,092402347	6,153764473	0,996855682	601,9606876	1	1367,626961	560	360	1	0	15,14944839	0,944739694
200319	2	7	18	19,20674001	5,34281469	0,926879873	1	5,581078767	5,900307088	0,995603009	350,8363872	2	1725,445156	560	360	1	0	18,95942653	0,908630246
200319	2	7	19	19,24601464	5,776192872	0,879571761	1	6,685385324	6,274410015	0,984072456	126,2302813	1	1731,151235	560	360	1	0	17,63628784	0,909040744
200319	2	7	20	19,40719552	4,542450285	0,9385026	1	6,929088683	6,688609264	0,99217055	907,8829091	2	1798,829587	560	360	1	0	17,10581229	0,917112162
200319	2	7	21	19,58720338	4,740386022	0,96016293	1	6,933872821	5,500560638	0,996508451	860,1912492	2	2253,772129	560	360	1	0	18,40797152	0,966165522
200319	2	7	22	18,86488817	6,07887014	0,8905231	NaN	6,976842546	5,724021053	0,994254778	215,2324984	1	2163,823948	560	360	1	0	20,1491633	0,949361874
200319	2	7	23	19,44823292	6,478736291	0,943987479	1	7,12869584	6,120922084	0,989770655	446,5197902	1	2143,907878	560	360	1	0	18,40076915	0,931260673
200319	2	7	24	19,20615218	5,625250684	0,866754486	NaN	5,633119798	6,026777854	0,979120784	328,5082299	1	1904,682333	560	360	1	0	19,99303254	0,87340268
200319	2	7	25	17,39001286	5,841600427	0,911064159	NaN	6,92212235	5,686691877	0,994795981	484,0840849	1	1473,671584	560	360	NaN	0	13,79374777	0,933174879
200319	2	7	26	19,30935979	4,942593577	0,933816868	1	6,572908383	6,859410381	0,970634757	931,4489456	2	1432,460766	560	360	1	0	14,84324821	0,909928992
200319	2	7	27	18,17796231	4,222037599	0,900940267	NaN	3,727587152	25,5357411	0,491526237	272,4428629	NaN	220,3199076	560	360	NaN	0	17,57241277	0,935942029
200319	2	7	28	15,34416247	4,719202002	0,916585086	NaN	5,683458438	4,894073454	0,995517838	560,2121146	2	835,3536758	560	360	1	0	14,93817134	0,930980039
200319	2	7	29	15,17586103	3,799502785	0,883702472	NaN	7,608832439	144,4719047	-2,54E-05	415,3971444	NaN	407,2794206	560	360	NaN	0	18,6663773	0,965711309
200319	2	7	30	13,7065708	6,033679586	0,911708003	1	6,632766271	5,421057082	0,994067525	204,9459991	2	2048,33205	560	360	1	0	17,00837278	0,940213383
200319	2	7	31	20,06671597	5,978189598	0,921020581	NaN	5,926784112	7,193840913	0,997729359	79,30774972	1	1846,212135	560	360	NaN	0	19,31088396	0,922259232
200319	2	7	32	18,31710808	4,837163179	0,879667623	NaN	6,670052235	7,490922164	0,853646708	368,8163515	NaN	719,6040264	560	360	NaN	0	19,25289913	0,937006378
200319	2	7	33	19,43368345	5,902072206	0,912182878	1	5,875932388	5,599111461	0,965626509	145,7068627	1	1903,029082	560	360	1	0	19,06385036	0,918819342
200319	2	7	34	16,59853724	5,720648253	0,90490035	1	6,434613929	7,265463076	0,9949878	312,5919656	1	903,2708335	560	360	1	0	15,91243945	0,895027853
200319	2	7	35	15,44669082	5,977480644	0,903061468	0	6,129181481	5,240535755	0,96503392	106,3468219	1	2438,581312	560	360	1	0	15,19511793	0,897409004
200319	2	7	36	15,84758366	3,594158466	0,950557455	NaN	7,340888127	5,52238874	0,96902897	735,7480428	2	1681,870083	560	360	1	0	18,68703078	0,927426988
200319	2	7	37	15,77151117	7,144904776	0,939878129	1	7,327096411	5,897827029	0,992485418	306,2506931	1	3445,815448	560	360	1	0	14,70221276	0,93028598
200319	2	7	38	19,79711123	5,221109122	0,939520204	1	6,792734536	5,77912247	0,992771058	906,3180302	2	3735,825834	560	360	1	0	18,92896803	0,899617231
200319	2	7	39	18,85253271	6,757191917	0,9229999	NaN	6,442173196	5,459468811	0,99219302	105,7430092	1	2116,181348	560	360	1	0	19,29334787	0,919547193
200319	2	7	40	18,51565548	3,248097513	0,946527443	1	7,279564888	5,3523533	0,99430173	656,7936826	2	2787,016387	560	360	1	0	15,35596922	0,945879222
200319	2	7	41	19,90128811	5,731628842	0,897420909	0	5,729705023	6,77515351	0,989393474	134,6969714	0	1708,261211	560	360	0	0	19,2040934	0,893441186
200319	2	7	42	16,00092622	6,220522733	0,939605368	1	7,131987014	8,262000899	0,994290066	212,684636	1	2153,849628	560	360	1	0	14,21674098	0,941498107
200319	2	7	43	13,98639002	2,913609979	0,90581208	NaN	7,110141715	6,073238057	0,970695297	540,0146234	2	1229,557231	560	360	1	0	19,71014172	0,959598751
200319	2	7	44	17,19524513	6,612990812	0,955016353	1	6,604611516	7,305742777	0,957420293	176,0578087	1	1555,612024	560	360	1	0	16,0401693	0,948264231
200319	2	7	45	15,40218027	3,029511759	0,952615293	NaN	6,311083227	5,13553669	0,945619118	490,6620252	2	763,3265832	560	360	NaN	0	14,55073991	0,972949627
200319	2	7	46	14,6886776	6,311322401	0,960233106	1	7,342266173	8,581552117	0,993342356	485,035934	2	2067,894251	560	360	1	0	14,02031766	0,934394478
200319	2	7	47	16,75579366	4,777929116	0,94912566	1	6,783351127	6,009324278	0,995738679	338,6100074	2	1806,855737	560	360	1	0	16,52588504	0,956499577
200319	2	7	48	16,09811219	3,823649291	0,932136911	NaN	6,936282855	5,406534331	0,976397189	655,5945856	2	967,8617235	560	360	NaN	0	18,18629365	0,962122494
200319	2	7	49	13,63658061	6,583804674	0,9185297	1	7,028805393	5,83231922	0,991166316	457,2944752	1	1954,679602	560	360	1	0	14,60031455	0,903557727
200319	2	7	50	15,17547623	5,898244521	0,904132446	1	6,436295483	5,928328283	0,986126444	705,4912894	1	1590,114134	560	360	1	0	15,50434607	0,937531861
200319	2	7	51	16,85005461	6,291080086	0,904547389	1	6,094198123	6,437637038	0,969987225	71,09442248	1	1518,333965	560	360	1	0	17,17322168	0,94100953
200319	2	7	52	17,14281272	3,081242259	0,943187664	NaN	NaN	5,881377289	0,98671491	579,1014965	2	770,2722915	560	360	NaN	0	NaN	NaN
200319	2	7	53	19,11034813	6,122879849	0,952150969	0	5,951273134	5,969848425	0,992545685	45,39488484	1	1056,237719	560	360	NaN	0	19,49797377	0,94969744
200319	2	7	54	19,55690632	6,780369831	0,965218468	1	6,720862522	5,420164064	0,993043952	318,8514587	1	2063,612675	560	360	1	0	18,40560471	0,948538621
200319	2	7	55	17,6493549	4,781467216	0,904065691	1	NaN	5,939165415	0,993846411	275,061141	NaN	1515,684354	560	360	1	0	NaN	NaN
200319	2	7	56	12,60072423	6,327908582	0,921637973	1	6,959191308	6,732444175	0,994700797	165,551299	1	1840,436089	560	360	1	0	13,13377025	0,934139932
200319	2	7	57	14,45558407	4,27817158	0,920187887	NaN	6,929514312	17,61445733	0,089222878	377,6619031	NaN	532,3410199	560	360	NaN	0	18,90333137	0,952140112
200319	2	7	58	14,35010847	5,480794609	0,868169887	1	-6,531350261	5,69046524	0,980000762	344,0492957	1	1468,844652	560	360	1	0	13,90313997	0,899983145
200319	2	7	59	16,66534346	6,19846059	0,960220012	1	6,526689279	5,388950703	0,984226403	352,0434631	1	1496,840835	560	360	1	0	18,30675998	0,952084709
200319	2	7	60	18,31629989	4,355880632	0,906358009	NaN	6,514030146	6,396025973	0,987434215	245,2083519	NaN	555,7641246	560	360	NaN	0	20,81403015	0,899356936
200319	2	7	61	19,18815808	5,824339482	0,972478303	1	6,996095421	6,673261742	0,996813134	1290,324518	2	1669,029302	560	360	1	0	17,955402	0,966984225
200319	2	7	62	13,59342923	4,738283756	0,929159993	1	5,673334539	6,259235337	0,9950672	481,7644697	2	639,3622175	560	360	1	0	14,60182357	0,896889022
200319	2	7	63	17,40448578	5,037645667	0,92934302	1	6,814482132	7,644600678	0,983112081	291,974144	NaN	868,8170896	560	360	1	0	16,56764447	0,954684379
200319	2	7	64	16,13715849	3,287128616	0,968118814	1	7,750343118	5,560942584	0,991456329	565,7041373	2	1132,393879	560	360	NaN	0	14,63265807	0,973462328
200319	2	7	65	18,16752665	6,294991362	0,92700335	0	6,834208039	7,252842544	0,95480532	83,10242666	1	1118,253355	560	360	0	0	14,60963587	0,905320629
200319	2	7	66	13,34612968	3,783501767	0,945621514	NaN	7,031249206	6,317484052	0,991229607	617,0492904	2	1133,310424	560	360	1	0	14,30719781	0,95138058
200319	2	7	67	18,34519997	3,273866898	0,944832259	NaN	NaN	5,536528531	0,934498157	290,6156168	NaN	478,081988	560	360	NaN	0	NaN	NaN
200319	2	7	68	15,27745026	4,940822832	0,962854356	NaN	7,137554921	5,538378694	0,991451876	635,3383226	2	1767,622143	560	360	1	0	12,91068469	0,832514847
200319	2	7	69	15,49038877	6,231124337	0,882428238	1	8,030497884	6,641922006	0,993194833	90,17272989	1	841,6193445	560	360	1	0	15,21574211	0,958544568
200319	2	7	70	16,64243677	7,484527302	0,9644547	1	7,487868543	6,838634901	0,975652673	108,669914	1	1682,21625	560	360	1	0	18,35636253	0,96421365
200319	2	7	71	19,78448437	3,762403652	0,95162102	NaN	6,351718763	6,065348325	0,992366742	485,810101	2	1376,85922	560	360	NaN	0	18,11326007	0,920324395
200319	2	7	72	18,78548302	6,109177381	0,940369547	NaN	5,977220597	5,254462471	0,962349938	117,7137101	1	1006,546042	560	360	1	0	18,8227794	0,938437863
200319	2	7	73	17,58561242	4,74055431	0,90649349	NaN	6,942458784	7,4270701	0,987232709	191,7776586	2	1207,914974	560	360	1	0	18,49266455	0,956118769
200319	2	7	74	15,19930921	4,721718712	0,940255431	NaN	4,966376084	6,660941	0,98605773	55,24832041	0	913,8552249	560	360	0	0	15,05728731	0,929185828
200319	2	7	75	14,83646261	6,704259388	0,863915901	1	7,756229616	6,684101626	0,986221	238,7729083	1	1223,012835	560	360	1	0	13,996581	0,923041558
200319	2	7	76	14,69589751	6,304102494	0,832961417	NaN	6,806247205	5,603384685	0,954345281	87,31349226	1	692,5417328	560	360	1	0	14,17115185	0,901680713
200319	2	7	77	17,74332196	6,67320369	0,902613916	1	7,196507363	8,171834573	0,992043415	205,9574166	1	1026,045149	560	360	1	0	15,76437309	0,971896758
200319	2	7	78	18,16173018	5,971626229	0,93781741	1	6,037616148	5,562103775	0,98947228	444,9990911	1	608,1236321	560	360	1	0	15,11733117	0,966863022
200319	2	7	79	18,90533501	5,437763551	0,921914193	0	6,137908524	9,405827671	0,878225881	159,7435491	0	1472,206669	560	360	0	0	18,20743921	0,895326059
200319	2	7	80	19,70080155	4,734455262	0,883000707	0	NaN	4,635252588	0,806405065	41,58169755	0	917,4839032	560	360	0	0	NaN	NaN
200319	2	7	81	18,84468007	5,874706881	0,869429749	NaN	6,96596429	8,170207125	0,992387501	73,74960207	1	953,45162	560	360	NaN	0	16,26596429	0,931276667
200319	2	7	82	14,97618527	6,315617389	0,831215548	NaN	6,280561753	5,812022362	0,950500093	82,10246277	0	843,0020785	560	360	0	0	15,05023038	0,862888551
200319	2	7	83	12,77056927	5,587207557	0,934055626	0	5,87272672	8,828144255	0,878330252	199,1991659	0	928,6553977	560	360	0	0	12,66609645	0,914745528
200319	2	7	84	15,85401815	4,980062455	0,872431513	1	4,743633453	5,731925388	0,941813699	80,58475462	0	1009,664386	560	360	1	0	14,88550856	0,880759493
200319	2	7	85	18,99150903	6,4304353	0,896088478	0	6,63118828	16,31782079	0,84567034	151,5337177	0	1489,906063	560	360	0	0	17,39853167	0,912070161
200319	2	7	86	19,23874543	5,880237684	0,895095404	0	5,736928125	6,104469198	0,967630473	195,5767867	0	977,480144	560	360	0	0	17,91357366	0,888945237
200319	2	7	87	19,35773702	6,271446714	0,906009261	0	6,126097446	5,737257112	0,944236909	149,3456025	0	1290,392273	560	360	NaN	0	19,00223893	0,912079473
200319	2	7	88	14,69056701	5,809432983	0,902562483	0	5,812560832	6,726738634	0,915689691	84,1242109	0	573,0148174	560	360	0	0	14,13550732	0,900269747
200319	2	7	89	15,55936735	4,780957025	0,922085422	1	4,930954015	7,759991033	0,965106453	100,6219171	NaN	787,7349281	560	360	1	0	15,6055698	0,940035361
200319	2	7	90	17,54540143	6,080391918	0,893597736	0	5,932051906	6,350337907	0,994176527	53,76618358	0	590,2600316	560	360	0	0	18,29110024	0,891108136
200319	2	7	91	13,73435029	5,473355248	0,930682914	0	5,382320931	6,387277692	0,959825612	83,5663147	0	629,8395506	560	360	0	0	12,75929316	0,926425186
200319	2	7	92	19,59317579	6,406824209	0,903733414	0	6,6379216	8,738197538	0,931102839	72,03582716	0	669,866889	560	360	0	0	18,50441524	0,932362503
200319	2	7	93	20,24196262	6,175064881	0,892893468	1	6,270916309	6,27408798	0,986144963	99,69307058	1	734,374932	560	360	NaN	0	20,75060957	0,91127329
200319	2	7	94	13,36108513	5,869980393	0,871436067	NaN	5,820186689	7,221254712	0,981338281	101,1707502	NaN	443,9200538	560	360	NaN	0	14,39543625	0,871087578
200319	2	7	95	14,36383206	6,575957709	0,928237913	NaN	6,944083759	6,456650986	0,953345534	43,55848307	NaN	547,7244718	560	360	NaN	0	12,97950847	0,909038831
200319	3	0	1	19,37083355	7,695273215	0,929161771	NaN	7,637966303	7,299509084	0,981126454	75,34169761	2	1191,576059	280	270	NaN	0	19,81632926	0,93418792
200319	3	0	2	19,98155271	3,150034617	0,943809999	NaN	8,340964318	4,888370948	0,988189651	793,0337101	1	1137,557234	280	270	1	0	15,91594571	0,959794351
200319	3	0	3	20,08542492	8,029770503	0,972327189	1	7,984732196	7,289088825	0,92497441	309,3353603	NaN	1986,480534	280	270	1	0	18,04191749	0,971779293
200319	3	0	4	16,81222566	7,225253594	0,945459141	0	7,82916792	11,97654379	0,986220485	87,9358604	1	2077,852581	280	270	0	0	15,31444807	0,955409785
200319	3	0	5	18,07182072	7,528179283	0,95221968	NaN	7,459795768	7,116802693	0,990590567	22,87595487	1	1556,900038	280	270	1	0	17,84020422	0,982387431
200319	3	0	6	14,52394855	7,554640514	0,936563384	0	7,466805273	7,967067013	0,967431021	80,9505991	2	1495,451092	280	270	NaN	0	13,94245872	0,916421422
200319	3	0	7	17,91441135	5,532057122	0,977764848	1	8,158791164	5,574308614	0,991989444	1176,826029	2	2686,600913	280	270	1	0	19,15879117	0,970563009
200319	3	0	8	14,43126165	4,493277647	0,973589812	1	7,551274898	5,657774143	0,998176429	691,5573652	2	1663,051895	280	270	1	0	14,70029565	0,939872963
200319	3	0	9	15,2442496	6,804052848	0,977155692	1	7,405296338	6,983967796	0,997376049	797,0524264	2	1696,329353	280	270	1	0	14,39968654	0,962110722
200319	3	0	10	14,98526262	6,728039591	0,951365073	1	8,205944471	7,082014066	0,9955825	580,0535756	2	1890,640831	280	270	1	0	14,01353614	0,957882427
200319	3	0	11	15,31291788	2,832953679	0,96299994	NaN	7,841363405	5,685082781	0,993450312	1049,304661	2	1315,785401	280	270	1	0	14,60989512	0,971081241
200319	3	0	12	15,88106057	5,828703114	0,970235988	1	5,477069526	5,818105542	0,996980635	568,1203863	1	2327,727674	280	270	1	0	14,64648955	0,833571909
200319	3	0	13	17,90737169	7,119939956	0,961884821	1	7,285551203	6,969811012	0,973308715	307,7189123	1	986,2321346	280	270	1	0	19,55728784	0,975102961
200319	3	0	14	20,3455472	6,473508254	0,797890019	1	8,310032444	14,80318059	0,976680339	461,778012	2	1207,096911	280	270	1	0	17,45307865	0,896991091
200319	3	0	15	14,97699957	5,540986058	0,961558135	1	7,613792195	5,749908045	0,992422974	400,9828043	1	1689,053975	280	270	1	0	15,4137922	0,958922571
200319	3	0	16	13,61400364	6,727295082	0,878036076	1	7,20863561	8,212184682	0,974415148	183,6386046	2	1010,127624	280	270	1	0	14,33080927	0,962958681
200319	3	0	17	14,45128712	5,120032738	0,972753136	1	7,563060791	5,666597905	0,994579985	796,275427	2	1906,836348	280	270	1	0	16,03677048	0,975930683
200319	3	0	18	18,48100404	6,533984422	0,962254107	1	7,297447884	7,259386452	0,991097854	276,5080266	2	1535,649833	280	270	1	0	17,16770985	0,977766748
200319	3	0	19	19,45150729	5,096924921	0,985546144	1	6,887338786	5,32113227	0,995740717	999,4000663	1	1603,599452	280	270	1	0	18,09530591	0,983844314
200319	3	0	20	15,2055773	6,516353415	0,983081458	1	7,425260306	5,421027373	0,995051499	568,1562371	1	1372,790049	280	270	1	0	18,18746781	0,982551934
200319	3	0	21	15,45076458	6,596996256	0,936736501	1	7,283904278	6,454549414	0,993543446	471,425803	1	827,6446021	280	270	1	0	15,24810321	0,96749319
200319	3	0	22	18,12545793	6,836533454	0,962021797	1	6,692062106	5,811198674	0,984942897	256,8012296	0	907,728546	280	270	1	0	18,20793786	0,93692481
200319	3	0	23	15,47766972	7,08838566	0,948816227	1	7,174604163	8,477791274	0,988134485	222,9355367	2	740,8762171	280	270	1	0	14,94490752	0,973753423
200319	3	0	24	13,87036341	6,242890926	0,927742118	1	7,126659395	5,626144476	0,990784461	409,1072645	1	1286,069869	280	270	1	0	14,88785911	0,949992501
200319	3	0	25	17,93880087	6,79703817	0,959883897	NaN	7,658801697	8,225584222	0,967319762	127,6809811	2	970,0025972	280	270	NaN	0	17,63245766	0,943528012
200319	3	0	26	18,09636706	3,535471673	0,952044206	1	7,235583129	5,304222876	0,995132989	1180,432048	2	1140,176974	280	270	1	0	19,3295153	0,969737918
200319	3	0	27	20,3460101	2,666043267	0,971316749	1	7,343437035	14,44425751	0,938365155	516,0262207	1	1197,749453	280	270	1	0	15,9170059	0,977336654
200319	3	0	28	13,74516801	7,176380616	0,941872249	NaN	7,233997292	6,874590465	0,982755628	278,1615074	NaN	1021,219945	280	270	1	0	13,71235979	0,946313787
200319	3	0	29	19,6031639	5,232930168	0,814863159	NaN	5,779265954	7,551344208	0,97841376	265,8700255	NaN	652,1247181	280	270	1	0	18,25090152	0,849815153
200319	3	0	30	15,50596018	6,936667252	0,920868221	NaN	7,44260118	9,890682777	0,994184778	183,8710472	2	861,6689722	280	270	NaN	0	16,10724681	0,93159484
200319	3	0	31	13,70087302	6,244278617	0,985282288	1	8,266410637	6,108545348	0,99323474	570,0577909	1	1415,204998	280	270	1	0	16,26641064	0,961574279
200319	3	0	32	19,56603556	7,279027929	0,968211057	1	8,225530895	6,7727643	0,991427481	671,4441898	2	1919,409392	280	270	1	0	18,38422952	0,986777173
200319	3	0	33	15,15567159	6,465128201	0,963252395	1	8,20571268	6,514383335	0,984742811	804,5084266	2	1006,732676	280	270	1	0	17,09428732	0,950349523
200319	3	0	34	16,94971085	5,88229405	0,963947266	1	7,471854557	5,621708609	0,988871557	371,0605534	1	941,9178472	280	270	1	0	14,66268032	0,969687401
200319	3	0	35	14,19137321	7,555223	0,974440929	0	7,526831323	9,071438906	0,954253913	103,5487635	2	1366,313244	280	270	NaN	0	15,02003299	0,981346635
200319	3	0	36	15,03991706	3,283011645	0,94198342	1	7,089934801	4,861272004	0,975538461	959,7935119	1	874,8166507	280	270	1	0	15,32900179	0,949238039
200319	3	0	37	16,34149128	7,17747047	0,957970853	0	7,526387121	11,21710481	0,971464147	286,2138005	1	1086,39876	280	270	0	0	15,99806051	0,970540146
200319	3	0	38	18,98391301	7,723799646	0,979403345	1	7,647785625	6,559907864	0,981589019	305,7265472	1	1555,486935	280	270	1	0	19,09815224	0,969723406
200319	3	0	39	19,28132884	7,474071709	0,929512743	NaN	7,472319016	9,156024992	0,983765475	98,31712171	2	1244,590662	280	270	1	0	19,94327394	0,939298136
200319	3	0	40	12,50628265	2,512619211	0,941868193	1	8,203263744	5,078995486	0,972557611	795,7741377	2	721,0796454	280	270	1	0	15,19673626	0,945609579
200319	3	0	41	16,60469834	3,428179965	0,969224295	1	7,778371591	5,372482896	0,987304698	854,3194417	1	745,0251743	280	270	1	0	17,46338248	0,968069389
200319	3	0	42	16,39911049	6,822681944	0,959612627	1	8,088872635	6,902109464	0,994546323	172,5347438	1	2005,714031	280	270	1	0	17,96263757	0,958848067
200319	3	0	43	20,2687323	7,297452537	0,94407892	NaN	7,728042902	7,048820583	0,976758363	213,4534088	2	1512,845924	280	270	1	0	19,19016701	0,959866525
200319	3	0	44	17,41893365	6,459217215	0,954310373	1	7,739831674	5,987913073	0,989317525	428,9338774	1	2242,740859	280	270	1	0	18,71997105	0,972236337
200319	3	0	45	15,14781638	6,980193924	0,93603212	0	7,000240618	7,757963405	0,959774021	82,98219158	0	1611,239817	280	270	1	0	14,14097582	0,929135301
200319	3	0	46	18,56499374	8,068333907	0,903405682	0	7,780049809	14,14049492	0,973499185	133,5831972	0	1480,474676	280	270	0	0	18,14851301	0,910262242
200319	3	0	47	19,35182662	6,88560836	0,912282659	0	6,982189273	11,87317567	0,992874474	33,12075247	0	1069,664807	280	270	0	0	18,15056412	0,910944393
200319	3	0	48	16,75659318	7,282981572	0,929123061	0	7,292603072	8,79960699	0,984979329	129,7984688	0	1221,377411	280	270	0	0	16,1542456	0,911830712
200319	3	0	49	15,73567915	7,889925534	0,939197308	0	7,729268743	7,431623409	0,882905098	37,75221777	0	695,9483834	280	270	0	0	14,71429167	0,946418737
200319	3	0	50	14,06030126	6,390877051	0,791949826	0	6,631578656	10,92496649	0,993110747	76,76056308	NaN	839,3597303	280	270	0	0	14,89945776	0,775190886
200319	3	0	51	16,80305036	6,630919342	0,870849887	NaN	7,551645526	11,25872542	0,994867877	46,59042235	0	646,5451003	280	270	0	0	15,69158263	0,946323088
200319	3	0	52	15,10413515	6,832078878	0,909348583	0	6,642787618	11,47052903	0,904259306	63,20359429	1	867,0869299	280	270	0	0	15,39344089	0,900400283
200319	3	0	53	13,44732082	7,182177214	0,898928278	1	7,179906965	7,188120792	0,931825248	186,0345372	0	736,8890557	280	270	1	0	13,45363616	0,904829196
200319	3	0	54	14,90460105	6,446938012	0,87126588	0	6,672473787	6,990171904	0,947718883	44,16820336	0	829,2832262	280	270	0	0	14,05649485	0,869668712
200319	3	0	55	18,30779747	7,030381082	0,925424281	0	7,125364464	8,36033535	0,96717974	59,3656115	0	1113,431021	280	270	0	0	18,61136982	0,927620875
200319	3	0	56	17,65334133	6,673857016	0,906495957	0	6,437367437	10,8615915	0,935741447	154,9920383	0	812,5397663	280	270	0	0	16,61661717	0,904656839
200319	3	0	57	13,22893823	5,895661335	0,941491648	0	6,084721244	29,46992955	0,940997297	36,42450651	0	668,31787	280	270	0	0	13,83478836	0,950275646
200319	3	0	58	15,13742501	7,182278681	0,908157466	0	7,116077563	12,88511043	0,97465033	107,0625664	NaN	922,5133482	280	270	0	0	15,69794071	0,884287816
200319	3	0	59	15,042394	6,274660168	0,883079423	NaN	6,27532645	11,12069074	0,987374016	179,65133	0	1104,755124	280	270	NaN	0	14,54138158	0,888226503
200319	3	0	60	18,30850996	6,621078107	0,649873746	0	NaN	8,892538849	0,986943985	37,48366806	NaN	824,3470668	280	270	0	0	NaN	NaN
200319	3	0	61	19,71233677	6,832032764	0,808219503	0	NaN	7,939087763	0,934654675	106,1633076	0	955,3405852	280	270	NaN	0	NaN	NaN
200319	3	0	62	18,81789608	7,338005609	0,953876264	NaN	7,183976905	11,73104524	0,983193099	222,3623325	0	833,3884405	280	270	NaN	0	18,75884274	0,954325521
200319	3	1	1	15,0376451	6,092635783	0,969162606	1	7,675886636	6,498744976	0,987411863	397,7607059	2	2840,551841	280	270	1	0	13,54674997	0,978149854
200319	3	1	2	15,19857364	5,312203763	0,977874727	1	8,257371634	5,675515474	0,994451789	618,2368971	2	2831,151099	280	270	1	0	15,03775685	0,967012495
200319	3	1	3	16,85932638	5,969408427	0,96612656	1	7,997193731	5,972079027	0,995231087	579,6542883	2	2711,602665	280	270	1	0	15,36226279	0,984170146
200319	3	1	4	13,59598291	4,728995836	0,980906609	1	7,887567628	5,966204859	0,995912605	806,3023889	2	2345,779303	280	270	1	0	14,75238338	0,955807464
200319	3	1	5	14,39957239	6,250491434	0,950591079	1	7,662654101	6,444501974	0,985519978	225,4199409	2	1079,368691	280	270	1	0	14,73734589	0,905980322
200319	3	1	6	13,63122773	6,986261032	0,938941177	0	7,659987007	9,503124314	0,973914912	161,893821	1	1056,709367	280	270	0	0	13,86617594	0,944993082
200319	3	1	7	15,7790273	6,837509266	0,959668809	0	7,37665458	7,250267962	0,979348076	318,8089635	1	1142,183692	280	270	1	0	16,05530152	0,907653795
200319	3	1	8	16,94431123	6,676139283	0,946913694	1	7,453373722	7,198930674	0,983853304	461,1482224	1	1195,766928	280	270	1	0	17,11081165	0,958795656
200319	3	1	9	17,41282503	7,832723432	0,909560224	0	7,526990966	7,755440428	0,979053089	178,6367441	1	1183,521689	280	270	0	0	16,41366638	0,890140829
200319	3	1	10	15,95417235	7,785207006	0,946456057	0	7,736468769	8,086952551	0,976393135	136,3444712	1	1262,140756	280	270	0	0	16,50057096	0,952064604
200319	3	1	11	14,91391643	6,444209996	0,978902812	1	7,722450064	6,356045481	0,994246503	579,8292443	2	1822,328259	280	270	1	0	13,67754987	0,974826679
200319	3	1	12	15,04317106	7,394768429	0,959102204	1	7,924769421	6,478203977	0,994160685	510,1911719	1	1435,373474	280	270	1	0	14,71420861	0,969445881
200319	3	1	13	14,27635439	5,525357257	0,979141583	1	7,788373885	5,934322777	0,99024445	340,5793773	2	1536,471441	280	270	1	0	13,6341535	0,985252383
200319	3	1	14	31,84115001	31,30404552	0,759503878	1	7,292435216	5,494450258	0,997899475	671,4970182	2	847,351787	280	270	1	0	18,01448149	0,973581272
200319	3	1	15	33,79138316	32,69138316	0,509635036	1	6,599153543	13,84271941	0,975119424	245,3339877	2	874,3578476	280	270	1	0	18,08131781	0,88814214
200319	3	1	16	18,82990732	4,960900598	0,845978806	NaN	5,014781729	7,742798775	0,972582581	103,523866	0	526,4772216	280	270	1	0	18,08521823	0,850934489
200319	3	1	17	18,34767663	5,192511239	0,957894046	1	7,925193237	6,435436441	0,973265751	498,1840405	2	1090,524315	280	270	1	0	18,06053345	0,949243735
200319	3	1	18	14,47946579	7,037539951	0,901033353	1	7,722616139	7,941960471	0,987889068	128,6127298	1	859,0574363	280	270	1	0	13,46474809	0,975079488
200319	3	1	19	14,57658474	4,137496301	0,968202958	NaN	6,700318587	6,551319929	0,98650775	321,092533	2	455,1865723	280	270	NaN	0	14,95029928	0,956041444
200319	3	1	20	13,55345709	6,672193314	0,883175064	1	6,776984983	6,455260421	0,968299456	103,5123629	1	723,2041223	280	270	1	0	16,05681318	0,935824643
200319	3	1	21	11,60438104	3,444611883	0,901936664	1	7,607453345	5,18593175	0,987964859	633,2538431	2	1053,142958	280	270	NaN	0	14,62285085	0,919408834
200319	3	1	22	16,54968589	6,779870298	0,885532068	0	7,04905806	17,43735493	0,979755691	42,73671668	1	865,880923	280	270	NaN	0	15,10154277	0,943801779
200319	3	1	23	18,5946818	7,452805423	0,964721258	1	7,717898808	7,107756441	0,987175455	215,1850688	1	2218,105915	280	270	1	0	16,2906651	0,976645674
200319	3	1	24	18,25501056	7,874843815	0,957314793	1	7,880204913	9,496947848	0,98698268	248,7563408	1	2975,399148	280	270	1	0	18,94413756	0,959961196
200319	3	1	25	15,25560193	5,755601931	0,932732612	1	6,81920694	6,450259409	0,992765976	146,4146038	2	1482,35189	280	270	1	0	17,0954862	0,972075317
200319	3	1	26	12,35448119	6,973168469	0,917503975	NaN	7,210743201	8,960002437	0,963119797	146,5256517	1	1346,364138	280	270	1	0	13,43488216	0,973787248
200319	3	1	27	14,96244522	7,577421821	0,953551818	NaN	7,028208586	9,483810229	0,957138495	195,2415593	1	1441,923495	280	270	1	0	14,30051793	0,90095563
200319	3	1	28	13,63622013	5,683632045	0,984584003	1	6,994995053	6,166903051	0,993128013	269,5472205	2	2016,604519	280	270	1	0	13,95744108	0,968151561
200319	3	1	29	15,63119525	7,880929576	0,891574999	NaN	8,434235156	9,698017711	0,982215453	162,4730058	NaN	1000,206188	280	270	0	0	15,48772068	0,951551276
200319	3	1	30	14,00537202	4,726384756	0,968157147	1	7,525481126	5,874130577	0,992965361	336,8790327	2	1017,349315	280	270	1	0	16,19336667	0,950509685
200319	3	1	31	19,09594138	7,228855068	0,941800647	0	7,528532164	7,844891733	0,973710356	120,14548	1	1151,190918	280	270	0	0	19,98842069	0,931973371
200319	3	1	32	19,71536551	5,227798187	0,975032072	1	7,373784969	5,625952169	0,997278008	427,9037842	2	1680,937791	280	270	1	0	17,83452059	0,956423876
200319	3	1	33	17,8321338	6,813180055	0,96506701	1	7,300916641	7,837862292	0,994605917	161,6539606	1	1155,671678	280	270	1	0	16,97131216	0,967442221
200319	3	1	34	18,50904845	6,842349996	0,973988237	1	7,629351263	6,954571508	0,974577153	203,7175528	1	952,7689699	280	270	1	0	18,88519551	0,980081986
200319	3	1	35	16,07746856	5,448284605	0,94873808	1	7,442254554	6,362955408	0,99462837	605,2228887	2	1209,856175	280	270	1	0	18,28797469	0,972948323
200319	3	1	36	19,07000315	7,070003145	0,942917673	1	7,680277356	6,882195697	0,985439541	231,968159	1	752,3986518	280	270	1	0	19,71028929	0,885044729
200319	3	1	37	18,12219587	7,243246432	0,923674406	NaN	7,19403861	7,205472864	0,966508267	188,5947327	0	504,7339359	280	270	1	0	18,87004202	0,928362152
200319	3	1	38	15,23004061	7,389411875	0,95944365	NaN	7,38926038	7,756880388	0,988094708	101,583213	1	900,8988149	280	270	NaN	0	15,94868844	0,927093977
200319	3	1	39	13,94396092	4,770550731	0,830559591	NaN	8,131391344	5,524154734	0,968310089	385,5599028	2	483,9645153	280	270	NaN	0	18,28639818	0,975810152
200319	3	1	40	13,25299702	7,070001406	0,925350245	1	7,512238919	8,128517603	0,972678615	121,0361064	1	823,0208171	280	270	1	0	13,96412103	0,980436089
200319	3	1	41	15,25285144	5,888839564	0,938042058	1	7,185230825	6,989125809	0,988132145	414,8010183	2	780,1963702	280	270	1	0	16,33427076	0,952032487
200319	3	1	42	15,71265863	7,13432772	0,962700832	0	7,12049481	6,259388086	0,970874619	66,72066719	1	549,133037	280	270	0	0	15,69244717	0,959764822
200319	3	1	43	15,54678871	3,485701389	0,958539583	NaN	7,453262403	5,340236112	0,981182034	595,5036346	2	721,9298839	280	270	NaN	0	18,61085015	0,96358919
200319	3	1	44	16,17121897	6,70686098	0,942361809	1	6,855054276	6,567572008	0,956780677	296,6896909	1	809,9563274	280	270	1	0	15,43563282	0,93950141
200319	3	1	45	18,1126837	7,52258548	0,957295521	1	7,436778294	9,305243324	0,953512018	245,8347716	NaN	736,1764416	280	270	1	0	17,10668065	0,963446433
200319	3	1	46	16,24856414	3,37249392	0,958293597	1	6,942654589	5,156705976	0,983495788	513,9318777	2	830,7933747	280	270	1	0	18,8790862	0,950459836
200319	3	1	47	17,7616973	6,893800874	0,940358784	0	7,03372599	11,22246749	0,964569198	115,4438919	1	738,654914	280	270	0	0	16,81073398	0,945126492
200319	3	1	48	19,18256969	5,935397978	0,869413802	1	NaN	5,096066066	0,890504452	245,452946	NaN	442,4487007	280	270	1	0	NaN	NaN
200319	3	1	49	13,75288448	5,785674991	0,964766993	1	7,819189011	5,77122235	0,995968503	603,8130954	2	831,8732271	280	270	1	0	15,21918901	0,92284299
200319	3	1	50	19,53642873	6,409927318	0,982857708	1	7,42747653	6,283292189	0,988986799	346,7821272	1	834,1809648	280	270	1	0	17,69489053	0,979120807
200319	3	1	51	13,51442333	3,636916111	0,976737963	1	6,605087431	4,885817277	0,990008361	433,9047797	2	1038,828584	280	270	1	0	16,13572248	0,943627023
200319	3	1	52	15,08847065	5,911529348	0,914824774	1	6,546891509	6,215341448	0,992338971	363,4954148	1	1267,118587	280	270	1	0	13,91616689	0,974263713
200319	3	1	53	18,96346619	6,880136168	0,984556322	1	7,376052539	5,852778603	0,99009168	694,7364043	1	1343,938199	280	270	1	0	18,02394609	0,958691312
200319	3	1	54	19,54534471	5,688493221	0,958625053	1	6,961484725	6,27627959	0,985941486	470,7002359	2	1501,003975	280	270	1	0	16,65562516	0,97748244
200319	3	1	55	14,04048302	7,067064213	0,949332135	0	7,1946963	8,966499554	0,97166251	175,3113255	1	800,5529669	280	270	0	0	15,26421333	0,925776532
200319	3	1	56	13,81819257	3,634455401	0,960931732	1	7,891615252	5,424119803	0,977490746	1517,308276	2	1038,640964	280	270	1	0	15,39161525	0,97406084
200319	3	1	57	15,56282784	6,280052456	0,914083845	NaN	6,148286107	13,39614976	0,897568491	249,0766512	0	544,4271022	280	270	NaN	0	15,19317437	0,924181901
200319	3	1	58	13,24981603	6,778199879	0,874213122	0	7,5767672	12,46835189	0,978744784	253,7000307	0	1372,339085	280	270	0	0	14,04908521	0,919509773
200319	3	1	59	14,04964885	6,986610327	0,919522978	NaN	7,44669613	11,22755865	0,978273202	48,57193941	0	816,67375	280	270	NaN	0	13,69666271	0,944499126
200319	3	1	60	16,61312948	9,222490273	0,702427906	0	7,155378293	10,82800838	0,928154254	51,92056056	1	730,9830962	280	270	0	0	16,62981412	0,912700676
200319	3	1	61	18,45787416	6,77288291	0,712361382	0	NaN	9,821291545	0,976811461	66,33475055	0	808,298662	280	270	0	0	NaN	NaN
200319	3	1	62	18,94218035	6,778345304	0,888598574	0	7,226416555	12,19720564	0,989624815	83,2238725	0	602,1230204	280	270	0	0	17,90371896	0,900965758
200319	3	1	63	17,89899122	7,11690687	0,956303041	0	7,142039476	7,487191174	0,976008356	139,3062532	1	641,573219	280	270	0	0	18,29695826	0,961776114
200319	3	1	64	13,48772874	7,34346851	0,957488149	NaN	7,384607586	9,144596706	0,969766232	87,82425363	1	514,0550319	280	270	NaN	0	14,43998363	0,939799653
200319	3	1	65	16,45946222	7,769295798	0,908805311	NaN	7,720937264	12,15618445	0,984439402	79,94687576	0	640,9456004	280	270	1	0	15,19979267	0,906053196
200319	3	1	66	14,14009363	6,497942181	0,897034345	0	6,47695965	11,82796678	0,980321263	67,40401639	0	916,8034559	280	270	0	0	13,65052965	0,897657336
200319	3	1	67	14,1693743	7,283503277	0,968212008	0	7,161271229	8,222471303	0,939833332	54,8331059	0	598,9255658	280	270	NaN	0	15,27295718	0,96359706
200319	3	1	68	19,49085077	7,028528218	0,946206088	0	7,047888999	6,199810364	0,9583394	89,10894755	0	728,2582742	280	270	0	0	19,38773423	0,947195033
200319	3	1	69	20,11214485	7,019570844	0,911781871	1	6,932527584	10,388698	0,965559767	105,9594141	NaN	623,6090297	280	270	1	0	19,00722864	0,913058594
200319	3	1	70	14,79063668	7,32401007	0,951716668	1	7,324074564	7,2288856	0,980242145	115,713127	1	457,6638951	280	270	1	0	14,29113933	0,951363606
200319	3	1	71	16,24739693	6,978080957	0,883165583	NaN	7,122595041	11,03559774	0,975395529	119,3582496	0	587,3124911	280	270	0	0	16,40502073	0,893959069
200319	3	1	72	15,85292974	7,282711283	0,958884767	NaN	7,328019696	9,410661067	0,988339023	114,2570504	1	728,9438113	280	270	0	0	16,29894331	0,96119189
200319	3	1	73	19,40723632	6,744734491	0,972769382	1	7,78012313	5,971687485	0,988029548	81,81232035	1	581,7215683	280	270	1	0	19,83460399	0,981466993
200319	3	1	74	19,1421777	7,186950361	0,92263213	1	7,928704489	9,26143346	0,928370433	206,6451951	NaN	886,0134649	280	270	1	0	18,37963194	0,964342721
200319	3	1	75	18,9568928	7,17122198	0,927474927	1	8,06993627	12,13344038	0,857232438	402,4885274	NaN	543,485678	280	270	1	0	18,55748918	0,95362729
200319	3	1	76	18,58473889	6,433459972	0,958538831	0	7,338374733	8,110166195	0,941579617	145,5977298	1	1023,363525	280	270	0	0	18,92514642	0,981146235
200319	3	1	77	15,11405389	6,492670744	0,949261016	NaN	6,169184585	8,848355122	0,91530703	74,21360038	0	610,8485015	280	270	0	0	14,75470281	0,931328485
200319	3	1	78	14,83184846	7,083021089	0,93526768	0	7,440634527	6,967633978	0,896998899	194,3709416	1	724,4631384	280	270	0	0	15,80013416	0,921305685
200319	3	2	1	14,77356764	5,450036724	0,920157556	1	7,010236285	7,100399436	0,97470067	324,5438236	2	480,4616103	280	270	1	0	15,47618734	0,954594772
200319	3	2	2	16,71069566	4,945072278	0,927033248	1	6,685339144	5,473162003	0,992193705	518,3359331	2	654,5732964	280	270	1	0	12,52762571	0,908289355
200319	3	2	3	19,07310898	6,114125422	0,962072906	1	7,082064609	6,021580728	0,990596199	660,8063059	2	1389,563958	280	270	1	0	19,25532308	0,949094807
200319	3	2	4	18,90922564	7,821169724	0,944022637	0	7,771165852	9,064597921	0,975568348	348,407364	0	842,1179354	280	270	0	0	19,74375096	0,937116786
200319	3	2	5	18,88121766	6,931106074	0,969745963	1	6,698340279	5,313866941	0,978984527	417,9617888	1	1235,385719	280	270	1	0	19,43630838	0,953338246
200319	3	2	6	17,2779228	5,445008749	0,924405195	NaN	6,841731907	6,195870107	0,98335708	122,4689386	2	794,1358941	280	270	1	0	15,69564886	0,923360695
200319	3	2	7	18,15125074	6,686247689	0,961364273	1	7,083459446	6,637045198	0,98794233	354,6855178	2	1052,226655	280	270	1	0	18,33848955	0,938913187
200319	3	2	8	14,81649894	6,641170866	0,892175123	NaN	6,94495165	6,599241047	0,984440559	133,3960876	1	571,3692878	280	270	1	0	15,40540211	0,933854538
200319	3	2	9	15,45463778	5,973640536	0,910968382	NaN	7,636672949	6,395101395	0,992725903	251,1613848	NaN	441,6168447	280	270	1	0	15,1788811	0,976767686
200319	3	2	10	15,58224465	6,947200745	0,960012453	1	7,184989741	8,598948292	0,985517362	129,3536467	1	534,994931	280	270	1	0	16,05106392	0,964271774
200319	3	2	11	17,59555639	5,626525501	0,942163653	1	7,588914845	6,830743159	0,944391946	237,9865616	2	561,8201229	280	270	1	0	15,44531842	0,965538019
200319	3	2	12	19,32199255	6,597054008	0,944981997	1	7,373838495	7,723637268	0,961798891	226,0912584	2	765,9570484	280	270	1	0	18,83769043	0,952583809
200319	3	2	13	13,51137251	5,942543161	0,904452291	1	7,14863815	6,450830814	0,981281956	249,5260237	1	842,4492717	280	270	1	0	15,00026644	0,97511824
200319	3	2	14	14,64531236	6,587674797	0,903303837	1	7,314877769	6,299241115	0,995081096	315,0992424	1	952,0759592	280	270	1	0	13,66515351	0,983034066
200319	3	2	15	17,96428823	5,084481047	0,950792336	1	7,527862458	6,198277028	0,99180227	680,6101193	2	1748,673872	280	270	1	0	19,60141317	0,952326307
200319	3	2	16	18,88952807	4,72879286	0,943276232	1	7,094542931	5,872299766	0,998059982	125,8371287	2	773,6571235	280	270	1	0	17,85056268	0,964559954
200319	3	2	17	18,24670862	4,981415329	0,96932169	1	7,553571528	5,733613131	0,994225823	1350,916056	2	1776,544766	280	270	1	0	16,28220241	0,962628455
200319	3	2	18	17,19918047	6,530400766	0,939250476	1	6,355044361	6,10299745	0,981116793	182,0296493	1	1212,39467	280	270	1	0	16,03615395	0,930784251
200319	3	2	19	15,69471518	7,32518767	0,902623309	0	7,185816836	8,446870284	0,981043907	136,0396987	0	1136,589392	280	270	0	0	14,13442115	0,905318489
200319	3	2	20	18,2401858	3,583120529	0,961532969	NaN	6,60756621	5,678718751	0,990130909	1362,843062	2	759,6991089	280	270	1	0	15,03549186	0,934968287
200319	3	2	21	18,7867472	6,942982505	0,934528414	1	7,135449169	8,207602396	0,950587385	253,7829007	1	724,6355415	280	270	1	0	16,9145136	0,92151896
200319	3	2	22	16,8583346	3,579959938	0,952380923	1	7,273977713	5,296302895	0,981776556	1025,801262	2	707,2101762	280	270	1	0	17,23995183	0,946465936
200319	3	2	23	18,38724611	7,488411344	0,922923645	0	7,13000377	12,14043747	0,987724952	66,86518869	0	1002,086103	280	270	0	0	19,20470025	0,923807988
200319	3	2	24	19,69082852	6,93500527	0,920881995	0	6,893884274	15,93228642	0,965231886	78,58668529	0	774,6173965	280	270	0	0	18,5383737	0,920111804
200319	3	2	25	16,98900796	7,43457356	0,918066923	1	7,331516618	10,17075023	0,972973168	140,6307246	0	799,3142566	280	270	1	0	15,99112595	0,928417373
200319	3	2	26	19,3013551	6,635830967	0,889318823	0	6,598040755	11,38893595	0,900949645	255,0916561	0	918,3944757	280	270	0	0	18,86515032	0,886137396
200319	3	3	1	14,29358123	5,138141137	0,876494338	0	5,133173214	8,622381785	0,992019243	94,54405712	NaN	554,1916471	280	270	NaN	0	14,20545975	0,874773119
200319	3	3	2	14,81154789	4,637842924	0,951888843	NaN	7,090534571	6,386741401	0,99322945	273,0546275	2	1022,819333	280	270	1	0	19,4456276	0,964320674
200319	3	3	3	17,52045242	5,797169824	0,973817243	1	7,712077192	6,652703228	0,996809908	648,7986051	2	2072,399073	280	270	1	0	18,40503092	0,960734371
200319	3	3	4	19,75288767	5,281339327	0,935857204	1	7,54247277	6,009239146	0,991166977	188,8615536	2	1149,302849	280	270	1	0	18,70888068	0,990529816
200319	3	3	5	20,16157415	6,284562697	0,95504681	0	6,386185089	6,467008184	0,969841574	131,1558773	1	849,6060355	280	270	0	0	19,85554462	0,944561938
200319	3	3	6	18,87327739	6,640347619	0,960037209	NaN	6,59325602	8,331531713	0,955343016	176,8912311	1	1541,58592	280	270	1	0	19,84603881	0,955649597
200319	3	3	7	18,05164875	4,865769337	0,947593765	1	7,365387986	5,101482903	0,987946546	402,3256148	2	1258,227189	280	270	1	0	19,07787344	0,938318648
200319	3	3	8	18,98596526	6,447559495	0,94571834	NaN	6,619469569	10,15821367	0,918100721	94,59143748	1	1370,66434	280	270	1	0	18,09051178	0,945123166
200319	3	3	9	18,42076149	6,437966336	0,982114959	1	7,880601435	6,263288741	0,992417936	314,0468905	2	2390,292597	280	270	1	0	18,54341359	0,968112533
200319	3	3	10	19,77669534	7,091432951	0,90656948	NaN	7,419641159	8,601319902	0,976037245	139,9267627	1	1223,785098	280	270	1	0	18,71110915	0,943976629
200319	3	3	11	20,42950887	4,683167462	0,965520358	1	7,344036372	4,962425068	0,997457085	809,9770299	2	2073,566089	280	270	1	0	19,52286404	0,94669023
200319	3	3	12	13,83313987	5,04462445	0,95168932	1	8,610352539	6,670828065	0,995722492	444,8987989	2	1960,066746	280	270	1	0	18,31035254	0,928937887
200319	3	3	13	16,1411337	7,077720153	0,959560597	0	7,587547667	8,791664044	0,996452105	185,998091	1	1551,895909	280	270	1	0	15,35411227	0,94544443
200319	3	3	14	14,95679907	5,690799874	0,872475003	1	6,803810722	6,663810975	0,988670324	149,2710039	1	945,2295161	280	270	1	0	14,11539345	0,962254129
200319	3	3	15	14,40706665	4,125617564	0,953957628	1	7,849136401	6,343870293	0,988273559	323,5201978	2	1105,826048	280	270	1	0	18,79070793	0,984591061
200319	3	3	16	13,55545082	6,272401723	0,896481871	NaN	6,533866563	6,429841546	0,986419439	47,41507884	1	837,1392539	280	270	NaN	0	15,91440954	0,943631495
200319	3	3	17	18,65714105	6,570134649	0,942037413	1	6,624966735	9,966064726	0,931182876	253,9533831	1	922,1368601	280	270	1	0	16,98916245	0,915153955
200319	3	3	18	15,33855304	6,902480559	0,941683448	1	7,030996602	5,964397332	0,974432689	114,6260276	1	716,6532992	280	270	1	0	15,4821629	0,93107056
200319	3	3	19	15,37985065	5,734291452	0,975720402	1	7,75638945	6,719776598	0,996037115	320,370119	2	1369,03756	280	270	1	0	16,05970348	0,965289398
200319	3	3	20	18,24471983	6,778830249	0,930133376	NaN	7,469879571	8,307661021	0,990638987	327,1242626	1	949,2053697	280	270	1	0	17,03936296	0,973613934
200319	3	3	21	19,67964921	6,420321589	0,962994815	1	7,430100233	6,312134824	0,980157848	436,7519449	1	1253,839123	280	270	NaN	0	17,60482019	0,94760294
200319	3	3	22	17,55653449	6,480872491	0,963854037	1	7,5725119	6,416318942	0,987592913	163,2834453	1	1264,155855	280	270	1	0	17,25391296	0,970675557
200319	3	3	23	16,15692524	7,284129951	0,91479524	0	8,127484525	10,45994341	0,995630237	94,73062352	0	799,5541487	280	270	0	0	14,81426292	0,977808435
200319	3	3	24	17,25087739	7,184425173	0,90533841	NaN	7,579821173	9,879447315	0,972515533	157,1352749	0	698,6151124	280	270	NaN	0	14,44938568	0,943930521
200319	3	3	25	17,09895163	5,430820845	0,94925849	1	5,480927551	6,626527174	0,992305487	359,8410006	2	828,6162014	280	270	1	0	15,54192908	0,944633743
200319	3	3	26	17,00160431	5,126326625	0,905267273	1	5,091725421	6,390115374	0,957615279	316,7359378	NaN	301,3250846	280	270	1	0	17,147521	0,904973128
200319	3	3	27	16,03361273	5,884660251	0,930447411	NaN	7,875861032	6,8952368	0,98526382	681,4867164	2	889,4075388	280	270	1	0	13,63756013	0,965357956
200319	3	3	28	14,31477811	5,739513105	0,954368607	1	6,436803331	6,69325843	0,968120849	114,7785328	2	663,7685188	280	270	1	0	14,58632926	0,911816991
200319	3	3	29	18,60227741	6,53139627	0,899036003	0	6,629984469	13,21359141	0,983925122	74,53552046	0	1326,201022	280	270	0	0	18,30352587	0,89012124
200319	3	3	30	13,7073707	6,429538857	0,883286377	0	6,83772467	10,42190719	0,951328151	50,40935696	0	717,9222946	280	270	0	0	14,60569357	0,916145299
200319	3	4	1	17,94661751	6,280614011	0,954186406	1	6,767691923	5,087485668	0,960486134	81,08579572	1	1607,893608	280	270	1	0	16,04944951	0,92484703
200319	3	4	2	16,14295561	3,580082952	0,94519154	NaN	7,374556821	7,446386965	0,974192682	215,5647074	2	1313,993365	280	270	1	0	18,73992994	0,966357598
200319	3	4	3	15,47208187	5,284604664	0,902313466	0	4,971582815	9,373621103	0,942011195	73,66951752	1	1307,234403	280	270	0	0	14,04939741	0,910489059
200319	3	4	4	14,61547981	6,334645325	0,95828507	1	7,823532206	6,29606443	0,995685399	600,5881862	1	2833,396949	280	270	1	0	15,66553432	0,962221465
200319	3	4	5	14,0636607	3,176251125	0,968653343	NaN	7,720958131	5,072176233	0,986927249	532,3540515	2	1488,219534	280	270	1	0	17,88752379	0,962771336
200319	3	4	6	14,92908509	6,311661669	0,977678988	1	7,37252842	6,132506919	0,997766317	548,1546242	1	2240,531603	280	270	1	0	14,14161439	0,963401763
200319	3	4	7	16,73166535	3,081829182	0,960518594	NaN	6,588017564	5,669586493	0,990541143	684,521101	2	1630,827135	280	270	1	0	13,56142343	0,934871868
200319	3	4	8	16,13445397	6,390139983	0,979570408	1	6,398828247	5,707702063	0,994746797	303,5939514	1	2701,21666	280	270	1	0	15,94469996	0,98124406
200319	3	4	9	15,23188316	5,803550078	0,95035159	0	5,643815984	7,41935445	0,908512799	47,13537053	0	1236,201325	280	270	0	0	13,88201758	0,923822402
200319	3	4	10	15,43589249	5,089254301	0,940422342	1	7,54055077	5,654519626	0,995962908	132,5520064	2	1487,13374	280	270	1	0	19,09709325	0,929999874
200319	3	4	11	14,62221885	6,442481894	0,927374481	0	7,3743158	7,767878522	0,997323299	143,9109133	1	1247,051961	280	270	1	0	14,4433259	0,929078318
200319	3	4	12	16,36477229	5,491189185	0,920617231	1	7,799885498	5,970740568	0,991185468	415,4164788	2	1311,187492	280	270	1	0	18,14365271	0,945072956
200319	3	4	13	18,4017289	6,425443479	0,843378086	0	6,627595877	6,398902266	0,97791838	110,3866208	0	1075,7769	280	270	0	0	17,79659769	0,897646536
200319	3	4	14	14,34211562	3,47631791	0,89126838	1	3,649906403	5,705329659	0,996050496	334,3606426	2	805,812218	280	270	1	0	18,21440029	0,926283939
200319	3	4	15	19,161829	6,57879878	0,974024112	1	7,576159952	6,610782648	0,986059685	76,70961413	1	1274,937364	280	270	1	0	17,06934041	0,929808044
200319	3	4	16	19,95197078	6,877647125	0,972581918	1	7,095695377	5,680351408	0,994547388	105,2845163	1	1424,624253	280	270	1	0	19,25661756	0,960133136
200319	3	4	17	14,30702751	6,728348502	0,957066813	1	6,873171781	6,568846734	0,997502875	87,14481626	1	1994,770875	280	270	1	0	13,74183711	0,97034497
200319	3	4	18	15,43778757	6,683673165	0,9523679	1	6,598412849	7,044354095	0,993045989	16,62754564	1	1153,55384	280	270	1	0	14,13516742	0,952553057
200319	3	4	19	14,04650529	4,088862231	0,960163965	1	7,186638152	6,144145882	0,969765447	347,483859	2	861,4299455	280	270	1	0	14,07514845	0,978534394
200319	3	4	20	13,79559703	5,512447597	0,982342235	1	7,407738262	5,391051743	0,992702545	683,1102164	2	1234,272727	280	270	1	0	13,55343648	0,98682449
200319	3	4	21	17,7900792	5,738370092	0,931268357	1	6,841825944	6,730130919	0,987270703	383,8314158	NaN	485,7439816	280	270	1	0	14,56513657	0,902114961
200319	3	4	22	16,3040889	6,438588017	0,921185499	1	6,9664377	6,792282861	0,973082673	172,5820446	NaN	362,7305107	280	270	1	0	16,03709585	0,893075058
200319	3	4	23	18,76747234	5,988450379	0,937586448	1	6,944818354	6,61979985	0,991785607	281,4213603	1	1647,404168	280	270	1	0	20,27151318	0,958763447
200319	3	4	24	18,24912403	5,257794749	0,950574606	1	7,286282712	6,121059659	0,994136496	1466,115429	2	2204,125711	280	270	1	0	20,44116135	0,983041408
200319	3	4	25	19,26124264	6,602029807	0,914921985	0	6,612916234	23,28244721	0,762154163	134,2408564	0	1192,254522	280	270	0	0	18,92905633	0,916695948
200319	3	4	26	18,14414442	6,497363266	0,973032781	1	7,929119087	6,531132426	0,99494314	835,5661567	2	2338,266832	280	270	1	0	19,07088091	0,97959939
200319	3	4	27	18,50166714	4,125810745	0,937443209	1	7,302342687	5,696551657	0,990513178	612,1548467	2	1234,141372	280	270	1	0	19,03411301	0,985742174
200319	3	4	28	18,45658614	3,980515563	0,912042892	1	7,57137842	6,419048725	0,979545752	277,9327777	2	858,4135896	280	270	1	0	14,83937758	0,964332777
200319	3	4	29	18,55702459	5,583612478	0,914970835	1	5,628512563	5,670072166	0,981867683	125,5577196	2	972,1595491	280	270	1	0	17,90445772	0,911266764
200319	3	4	30	16,62619226	6,435809624	0,900332802	0	6,978055502	9,133235543	0,900562284	93,99111328	0	1494,744636	280	270	0	0	15,54594411	0,889552022
200319	3	4	31	14,90391826	5,725545698	0,892109248	NaN	6,687914497	13,34897832	0,736409012	68,38160542	0	1297,411499	280	270	0	0	14,26503494	0,923782109
200319	3	4	32	19,89879008	6,429125559	0,89175802	0	6,389581522	6,383511916	0,982930486	97,29156919	0	1106,823004	280	270	0	0	17,85987445	0,897376499
200319	3	4	33	18,7888311	5,863840013	0,928915248	0	5,976556907	11,52984547	0,964552014	67,49596327	0	948,0765921	280	270	0	0	18,04179947	0,921980954
200319	3	4	34	19,70446703	6,509019268	0,920468615	0	7,215430135	8,512934261	0,943093307	65,9737727	0	966,1514172	280	270	0	0	19,26309974	0,958255169
200319	3	4	35	19,95234931	5,600149646	0,920435599	NaN	5,907889239	6,401247481	0,96738242	42,79342897	0	689,1712401	280	270	0	0	20,26215037	0,931603988
