# Supplementary material for: FtsZ treadmilling is essential for Z-ring condensation and septal constriction initiation in Bacillus subtilis cell division
Source: Nat Commun. 2021 Apr 27;12:2448. doi: 10.1038/s41467-021-22526-0 (PMC8079713; doi:10.1038/s41467-021-22526-0)
Supplement: Supplementary file 27 — Source Data [file 41467_2021_22526_MOESM27_ESM.zip › Whitley2020_source_data/Fig4/Fig4d_bWM4_25uM_PHMM_30C.xlsx]

## Sheet: Sheet1
n	ROI#	Image&ROI_Name	Point#	Length (nm)	Time (s)	Speed (nm/s)	ThetaDeg	ThetaRad	Category	Abs speed
1	1	K1_Trace 1	Global	373.333	8.1667	45.7143	35.5377	0.6202	1	45.7143
2	1	K10_Trace 1	Global	202.667	-4.1667	-48.64	142.765	2.4917	-1	48.64
3	2	K10_Trace 2	Global	213.333	5.75	37.1014	30.1013	0.5254	1	37.1014
4	1	K11_Trace 1	Global	-245.333	7.5	-32.7111	-27.0721	-0.4725	-1	32.7111
5	1	K16_Trace 1	Global	-248	5.625	-44.0889	-34.5625	-0.6032	-1	44.0889
6	1	K18_Trace 1	Global	256	9.1667	27.9273	23.5747	0.4115	1	27.9273
7	1	K4_Trace 1	Global	234.667	-4.0833	-57.4694	138.077	2.4099	-1	57.4694
8	1	K5_Trace 1	Global	261.333	7.5833	34.4615	28.3008	0.4939	1	34.4615
9	1	K8_Trace 1	Global	352	-5.6667	-62.1176	135.855	2.3711	-1	62.1176
1	1	K1_Trace 1	Global	-501.333	13	-38.5641	-31.0717	-0.5423	-1	38.5641
2	2	K1_Trace 2	Global	416	13.5	30.8148	25.71	0.4487	1	30.8148
3	1	K10_Trace 1	Global	520	-8.875	-58.5915	137.526	2.4003	-1	58.5915
4	1	K12_Trace 1	Global	394.667	-5.1667	-76.387	129.958	2.2682	-1	76.387
5	1	K15_Trace 1	Global	360	-7.125	-50.5263	141.71	2.4733	-1	50.5263
6	1	K19_Trace 1	Global	296	3.875	76.3871	50.0425	0.8734	1	76.3871
7	1	K20_Trace 1	Global	376	-10.625	-35.3882	151.06	2.6365	-1	35.3882
8	2	K20_Trace 2	Global	376	-7	-53.7143	139.994	2.4434	-1	53.7143
9	1	K3_Trace 1	Global	-280	9.625	-29.0909	-24.444	-0.4266	-1	29.0909
10	1	K5_Trace 1	Global	248	8.625	28.7536	24.1932	0.4223	1	28.7536
11	1	K6_Trace 1	Global	288	9.8333	29.2881	24.5901	0.4292	1	29.2881
1	1	K10_Trace 1	Global	432	-7.8333	-55.1489	139.249	2.4303	-1	55.1489
2	1	K11_Trace 1	Global	224	-4.5	-49.7778	142.125	2.4805	-1	49.7778
3	1	K15_Trace 1	Global	184	8.5	21.6471	18.6874	0.3262	1	21.6471
4	1	K2_Trace 1	Global	392	-7.125	-55.0175	139.316	2.4315	-1	55.0175
5	1	K7_Trace 1	Global	248	8.375	29.6119	24.8293	0.4334	1	29.6119
6	1	K8_Trace 1	Global	392	8.5	46.1176	35.7761	0.6244	1	46.1176
1	1	K1_Trace 1	Global	320	11.8333	27.0423	22.9058	0.3998	1	27.0423
2	1	K10_Trace 1	Global	400	8.125	49.2308	37.5686	0.6557	1	49.2308
3	1	K12_Trace 1	Global	300	9.5	31.5789	26.2627	0.4584	1	31.5789
4	1	K16_Trace 1	Global	464	14.125	32.8496	27.1703	0.4742	1	32.8496
5	1	K4_Trace 1	Global	512	-7.1667	-71.4419	131.855	2.3013	-1	71.4419
6	1	K6_Trace 1	Global	229.333	6.1667	37.1892	30.1601	0.5264	1	37.1892
7	1	K8_Trace 1	Global	160	13.5	11.8519	10.4915	0.1831	1	11.8519
1	1	K11_Trace 1	Global	490.667	22.3333	21.9701	18.9465	0.3307	1	21.9701
2	1	K12_Trace 1	Global	309.333	8.8333	35.0189	28.6862	0.5007	1	35.0189
3	1	K14_Trace 1	Global	-245.333	5.9167	-41.4648	-32.9387	-0.5749	-1	41.4648
4	1	K15_Trace 1	Global	-512	19	-26.9474	-22.8337	-0.3985	-1	26.9474
5	1	K17_Trace 1	Global	320	7.125	44.9123	35.0594	0.6119	1	44.9123
6	1	K19_Trace 1	Global	528	-11.875	-44.4632	145.211	2.5344	-1	44.4632
7	1	K3_Trace 1	Global	314.667	5.9167	53.1831	39.7261	0.6934	1	53.1831
8	1	K4_Trace 1	Global	232	-8.125	-28.5538	155.956	2.7219	-1	28.5538
9	1	K7_Trace 1	Global	184	-6.375	-28.8627	155.726	2.7179	-1	28.8627
10	2	K7_Trace 2	Global	320	3.75	85.3333	53.1301	0.9273	1	85.3333
11	1	K8_Trace 1	Global	405.333	10.8333	37.4154	30.3112	0.529	1	37.4154
12	1	K9_Trace 1	Global	256	-5.6667	-45.1765	144.782	2.5269	-1	45.1765
1	1	K1_Trace 1	Global	-144	6.25	-23.04	-19.7989	-0.3456	-1	23.04
2	1	K3_Trace 1	Global	304	5.25	57.9048	42.1376	0.7354	1	57.9048
3	1	K4_Trace 1	Global	234.667	5.8333	40.2286	32.1523	0.5612	1	40.2286
4	1	K6_Trace 1	Global	309.333	6.5	47.5897	36.6341	0.6394	1	47.5897
5	1	K7_Trace 1	Global	360	4.75	75.7895	49.8208	0.8695	1	75.7895
6	1	K8_Trace 1	Global	266.667	6.1667	43.2432	34.0459	0.5942	1	43.2432
1	1	K10_Trace 1	Global	282.667	4.4167	64	45	0.7854	1	64
2	1	K13_Trace 1	Global	256	4.5	56.8889	41.6335	0.7266	1	56.8889
3	1	K14_Trace 1	Global	362.667	7.6667	47.3044	36.4692	0.6365	1	47.3044
4	1	K16_Trace 1	Global	352	5.5	64	45	0.7854	1	64
5	1	K19_Trace 1	Global	362.667	7.8333	46.2979	35.8821	0.6263	1	46.2979
6	2	K19_Trace 2	Global	280	8.875	31.5493	26.2413	0.458	1	31.5493
7	1	K2_Trace 1	Global	298.667	7.1667	41.6744	33.0707	0.5772	1	41.6744
8	2	K2_Trace 2	Global	320	3.8333	83.4782	52.5238	0.9167	1	83.4782
9	1	K20_Trace 1	Global	424	4.75	89.2632	54.3602	0.9488	1	89.2632
10	1	K3_Trace 1	Global	-330.667	4.6667	-70.8571	-47.9108	-0.8362	-1	70.8571
11	1	K4_Trace 1	Global	192	6.5	29.5385	24.7751	0.4324	1	29.5385
12	1	K5_Trace 1	Global	213.333	12.8333	16.6234	14.5603	0.2541	1	16.6234
13	1	K7_Trace 1	Global	352	3.875	90.8387	54.8336	0.957	1	90.8387
14	1	K9_Trace 1	Global	-298.667	6.1667	-48.4324	-37.1169	-0.6478	-1	48.4324
1	1	K10_Trace 1	Global	-213.333	7.3333	-29.0909	-24.4439	-0.4266	-1	29.0909
2	1	K11_Trace 1	Global	192	11	17.4545	15.2551	0.2663	1	17.4545
3	1	K12_Trace 1	Global	-192	9	-21.3333	-18.4349	-0.3218	-1	21.3333
4	1	K4_Trace 1	Global	533.333	18.1667	29.3578	24.6417	0.4301	1	29.3578
5	1	K6_Trace 1	Global	248	4.75	52.2105	39.2072	0.6843	1	52.2105
1	1	K1_Trace 1	Global	384	-9.625	-39.8961	148.062	2.5842	-1	39.8961
2	1	K10_Trace 1	Global	149.333	8.3333	17.92	15.6422	0.273	1	17.92
3	1	K11_Trace 1	Global	-181.333	7.8333	-23.1489	-19.8852	-0.3471	-1	23.1489
4	1	K12_Trace 1	Global	248	5.25	47.2381	36.4309	0.6358	1	47.2381
5	1	K13_Trace 1	Global	288	6.125	47.0204	36.3045	0.6336	1	47.0204
6	1	K14_Trace 1	Global	245.333	5.5	44.6061	34.8753	0.6087	1	44.6061
7	2	K14_Trace 2	Global	298.667	-5.6667	-52.7059	140.528	2.4527	-1	52.7059
8	1	K15_Trace 1	Global	240	-8	-30	154.885	2.7033	-1	30
9	1	K16_Trace 1	Global	344	6.625	51.9245	39.0531	0.6816	1	51.9245
10	1	K17_Trace 1	Global	-202.667	11	-18.4242	-16.06	-0.2803	-1	18.4242
11	1	K18_Trace 1	Global	288	-5	-57.6	138.013	2.4088	-1	57.6
12	1	K19_Trace 1	Global	200	3.875	51.6129	38.8845	0.6787	1	51.6129
13	1	K20_Trace 1	Global	170.667	8.8333	19.3207	16.7984	0.2932	1	19.3207
14	1	K22_Trace 1	Global	-128	5.1667	-24.7742	-21.1613	-0.3693	-1	24.7742
15	1	K23_Trace 1	Global	341.333	3.75	91.0222	54.888	0.958	1	91.0222
16	1	K25_Trace 1	Global	192	7.5	25.6	21.8014	0.3805	1	25.6
17	1	K27_Trace 1	Global	256	-6.375	-40.1569	147.894	2.5812	-1	40.1569
18	1	K28_Trace 1	Global	288	-6.125	-47.0204	143.696	2.508	-1	47.0204
19	1	K3_Trace 1	Global	170.667	4.5	37.9259	30.6507	0.535	1	37.9259
21	1	K4_Trace 1	Global	352	-4.5	-78.2222	129.289	2.2565	-1	78.2222
22	2	K4_Trace 2	Global	501.333	8.1667	61.3878	43.8065	0.7646	1	61.3878
23	1	K5_Trace 1	Global	-224	9.8333	-22.7797	-19.5923	-0.3419	-1	22.7797
24	1	K8_Trace 1	Global	197.333	-5.25	-37.5873	149.574	2.6106	-1	37.5873
									Average	44.0369
									Std dev	18.3609
12	1	K9_Trace 1	Global	448	-3.8333	-116.87	118.706	2.0718	-1	116.87
20	2	K3_Trace 2	Global	298.667	2.1667	137.846	65.0952	1.1361	1	137.846
