# Supplementary material for: FtsZ treadmilling is essential for Z-ring condensation and septal constriction initiation in Bacillus subtilis cell division
Source: Nat Commun. 2021 Apr 27;12:2448. doi: 10.1038/s41467-021-22526-0 (PMC8079713; doi:10.1038/s41467-021-22526-0)
Supplement: Supplementary file 27 — Source Data [file 41467_2021_22526_MOESM27_ESM.zip › Whitley2020_source_data/Fig4/Fig4d_bWM4_25uM_PHMM_37C.xlsx]

## Sheet: Sheet1
n	ROI#	Image&ROI_Name	Point#	Length (nm)	Time (s)	Speed (nm/s)	ThetaDeg	ThetaRad	Category	Absolute speed (nm/s)
1	1	K10_Trace 1	Global	-224	5.3333	-42	-33.2749	-0.5808	-1	42
2	1	K11_Trace 1	Global	-192	6.75	-28.4444	-23.9625	-0.4182	-1	28.4444
3	1	K12_Trace 1	Global	-304	6.875	-44.2182	-34.6409	-0.6046	-1	44.2182
4	1	K2_Trace 1	Global	368	-4	-92	124.825	2.1786	-1	92
5	1	K3_Trace 1	Global	-316	5.9375	-53.2211	-39.7462	-0.6937	-1	53.2211
6	2	K3_Trace 2	Global	368	4	92	55.1755	0.963	1	92
7	1	K4_Trace 1	Global	314.667	5.8333	53.9429	40.1261	0.7003	1	53.9429
8	1	K5_Trace 1	Global	-216	7.875	-27.4286	-23.1986	-0.4049	-1	27.4286
9	1	K7_Trace 1	Global	234.667	7.1667	32.7442	27.0955	0.4729	1	32.7442
1	1	K1_Trace 1	Global	272	8.125	33.4769	27.613	0.4819	1	33.4769
2	1	K11_Trace 1	Global	464	7.375	62.9153	44.5103	0.7769	1	62.9153
3	1	K12_Trace 1	Global	-261.333	7.5	-34.8445	-28.5658	-0.4986	-1	34.8445
4	1	K13_Trace 1	Global	-112	10	-11.2	-9.9262	-0.1732	-1	11.2
5	1	K15_Trace 1	Global	-192	10.1667	-18.8852	-16.4404	-0.2869	-1	18.8852
6	1	K16_Trace 1	Global	256	8.1667	31.3469	26.0954	0.4555	1	31.3469
7	1	K5_Trace 1	Global	501.333	21.3333	23.5	20.1626	0.3519	1	23.5
8	1	K6_Trace 1	Global	-128	9.1667	-13.9636	-12.308	-0.2148	-1	13.9636
1	1	K10_Trace 1	Global	261.333	7.4167	35.236	28.8355	0.5033	1	35.236
2	1	K11_Trace 1	Global	440	-11.25	-39.1111	148.57	2.593	-1	39.1111
3	1	K12_Trace 1	Global	376	3.9375	95.4921	56.1695	0.9803	1	95.4921
4	2	K12_Trace 2	Global	-300	4.5	-66.6667	-46.1691	-0.8058	-1	66.6667
5	1	K17_Trace 1	Global	-232	11.25	-20.6222	-17.8601	-0.3117	-1	20.6222
6	1	K19_Trace 1	Global	-320	7	-45.7143	-35.5377	-0.6202	-1	45.7143
7	1	K2_Trace 1	Global	248	22	11.2727	9.9894	0.1743	1	11.2727
8	1	K22_Trace 1	Global	392	10	39.2	31.4875	0.5496	1	39.2
9	1	K4_Trace 1	Global	378.667	5.8333	64.9143	45.4063	0.7925	1	64.9143
10	1	K5_Trace 1	Global	384	7.5	51.2	38.6598	0.6747	1	51.2
11	2	K5_Trace 2	Global	-264	8.75	-30.1714	-25.2405	-0.4405	-1	30.1714
12	1	K7_Trace 1	Global	-256	6.75	-37.9259	-30.6507	-0.535	-1	37.9259
13	1	K8_Trace 1	Global	368	7.875	46.7302	36.1354	0.6307	1	46.7302
14	1	K9_Trace 1	Global	-266.667	8.1667	-32.6531	-27.0309	-0.4718	-1	32.6531
1	1	K1_Trace 1	Global	362.667	13.3333	27.2	23.0255	0.4019	1	27.2
2	1	K10_Trace 1	Global	309.333	7.6667	40.3478	32.2288	0.5625	1	40.3478
3	1	K16_Trace 1	Global	336	6.875	48.8727	37.3667	0.6522	1	48.8727
4	1	K2_Trace 1	Global	400	-5	-80	128.66	2.2455	-1	80
5	1	K3_Trace 1	Global	-309.333	13.6667	-22.6341	-19.4766	-0.3399	-1	22.6341
6	1	K5_Trace 1	Global	-352	7.75	-45.4194	-35.3625	-0.6172	-1	45.4194
1	1	K1_Trace 1	Global	408	9.25	44.1081	34.5742	0.6034	1	44.1081
2	1	K10_Trace 1	Global	416	15.8333	26.2737	22.3194	0.3895	1	26.2737
3	1	K11_Trace 1	Global	-368	7.125	-51.6491	-38.9041	-0.679	-1	51.6491
4	1	K3_Trace 1	Global	-416	7.8333	-53.1064	-39.6854	-0.6926	-1	53.1064
5	1	K4_Trace 1	Global	277.333	6.8333	40.5854	32.3807	0.5651	1	40.5854
6	1	K8_Trace 1	Global	232	4.125	56.2424	41.3086	0.721	1	56.2424
7	1	K9_Trace 1	Global	-320	5.5	-58.1818	-42.2737	-0.7378	-1	58.1818
1	1	K13_Trace 1	Global	176	8.75	20.1143	17.4472	0.3045	1	20.1143
2	1	K16_Trace 1	Global	272	6.875	39.5636	31.7236	0.5537	1	39.5636
3	1	K18_Trace 1	Global	-368	8.75	-42.0571	-33.3106	-0.5814	-1	42.0571
4	2	K18_Trace 2	Global	-200	7.5	-26.6667	-22.6199	-0.3948	-1	26.6667
5	1	K19_Trace 1	Global	272	10	27.2	23.0255	0.4019	1	27.2
6	1	K20_Trace 1	Global	264	11.875	22.2316	19.1556	0.3343	1	22.2316
7	1	K22_Trace 1	Global	312	8.625	36.1739	29.4759	0.5145	1	36.1739
8	1	K24_Trace 1	Global	362.667	7	51.8095	38.991	0.6805	1	51.8095
9	1	K25_Trace 1	Global	-384	9.5	-40.4211	-32.2756	-0.5633	-1	40.4211
10	1	K26_Trace 1	Global	288	-5.75	-50.087	141.953	2.4775	-1	50.087
11	1	K3_Trace 1	Global	-256	10	-25.6	-21.8014	-0.3805	-1	25.6
12	1	K5_Trace 1	Global	426.667	9.8333	43.3899	34.136	0.5958	1	43.3899
13	1	K9_Trace 1	Global	328	21.5	15.2558	13.4075	0.234	1	15.2558
1	1	K1_Trace 1	Global	200	9.375	21.3333	18.4349	0.3218	1	21.3333
2	1	K11_Trace 1	Global	245.333	13.8333	17.7349	15.4885	0.2703	1	17.7349
3	1	K3_Trace 1	Global	-288	10.375	-27.759	-23.4481	-0.4092	-1	27.759
4	1	K6_Trace 1	Global	400	-5.3333	-75	130.475	2.2772	-1	75
5	1	K9_Trace 1	Global	288	4.5	64	45	0.7854	1	64
1	1	K1_Trace 1	Global	213.333	-8.1667	-26.1225	157.797	2.7541	-1	26.1225
2	1	K10_Trace 1	Global	280	19.125	14.6405	12.8852	0.2249	1	14.6405
3	1	K12_Trace 1	Global	280	8.5	32.9412	27.2351	0.4753	1	32.9412
4	1	K14_Trace 1	Global	-298.667	7.8333	-38.1276	-30.7841	-0.5373	-1	38.1276
5	1	K16_Trace 1	Global	-352	16.8333	-20.9109	-18.0939	-0.3158	-1	20.9109
6	1	K23_Trace 1	Global	288	7.875	36.5714	29.7449	0.5191	1	36.5714
7	1	K24_Trace 1	Global	272	5.5	49.4545	37.6942	0.6579	1	49.4545
8	1	K3_Trace 1	Global	-202.667	16.6667	-12.16	-10.758	-0.1878	-1	12.16
9	1	K6_Trace 1	Global	-533.333	-13.5	39.5062	-148.314	-2.5886	1	39.5062
10	2	K6_Trace 2	Global	298.667	11.8333	25.2394	21.5226	0.3756	1	25.2394
11	1	K7_Trace 1	Global	-232	7.375	-31.4576	-26.1753	-0.4568	-1	31.4576
1	1	K14_Trace 1	Global	352	5.625	62.5778	44.3563	0.7742	1	62.5778
2	1	K17_Trace 1	Global	256	9.5	26.9474	22.8337	0.3985	1	26.9474
3	1	K18_Trace 1	Global	-234.667	6	-39.1111	-31.4296	-0.5485	-1	39.1111
4	1	K5_Trace 1	Global	-341.333	8.8333	-38.6415	-31.1225	-0.5432	-1	38.6415
5	1	K9_Trace 1	Global	298.667	7.5	39.8222	31.8908	0.5566	1	39.8222
1	1	K10_Trace 1	Global	-312	4.625	-67.4595	-46.5074	-0.8117	-1	67.4595
2	1	K12_Trace 1	Global	-360	13.75	-26.1818	-22.249	-0.3883	-1	26.1818
3	1	K15_Trace 1	Global	320	8	40	32.0054	0.5586	1	40
4	1	K19_Trace 1	Global	-272	8.375	-32.4776	-26.9061	-0.4696	-1	32.4776
5	1	K2_Trace 1	Global	328	9.375	34.9867	28.664	0.5003	1	34.9867
6	1	K20_Trace 1	Global	266.667	8.6667	30.7692	25.6768	0.4481	1	30.7692
7	1	K21_Trace 1	Global	-408	8	-51	-38.5505	-0.6728	-1	51
8	1	K27_Trace 1	Global	277.333	8.5	32.6275	27.0127	0.4715	1	32.6275
9	1	K31_Trace 1	Global	352	-10.25	-34.3415	151.783	2.6491	-1	34.3415
											Average speed (nm/s)	39.5188
											Std (sample)	17.9324
