# Supplementary material for: FtsZ treadmilling is essential for Z-ring condensation and septal constriction initiation in Bacillus subtilis cell division
Source: Nat Commun. 2021 Apr 27;12:2448. doi: 10.1038/s41467-021-22526-0 (PMC8079713; doi:10.1038/s41467-021-22526-0)
Supplement: Supplementary file 27 — Source Data [file 41467_2021_22526_MOESM27_ESM.zip › Whitley2020_source_data/Fig4/Fig4d_bWM4_CDM_30C.xlsx]

## Sheet: Sheet1
n	ROI#	Image&ROI_Name	Point#	Length (nm)	Time (s)	Speed (nm/s)	ThetaDeg	ThetaRad	Category	Abs speed
1	1	K1_Trace 1	Global	376	7.375	50.9831	38.5412	0.6727	1	50.9831
3	1	K12_Trace 1	Global	272	-6.625	-41.0566	147.319	2.5712	-1	41.0566
4	1	K13_Trace 1	Global	296	6.25	47.36	36.5014	0.6371	1	47.36
5	1	K2_Trace 1	Global	325.333	-5.4167	-60.0615	136.818	2.3879	-1	60.0615
6	2	K2_Trace 2	Global	266.667	6.1667	43.2432	34.0459	0.5942	1	43.2432
7	1	K4_Trace 1	Global	336	9	37.3333	30.2564	0.5281	1	37.3333
8	1	K5_Trace 1	Global	-256	12.6667	-20.2105	-17.5256	-0.3059	-1	20.2105
9	1	K6_Trace 1	Global	288	4	72	48.3665	0.8442	1	72
10	1	K7_Trace 1	Global	224	8.1667	27.4286	23.1986	0.4049	1	27.4286
11	1	K8_Trace 1	Global	245.333	6.8333	35.9024	29.2914	0.5112	1	35.9024
1	1	K10_Trace 1	Global	352	5.5	64	45	0.7854	1	64
2	1	K11_Trace 1	Global	336	5.75	58.4348	42.3974	0.74	1	58.4348
3	2	K11_Trace 2	Global	-320	10.75	-29.7674	-24.9439	-0.4354	-1	29.7674
4	1	K12_Trace 1	Global	-280	6.375	-43.9216	-34.4608	-0.6015	-1	43.9216
5	1	K14_Trace 1	Global	298.667	-6.8333	-43.7074	145.67	2.5424	-1	43.7074
6	1	K2_Trace 1	Global	432	5.5	78.5455	50.8263	0.8871	1	78.5455
7	1	K4_Trace 1	Global	288	-8.5	-33.8824	152.103	2.6547	-1	33.8824
8	1	K6_Trace 1	Global	309.333	-7.3333	-42.1818	146.612	2.5589	-1	42.1818
9	1	K8_Trace 1	Global	298.667	5.8333	51.2	38.6598	0.6747	1	51.2
10	1	K9_Trace 1	Global	458.667	-4.3333	-105.846	121.159	2.1146	-1	105.846
1	1	K1_Trace 1	Global	384	6	64	45	0.7854	1	64
2	1	K11_Trace 1	Global	-234.667	16	-14.6667	-12.9074	-0.2253	-1	14.6667
3	1	K13_Trace 1	Global	330.667	8	41.3333	32.8557	0.5734	1	41.3333
4	1	K14_Trace 1	Global	-202.667	7.5	-27.0222	-22.8906	-0.3995	-1	27.0222
5	1	K3_Trace 1	Global	344	-4.125	-83.3939	127.504	2.2254	-1	83.3939
6	1	K4_Trace 1	Global	277.333	-8.4167	-32.9505	152.758	2.6661	-1	32.9505
7	1	K5_Trace 1	Global	330.667	-11.3333	-29.1765	155.493	2.7139	-1	29.1765
8	1	K6_Trace 1	Global	362.667	-7.6667	-47.3043	143.531	2.5051	-1	47.3043
9	1	K8_Trace 1	Global	330.667	5.5	60.1212	43.2101	0.7542	1	60.1212
1	1	K1_Trace 1	Global	240	7.0833	33.8824	27.8973	0.4869	1	33.8824
2	1	K10_Trace 1	Global	240	5.25	45.7143	35.5377	0.6202	1	45.7143
3	1	K11_Trace 1	Global	-352	6.5	-54.1539	-40.2364	-0.7023	-1	54.1539
4	1	K2_Trace 1	Global	469.333	5.8333	80.4571	51.4993	0.8988	1	80.4571
5	1	K3_Trace 1	Global	456	-7.125	-64	135	2.3562	-1	64
6	1	K5_Trace 1	Global	-437.333	9.3333	-46.8571	-36.2095	-0.632	-1	46.8571
7	1	K6_Trace 1	Global	245.333	6.8333	35.9024	29.2914	0.5112	1	35.9024
8	1	K7_Trace 1	Global	424	-9.875	-42.9367	146.143	2.5507	-1	42.9367
9	1	K8_Trace 1	Global	330.667	-8.3333	-39.68	148.201	2.5866	-1	39.68
1	1	K1_Trace 1	Global	181.333	10.5	17.2698	15.1011	0.2636	1	17.2698
2	2	K1_Trace 2	Global	384	11.5	33.3913	27.5528	0.4809	1	33.3913
3	1	K2_Trace 1	Global	-256	2.5	-102.4	-57.9946	-1.0122	-1	102.4
4	1	K3_Trace 1	Global	176	8.3333	21.12	18.2629	0.3187	1	21.12
5	1	K4_Trace 1	Global	264	10.5	25.1429	21.4477	0.3743	1	25.1429
6	1	K5_Trace 1	Global	426.667	4.4167	96.6037	56.4755	0.9857	1	96.6037
7	1	K6_Trace 1	Global	-288	6.25	-46.08	-35.7539	-0.624	-1	46.08
8	1	K7_Trace 1	Global	360	-6.375	-56.4706	138.576	2.4186	-1	56.4706
9	1	K8_Trace 1	Global	394.667	7.5	52.6222	39.4278	0.6881	1	52.6222
10	1	K9_Trace 1	Global	458.667	5.1667	88.7742	54.211	0.9462	1	88.7742
1	1	K1_Trace 1	Global	-138.667	10.5	-13.2063	-11.6593	-0.2035	-1	13.2063
2	1	K11_Trace 1	Global	304	-4.75	-64	135	2.3562	-1	64
3	1	K12_Trace 1	Global	224	14.8333	15.1011	13.2764	0.2317	1	15.1011
4	1	K2_Trace 1	Global	336	5.25	64	45	0.7854	1	64
5	1	K3_Trace 1	Global	373.333	10.5	35.5556	29.0546	0.5071	1	35.5556
6	1	K4_Trace 1	Global	192	7.125	26.9474	22.8337	0.3985	1	26.9474
7	1	K7_Trace 1	Global	-234.667	4.6667	-50.2857	-38.1572	-0.666	-1	50.2857
8	1	K8_Trace 1	Global	362.667	-7.5	-48.3556	142.927	2.4945	-1	48.3556
1	1	K10_Trace 1	Global	-200	12.875	-15.534	-13.6429	-0.2381	-1	15.534
2	1	K12_Trace 1	Global	208	6.5	32	26.5651	0.4636	1	32
3	1	K14_Trace 1	Global	256	5.3333	48	36.8699	0.6435	1	48
4	1	K19_Trace 1	Global	320	5	64	45	0.7854	1	64
5	1	K20_Trace 1	Global	-202.667	-6	33.7778	-152.176	-2.656	1	33.7778
6	1	K21_Trace 1	Global	-256	2.875	-89.0435	-54.2933	-0.9476	-1	89.0435
7	1	K22_Trace 1	Global	266.667	8.1667	32.6531	27.0309	0.4718	1	32.6531
9	1	K25_Trace 1	Global	213.333	6.5	32.8205	27.1497	0.4739	1	32.8205
10	1	K26_Trace 1	Global	-181.333	10.8333	-16.7385	-14.6568	-0.2558	-1	16.7385
11	1	K4_Trace 1	Global	152	7.75	19.6129	17.0378	0.2974	1	19.6129
12	1	K6_Trace 1	Global	330.667	9.8333	33.6271	27.7185	0.4838	1	33.6271
13	2	K6_Trace 2	Global	224	15.5	14.4516	12.7244	0.2221	1	14.4516
14	1	K7_Trace 1	Global	234.667	4.75	49.4035	37.6656	0.6574	1	49.4035
15	2	K7_Trace 2	Global	341.333	5.1667	66.0645	45.9094	0.8013	1	66.0645
16	1	K8_Trace 1	Global	224	-9.3333	-24	159.444	2.7828	-1	24
1	1	K1_Trace 1	Global	341.333	6.8333	49.9512	37.9716	0.6627	1	49.9512
2	1	K4_Trace 1	Global	586.667	12.8333	45.7143	35.5377	0.6202	1	45.7143
3	1	K5_Trace 1	Global	-256	7.5	-34.1333	-28.0725	-0.49	-1	34.1333
4	1	K8_Trace 1	Global	336	6.5	51.6923	38.9275	0.6794	1	51.6923
1	1	K1_Trace 1	Global	-149.333	7.3333	-20.3636	-17.6501	-0.3081	-1	20.3636
2	1	K13_Trace 1	Global	312	-6.875	-45.3818	144.66	2.5248	-1	45.3818
3	1	K2_Trace 1	Global	-240	11.375	-21.0989	-18.2459	-0.3185	-1	21.0989
4	1	K3_Trace 1	Global	192	5.8333	32.9143	27.2161	0.475	1	32.9143
5	1	K4_Trace 1	Global	352	10.375	33.9277	27.929	0.4875	1	33.9277
6	2	K4_Trace 2	Global	-224	6.75	-33.1852	-27.4076	-0.4784	-1	33.1852
7	1	K6_Trace 1	Global	266.667	-4.6667	-57.1429	138.24	2.4127	-1	57.1429
8	1	K8_Trace 1	Global	-280	4.875	-57.4359	-41.9059	-0.7314	-1	57.4359
9	1	K9_Trace 1	Global	234.667	5.8333	40.2286	32.1523	0.5612	1	40.2286
1	1	K1_Trace 1	Global	288	7.8333	36.7659	29.876	0.5214	1	36.7659
2	1	K10_Trace 1	Global	96	7.5	12.8	11.3099	0.1974	1	12.8
3	1	K11_Trace 1	Global	304	4.9167	61.8305	44.0122	0.7682	1	61.8305
4	1	K2_Trace 1	Global	-328	6.875	-47.7091	-36.7029	-0.6406	-1	47.7091
5	2	K2_Trace 2	Global	352	5.625	62.5778	44.3563	0.7742	1	62.5778
6	1	K3_Trace 1	Global	232	5.5	42.1818	33.3885	0.5827	1	42.1818
7	1	K5_Trace 1	Global	426.667	-6.3333	-67.3684	133.531	2.3306	-1	67.3684
8	1	K9_Trace 1	Global	320	5.625	56.8889	41.6335	0.7266	1	56.8889
									Average	45.3366
									Stdev samp	20.4782
									3* stdev =	61.4346
									Upper limit =	106.771
Outliers:
2	1	K11_Trace 1	Global	330.667	2	165.333	68.8387	1.2015	1	165.333
8	1	K23_Trace 1	Global	392	2.5	156.8	67.7965	1.1833	1	156.8
