# Supplementary material for: FtsZ treadmilling is essential for Z-ring condensation and septal constriction initiation in Bacillus subtilis cell division
Source: Nat Commun. 2021 Apr 27;12:2448. doi: 10.1038/s41467-021-22526-0 (PMC8079713; doi:10.1038/s41467-021-22526-0)
Supplement: Supplementary file 27 — Source Data [file 41467_2021_22526_MOESM27_ESM.zip › Whitley2020_source_data/Fig4/Fig4d_bWM4_CDM_37C.xlsx]

## Sheet: Sheet1
n	ROI#	Image&ROI_Name	Point#	Length (nm)	Time (s)	Speed (nm/s)	ThetaDeg	ThetaRad	Category	ab speed
1	1	K1_Trace 1	Global	120	8.5	14.1176	12.4396	0.2171	1	14.1176
2	1	K2_Trace 1	Global	152	8	19	16.5348	0.2886	1	19
3	1	K3_Trace 1	Global	-352	11.875	-29.6421	-24.8516	-0.4337	-1	29.6421
4	2	K3_Trace 2	Global	-184	9.625	-19.1169	-16.631	-0.2903	-1	19.1169
5	1	K4_Trace 1	Global	-184	11.375	-16.1758	-14.1843	-0.2476	-1	16.1758
1	1	K1_Trace 1	Global	-312	7.125	-43.7895	-34.3803	-0.6001	-1	43.7895
2	1	K10_Trace 1	Global	-501.333	9	-55.7037	-41.0354	-0.7162	-1	55.7037
3	2	K10_Trace 2	Global	-296	10.625	-27.8588	-23.5232	-0.4106	-1	27.8588
4	1	K2_Trace 1	Global	216	6.625	32.6038	26.9958	0.4712	1	32.6038
5	1	K5_Trace 1	Global	-405.333	4.8333	-83.8621	-52.6507	-0.9189	-1	83.8621
6	1	K7_Trace 1	Global	266.667	13	20.5128	17.7713	0.3102	1	20.5128
7	1	K9_Trace 1	Global	232	10.75	21.5814	18.6346	0.3252	1	21.5814
1	1	K1_Trace 1	Global	245.333	6.3333	38.7369	31.185	0.5443	1	38.7369
2	1	K4_Trace 1	Global	490.667	5.5	89.2121	54.3447	0.9485	1	89.2121
3	2	K4_Trace 2	Global	202.667	8.6667	23.3846	20.0715	0.3503	1	23.3846
4	1	K5_Trace 1	Global	373.333	10.1667	36.7213	29.8459	0.5209	1	36.7213
5	1	K6_Trace 1	Global	290.667	7.5417	38.5415	31.0568	0.542	1	38.5415
6	1	K9_Trace 1	Global	-224	10.1667	-22.0328	-18.9967	-0.3316	-1	22.0328
1	1	K7_Trace 1	Global	352	6.8333	51.5122	38.8298	0.6777	1	51.5122
2	1	K8_Trace 1	Global	-362.667	8.1667	-44.4082	-34.7559	-0.6066	-1	44.4082
1	1	K11_Trace 1	Global	424	6.5	65.2308	45.5457	0.7949	1	65.2308
2	1	K2_Trace 1	Global	-192	14	-13.7143	-12.0948	-0.2111	-1	13.7143
3	1	K3_Trace 1	Global	-181.333	6.1667	-29.4054	-24.6769	-0.4307	-1	29.4054
4	1	K6_Trace 1	Global	-312	6.25	-49.92	-37.9542	-0.6624	-1	49.92
5	1	K7_Trace 1	Global	-245.333	6	-40.8889	-32.5741	-0.5685	-1	40.8889
6	1	K9_Trace 1	Global	-405.333	10.5	-38.6032	-31.0973	-0.5428	-1	38.6032
1	1	K1_Trace 1	Global	437.333	6	72.8889	48.7153	0.8502	1	72.8889
2	1	K10_Trace 1	Global	352	-9.1667	-38.4	149.036	2.6012	-1	38.4
3	1	K13_Trace 1	Global	-288	7.375	-39.0508	-31.3903	-0.5479	-1	39.0508
4	1	K14_Trace 1	Global	128	7	18.2857	15.9454	0.2783	1	18.2857
5	1	K3_Trace 1	Global	298.667	6.5	45.9487	35.6764	0.6227	1	45.9487
6	1	K4_Trace 1	Global	-256	7.25	-35.3103	-28.8866	-0.5042	-1	35.3103
7	1	K8_Trace 1	Global	-312	10.375	-30.0723	-25.1679	-0.4393	-1	30.0723
8	1	K9_Trace 1	Global	-277.333	5.3333	-52	-39.0939	-0.6823	-1	52
1	1	K1_Trace 1	Global	298.667	6.5	45.9487	35.6764	0.6227	1	45.9487
2	1	K3_Trace 1	Global	384	6.8333	56.1951	41.2847	0.7206	1	56.1951
3	1	K5_Trace 1	Global	224	9.3333	24	20.556	0.3588	1	24
4	1	K6_Trace 1	Global	224	9.3333	24	20.556	0.3588	1	24
1	1	K1_Trace 1	Global	-213.333	5.3333	-40	-32.0054	-0.5586	-1	40
2	2	K1_Trace 2	Global	128	7.625	16.7869	14.6973	0.2565	1	16.7869
3	1	K10_Trace 1	Global	394.667	-7.3333	-53.8182	139.939	2.4424	-1	53.8182
4	1	K2_Trace 1	Global	176	5	35.2	28.8108	0.5028	1	35.2
5	1	K5_Trace 1	Global	344	5.375	64	45	0.7854	1	64
6	1	K8_Trace 1	Global	-456	8.5	-53.6471	-39.9709	-0.6976	-1	53.6471
7	1	K9_Trace 1	Global	-160	11.375	-14.0659	-12.3954	-0.2163	-1	14.0659
1	1	K1_Trace 1	Global	426.667	-7	-60.9524	136.397	2.3806	-1	60.9524
2	1	K10_Trace 1	Global	-234.667	6.25	-37.5467	-30.3987	-0.5306	-1	37.5467
3	1	K12_Trace 1	Global	-298.667	14.6667	-20.3636	-17.6501	-0.3081	-1	20.3636
4	1	K14_Trace 1	Global	336	5.125	65.561	45.6903	0.7974	1	65.561
5	1	K15_Trace 1	Global	392	5.5	71.2727	48.0775	0.8391	1	71.2727
6	2	K15_Trace 2	Global	-336	7.125	-47.1579	-36.3844	-0.635	-1	47.1579
7	1	K17_Trace 1	Global	-224	6.8333	-32.7805	-27.1213	-0.4734	-1	32.7805
8	1	K2_Trace 1	Global	277.333	12.6667	21.8947	18.8861	0.3296	1	21.8947
9	2	K2_Trace 2	Global	392	-8.875	-44.169	145.389	2.5375	-1	44.169
10	1	K3_Trace 1	Global	245.333	6.3333	38.7368	31.185	0.5443	1	38.7368
11	1	K4_Trace 1	Global	-272	9.375	-29.0133	-24.3864	-0.4256	-1	29.0133
12	1	K5_Trace 1	Global	368	-7.25	-50.7586	141.582	2.4711	-1	50.7586
13	1	K7_Trace 1	Global	416	7.375	56.4068	41.3915	0.7224	1	56.4068
14	1	K9_Trace 1	Global	-168	9	-18.6667	-16.2602	-0.2838	-1	18.6667
1	1	K10_Trace 1	Global	-362.667	6.5	-55.7949	-41.0818	-0.717	-1	55.7949
2	1	K11_Trace 1	Global	-298.667	8.1667	-36.5714	-29.7449	-0.5191	-1	36.5714
3	1	K3_Trace 1	Global	280	-9.375	-29.8667	154.983	2.705	-1	29.8667
4	1	K4_Trace 1	Global	-245.333	13.5	-18.1728	-15.8519	-0.2767	-1	18.1728
5	1	K5_Trace 1	Global	240	7.125	33.6842	27.7585	0.4845	1	33.6842
6	1	K6_Trace 1	Global	480	10.6667	45	35.112	0.6128	1	45
7	1	K7_Trace 1	Global	-309.333	6.3333	-48.8421	-37.3493	-0.6519	-1	48.8421
8	1	K8_Trace 1	Global	426.667	-8.6667	-49.2308	142.431	2.4859	-1	49.2308
9	1	K9_Trace 1	Global	288	-8.3333	-34.56	151.631	2.6465	-1	34.56
1	1	K2_Trace 1	Global	352	11	32	26.5651	0.4636	1	32
									average	39.2014
									st dev P	16.9829
									st dev S	17.1073
									upper limit:	90.1501
