# Supplementary material for: FtsZ treadmilling is essential for Z-ring condensation and septal constriction initiation in Bacillus subtilis cell division
Source: Nat Commun. 2021 Apr 27;12:2448. doi: 10.1038/s41467-021-22526-0 (PMC8079713; doi:10.1038/s41467-021-22526-0)
Supplement: Supplementary file 27 — Source Data [file 41467_2021_22526_MOESM27_ESM.zip › Whitley2020_source_data/SuppFig10/sim_analysed_tracks_global_12xmatureSim.csv]

n	ROI#	Image&ROI_Name	Point#	Length (nm)	Time (s)	Speed (nm/s)	ThetaDeg	ThetaRad	Category
1	1	testSimRing_nAvg180_001_denoise_kymoWrap_0041-0033	Global	-704.1666	10.6667	-66.0156	-45.4441	-0.7931	-1
2	2	testSimRing_nAvg180_001_denoise_kymoWrap_0008-0030	Global	314.1667	12.3333	25.473	21.3998	0.3735	1
3	3	testSimRing_nAvg180_001_denoise_kymoWrap_0010-0049	Global	10.8334	19.5	0.5556	0.4897	0.008547	1
4	4	testSimRing_nAvg180_001_denoise_kymoWrap_0083-0041	Global	1083.3332	-17.1667	-63.1068	135.8467	2.371	-1
5	5	testSimRing_nAvg180_001_denoise_kymoWrap_0074-0029	Global	0	10.1667	0	0	0	0
6	6	testSimRing_nAvg180_001_denoise_kymoWrap_0039-0027	Global	260	14.3333	18.1395	15.5928	0.2721	1
7	7	testSimRing_nAvg180_001_denoise_kymoWrap_0051-0042	Global	975	-11.6667	-83.5714	127.875	2.2318	-1
8	8	testSimRing_nAvg180_001_denoise_kymoWrap_0065-0036	Global	920.8333	10.1667	90.5738	54.335	0.9483	1
9	9	testSimRing_nAvg180_001_denoise_kymoWrap_0105-0023	Global	184.1666	-18.8333	-9.7788	171.4444	2.9923	-1
10	10	testSimRing_nAvg180_001_denoise_kymoWrap_0099-0039	Global	1300.0001	10	130	63.435	1.1071	1
11	11	testSimRing_nAvg180_001_denoise_kymoWrap_0113-0066	Global	1657.5	12	138.125	64.7989	1.131	1
12	12	testSimRing_nAvg180_001_denoise_kymoWrap_0051-0049	Global	10.8334	15.5	0.6989	0.6161	0.01075	1
13	13	testSimRing_nAvg180_001_denoise_kymoWrap_0021-0034	Global	-86.6666	9.1667	-9.4545	-8.2759	-0.1444	-1
14	14	testSimRing_nAvg180_001_denoise_kymoWrap_0005-0036	Global	-10.8332	9.8333	-1.1017	-0.971	-0.01695	-1
15	1	testSimRing_nAvg180_002_denoise_kymoWrap_0020-0039	Global	823.3334	16	51.4583	38.3675	0.6696	1
16	2	testSimRing_nAvg180_002_denoise_kymoWrap_0038-0028	Global	32.5	19.6667	1.6525	1.4564	0.02542	1
17	3	testSimRing_nAvg180_002_denoise_kymoWrap_0040-0018	Global	-714.9999	25.1667	-28.4106	-23.6095	-0.4121	-1
18	4	testSimRing_nAvg180_002_denoise_kymoWrap_0056-0030	Global	-368.3333	8.3333	-44.2	-34.2157	-0.5972	-1
19	5	testSimRing_nAvg180_002_denoise_kymoWrap_0066-0027	Global	10.8333	14.8333	0.7303	0.6437	0.01124	1
20	6	testSimRing_nAvg180_002_denoise_kymoWrap_0089-0023	Global	21.6667	10	2.1667	1.9092	0.03332	1
21	7	testSimRing_nAvg180_002_denoise_kymoWrap_0093-0044	Global	411.6668	19.6667	20.9322	17.8503	0.3115	1
22	8	testSimRing_nAvg180_002_denoise_kymoWrap_0110-0048	Global	769.1666	-12.6667	-60.7237	136.9481	2.3902	-1
23	9	testSimRing_nAvg180_002_denoise_kymoWrap_0092-0037	Global	552.5	16.3333	33.8265	27.4928	0.4798	1
24	10	testSimRing_nAvg180_002_denoise_kymoWrap_0068-0047	Global	-953.3334	13.1667	-72.4051	-48.0848	-0.8392	-1
25	11	testSimRing_nAvg180_002_denoise_kymoWrap_0064-0056	Global	-86.6666	10.3333	-8.3871	-7.3524	-0.1283	-1
26	12	testSimRing_nAvg180_002_denoise_kymoWrap_0072-0054	Global	400.8334	-6.8333	-58.6585	137.9357	2.4074	-1
27	13	testSimRing_nAvg180_002_denoise_kymoWrap_0038-0037	Global	260	18.3333	14.1818	12.308	0.2148	1
28	14	testSimRing_nAvg180_002_denoise_kymoWrap_0006-0031	Global	346.6666	10.1667	34.0984	27.6811	0.4831	1
29	15	testSimRing_nAvg180_002_denoise_kymoWrap_0012-0012	Global	108.3334	20.8333	5.2	4.5739	0.07983	1
30	16	testSimRing_nAvg180_002_denoise_kymoWrap_0039-0047	Global	0	14.5	0	0	0	0
31	17	testSimRing_nAvg180_002_denoise_kymoWrap_0102-0020	Global	43.3334	-11.8333	-3.662	176.7755	3.0853	-1
32	18	testSimRing_nAvg180_002_denoise_kymoWrap_0111-0015	Global	606.6666	-10	-60.6667	136.9749	2.3907	-1
33	19	testSimRing_nAvg180_002_denoise_kymoWrap_0113-0031	Global	324.9999	-12	-27.0833	157.3801	2.7468	-1
34	20	testSimRing_nAvg180_002_denoise_kymoWrap_0106-0034	Global	790.8333	18	43.9352	34.0558	0.5944	1
35	21	testSimRing_nAvg180_002_denoise_kymoWrap_0030-0012	Global	-216.6666	10.3333	-20.9677	-17.8787	-0.312	-1
36	1	testSimRing_nAvg180_003_denoise_kymoWrap_0007-0024	Global	671.6667	12.8333	52.3377	38.8408	0.6779	1
37	2	testSimRing_nAvg180_003_denoise_kymoWrap_0019-0019	Global	715	-14.5	-49.3103	142.8153	2.4926	-1
38	3	testSimRing_nAvg180_003_denoise_kymoWrap_0039-0034	Global	953.3333	23.5	40.5674	31.9688	0.558	1
39	4	testSimRing_nAvg180_003_denoise_kymoWrap_0055-0033	Global	97.5001	12.6667	7.6974	6.7536	0.1179	1
40	5	testSimRing_nAvg180_003_denoise_kymoWrap_0090-0026	Global	1148.3333	28	41.0119	32.25	0.5629	1
41	6	testSimRing_nAvg180_003_denoise_kymoWrap_0074-0050	Global	368.3334	13.6667	26.9512	22.5206	0.3931	1
42	7	testSimRing_nAvg180_003_denoise_kymoWrap_0069-0041	Global	1126.6666	-15.6667	-71.9149	132.1087	2.3057	-1
43	8	testSimRing_nAvg180_003_denoise_kymoWrap_0030-0034	Global	357.5	-7.6667	-46.6304	144.3447	2.5193	-1
44	9	testSimRing_nAvg180_003_denoise_kymoWrap_0013-0034	Global	-747.5001	8	-93.4375	-55.1755	-0.963	-1
45	10	testSimRing_nAvg180_003_denoise_kymoWrap_0021-0027	Global	65	-9.6667	-6.7241	174.0939	3.0385	-1
46	11	testSimRing_nAvg180_003_denoise_kymoWrap_0006-0040	Global	-54.1666	11	-4.9242	-4.3323	-0.07561	-1
47	12	testSimRing_nAvg180_003_denoise_kymoWrap_0085-0042	Global	617.5	-11.8333	-52.1831	141.2419	2.4651	-1
48	13	testSimRing_nAvg180_003_denoise_kymoWrap_0097-0011	Global	455	13.6667	33.2927	27.1213	0.4734	1
49	14	testSimRing_nAvg180_003_denoise_kymoWrap_0101-0016	Global	411.6666	-12	-34.3056	152.1759	2.656	-1
50	15	testSimRing_nAvg180_003_denoise_kymoWrap_0113-0037	Global	75.8332	13.6667	5.5488	4.8793	0.08516	1
51	16	testSimRing_nAvg180_003_denoise_kymoWrap_0071-0017	Global	97.5	13.1667	7.4051	6.4993	0.1134	1
52	17	testSimRing_nAvg180_003_denoise_kymoWrap_0046-0016	Global	-43.3333	18.5	-2.3423	-2.0638	-0.03602	-1
53	18	testSimRing_nAvg180_003_denoise_kymoWrap_0033-0050	Global	2448.3335	22.3333	109.6269	59.3354	1.0356	1
54	1	testSimRing_nAvg180_004_denoise_kymoWrap_0047-0027	Global	-43.3334	24.5	-1.7687	-1.5587	-0.0272	-1
55	2	testSimRing_nAvg180_004_denoise_kymoWrap_0053-0017	Global	54.1667	18.8333	2.8761	2.5336	0.04422	1
56	3	testSimRing_nAvg180_004_denoise_kymoWrap_0080-0014	Global	433.3333	15.6667	27.6596	23.0513	0.4023	1
57	4	testSimRing_nAvg180_004_denoise_kymoWrap_0088-0026	Global	-21.6666	14.1667	-1.5294	-1.3479	-0.02352	-1
58	5	testSimRing_nAvg180_004_denoise_kymoWrap_0094-0030	Global	682.5	-26.8333	-25.4348	158.6294	2.7686	-1
59	6	testSimRing_nAvg180_004_denoise_kymoWrap_0021-0018	Global	-595.8334	14.8333	-40.1685	-31.7151	-0.5535	-1
60	7	testSimRing_nAvg180_004_denoise_kymoWrap_0012-0023	Global	769.1666	22.1667	34.6992	28.0948	0.4903	1
61	8	testSimRing_nAvg180_004_denoise_kymoWrap_0026-0013	Global	1592.5	25.6667	62.0455	43.6678	0.7621	1
62	9	testSimRing_nAvg180_004_denoise_kymoWrap_0090-0007	Global	357.5	-11	-32.5	153.4349	2.6779	-1
63	10	testSimRing_nAvg180_004_denoise_kymoWrap_0073-0005	Global	43.3333	21.8333	1.9847	1.7489	0.03052	1
64	11	testSimRing_nAvg180_004_denoise_kymoWrap_0108-0007	Global	400.8333	-10	-40.0833	148.3392	2.589	-1
65	12	testSimRing_nAvg180_004_denoise_kymoWrap_0109-0035	Global	0	20.1667	0	0	0	0
66	13	testSimRing_nAvg180_004_denoise_kymoWrap_0114-0027	Global	21.6667	-9.3333	-2.3214	177.9546	3.1059	-1
67	14	testSimRing_nAvg180_004_denoise_kymoWrap_0034-0010	Global	411.6667	15.3333	26.8478	22.4428	0.3917	1
68	15	testSimRing_nAvg180_004_denoise_kymoWrap_0044-0004	Global	-606.6666	6.8333	-88.7805	-53.7905	-0.9388	-1
69	16	testSimRing_nAvg180_004_denoise_kymoWrap_0068-0031	Global	498.3334	14.5	34.3678	27.867	0.4864	1
70	1	testSimRing_nAvg180_005_denoise_kymoWrap_0074-0022	Global	606.6666	-15.1667	-40	148.3925	2.5899	-1
71	2	testSimRing_nAvg180_005_denoise_kymoWrap_0055-0032	Global	-530.8333	21.8333	-24.313	-20.5081	-0.3579	-1
72	3	testSimRing_nAvg180_005_denoise_kymoWrap_0073-0044	Global	780	29	26.8965	22.4794	0.3923	1
73	4	testSimRing_nAvg180_005_denoise_kymoWrap_0097-0052	Global	671.6666	17	39.5098	31.293	0.5462	1
74	5	testSimRing_nAvg180_005_denoise_kymoWrap_0111-0016	Global	-21.6666	11.5	-1.8841	-1.6603	-0.02898	-1
75	6	testSimRing_nAvg180_005_denoise_kymoWrap_0105-0020	Global	-541.6666	6.6667	-81.2499	-51.3402	-0.8961	-1
76	7	testSimRing_nAvg180_005_denoise_kymoWrap_0094-0012	Global	195	16	12.1875	10.6197	0.1853	1
77	8	testSimRing_nAvg180_005_denoise_kymoWrap_0063-0023	Global	1505.8334	16	94.1146	55.3692	0.9664	1
78	9	testSimRing_nAvg180_005_denoise_kymoWrap_0040-0019	Global	595.8334	9.1667	65	45	0.7854	1
79	10	testSimRing_nAvg180_005_denoise_kymoWrap_0026-0035	Global	86.6668	20.3333	4.2623	3.7517	0.06548	1
80	11	testSimRing_nAvg180_005_denoise_kymoWrap_0024-0021	Global	357.5	-8.6667	-41.25	147.6002	2.5761	-1
81	12	testSimRing_nAvg180_005_denoise_kymoWrap_0011-0019	Global	758.3334	13.6667	55.4878	40.486	0.7066	1
82	13	testSimRing_nAvg180_005_denoise_kymoWrap_0021-0030	Global	595.8333	5.5	108.3333	59.0362	1.0304	1
83	14	testSimRing_nAvg180_005_denoise_kymoWrap_0022-0043	Global	21.6668	13.1667	1.6456	1.4502	0.02531	1
84	15	testSimRing_nAvg180_005_denoise_kymoWrap_0048-0030	Global	21.6666	20.8333	1.04	0.9167	0.016	1
85	16	testSimRing_nAvg180_005_denoise_kymoWrap_0082-0018	Global	953.3334	14	68.0952	46.3322	0.8086	1
86	17	testSimRing_nAvg180_005_denoise_kymoWrap_0107-0033	Global	801.6667	-19.8333	-40.4202	148.1246	2.5853	-1
87	18	testSimRing_nAvg180_005_denoise_kymoWrap_0090-0039	Global	32.5	18.5	1.7568	1.5482	0.02702	1
88	1	testSimRing_nAvg180_006_denoise_kymoWrap_0044-0055	Global	574.1666	-17.3333	-33.125	152.9959	2.6703	-1
89	2	testSimRing_nAvg180_006_denoise_kymoWrap_0029-0059	Global	1516.6666	41	36.9919	29.6444	0.5174	1
90	3	testSimRing_nAvg180_006_denoise_kymoWrap_0081-0067	Global	628.3332	13.3333	47.125	35.9421	0.6273	1
91	4	testSimRing_nAvg180_006_denoise_kymoWrap_0104-0052	Global	-130	19.3333	-6.7241	-5.9061	-0.1031	-1
92	5	testSimRing_nAvg180_006_denoise_kymoWrap_0095-0065	Global	812.5002	-12.6667	-64.1448	135.3794	2.3628	-1
93	6	testSimRing_nAvg180_006_denoise_kymoWrap_0075-0047	Global	498.3334	10.3333	48.2258	36.573	0.6383	1
94	7	testSimRing_nAvg180_006_denoise_kymoWrap_0062-0049	Global	400.8332	16.6667	24.05	20.3045	0.3544	1
95	8	testSimRing_nAvg180_006_denoise_kymoWrap_0017-0044	Global	119.1666	15.5	7.6882	6.7456	0.1177	1
96	9	testSimRing_nAvg180_006_denoise_kymoWrap_0011-0063	Global	21.6666	11.6667	1.8571	1.6366	0.02856	1
97	10	testSimRing_nAvg180_006_denoise_kymoWrap_0008-0034	Global	151.6666	15.1667	10	8.7462	0.1526	1
98	11	testSimRing_nAvg180_006_denoise_kymoWrap_0066-0035	Global	227.5	10.5	21.6667	18.435	0.3218	1
99	12	testSimRing_nAvg180_006_denoise_kymoWrap_0088-0050	Global	-10.8332	17.6667	-0.6132	-0.5405	-0.009434	-1
100	1	testSimRing_nAvg180_007_denoise_kymoWrap_0050-0022	Global	-32.5	17.1667	-1.8932	-1.6683	-0.02912	-1
101	2	testSimRing_nAvg180_007_denoise_kymoWrap_0061-0024	Global	-227.5	-9.3333	24.375	-159.444	-2.7828	1
102	3	testSimRing_nAvg180_007_denoise_kymoWrap_0076-0029	Global	541.6666	-13.8333	-39.1566	148.9348	2.5994	-1
103	4	testSimRing_nAvg180_007_denoise_kymoWrap_0072-0025	Global	390	7.6667	50.8696	38.0471	0.664	1
104	5	testSimRing_nAvg180_007_denoise_kymoWrap_0058-0035	Global	-292.5	11.1667	-26.194	-21.9487	-0.3831	-1
105	6	testSimRing_nAvg180_007_denoise_kymoWrap_0060-0042	Global	715	16.5	43.3333	33.6901	0.588	1
106	7	testSimRing_nAvg180_007_denoise_kymoWrap_0077-0047	Global	422.5	-8	-52.8125	140.9061	2.4593	-1
107	8	testSimRing_nAvg180_007_denoise_kymoWrap_0084-0044	Global	-65	13	-5	-4.3987	-0.07677	-1
108	9	testSimRing_nAvg180_007_denoise_kymoWrap_0088-0043	Global	1365	15	91	54.4623	0.9505	1
109	10	testSimRing_nAvg180_007_denoise_kymoWrap_0103-0061	Global	584.9998	11.5	50.8695	38.047	0.664	1
110	11	testSimRing_nAvg180_007_denoise_kymoWrap_0036-0025	Global	-368.3334	11.3333	-32.5	-26.5651	-0.4636	-1
111	12	testSimRing_nAvg180_007_denoise_kymoWrap_0038-0036	Global	617.4999	9.6667	63.8793	44.5018	0.7767	1
112	13	testSimRing_nAvg180_007_denoise_kymoWrap_0094-0024	Global	0	9.6667	0	0	0	0
113	14	testSimRing_nAvg180_007_denoise_kymoWrap_0109-0034	Global	845	-10.6667	-79.2188	129.3693	2.2579	-1
114	15	testSimRing_nAvg180_007_denoise_kymoWrap_0084-0052	Global	325	10.6667	30.4688	25.1148	0.4383	1
115	1	testSimRing_nAvg180_008_denoise_kymoWrap_0080-0018	Global	0	23	0	0	0	0
116	2	testSimRing_nAvg180_008_denoise_kymoWrap_0105-0019	Global	-32.5	-18	1.8056	-178.4089	-3.1138	1
117	3	testSimRing_nAvg180_008_denoise_kymoWrap_0101-0030	Global	568.75	16.5	34.4697	27.9371	0.4876	1
118	4	testSimRing_nAvg180_008_denoise_kymoWrap_0108-0036	Global	16.25	22	0.7386	0.6511	0.01136	1
119	5	testSimRing_nAvg180_008_denoise_kymoWrap_0107-0011	Global	-276.25	18.5	-14.9324	-12.9381	-0.2258	-1
120	6	testSimRing_nAvg180_008_denoise_kymoWrap_0102-0006	Global	601.25	14.25	42.193	32.9885	0.5758	1
121	7	testSimRing_nAvg180_008_denoise_kymoWrap_0051-0009	Global	503.75	13.5	37.3148	29.859	0.5211	1
122	8	testSimRing_nAvg180_008_denoise_kymoWrap_0037-0035	Global	-731.25	17	-43.0147	-33.4952	-0.5846	-1
123	9	testSimRing_nAvg180_008_denoise_kymoWrap_0032-0031	Global	-568.75	19.5	-29.1667	-24.1666	-0.4218	-1
124	10	testSimRing_nAvg180_008_denoise_kymoWrap_0062-0024	Global	682.5	-16	-42.6562	146.7251	2.5608	-1
125	11	testSimRing_nAvg180_008_denoise_kymoWrap_0070-0036	Global	763.75	10.75	71.0465	47.5448	0.8298	1
126	12	testSimRing_nAvg180_008_denoise_kymoWrap_0011-0024	Global	2372.5	17.25	137.5362	64.7045	1.1293	1
127	13	testSimRing_nAvg180_008_denoise_kymoWrap_0028-0055	Global	1170	13	90	54.1623	0.9453	1
128	1	testSimRing_nAvg180_009_denoise_kymoWrap_0096-0028	Global	704.1667	23	30.6159	25.2211	0.4402	1
129	2	testSimRing_nAvg180_009_denoise_kymoWrap_0049-0031	Global	704.1667	11.5	61.2319	43.2902	0.7556	1
130	3	testSimRing_nAvg180_009_denoise_kymoWrap_0064-0037	Global	216.6666	17	12.7451	11.0937	0.1936	1
131	4	testSimRing_nAvg180_009_denoise_kymoWrap_0067-0014	Global	65	13.5	4.8148	4.2364	0.07394	1
132	5	testSimRing_nAvg180_009_denoise_kymoWrap_0066-0022	Global	-65	15.6667	-4.1489	-3.6522	-0.06374	-1
133	6	testSimRing_nAvg180_009_denoise_kymoWrap_0081-0006	Global	-65	26.1667	-2.4841	-2.1886	-0.0382	-1
134	7	testSimRing_nAvg180_009_denoise_kymoWrap_0109-0010	Global	-65	18.3333	-3.5455	-3.1221	-0.05449	-1
135	8	testSimRing_nAvg180_009_denoise_kymoWrap_0080-0026	Global	10.8334	13.3333	0.8125	0.7162	0.0125	1
136	9	testSimRing_nAvg180_009_denoise_kymoWrap_0033-0034	Global	-823.3333	9.3333	-88.2143	-53.6156	-0.9358	-1
137	10	testSimRing_nAvg180_009_denoise_kymoWrap_0038-0011	Global	65	19.8333	3.2773	2.8864	0.05038	1
138	11	testSimRing_nAvg180_009_denoise_kymoWrap_0043-0005	Global	-21.6667	16.8333	-1.2871	-1.1344	-0.0198	-1
139	12	testSimRing_nAvg180_009_denoise_kymoWrap_0054-0008	Global	433.3333	11	39.3939	31.2184	0.5449	1
140	13	testSimRing_nAvg180_009_denoise_kymoWrap_0099-0016	Global	498.3334	10.3333	48.2258	36.573	0.6383	1
141	1	testSimRing_nAvg180_010_denoise_kymoWrap_0021-0042	Global	-43.3332	22.3333	-1.9403	-1.7098	-0.02984	-1
142	2	testSimRing_nAvg180_010_denoise_kymoWrap_0039-0041	Global	-303.3334	7.3333	-41.3637	-32.4712	-0.5667	-1
143	3	testSimRing_nAvg180_010_denoise_kymoWrap_0055-0050	Global	-184.1666	14.5	-12.7011	-11.0564	-0.193	-1
144	4	testSimRing_nAvg180_010_denoise_kymoWrap_0097-0036	Global	509.1668	20.6667	24.6371	20.7583	0.3623	1
145	5	testSimRing_nAvg180_010_denoise_kymoWrap_0064-0039	Global	32.5	14.5	2.2414	1.9749	0.03447	1
146	6	testSimRing_nAvg180_010_denoise_kymoWrap_0111-0034	Global	1083.3333	11.8333	91.5493	54.6252	0.9534	1
147	7	testSimRing_nAvg180_010_denoise_kymoWrap_0017-0060	Global	43.3334	15.6667	2.766	2.4367	0.04253	1
148	8	testSimRing_nAvg180_010_denoise_kymoWrap_0033-0055	Global	-552.5	13.6667	-40.4268	-31.8796	-0.5564	-1
149	9	testSimRing_nAvg180_010_denoise_kymoWrap_0035-0060	Global	444.1666	7	63.4524	44.3097	0.7734	1
150	10	testSimRing_nAvg180_010_denoise_kymoWrap_0044-0066	Global	585	10.5	55.7143	40.6013	0.7086	1
151	11	testSimRing_nAvg180_010_denoise_kymoWrap_0050-0064	Global	303.3334	8	37.9167	30.2564	0.5281	1
152	12	testSimRing_nAvg180_010_denoise_kymoWrap_0077-0054	Global	520	-6.8333	-76.0975	130.5029	2.2777	-1
153	13	testSimRing_nAvg180_010_denoise_kymoWrap_0088-0056	Global	455	8	56.875	41.1859	0.7188	1
154	14	testSimRing_nAvg180_010_denoise_kymoWrap_0012-0030	Global	-390	9.5	-41.0526	-32.2756	-0.5633	-1
155	15	testSimRing_nAvg180_010_denoise_kymoWrap_0006-0041	Global	281.6666	10.5	26.8254	22.4259	0.3914	1
156	16	testSimRing_nAvg180_010_denoise_kymoWrap_0081-0036	Global	-379.1666	14.5	-26.1494	-21.9149	-0.3825	-1
157	1	testSimRing_nAvg180_011_denoise_kymoWrap_0033-0060	Global	81.25	18.75	4.3333	3.8141	0.06657	1
158	2	testSimRing_nAvg180_011_denoise_kymoWrap_0082-0052	Global	1072.5	-26	-41.25	147.6002	2.5761	-1
159	3	testSimRing_nAvg180_011_denoise_kymoWrap_0100-0065	Global	828.75	30.25	27.3967	22.8548	0.3989	1
160	4	testSimRing_nAvg180_011_denoise_kymoWrap_0103-0051	Global	-162.5	24	-6.7708	-5.9469	-0.1038	-1
161	5	testSimRing_nAvg180_011_denoise_kymoWrap_0057-0062	Global	-113.75	23	-4.9457	-4.3511	-0.07594	-1
162	6	testSimRing_nAvg180_011_denoise_kymoWrap_0045-0049	Global	32.5	25	1.3	1.1458	0.02	1
163	7	testSimRing_nAvg180_011_denoise_kymoWrap_0023-0055	Global	698.75	11.5	60.7609	43.0694	0.7517	1
164	8	testSimRing_nAvg180_011_denoise_kymoWrap_0011-0051	Global	48.75	15.5	3.1452	2.7702	0.04835	1
165	9	testSimRing_nAvg180_011_denoise_kymoWrap_0012-0044	Global	698.75	-16.75	-41.7164	147.308	2.571	-1
166	10	testSimRing_nAvg180_011_denoise_kymoWrap_0029-0042	Global	845	7.25	116.5517	60.8519	1.0621	1
167	11	testSimRing_nAvg180_011_denoise_kymoWrap_0032-0038	Global	585	-13.5	-43.3333	146.3099	2.5536	-1
168	12	testSimRing_nAvg180_011_denoise_kymoWrap_0036-0031	Global	162.5	26.5	6.1321	5.3893	0.09406	1
169	13	testSimRing_nAvg180_011_denoise_kymoWrap_0054-0036	Global	-471.25	-9.75	48.3333	-143.3659	-2.5022	1
170	14	testSimRing_nAvg180_011_denoise_kymoWrap_0066-0035	Global	-32.5	17	-1.9118	-1.6847	-0.0294	-1
171	15	testSimRing_nAvg180_011_denoise_kymoWrap_0088-0034	Global	0	17.5	0	0	0	0
172	16	testSimRing_nAvg180_011_denoise_kymoWrap_0107-0036	Global	-32.5	13.5	-2.4074	-2.1211	-0.03702	-1
173	1	testSimRing_nAvg180_012_denoise_kymoWrap_0010-0055	Global	520	17.6667	29.434	24.3625	0.4252	1
174	2	testSimRing_nAvg180_012_denoise_kymoWrap_0012-0067	Global	530.8334	10.8333	49	37.0107	0.646	1
175	3	testSimRing_nAvg180_012_denoise_kymoWrap_0031-0071	Global	-21.6668	17	-1.2745	-1.1233	-0.01961	-1
176	4	testSimRing_nAvg180_012_denoise_kymoWrap_0049-0068	Global	10.8332	13.6667	0.7927	0.6987	0.01219	1
177	5	testSimRing_nAvg180_012_denoise_kymoWrap_0061-0074	Global	-390	17.5	-22.2857	-18.9246	-0.3303	-1
178	6	testSimRing_nAvg180_012_denoise_kymoWrap_0058-0057	Global	-10.8334	15.1667	-0.7143	-0.6296	-0.01099	-1
179	7	testSimRing_nAvg180_012_denoise_kymoWrap_0038-0062	Global	-357.4998	17	-21.0294	-17.9279	-0.3129	-1
180	8	testSimRing_nAvg180_012_denoise_kymoWrap_0024-0060	Global	335.8332	8.1667	41.1224	32.3196	0.5641	1
181	9	testSimRing_nAvg180_012_denoise_kymoWrap_0037-0046	Global	173.3332	19.3333	8.9655	7.8533	0.1371	1
182	10	testSimRing_nAvg180_012_denoise_kymoWrap_0022-0041	Global	-10.8332	13.8333	-0.7831	-0.6903	-0.01205	-1
183	11	testSimRing_nAvg180_012_denoise_kymoWrap_0005-0041	Global	-585	10.6667	-54.8438	-40.156	-0.7009	-1
184	12	testSimRing_nAvg180_012_denoise_kymoWrap_0006-0046	Global	97.5	11.1667	8.7313	7.6507	0.1335	1
185	13	testSimRing_nAvg180_012_denoise_kymoWrap_0005-0058	Global	-400.8332	9.3333	-42.9464	-33.4533	-0.5839	-1
186	14	testSimRing_nAvg180_012_denoise_kymoWrap_0059-0043	Global	-21.6666	17.6667	-1.2264	-1.0809	-0.01887	-1
187	15	testSimRing_nAvg180_012_denoise_kymoWrap_0076-0048	Global	390	14	27.8571	23.1986	0.4049	1
188	16	testSimRing_nAvg180_012_denoise_kymoWrap_0073-0048	Global	-1029.1666	11.5	-89.4927	-54.0085	-0.9426	-1
189	17	testSimRing_nAvg180_012_denoise_kymoWrap_0071-0062	Global	0	14.3333	0	0	0	0
190	18	testSimRing_nAvg180_012_denoise_kymoWrap_0062-0064	Global	465.8332	-8.6667	-53.75	140.4119	2.4506	-1
191	19	testSimRing_nAvg180_012_denoise_kymoWrap_0101-0053	Global	314.1666	11.5	27.3188	22.7965	0.3979	1
192	20	testSimRing_nAvg180_012_denoise_kymoWrap_0112-0066	Global	303.3337	-14.5	-20.9196	162.1598	2.8302	-1
193	21	testSimRing_nAvg180_012_denoise_kymoWrap_0110-0073	Global	704.1668	14	50.2976	37.7331	0.6586	1
194	22	testSimRing_nAvg180_012_denoise_kymoWrap_0088-0076	Global	-346.6668	18	-19.2593	-16.5044	-0.2881	-1
195	23	testSimRing_nAvg180_012_denoise_kymoWrap_0091-0065	Global	498.3334	8	62.2917	43.7811	0.7641	1
196	24	testSimRing_nAvg180_012_denoise_kymoWrap_0108-0045	Global	-249.1666	13.6667	-18.2317	-15.6682	-0.2735	-1
197	25	testSimRing_nAvg180_012_denoise_kymoWrap_0091-0053	Global	660.8334	6.5	101.6667	57.4074	1.0019	1
198	26	testSimRing_nAvg180_012_denoise_kymoWrap_0108-0056	Global	411.6666	-19.3333	-21.2931	161.8619	2.825	-1
199	1	testSimRing_nAvg180_013_denoise_kymoWrap_0025-0055	Global	1029.1668	40.5	25.4115	21.3528	0.3727	1
200	2	testSimRing_nAvg180_013_denoise_kymoWrap_0011-0061	Global	790.8334	20.6667	38.2661	30.4857	0.5321	1
201	3	testSimRing_nAvg180_013_denoise_kymoWrap_0073-0050	Global	520	12.8333	40.5195	31.9384	0.5574	1
202	4	testSimRing_nAvg180_013_denoise_kymoWrap_0101-0044	Global	-10.8332	22.5	-0.4815	-0.4244	-0.007407	-1
203	5	testSimRing_nAvg180_013_denoise_kymoWrap_0107-0062	Global	823.3334	-17.5	-47.0476	144.1026	2.5151	-1
204	6	testSimRing_nAvg180_013_denoise_kymoWrap_0063-0052	Global	238.3334	-8	-29.7917	155.3764	2.7118	-1
205	7	testSimRing_nAvg180_013_denoise_kymoWrap_0036-0047	Global	390	34.8333	11.1962	9.7732	0.1706	1
206	8	testSimRing_nAvg180_013_denoise_kymoWrap_0020-0038	Global	-379.1666	13.6667	-27.7439	-23.1142	-0.4034	-1
207	9	testSimRing_nAvg180_013_denoise_kymoWrap_0008-0039	Global	10.8334	15.6667	0.6915	0.6095	0.01064	1
208	10	testSimRing_nAvg180_013_denoise_kymoWrap_0051-0041	Global	-21.6666	14.1667	-1.5294	-1.3479	-0.02352	-1
209	11	testSimRing_nAvg180_013_denoise_kymoWrap_0082-0053	Global	-32.5	16	-2.0312	-1.7899	-0.03124	-1
210	12	testSimRing_nAvg180_013_denoise_kymoWrap_0104-0051	Global	-21.6666	20.3333	-1.0656	-0.9392	-0.01639	-1
211	13	testSimRing_nAvg180_013_denoise_kymoWrap_0084-0031	Global	671.6666	19.1667	35.0435	28.3305	0.4945	1
212	14	testSimRing_nAvg180_013_denoise_kymoWrap_0075-0031	Global	-1711.6667	21.3333	-80.2344	-50.9881	-0.8899	-1
213	15	testSimRing_nAvg180_013_denoise_kymoWrap_0035-0035	Global	628.3333	7.8333	80.2128	50.9806	0.8898	1
214	16	testSimRing_nAvg180_013_denoise_kymoWrap_0011-0065	Global	0	21.8333	0	0	0	0
215	17	testSimRing_nAvg180_013_denoise_kymoWrap_0106-0067	Global	32.5	12.8333	2.5325	2.2312	0.03894	1
216	18	testSimRing_nAvg180_013_denoise_kymoWrap_0113-0069	Global	216.6668	8.8333	24.5283	20.6744	0.3608	1
217	19	testSimRing_nAvg180_013_denoise_kymoWrap_0081-0041	Global	-303.3334	13.6667	-22.1951	-18.8532	-0.329	-1
218	1	testSimRing_nAvg180_014_denoise_kymoWrap_0041-0031	Global	-606.6667	18.3333	-33.0909	-26.9802	-0.4709	-1
219	2	testSimRing_nAvg180_014_denoise_kymoWrap_0064-0023	Global	-21.6667	12	-1.8056	-1.5911	-0.02777	-1
220	3	testSimRing_nAvg180_014_denoise_kymoWrap_0039-0015	Global	498.3333	11.3333	43.9706	34.0772	0.5948	1
221	4	testSimRing_nAvg180_014_denoise_kymoWrap_0005-0031	Global	-292.4999	9.1667	-31.9091	-26.1468	-0.4563	-1
222	5	testSimRing_nAvg180_014_denoise_kymoWrap_0012-0036	Global	-368.3334	10.8333	-34	-27.613	-0.4819	-1
223	6	testSimRing_nAvg180_014_denoise_kymoWrap_0016-0020	Global	433.3333	15	28.8889	23.9625	0.4182	1
224	7	testSimRing_nAvg180_014_denoise_kymoWrap_0074-0038	Global	-10.8334	19.6667	-0.5509	-0.4855	-0.008474	-1
225	8	testSimRing_nAvg180_014_denoise_kymoWrap_0086-0026	Global	184.1667	18	10.2315	8.9454	0.1561	1
226	9	testSimRing_nAvg180_014_denoise_kymoWrap_0100-0010	Global	65	-15.8333	-4.1053	176.3861	3.0785	-1
227	10	testSimRing_nAvg180_014_denoise_kymoWrap_0098-0017	Global	21.6666	-16.3333	-1.3265	178.8309	3.1212	-1
228	11	testSimRing_nAvg180_014_denoise_kymoWrap_0111-0022	Global	292.5	-12.3333	-23.7162	159.9548	2.7917	-1
229	12	testSimRing_nAvg180_014_denoise_kymoWrap_0094-0035	Global	335.8334	11.1667	30.0746	24.8293	0.4334	1
230	13	testSimRing_nAvg180_014_denoise_kymoWrap_0055-0007	Global	368.3334	10.1667	36.2295	29.1343	0.5085	1
231	14	testSimRing_nAvg180_014_denoise_kymoWrap_0041-0005	Global	390	-9.6667	-40.3448	148.1726	2.5861	-1
232	15	testSimRing_nAvg180_014_denoise_kymoWrap_0008-0005	Global	10.8333	12.8333	0.8442	0.7441	0.01299	1
233	1	testSimRing_nAvg180_015_denoise_kymoWrap_0051-0020	Global	-10.8333	38	-0.2851	-0.2513	-0.004386	-1
234	2	testSimRing_nAvg180_015_denoise_kymoWrap_0078-0019	Global	-21.6667	8.1667	-2.6531	-2.3373	-0.04079	-1
235	3	testSimRing_nAvg180_015_denoise_kymoWrap_0016-0025	Global	1126.6667	12.5	90.1333	54.2026	0.946	1
236	4	testSimRing_nAvg180_015_denoise_kymoWrap_0029-0038	Global	595.8334	7.3333	81.25	51.3402	0.8961	1
237	5	testSimRing_nAvg180_015_denoise_kymoWrap_0021-0036	Global	216.6666	-6	-36.1111	150.9454	2.6345	-1
238	6	testSimRing_nAvg180_015_denoise_kymoWrap_0016-0030	Global	-444.1667	12.5	-35.5333	-28.664	-0.5003	-1
239	7	testSimRing_nAvg180_015_denoise_kymoWrap_0005-0033	Global	0	11.3333	0	0	0	0
240	8	testSimRing_nAvg180_015_denoise_kymoWrap_0004-0037	Global	-725.8333	5	-145.1667	-65.879	-1.1498	-1
241	9	testSimRing_nAvg180_015_denoise_kymoWrap_0005-0042	Global	-21.6666	11.3333	-1.9118	-1.6847	-0.0294	-1
242	10	testSimRing_nAvg180_015_denoise_kymoWrap_0019-0012	Global	1105	-7.8333	-141.0638	114.7395	2.0026	-1
243	11	testSimRing_nAvg180_015_denoise_kymoWrap_0046-0033	Global	43.3334	12.3333	3.5135	3.0941	0.054	1
244	12	testSimRing_nAvg180_015_denoise_kymoWrap_0065-0036	Global	-65	13.8333	-4.6988	-4.1347	-0.07216	-1
245	13	testSimRing_nAvg180_015_denoise_kymoWrap_0062-0031	Global	-10.8333	9.5	-1.1403	-1.0051	-0.01754	-1
246	14	testSimRing_nAvg180_015_denoise_kymoWrap_0073-0027	Global	325	-11	-29.5455	155.556	2.715	-1
247	15	testSimRing_nAvg180_015_denoise_kymoWrap_0084-0021	Global	411.6667	5.8333	70.5714	47.3533	0.8265	1
248	16	testSimRing_nAvg180_015_denoise_kymoWrap_0095-0006	Global	563.3333	9.8333	57.2881	41.3915	0.7224	1
249	17	testSimRing_nAvg180_015_denoise_kymoWrap_0093-0015	Global	455.0001	6.1667	73.7838	48.6215	0.8486	1
250	18	testSimRing_nAvg180_015_denoise_kymoWrap_0096-0021	Global	-520	10.1667	-51.1475	-38.1987	-0.6667	-1
251	19	testSimRing_nAvg180_015_denoise_kymoWrap_0110-0017	Global	-411.6667	9.3333	-44.1072	-34.1597	-0.5962	-1
252	20	testSimRing_nAvg180_015_denoise_kymoWrap_0113-0023	Global	433.3334	9.5	45.614	35.0594	0.6119	1
253	21	testSimRing_nAvg180_015_denoise_kymoWrap_0112-0028	Global	-216.6667	10.6667	-20.3125	-17.354	-0.3029	-1
254	22	testSimRing_nAvg180_015_denoise_kymoWrap_0105-0032	Global	606.6666	8.5	71.3725	47.6754	0.8321	1
255	23	testSimRing_nAvg180_015_denoise_kymoWrap_0095-0030	Global	411.6667	-9.5	-43.3333	146.3099	2.5536	-1
256	24	testSimRing_nAvg180_015_denoise_kymoWrap_0080-0041	Global	390	6	65	45	0.7854	1
257	25	testSimRing_nAvg180_015_denoise_kymoWrap_0084-0043	Global	-10.8334	11.8333	-0.9155	-0.8069	-0.01408	-1
258	26	testSimRing_nAvg180_015_denoise_kymoWrap_0095-0047	Global	-563.3332	-11	51.2121	-141.7662	-2.4743	1
259	27	testSimRing_nAvg180_015_denoise_kymoWrap_0106-0048	Global	487.5	-10.6667	-45.7031	144.888	2.5288	-1
260	28	testSimRing_nAvg180_015_denoise_kymoWrap_0106-0047	Global	552.5	14.5	38.1034	30.3791	0.5302	1
261	29	testSimRing_nAvg180_015_denoise_kymoWrap_0029-0027	Global	-10.8333	12.1667	-0.8904	-0.7848	-0.0137	-1
262	30	testSimRing_nAvg180_015_denoise_kymoWrap_0054-0035	Global	303.3334	5.1667	58.7097	42.0892	0.7346	1
263	31	testSimRing_nAvg180_015_denoise_kymoWrap_0005-0018	Global	-368.3333	7.1667	-51.3953	-38.3333	-0.669	-1
264	32	testSimRing_nAvg180_015_denoise_kymoWrap_0025-0010	Global	314.1666	9.6667	32.5	26.5651	0.4636	1
265	33	testSimRing_nAvg180_015_denoise_kymoWrap_0050-0010	Global	-75.8334	-31.5	2.4074	-177.8789	-3.1046	1
266	34	testSimRing_nAvg180_015_denoise_kymoWrap_0038-0044	Global	32.5	34.1667	0.9512	0.8384	0.01463	1
267	1	testSimRing_nAvg180_016_denoise_kymoWrap_0044-0025	Global	43.3333	30.3333	1.4286	1.259	0.02197	1
268	2	testSimRing_nAvg180_016_denoise_kymoWrap_0077-0027	Global	574.1667	-11.8333	-48.5211	143.2594	2.5003	-1
269	3	testSimRing_nAvg180_016_denoise_kymoWrap_0065-0029	Global	-498.3334	-15.6667	31.8085	-153.9246	-2.6865	1
270	4	testSimRing_nAvg180_016_denoise_kymoWrap_0041-0044	Global	0	31.1667	0	0	0	0
271	5	testSimRing_nAvg180_016_denoise_kymoWrap_0022-0014	Global	476.6667	19.8333	24.0336	20.2918	0.3542	1
272	6	testSimRing_nAvg180_016_denoise_kymoWrap_0026-0026	Global	184.1667	-11.6667	-15.7857	166.3496	2.9033	-1
273	7	testSimRing_nAvg180_016_denoise_kymoWrap_0013-0030	Global	595.8333	-11.3333	-52.5735	141.0333	2.4615	-1
274	8	testSimRing_nAvg180_016_denoise_kymoWrap_0015-0030	Global	845	11	76.8182	49.7636	0.8685	1
275	9	testSimRing_nAvg180_016_denoise_kymoWrap_0016-0039	Global	-595.8334	8.3333	-71.5	-47.7263	-0.833	-1
276	10	testSimRing_nAvg180_016_denoise_kymoWrap_0007-0044	Global	0	11	0	0	0	0
277	11	testSimRing_nAvg180_016_denoise_kymoWrap_0007-0029	Global	628.3333	12	52.3611	38.8534	0.6781	1
278	12	testSimRing_nAvg180_016_denoise_kymoWrap_0041-0014	Global	834.1666	12.8333	65	45	0.7854	1
279	13	testSimRing_nAvg180_016_denoise_kymoWrap_0064-0010	Global	0	16.3333	0	0	0	0
280	14	testSimRing_nAvg180_016_denoise_kymoWrap_0076-0017	Global	704.1667	10	70.4167	47.2906	0.8254	1
281	15	testSimRing_nAvg180_016_denoise_kymoWrap_0088-0038	Global	1408.3333	10.5	134.127	64.1445	1.1195	1
282	16	testSimRing_nAvg180_016_denoise_kymoWrap_0086-0021	Global	574.1667	-7.3333	-78.2954	129.6991	2.2637	-1
283	17	testSimRing_nAvg180_016_denoise_kymoWrap_0086-0011	Global	628.3333	8	78.5417	50.3893	0.8795	1
284	18	testSimRing_nAvg180_016_denoise_kymoWrap_0077-0008	Global	390	-9.6667	-40.3448	148.1725	2.5861	-1
285	19	testSimRing_nAvg180_016_denoise_kymoWrap_0091-0006	Global	303.3333	5	60.6667	43.0251	0.7509	1
286	1	testSimRing_nAvg180_017_denoise_kymoWrap_0034-0025	Global	10.8334	19.1667	0.5652	0.4982	0.008695	1
287	2	testSimRing_nAvg180_017_denoise_kymoWrap_0019-0026	Global	-249.1667	16.3333	-15.2551	-13.2079	-0.2305	-1
288	3	testSimRing_nAvg180_017_denoise_kymoWrap_0009-0025	Global	281.6667	9.1667	30.7273	25.3014	0.4416	1
289	4	testSimRing_nAvg180_017_denoise_kymoWrap_0012-0033	Global	563.3333	19.1667	29.3913	24.3312	0.4247	1
290	5	testSimRing_nAvg180_017_denoise_kymoWrap_0015-0045	Global	-595.8334	14	-42.5595	-33.2153	-0.5797	-1
291	6	testSimRing_nAvg180_017_denoise_kymoWrap_0030-0042	Global	75.8332	17.8333	4.2523	3.743	0.06533	1
292	7	testSimRing_nAvg180_017_denoise_kymoWrap_0027-0038	Global	574.1666	7.5	76.5555	49.6669	0.8669	1
293	8	testSimRing_nAvg180_017_denoise_kymoWrap_0079-0048	Global	574.1666	16.3333	35.1531	28.4052	0.4958	1
294	9	testSimRing_nAvg180_017_denoise_kymoWrap_0092-0035	Global	21.6666	20.5	1.0569	0.9316	0.01626	1
295	10	testSimRing_nAvg180_017_denoise_kymoWrap_0094-0054	Global	10.8332	16.3333	0.6633	0.5846	0.0102	1
296	11	testSimRing_nAvg180_017_denoise_kymoWrap_0067-0044	Global	-21.6666	14.1667	-1.5294	-1.3479	-0.02352	-1
297	12	testSimRing_nAvg180_017_denoise_kymoWrap_0052-0050	Global	563.3334	13.5	41.7284	32.6995	0.5707	1
298	13	testSimRing_nAvg180_017_denoise_kymoWrap_0049-0032	Global	-823.3334	18.3333	-44.9091	-34.641	-0.6046	-1
299	14	testSimRing_nAvg180_017_denoise_kymoWrap_0053-0023	Global	-314.1667	18	-17.4537	-15.0304	-0.2623	-1
300	15	testSimRing_nAvg180_017_denoise_kymoWrap_0088-0023	Global	292.5	11.8333	24.7183	20.8209	0.3634	1
301	16	testSimRing_nAvg180_017_denoise_kymoWrap_0091-0027	Global	97.5	-22.3333	-4.3657	176.1575	3.0745	-1
302	17	testSimRing_nAvg180_017_denoise_kymoWrap_0107-0022	Global	325	-11.8333	-27.4648	157.0942	2.7418	-1
303	18	testSimRing_nAvg180_017_denoise_kymoWrap_0115-0029	Global	1040	-7.6667	-135.6522	115.6022	2.0176	-1
304	1	testSimRing_nAvg180_018_denoise_kymoWrap_0006-0032	Global	43.3334	9.5	4.5614	4.0142	0.07006	1
305	2	testSimRing_nAvg180_018_denoise_kymoWrap_0009-0040	Global	-801.6666	11.8333	-67.7465	-46.1853	-0.8061	-1
306	3	testSimRing_nAvg180_018_denoise_kymoWrap_0013-0056	Global	812.5	11.6667	69.6429	46.9749	0.8199	1
307	4	testSimRing_nAvg180_018_denoise_kymoWrap_0011-0051	Global	21.6668	11.1667	1.9403	1.7098	0.02984	1
308	5	testSimRing_nAvg180_018_denoise_kymoWrap_0019-0034	Global	21.6666	10.5	2.0635	1.8183	0.03174	1
309	6	testSimRing_nAvg180_018_denoise_kymoWrap_0083-0055	Global	227.5	11.1667	20.3731	17.4027	0.3037	1
310	7	testSimRing_nAvg180_018_denoise_kymoWrap_0075-0056	Global	-520	8.3333	-62.4	-43.8309	-0.765	-1
311	8	testSimRing_nAvg180_018_denoise_kymoWrap_0093-0057	Global	195	13.3333	14.625	12.6804	0.2213	1
312	9	testSimRing_nAvg180_018_denoise_kymoWrap_0104-0058	Global	108.3332	-13.5	-8.0247	172.9621	3.0188	-1
313	10	testSimRing_nAvg180_018_denoise_kymoWrap_0112-0069	Global	400.8332	-8	-50.1041	142.3738	2.4849	-1
314	11	testSimRing_nAvg180_018_denoise_kymoWrap_0107-0068	Global	-108.3332	19.6667	-5.5085	-4.844	-0.08454	-1
315	12	testSimRing_nAvg180_018_denoise_kymoWrap_0076-0068	Global	21.6663	20.8333	1.04	0.9166	0.016	1
316	13	testSimRing_nAvg180_018_denoise_kymoWrap_0072-0069	Global	-693.3337	8.8333	-78.4906	-50.371	-0.8791	-1
317	14	testSimRing_nAvg180_018_denoise_kymoWrap_0061-0066	Global	184.1663	12.3333	14.9324	12.938	0.2258	1
318	15	testSimRing_nAvg180_018_denoise_kymoWrap_0053-0074	Global	487.5	18.1667	26.8349	22.433	0.3915	1
319	16	testSimRing_nAvg180_018_denoise_kymoWrap_0048-0067	Global	-390	14.5	-26.8966	-22.4794	-0.3923	-1
320	17	testSimRing_nAvg180_018_denoise_kymoWrap_0042-0048	Global	-2134.1668	17.5	-121.9524	-61.9426	-1.0811	-1
321	18	testSimRing_nAvg180_018_denoise_kymoWrap_0026-0048	Global	-10.8334	9.1667	-1.1818	-1.0416	-0.01818	-1
322	19	testSimRing_nAvg180_018_denoise_kymoWrap_0023-0064	Global	-21.6668	9.6667	-2.2414	-1.9749	-0.03447	-1
323	20	testSimRing_nAvg180_018_denoise_kymoWrap_0051-0049	Global	617.5	-10.6667	-57.8906	138.3109	2.414	-1
324	21	testSimRing_nAvg180_018_denoise_kymoWrap_0103-0071	Global	-704.1663	5.6667	-124.2645	-62.3869	-1.0889	-1
325	22	testSimRing_nAvg180_018_denoise_kymoWrap_0109-0048	Global	-43.3334	-12.6667	3.4211	-176.9872	-3.089	1
326	1	testSimRing_nAvg180_019_denoise_kymoWrap_0012-0042	Global	325	24.3333	13.3562	11.6115	0.2027	1
327	2	testSimRing_nAvg180_019_denoise_kymoWrap_0015-0054	Global	-65	28.6667	-2.2674	-1.9979	-0.03487	-1
328	3	testSimRing_nAvg180_019_denoise_kymoWrap_0031-0049	Global	520	13.6667	38.0488	30.3433	0.5296	1
329	4	testSimRing_nAvg180_019_denoise_kymoWrap_0015-0032	Global	628.3333	27.5	22.8485	19.3673	0.338	1
330	5	testSimRing_nAvg180_019_denoise_kymoWrap_0023-0028	Global	303.3334	-17	-17.8431	164.6499	2.8737	-1
331	6	testSimRing_nAvg180_019_denoise_kymoWrap_0040-0029	Global	260	12	21.6667	18.4349	0.3218	1
332	7	testSimRing_nAvg180_019_denoise_kymoWrap_0036-0042	Global	21.6668	16.3333	1.3265	1.1691	0.02041	1
333	8	testSimRing_nAvg180_019_denoise_kymoWrap_0038-0039	Global	552.5	12.8333	43.052	33.518	0.585	1
334	9	testSimRing_nAvg180_019_denoise_kymoWrap_0056-0055	Global	21.6666	15.1667	1.4286	1.259	0.02197	1
335	10	testSimRing_nAvg180_019_denoise_kymoWrap_0108-0054	Global	-10.8332	14.6667	-0.7386	-0.6511	-0.01136	-1
336	11	testSimRing_nAvg180_019_denoise_kymoWrap_0111-0043	Global	216.6668	13.8333	15.6627	13.5479	0.2365	1
337	12	testSimRing_nAvg180_019_denoise_kymoWrap_0070-0067	Global	-32.5	14.6667	-2.2159	-1.9525	-0.03408	-1
338	13	testSimRing_nAvg180_019_denoise_kymoWrap_0053-0067	Global	-379.1668	18.3333	-20.6818	-17.6501	-0.3081	-1
339	14	testSimRing_nAvg180_019_denoise_kymoWrap_0075-0044	Global	1061.6666	9.5	111.7544	59.8163	1.044	1
340	15	testSimRing_nAvg180_019_denoise_kymoWrap_0084-0068	Global	-400.8337	16	-25.0521	-21.0775	-0.3679	-1
341	16	testSimRing_nAvg180_019_denoise_kymoWrap_0096-0069	Global	422.5	16.5	25.6061	21.5014	0.3753	1
342	17	testSimRing_nAvg180_019_denoise_kymoWrap_0096-0052	Global	411.6668	-6.8333	-60.2439	137.1747	2.3942	-1
343	18	testSimRing_nAvg180_019_denoise_kymoWrap_0084-0055	Global	-54.1668	14.3333	-3.7791	-3.3274	-0.05807	-1
344	19	testSimRing_nAvg180_019_denoise_kymoWrap_0110-0062	Global	260.0002	-4.3333	-60	137.2906	2.3962	-1
345	1	testSimRing_nAvg180_020_denoise_kymoWrap_0018-0049	Global	357.5	15.3333	23.3152	19.7327	0.3444	1
346	2	testSimRing_nAvg180_020_denoise_kymoWrap_0030-0052	Global	10.8332	11.3333	0.9559	0.8425	0.0147	1
347	3	testSimRing_nAvg180_020_denoise_kymoWrap_0024-0062	Global	574.1668	20.1667	28.4711	23.6542	0.4128	1
348	4	testSimRing_nAvg180_020_denoise_kymoWrap_0007-0049	Global	-379.1666	14.6667	-25.8523	-21.6891	-0.3785	-1
349	5	testSimRing_nAvg180_020_denoise_kymoWrap_0005-0035	Global	260	11	23.6364	19.9831	0.3488	1
350	6	testSimRing_nAvg180_020_denoise_kymoWrap_0019-0031	Global	-86.6666	14.8333	-5.8427	-5.1364	-0.08965	-1
351	7	testSimRing_nAvg180_020_denoise_kymoWrap_0053-0054	Global	0	35.1667	0	0	0	0
352	8	testSimRing_nAvg180_020_denoise_kymoWrap_0074-0066	Global	-65	24	-2.7083	-2.3859	-0.04164	-1
353	9	testSimRing_nAvg180_020_denoise_kymoWrap_0108-0051	Global	379.1666	-14	-27.0833	157.3801	2.7468	-1
354	10	testSimRing_nAvg180_020_denoise_kymoWrap_0099-0061	Global	43.3332	12.1667	3.5616	3.1363	0.05474	1
355	11	testSimRing_nAvg180_020_denoise_kymoWrap_0079-0057	Global	368.3334	13.8333	26.6265	22.2759	0.3888	1
356	12	testSimRing_nAvg180_020_denoise_kymoWrap_0056-0048	Global	812.5	-15.1667	-53.5714	140.5055	2.4523	-1
357	1	testSimRing_nAvg180_021_denoise_kymoWrap_0018-0050	Global	-1213.3334	22.5	-53.9259	-39.6801	-0.6925	-1
358	2	testSimRing_nAvg180_021_denoise_kymoWrap_0012-0051	Global	75.8334	25	3.0333	2.6719	0.04663	1
359	3	testSimRing_nAvg180_021_denoise_kymoWrap_0007-0043	Global	32.5	14.3333	2.2674	1.9979	0.03487	1
360	4	testSimRing_nAvg180_021_denoise_kymoWrap_0061-0038	Global	-520	9.8333	-52.8813	-39.1304	-0.683	-1
361	5	testSimRing_nAvg180_021_denoise_kymoWrap_0075-0029	Global	574.1667	-10.3333	-55.5645	139.4749	2.4343	-1
362	6	testSimRing_nAvg180_021_denoise_kymoWrap_0040-0056	Global	-606.6668	14.8333	-40.8989	-32.1787	-0.5616	-1
363	7	testSimRing_nAvg180_021_denoise_kymoWrap_0041-0055	Global	671.6668	13.1667	51.0127	38.1252	0.6654	1
364	8	testSimRing_nAvg180_021_denoise_kymoWrap_0021-0025	Global	617.5	10.6667	57.8906	41.6891	0.7276	1
365	9	testSimRing_nAvg180_021_denoise_kymoWrap_0030-0033	Global	476.6666	12.3333	38.6486	30.7355	0.5364	1
366	10	testSimRing_nAvg180_021_denoise_kymoWrap_0035-0033	Global	65	-9.5	-6.8421	173.991	3.0367	-1
367	11	testSimRing_nAvg180_021_denoise_kymoWrap_0020-0038	Global	21.6666	12	1.8055	1.5911	0.02777	1
368	12	testSimRing_nAvg180_021_denoise_kymoWrap_0009-0023	Global	-32.5	16	-2.0313	-1.7899	-0.03124	-1
369	13	testSimRing_nAvg180_021_denoise_kymoWrap_0077-0052	Global	-465.8334	15.8333	-29.4211	-24.353	-0.425	-1
370	14	testSimRing_nAvg180_021_denoise_kymoWrap_0069-0055	Global	0	13.8333	0	0	0	0
371	15	testSimRing_nAvg180_021_denoise_kymoWrap_0052-0033	Global	43.3334	11.8333	3.662	3.2245	0.05628	1
372	16	testSimRing_nAvg180_021_denoise_kymoWrap_0106-0039	Global	758.3334	16.3333	46.4286	35.5377	0.6202	1
373	17	testSimRing_nAvg180_021_denoise_kymoWrap_0091-0032	Global	162.4999	12.8333	12.6623	11.0234	0.1924	1
374	18	testSimRing_nAvg180_021_denoise_kymoWrap_0087-0050	Global	541.6668	5.6667	95.5883	55.7843	0.9736	1
375	19	testSimRing_nAvg180_021_denoise_kymoWrap_0097-0048	Global	-54.1666	-10	5.4167	-175.2364	-3.0585	1
376	20	testSimRing_nAvg180_021_denoise_kymoWrap_0104-0050	Global	-10.8334	20	-0.5417	-0.4775	-0.008333	-1
377	21	testSimRing_nAvg180_021_denoise_kymoWrap_0098-0045	Global	487.5	-6.1667	-79.054	129.4278	2.2589	-1
378	22	testSimRing_nAvg180_021_denoise_kymoWrap_0091-0040	Global	617.5	-6.3333	-97.5001	123.69	2.1588	-1
379	23	testSimRing_nAvg180_021_denoise_kymoWrap_0082-0033	Global	281.6666	-7.6667	-36.7391	150.5241	2.6271	-1
380	24	testSimRing_nAvg180_021_denoise_kymoWrap_0068-0043	Global	-10.8332	15.3333	-0.7065	-0.6227	-0.01087	-1
381	25	testSimRing_nAvg180_021_denoise_kymoWrap_0109-0025	Global	509.1667	-8	-63.6458	135.6031	2.3667	-1
382	26	testSimRing_nAvg180_021_denoise_kymoWrap_0052-0064	Global	368.3334	13.3333	27.625	23.0255	0.4019	1
383	27	testSimRing_nAvg180_021_denoise_kymoWrap_0024-0058	Global	-119.1666	12	-9.9305	-8.6863	-0.1516	-1
384	1	testSimRing_nAvg180_022_denoise_kymoWrap_0031-0076	Global	10.8337	27.8333	0.3892	0.3431	0.005988	1
385	2	testSimRing_nAvg180_022_denoise_kymoWrap_0047-0041	Global	-585	14.5	-40.3448	-31.8274	-0.5555	-1
386	3	testSimRing_nAvg180_022_denoise_kymoWrap_0062-0033	Global	650.0001	-15.8333	-41.0526	147.7243	2.5783	-1
387	4	testSimRing_nAvg180_022_denoise_kymoWrap_0067-0040	Global	801.6668	-23.1667	-34.6043	151.9703	2.6524	-1
388	5	testSimRing_nAvg180_022_denoise_kymoWrap_0022-0058	Global	-498.3334	14.6667	-33.9773	-27.5973	-0.4817	-1
389	6	testSimRing_nAvg180_022_denoise_kymoWrap_0008-0048	Global	-21.6666	13.8333	-1.5663	-1.3803	-0.02409	-1
390	7	testSimRing_nAvg180_022_denoise_kymoWrap_0041-0062	Global	32.5	18.3333	1.7727	1.5622	0.02727	1
391	8	testSimRing_nAvg180_022_denoise_kymoWrap_0012-0071	Global	379.1668	13.3333	28.4375	23.6294	0.4124	1
392	9	testSimRing_nAvg180_022_denoise_kymoWrap_0011-0072	Global	498.3337	8.3333	59.8	42.6141	0.7438	1
393	10	testSimRing_nAvg180_022_denoise_kymoWrap_0004-0060	Global	953.3334	8	119.1667	61.3895	1.0714	1
394	11	testSimRing_nAvg180_022_denoise_kymoWrap_0006-0068	Global	43.3332	13.3333	3.25	2.8624	0.04996	1
395	12	testSimRing_nAvg180_022_denoise_kymoWrap_0024-0068	Global	-21.6668	13.6667	-1.5854	-1.3972	-0.02439	-1
396	13	testSimRing_nAvg180_022_denoise_kymoWrap_0065-0050	Global	86.6666	15.1667	5.7143	5.0241	0.08769	1
397	14	testSimRing_nAvg180_022_denoise_kymoWrap_0064-0061	Global	21.6666	15.6667	1.383	1.2189	0.02127	1
398	15	testSimRing_nAvg180_022_denoise_kymoWrap_0079-0064	Global	455.0002	13.5	33.7037	27.4076	0.4784	1
399	16	testSimRing_nAvg180_022_denoise_kymoWrap_0096-0048	Global	-585	12.6667	-46.1842	-35.3948	-0.6178	-1
400	17	testSimRing_nAvg180_022_denoise_kymoWrap_0088-0052	Global	0	11.6667	0	0	0	0
401	18	testSimRing_nAvg180_022_denoise_kymoWrap_0083-0044	Global	21.6666	14.8333	1.4607	1.2873	0.02247	1
402	19	testSimRing_nAvg180_022_denoise_kymoWrap_0094-0033	Global	671.6666	10	67.1667	45.9392	0.8018	1
403	20	testSimRing_nAvg180_022_denoise_kymoWrap_0085-0030	Global	281.6667	-7	-40.2381	148.2405	2.5873	-1
404	21	testSimRing_nAvg180_022_denoise_kymoWrap_0101-0057	Global	390	9.8333	39.661	31.3903	0.5479	1
405	22	testSimRing_nAvg180_022_denoise_kymoWrap_0110-0059	Global	10.8334	-10.8333	-1	179.1186	3.1262	-1
406	23	testSimRing_nAvg180_022_denoise_kymoWrap_0108-0040	Global	346.6666	6.8333	50.7317	37.9716	0.6627	1
407	24	testSimRing_nAvg180_022_denoise_kymoWrap_0110-0046	Global	433.3334	-7.8333	-55.3191	139.6001	2.4365	-1
408	25	testSimRing_nAvg180_022_denoise_kymoWrap_0115-0044	Global	21.6668	-9.6667	-2.2414	178.0251	3.1071	-1
409	26	testSimRing_nAvg180_022_denoise_kymoWrap_0097-0032	Global	379.1667	12.6667	29.9342	24.7273	0.4316	1
410	27	testSimRing_nAvg180_022_denoise_kymoWrap_0055-0047	Global	585	13.5	43.3333	33.6901	0.588	1
411	28	testSimRing_nAvg180_022_denoise_kymoWrap_0035-0054	Global	75.8332	11.6667	6.5	5.7106	0.09967	1
412	29	testSimRing_nAvg180_022_denoise_kymoWrap_0019-0050	Global	379.1666	8.3333	45.5	34.992	0.6107	1
413	30	testSimRing_nAvg180_022_denoise_kymoWrap_0029-0042	Global	-195	11.8333	-16.4789	-14.226	-0.2483	-1
414	31	testSimRing_nAvg180_022_denoise_kymoWrap_0104-0024	Global	216.6666	6.3333	34.2105	27.7585	0.4845	1
415	1	testSimRing_nAvg180_023_denoise_kymoWrap_0071-0043	Global	-390	25.25	-15.4455	-13.3669	-0.2333	-1
416	2	testSimRing_nAvg180_023_denoise_kymoWrap_0025-0023	Global	1056.25	25.5	41.4216	32.5075	0.5674	1
417	3	testSimRing_nAvg180_023_denoise_kymoWrap_0008-0031	Global	178.75	15.5	11.5323	10.0607	0.1756	1
418	4	testSimRing_nAvg180_023_denoise_kymoWrap_0014-0041	Global	1576.25	9.75	161.6667	68.0968	1.1885	1
419	5	testSimRing_nAvg180_023_denoise_kymoWrap_0027-0036	Global	292.5	19.25	15.1948	13.1575	0.2296	1
420	6	testSimRing_nAvg180_023_denoise_kymoWrap_0069-0024	Global	698.75	-14.5	-48.1897	143.4475	2.5036	-1
421	7	testSimRing_nAvg180_023_denoise_kymoWrap_0047-0031	Global	-65	16.75	-3.8806	-3.4166	-0.05963	-1
422	8	testSimRing_nAvg180_023_denoise_kymoWrap_0066-0034	Global	357.5	-16.25	-22	161.301	2.8152	-1
423	9	testSimRing_nAvg180_023_denoise_kymoWrap_0086-0036	Global	422.5	17	24.8529	20.9245	0.3652	1
424	10	testSimRing_nAvg180_023_denoise_kymoWrap_0097-0037	Global	731.25	-18.75	-39	149.0362	2.6012	-1
425	11	testSimRing_nAvg180_023_denoise_kymoWrap_0088-0055	Global	-958.75	16	-59.9219	-42.6722	-0.7448	-1
426	12	testSimRing_nAvg180_023_denoise_kymoWrap_0078-0055	Global	390	21.75	17.931	15.4222	0.2692	1
427	13	testSimRing_nAvg180_023_denoise_kymoWrap_0025-0050	Global	-390	15.25	-25.5738	-21.4768	-0.3748	-1
428	14	testSimRing_nAvg180_023_denoise_kymoWrap_0020-0043	Global	-32.5	23	-1.413	-1.2454	-0.02174	-1
429	15	testSimRing_nAvg180_023_denoise_kymoWrap_0101-0042	Global	97.5	-18.75	-5.2	175.4261	3.0618	-1
430	16	testSimRing_nAvg180_023_denoise_kymoWrap_0108-0057	Global	487.5	-14	-34.8214	151.8214	2.6498	-1
431	17	testSimRing_nAvg180_023_denoise_kymoWrap_0048-0024	Global	-520	17.5	-29.7143	-24.5672	-0.4288	-1
432	18	testSimRing_nAvg180_023_denoise_kymoWrap_0036-0050	Global	-601.25	14.25	-42.193	-32.9885	-0.5758	-1
433	19	testSimRing_nAvg180_023_denoise_kymoWrap_0018-0028	Global	-520	17	-30.5882	-25.2011	-0.4398	-1
434	20	testSimRing_nAvg180_023_denoise_kymoWrap_0005-0041	Global	-357.5	11.25	-31.7778	-26.0535	-0.4547	-1
435	21	testSimRing_nAvg180_023_denoise_kymoWrap_0010-0046	Global	1072.5	6.75	158.8889	67.751	1.1825	1
436	22	testSimRing_nAvg180_023_denoise_kymoWrap_0044-0041	Global	-32.5	15	-2.1667	-1.9092	-0.03332	-1
437	23	testSimRing_nAvg180_023_denoise_kymoWrap_0101-0051	Global	97.5	-12.5	-7.8	173.1572	3.0222	-1
438	24	testSimRing_nAvg180_023_denoise_kymoWrap_0044-0056	Global	97.5	14	6.9643	6.1155	0.1067	1
439	1	testSimRing_nAvg180_024_denoise_kymoWrap_0047-0016	Global	-54.1666	17.1667	-3.1553	-2.7792	-0.04851	-1
440	2	testSimRing_nAvg180_024_denoise_kymoWrap_0076-0032	Global	-162.5001	31.5	-5.1587	-4.5378	-0.0792	-1
441	3	testSimRing_nAvg180_024_denoise_kymoWrap_0068-0023	Global	585	14.1667	41.2941	32.4276	0.566	1
442	4	testSimRing_nAvg180_024_denoise_kymoWrap_0089-0038	Global	769.1666	16.1667	47.5773	36.2026	0.6319	1
443	5	testSimRing_nAvg180_024_denoise_kymoWrap_0083-0046	Global	487.5	-13.1667	-37.0253	150.3333	2.6238	-1
444	6	testSimRing_nAvg180_024_denoise_kymoWrap_0066-0045	Global	0	15.8333	0	0	0	0
445	7	testSimRing_nAvg180_024_denoise_kymoWrap_0053-0034	Global	1115.8333	12.1667	91.7123	54.6734	0.9542	1
446	8	testSimRing_nAvg180_024_denoise_kymoWrap_0014-0024	Global	43.3334	28.5	1.5205	1.34	0.02339	1
447	9	testSimRing_nAvg180_024_denoise_kymoWrap_0010-0016	Global	130.0001	19.6667	6.6102	5.8067	0.1013	1
448	10	testSimRing_nAvg180_024_denoise_kymoWrap_0007-0038	Global	790.8332	13	60.8333	43.1035	0.7523	1
449	11	testSimRing_nAvg180_024_denoise_kymoWrap_0024-0031	Global	-43.3333	12.6667	-3.421	-3.0128	-0.05258	-1
450	12	testSimRing_nAvg180_024_denoise_kymoWrap_0028-0038	Global	-585	17.8333	-32.8037	-26.7788	-0.4674	-1
451	13	testSimRing_nAvg180_024_denoise_kymoWrap_0025-0045	Global	-444.1666	9.1667	-48.4545	-36.7029	-0.6406	-1
452	14	testSimRing_nAvg180_024_denoise_kymoWrap_0024-0010	Global	877.5	13.1667	66.6456	45.7162	0.7979	1
453	15	testSimRing_nAvg180_024_denoise_kymoWrap_0033-0020	Global	346.6666	-8.1667	-42.449	146.853	2.5631	-1
454	16	testSimRing_nAvg180_024_denoise_kymoWrap_0093-0030	Global	465.8334	11.6667	39.9286	31.5618	0.5509	1
455	17	testSimRing_nAvg180_024_denoise_kymoWrap_0104-0034	Global	10.8334	-15.8333	-0.6842	179.3969	3.1311	-1
456	18	testSimRing_nAvg180_024_denoise_kymoWrap_0110-0033	Global	444.1667	-10	-44.4167	145.6539	2.5421	-1
457	19	testSimRing_nAvg180_024_denoise_kymoWrap_0112-0047	Global	834.1668	11	75.8333	49.3987	0.8622	1
458	20	testSimRing_nAvg180_024_denoise_kymoWrap_0101-0053	Global	-65	-21.3333	3.0469	-177.3162	-3.0948	1
459	21	testSimRing_nAvg180_024_denoise_kymoWrap_0080-0013	Global	585	10.3333	56.6129	41.0548	0.7165	1
460	22	testSimRing_nAvg180_024_denoise_kymoWrap_0086-0049	Global	-845	3.8333	-220.4346	-73.5707	-1.2841	-1
461	23	testSimRing_nAvg180_024_denoise_kymoWrap_0074-0042	Global	855.8334	4.6667	183.393	70.4841	1.2302	1
462	24	testSimRing_nAvg180_024_denoise_kymoWrap_0052-0029	Global	10.8333	10.6667	1.0156	0.8952	0.01562	1
463	25	testSimRing_nAvg180_024_denoise_kymoWrap_0043-0029	Global	-346.6667	10.8333	-32	-26.2114	-0.4575	-1
464	26	testSimRing_nAvg180_024_denoise_kymoWrap_0053-0036	Global	-21.6666	14.5	-1.4942	-1.3169	-0.02298	-1
465	27	testSimRing_nAvg180_024_denoise_kymoWrap_0088-0024	Global	671.6667	8	83.9583	52.2532	0.912	1
466	28	testSimRing_nAvg180_024_denoise_kymoWrap_0073-0013	Global	325	11.5	28.2609	23.4986	0.4101	1
467	29	testSimRing_nAvg180_024_denoise_kymoWrap_0062-0011	Global	-108.3334	12.5	-8.6667	-7.5946	-0.1326	-1
468	30	testSimRing_nAvg180_024_denoise_kymoWrap_0062-0020	Global	10.8333	11.1667	0.9701	0.8551	0.01492	1
469	31	testSimRing_nAvg180_024_denoise_kymoWrap_0035-0042	Global	32.5	-11.1667	-2.9104	177.4362	3.0968	-1
470	32	testSimRing_nAvg180_024_denoise_kymoWrap_0041-0051	Global	21.6666	-11.8333	-1.831	178.3865	3.1134	-1
471	33	testSimRing_nAvg180_024_denoise_kymoWrap_0100-0020	Global	888.3334	9.5	93.5088	55.196	0.9634	1
472	34	testSimRing_nAvg180_024_denoise_kymoWrap_0112-0024	Global	-769.1667	-11.3333	67.8676	-133.7636	-2.3346	1
473	1	testSimRing_nAvg180_025_denoise_kymoWrap_0052-0040	Global	281.6666	20.6667	13.629	11.8421	0.2067	1
474	2	testSimRing_nAvg180_025_denoise_kymoWrap_0073-0053	Global	487.5	6.1667	79.0541	50.5722	0.8827	1
475	3	testSimRing_nAvg180_025_denoise_kymoWrap_0092-0053	Global	-520	15.8333	-32.8421	-26.8058	-0.4678	-1
476	4	testSimRing_nAvg180_025_denoise_kymoWrap_0077-0035	Global	639.1667	-12.1667	-52.5342	141.0542	2.4619	-1
477	5	testSimRing_nAvg180_025_denoise_kymoWrap_0033-0043	Global	552.5	-18.6667	-29.5982	155.5175	2.7143	-1
478	6	testSimRing_nAvg180_025_denoise_kymoWrap_0017-0046	Global	281.6668	16.3333	17.2449	14.8586	0.2593	1
479	7	testSimRing_nAvg180_025_denoise_kymoWrap_0018-0052	Global	-595.8334	11.8333	-50.3521	-37.7631	-0.6591	-1
480	8	testSimRing_nAvg180_025_denoise_kymoWrap_0014-0057	Global	10.8332	12.6667	0.8553	0.7538	0.01316	1
481	9	testSimRing_nAvg180_025_denoise_kymoWrap_0029-0057	Global	346.6668	6.8333	50.7317	37.9716	0.6627	1
482	10	testSimRing_nAvg180_025_denoise_kymoWrap_0048-0031	Global	-314.1667	11.6667	-26.9286	-22.5035	-0.3928	-1
483	11	testSimRing_nAvg180_025_denoise_kymoWrap_0053-0032	Global	617.5	9.3333	66.1607	45.507	0.7942	1
484	12	testSimRing_nAvg180_025_denoise_kymoWrap_0057-0048	Global	1050.8334	14	75.0595	49.1081	0.8571	1
485	13	testSimRing_nAvg180_025_denoise_kymoWrap_0067-0056	Global	-325	8.6667	-37.5	-29.9816	-0.5233	-1
486	14	testSimRing_nAvg180_025_denoise_kymoWrap_0048-0056	Global	-520	13.8333	-37.5904	-30.0414	-0.5243	-1
487	15	testSimRing_nAvg180_025_denoise_kymoWrap_0042-0050	Global	303.3334	10.1667	29.8361	24.6559	0.4303	1
488	16	testSimRing_nAvg180_025_denoise_kymoWrap_0022-0031	Global	693.3333	9.8333	70.5085	47.3278	0.826	1
489	17	testSimRing_nAvg180_025_denoise_kymoWrap_0017-0038	Global	422.5	5.1667	81.7742	51.5198	0.8992	1
490	18	testSimRing_nAvg180_025_denoise_kymoWrap_0008-0045	Global	108.3332	13.8333	7.8313	6.87	0.1199	1
491	19	testSimRing_nAvg180_025_denoise_kymoWrap_0010-0036	Global	43.3334	13.6667	3.1707	2.7927	0.04874	1
492	20	testSimRing_nAvg180_025_denoise_kymoWrap_0090-0028	Global	281.6667	-8.5	-33.1373	152.9873	2.6701	-1
493	21	testSimRing_nAvg180_025_denoise_kymoWrap_0096-0040	Global	0	18	0	0	0	0
494	22	testSimRing_nAvg180_025_denoise_kymoWrap_0103-0050	Global	368.3334	8.5	43.3333	33.6901	0.588	1
495	23	testSimRing_nAvg180_025_denoise_kymoWrap_0112-0050	Global	65	-14.3333	-4.5349	176.0091	3.0719	-1
496	24	testSimRing_nAvg180_025_denoise_kymoWrap_0108-0042	Global	0	-8.6667	-0	180	3.1416	0
497	25	testSimRing_nAvg180_025_denoise_kymoWrap_0109-0031	Global	-54.1667	-14.6667	3.6932	-176.7481	-3.0848	1
498	26	testSimRing_nAvg180_025_denoise_kymoWrap_0072-0025	Global	985.8333	8.3333	118.3001	61.2134	1.0684	1
499	27	testSimRing_nAvg180_025_denoise_kymoWrap_0070-0046	Global	21.6668	9	2.4074	2.1211	0.03702	1
500	28	testSimRing_nAvg180_025_denoise_kymoWrap_0035-0050	Global	920.8334	9.6667	95.2586	55.6922	0.972	1
501	29	testSimRing_nAvg180_025_denoise_kymoWrap_0029-0026	Global	1159.1667	13	89.1667	53.909	0.9409	1
502	30	testSimRing_nAvg180_025_denoise_kymoWrap_0033-0030	Global	660.8333	-10.6667	-61.9531	136.3748	2.3802	-1
503	31	testSimRing_nAvg180_025_denoise_kymoWrap_0036-0058	Global	10.8334	12.6667	0.8553	0.7539	0.01316	1
504	32	testSimRing_nAvg180_025_denoise_kymoWrap_0012-0029	Global	628.3333	-11.6667	-53.8571	140.3558	2.4497	-1
505	33	testSimRing_nAvg180_025_denoise_kymoWrap_0002-0056	Global	617.5	4.8333	127.7586	63.0343	1.1002	1
506	34	testSimRing_nAvg180_025_denoise_kymoWrap_0111-0022	Global	552.5	9.8333	56.1864	40.8404	0.7128	1
507	35	testSimRing_nAvg180_025_denoise_kymoWrap_0098-0016	Global	476.6666	9.5	50.1754	37.6656	0.6574	1
508	1	testSimRing_nAvg180_026_denoise_kymoWrap_0053-0051	Global	75.8332	37	2.0495	1.806	0.03152	1
509	2	testSimRing_nAvg180_026_denoise_kymoWrap_0055-0050	Global	-1115.8334	13.8333	-80.6627	-51.1373	-0.8925	-1
510	3	testSimRing_nAvg180_026_denoise_kymoWrap_0051-0041	Global	281.6666	11.5	24.4927	20.647	0.3604	1
511	4	testSimRing_nAvg180_026_denoise_kymoWrap_0036-0042	Global	75.8334	16.5	4.596	4.0445	0.07059	1
512	5	testSimRing_nAvg180_026_denoise_kymoWrap_0024-0050	Global	205.8334	19.3333	10.6466	9.3021	0.1624	1
513	6	testSimRing_nAvg180_026_denoise_kymoWrap_0008-0053	Global	-281.6666	16.1667	-17.4227	-15.0049	-0.2619	-1
514	7	testSimRing_nAvg180_026_denoise_kymoWrap_0011-0031	Global	444.1667	6.6667	66.625	45.7073	0.7977	1
515	8	testSimRing_nAvg180_026_denoise_kymoWrap_0021-0043	Global	585	8.1667	71.6326	47.7792	0.8339	1
516	9	testSimRing_nAvg180_026_denoise_kymoWrap_0088-0049	Global	54.1666	25	2.1667	1.9091	0.03332	1
517	10	testSimRing_nAvg180_026_denoise_kymoWrap_0092-0042	Global	-10.8334	-12.1667	0.8904	-179.2152	-3.1279	1
518	11	testSimRing_nAvg180_026_denoise_kymoWrap_0073-0040	Global	75.8334	20.5	3.6992	3.2572	0.05685	1
519	12	testSimRing_nAvg180_026_denoise_kymoWrap_0078-0031	Global	0	16.6667	0	0	0	0
520	13	testSimRing_nAvg180_026_denoise_kymoWrap_0102-0030	Global	-10.8334	18.6667	-0.5804	-0.5116	-0.008928	-1
521	14	testSimRing_nAvg180_026_denoise_kymoWrap_0103-0039	Global	520	6.6667	78	50.1944	0.8761	1
522	15	testSimRing_nAvg180_026_denoise_kymoWrap_0104-0057	Global	-465.8334	15.5	-30.0538	-24.8142	-0.4331	-1
523	16	testSimRing_nAvg180_026_denoise_kymoWrap_0110-0046	Global	-216.6666	16	-13.5417	-11.7683	-0.2054	-1
524	17	testSimRing_nAvg180_026_denoise_kymoWrap_0076-0063	Global	-487.5	12.3333	-39.527	-31.3041	-0.5464	-1
525	18	testSimRing_nAvg180_026_denoise_kymoWrap_0073-0055	Global	422.5	7	60.3571	42.8789	0.7484	1
526	19	testSimRing_nAvg180_026_denoise_kymoWrap_0071-0063	Global	368.3334	5.8333	63.1429	44.1697	0.7709	1
527	20	testSimRing_nAvg180_026_denoise_kymoWrap_0062-0057	Global	303.3332	8.3333	36.4	29.2488	0.5105	1
528	21	testSimRing_nAvg180_026_denoise_kymoWrap_0057-0032	Global	519.9999	6.3333	82.1053	51.6325	0.9012	1
529	22	testSimRing_nAvg180_026_denoise_kymoWrap_0046-0040	Global	303.3334	-11.5	-26.3768	157.9128	2.7561	-1
530	23	testSimRing_nAvg180_026_denoise_kymoWrap_0011-0030	Global	779.9999	-12	-65	135	2.3562	-1
531	24	testSimRing_nAvg180_026_denoise_kymoWrap_0021-0024	Global	238.3333	-14.3333	-16.6279	165.6507	2.8911	-1
532	25	testSimRing_nAvg180_026_denoise_kymoWrap_0032-0023	Global	-21.6667	-15.8333	1.3684	-178.7939	-3.1205	1
533	26	testSimRing_nAvg180_026_denoise_kymoWrap_0067-0040	Global	530.8332	11	48.2575	36.5911	0.6386	1
534	27	testSimRing_nAvg180_026_denoise_kymoWrap_0087-0057	Global	173.3334	-12	-14.4445	167.4712	2.9229	-1
535	28	testSimRing_nAvg180_026_denoise_kymoWrap_0084-0040	Global	736.6666	5.6667	130	63.435	1.1071	1
536	29	testSimRing_nAvg180_026_denoise_kymoWrap_0008-0041	Global	86.6666	12.3333	7.027	6.1702	0.1077	1
537	30	testSimRing_nAvg180_026_denoise_kymoWrap_0046-0026	Global	-10.8334	8.8333	-1.2264	-1.0809	-0.01887	-1
538	31	testSimRing_nAvg180_026_denoise_kymoWrap_0023-0038	Global	628.3332	11.1667	56.2686	40.8818	0.7135	1
539	32	testSimRing_nAvg180_026_denoise_kymoWrap_0111-0037	Global	65	-12.1667	-5.3425	175.3013	3.0596	-1
540	1	testSimRing_nAvg180_027_denoise_kymoWrap_0065-0019	Global	649.9999	21.6667	30	24.7751	0.4324	1
541	2	testSimRing_nAvg180_027_denoise_kymoWrap_0031-0023	Global	357.5	9.5	37.6316	30.0686	0.5248	1
542	3	testSimRing_nAvg180_027_denoise_kymoWrap_0036-0028	Global	-530.8334	-5	106.1667	-121.4768	-2.1202	1
543	4	testSimRing_nAvg180_027_denoise_kymoWrap_0026-0028	Global	-54.1667	9.8333	-5.5085	-4.844	-0.08454	-1
544	5	testSimRing_nAvg180_027_denoise_kymoWrap_0008-0027	Global	-21.6667	15.6667	-1.383	-1.2189	-0.02127	-1
545	6	testSimRing_nAvg180_027_denoise_kymoWrap_0021-0021	Global	-238.3334	12.5	-19.0667	-16.3482	-0.2853	-1
546	7	testSimRing_nAvg180_027_denoise_kymoWrap_0033-0033	Global	-617.4999	7.1667	-86.1628	-52.9696	-0.9245	-1
547	8	testSimRing_nAvg180_027_denoise_kymoWrap_0048-0032	Global	10.8334	-16.3333	-0.6633	179.4154	3.1314	-1
548	9	testSimRing_nAvg180_027_denoise_kymoWrap_0050-0025	Global	10.8333	-13.5	-0.8025	179.2927	3.1292	-1
549	10	testSimRing_nAvg180_027_denoise_kymoWrap_0090-0023	Global	32.5	-25.8333	-1.2581	178.8912	3.1222	-1
550	11	testSimRing_nAvg180_027_denoise_kymoWrap_0085-0015	Global	1202.5	-10.3333	-116.371	119.1859	2.0802	-1
551	12	testSimRing_nAvg180_027_denoise_kymoWrap_0095-0039	Global	-1289.1667	9.6667	-133.362	-64.0156	-1.1173	-1
552	13	testSimRing_nAvg180_027_denoise_kymoWrap_0083-0034	Global	32.5	23	1.413	1.2454	0.02174	1
553	14	testSimRing_nAvg180_027_denoise_kymoWrap_0072-0028	Global	-660.8334	18.6667	-35.4018	-28.5746	-0.4987	-1
554	15	testSimRing_nAvg180_027_denoise_kymoWrap_0094-0012	Global	65	-24.3333	-2.6712	177.6467	3.1005	-1
555	16	testSimRing_nAvg180_027_denoise_kymoWrap_0113-0022	Global	628.3333	-10	-62.8333	135.971	2.3731	-1
556	17	testSimRing_nAvg180_027_denoise_kymoWrap_0114-0031	Global	379.1667	-7.8333	-48.4043	143.3256	2.5015	-1
557	18	testSimRing_nAvg180_027_denoise_kymoWrap_0006-0047	Global	-725.8332	11.8333	-61.338	-43.3397	-0.7564	-1
558	19	testSimRing_nAvg180_027_denoise_kymoWrap_0018-0031	Global	-281.6667	8.8333	-31.8868	-26.131	-0.4561	-1
559	20	testSimRing_nAvg180_027_denoise_kymoWrap_0016-0015	Global	-335.8334	13.8333	-24.2771	-20.4804	-0.3574	-1
560	21	testSimRing_nAvg180_027_denoise_kymoWrap_0026-0008	Global	541.6667	-9.1667	-59.0909	137.7263	2.4038	-1
561	22	testSimRing_nAvg180_027_denoise_kymoWrap_0038-0004	Global	21.6666	22.3333	0.9701	0.8551	0.01492	1
562	23	testSimRing_nAvg180_027_denoise_kymoWrap_0053-0006	Global	281.6667	4.6667	60.3571	42.8789	0.7484	1
563	24	testSimRing_nAvg180_027_denoise_kymoWrap_0067-0011	Global	411.6667	9.5	43.3333	33.6901	0.588	1
564	25	testSimRing_nAvg180_027_denoise_kymoWrap_0041-0012	Global	173.3334	10.3333	16.7742	14.4703	0.2526	1
565	26	testSimRing_nAvg180_027_denoise_kymoWrap_0015-0007	Global	487.5	-7.3333	-66.4773	134.3563	2.345	-1
566	27	testSimRing_nAvg180_027_denoise_kymoWrap_0107-0017	Global	736.6666	-8.5	-86.6667	126.8699	2.2143	-1
567	28	testSimRing_nAvg180_027_denoise_kymoWrap_0058-0032	Global	-866.6667	6.3333	-136.8421	-64.5923	-1.1273	-1
568	29	testSimRing_nAvg180_027_denoise_kymoWrap_0063-0036	Global	292.5	9.6667	30.2586	24.9628	0.4357	1
569	30	testSimRing_nAvg180_027_denoise_kymoWrap_0059-0009	Global	32.5	11.8333	2.7465	2.4195	0.04223	1
570	31	testSimRing_nAvg180_027_denoise_kymoWrap_0074-0043	Global	-54.1668	21	-2.5794	-2.2725	-0.03966	-1
571	32	testSimRing_nAvg180_027_denoise_kymoWrap_0091-0036	Global	899.1666	-12.6667	-70.9868	132.4792	2.3122	-1
572	33	testSimRing_nAvg180_027_denoise_kymoWrap_0113-0041	Global	400.8334	7.3333	54.6591	40.0608	0.6992	1
573	34	testSimRing_nAvg180_027_denoise_kymoWrap_0110-0046	Global	-130	15.1667	-8.5714	-7.5121	-0.1311	-1
574	1	testSimRing_nAvg180_028_denoise_kymoWrap_0027-0028	Global	0	24.75	0	0	0	0
575	2	testSimRing_nAvg180_028_denoise_kymoWrap_0041-0005	Global	-48.75	35.5	-1.3732	-1.2103	-0.02112	-1
576	3	testSimRing_nAvg180_028_denoise_kymoWrap_0065-0019	Global	-341.25	18.25	-18.6986	-16.049	-0.2801	-1
577	4	testSimRing_nAvg180_028_denoise_kymoWrap_0077-0013	Global	682.5	-9.5	-71.8421	132.1376	2.3062	-1
578	5	testSimRing_nAvg180_028_denoise_kymoWrap_0066-0016	Global	1040	10.75	96.7442	56.1038	0.9792	1
579	6	testSimRing_nAvg180_028_denoise_kymoWrap_0064-0029	Global	390	19.75	19.7468	16.8986	0.2949	1
580	7	testSimRing_nAvg180_028_denoise_kymoWrap_0082-0031	Global	-16.25	16.25	-1	-0.8814	-0.01538	-1
581	8	testSimRing_nAvg180_028_denoise_kymoWrap_0104-0029	Global	32.5	23	1.413	1.2454	0.02174	1
582	9	testSimRing_nAvg180_028_denoise_kymoWrap_0106-0022	Global	-48.75	20.75	-2.3494	-2.07	-0.03613	-1
583	10	testSimRing_nAvg180_028_denoise_kymoWrap_0092-0019	Global	666.25	10.25	65	45	0.7854	1
584	11	testSimRing_nAvg180_028_denoise_kymoWrap_0091-0026	Global	455	10	45.5	34.992	0.6107	1
585	12	testSimRing_nAvg180_028_denoise_kymoWrap_0079-0022	Global	16.25	15.5	1.0484	0.924	0.01613	1
586	13	testSimRing_nAvg180_028_denoise_kymoWrap_0077-0009	Global	0	38	0	0	0	0
587	14	testSimRing_nAvg180_028_denoise_kymoWrap_0050-0029	Global	243.75	-10	-24.375	159.444	2.7828	-1
588	15	testSimRing_nAvg180_028_denoise_kymoWrap_0033-0011	Global	-146.25	17.25	-8.4783	-7.4314	-0.1297	-1
589	16	testSimRing_nAvg180_028_denoise_kymoWrap_0037-0020	Global	325	13	25	21.0375	0.3672	1
590	17	testSimRing_nAvg180_028_denoise_kymoWrap_0102-0015	Global	130	15.75	8.254	7.2369	0.1263	1
591	18	testSimRing_nAvg180_028_denoise_kymoWrap_0109-0043	Global	455	-13	-35	151.6992	2.6477	-1
592	19	testSimRing_nAvg180_028_denoise_kymoWrap_0105-0039	Global	113.75	19	5.9868	5.2624	0.09185	1
593	20	testSimRing_nAvg180_028_denoise_kymoWrap_0063-0037	Global	325	22	14.7727	12.8043	0.2235	1
594	21	testSimRing_nAvg180_028_denoise_kymoWrap_0032-0035	Global	357.5	17.75	20.1408	17.2161	0.3005	1
595	22	testSimRing_nAvg180_028_denoise_kymoWrap_0013-0031	Global	520	-8	-65	135	2.3562	-1
596	23	testSimRing_nAvg180_028_denoise_kymoWrap_0008-0018	Global	455	11.25	40.4444	31.8908	0.5566	1
597	24	testSimRing_nAvg180_028_denoise_kymoWrap_0014-0019	Global	-146.25	17.25	-8.4783	-7.4314	-0.1297	-1
598	25	testSimRing_nAvg180_028_denoise_kymoWrap_0007-0023	Global	-471.25	11.75	-40.1064	-31.6755	-0.5528	-1
599	26	testSimRing_nAvg180_028_denoise_kymoWrap_0108-0008	Global	-48.75	-17.75	2.7465	-177.5805	-3.0994	1
600	1	testSimRing_nAvg180_029_denoise_kymoWrap_0024-0058	Global	-54.1666	46.1667	-1.1733	-1.0341	-0.01805	-1
601	2	testSimRing_nAvg180_029_denoise_kymoWrap_0036-0046	Global	119.1668	-14.6667	-8.125	172.875	3.0172	-1
602	3	testSimRing_nAvg180_029_denoise_kymoWrap_0020-0050	Global	-97.5	17.6667	-5.5189	-4.8531	-0.0847	-1
603	4	testSimRing_nAvg180_029_denoise_kymoWrap_0006-0047	Global	-43.3332	9.8333	-4.4068	-3.8785	-0.06769	-1
604	5	testSimRing_nAvg180_029_denoise_kymoWrap_0020-0069	Global	975.0002	-15.6667	-62.2341	136.2454	2.3779	-1
605	6	testSimRing_nAvg180_029_denoise_kymoWrap_0011-0067	Global	-65	20.5	-3.1707	-2.7927	-0.04874	-1
606	7	testSimRing_nAvg180_029_denoise_kymoWrap_0054-0062	Global	-10.8332	13.5	-0.8025	-0.7073	-0.01234	-1
607	8	testSimRing_nAvg180_029_denoise_kymoWrap_0069-0068	Global	487.5002	16	30.4688	25.1148	0.4383	1
608	9	testSimRing_nAvg180_029_denoise_kymoWrap_0063-0051	Global	75.8334	-16.5	-4.596	175.9555	3.071	-1
609	10	testSimRing_nAvg180_029_denoise_kymoWrap_0102-0035	Global	0	-13.8333	-0	180	3.1416	0
610	11	testSimRing_nAvg180_029_denoise_kymoWrap_0086-0045	Global	-21.6666	14.1667	-1.5294	-1.3479	-0.02352	-1
611	12	testSimRing_nAvg180_029_denoise_kymoWrap_0096-0050	Global	682.5	-9.3333	-73.125	131.6335	2.2974	-1
612	13	testSimRing_nAvg180_029_denoise_kymoWrap_0090-0050	Global	585	-5.6667	-103.2353	122.1957	2.1327	-1
613	14	testSimRing_nAvg180_029_denoise_kymoWrap_0085-0056	Global	108.3334	18.1667	5.9633	5.2418	0.09149	1
614	15	testSimRing_nAvg180_029_denoise_kymoWrap_0104-0056	Global	476.6668	-11.1667	-42.6866	146.7064	2.5605	-1
615	16	testSimRing_nAvg180_029_denoise_kymoWrap_0113-0058	Global	758.3334	-10.3333	-73.3871	131.5318	2.2957	-1
616	17	testSimRing_nAvg180_029_denoise_kymoWrap_0103-0066	Global	-390.0002	12.5	-31.2	-25.641	-0.4475	-1
617	18	testSimRing_nAvg180_029_denoise_kymoWrap_0096-0068	Global	-108.3332	14.8333	-7.3034	-6.4108	-0.1119	-1
618	19	testSimRing_nAvg180_029_denoise_kymoWrap_0084-0071	Global	-357.5	11	-32.5	-26.5651	-0.4636	-1
619	20	testSimRing_nAvg180_029_denoise_kymoWrap_0085-0061	Global	910	7	130	63.4349	1.1071	1
620	21	testSimRing_nAvg180_029_denoise_kymoWrap_0076-0048	Global	281.6666	-7.6667	-36.7391	150.5241	2.6271	-1
621	22	testSimRing_nAvg180_029_denoise_kymoWrap_0070-0055	Global	-671.6668	4.5	-149.2593	-66.4677	-1.1601	-1
622	23	testSimRing_nAvg180_029_denoise_kymoWrap_0065-0060	Global	-65	8.6667	-7.5	-6.5819	-0.1149	-1
623	24	testSimRing_nAvg180_029_denoise_kymoWrap_0041-0070	Global	1018.3334	12.5	81.4667	51.4146	0.8974	1
624	25	testSimRing_nAvg180_029_denoise_kymoWrap_0110-0044	Global	325	9	36.1111	29.0546	0.5071	1
625	26	testSimRing_nAvg180_029_denoise_kymoWrap_0051-0049	Global	-390	7.5	-52	-38.6598	-0.6747	-1
626	27	testSimRing_nAvg180_029_denoise_kymoWrap_0080-0070	Global	10.8332	14.5	0.7471	0.6585	0.01149	1
627	28	testSimRing_nAvg180_029_denoise_kymoWrap_0051-0069	Global	-21.6663	13.5	-1.6049	-1.4144	-0.02469	-1
628	29	testSimRing_nAvg180_029_denoise_kymoWrap_0034-0068	Global	0	13.5	0	0	0	0
629	30	testSimRing_nAvg180_029_denoise_kymoWrap_0035-0034	Global	65	10.8333	6	5.2739	0.09205	1
630	1	testSimRing_nAvg180_030_denoise_kymoWrap_0051-0030	Global	-81.25	20.25	-4.0123	-3.5323	-0.06165	-1
631	2	testSimRing_nAvg180_030_denoise_kymoWrap_0062-0039	Global	-877.5	28.5	-30.7895	-25.3462	-0.4424	-1
632	3	testSimRing_nAvg180_030_denoise_kymoWrap_0062-0042	Global	32.5	-22	-1.4773	178.698	3.1189	-1
633	4	testSimRing_nAvg180_030_denoise_kymoWrap_0073-0038	Global	1072.5	10.5	102.1429	57.5288	1.0041	1
634	5	testSimRing_nAvg180_030_denoise_kymoWrap_0080-0034	Global	780	12	65	45	0.7854	1
635	6	testSimRing_nAvg180_030_denoise_kymoWrap_0091-0040	Global	48.75	-8.75	-5.5714	175.1009	3.0561	-1
636	7	testSimRing_nAvg180_030_denoise_kymoWrap_0109-0036	Global	-32.5	21.25	-1.5294	-1.3479	-0.02353	-1
637	8	testSimRing_nAvg180_030_denoise_kymoWrap_0103-0044	Global	65	12.5	5.2	4.5739	0.07983	1
638	9	testSimRing_nAvg180_030_denoise_kymoWrap_0109-0045	Global	-471.25	-12.75	36.9608	-150.3763	-2.6246	1
639	10	testSimRing_nAvg180_030_denoise_kymoWrap_0101-0054	Global	406.25	12	33.8542	27.512	0.4802	1
640	11	testSimRing_nAvg180_030_denoise_kymoWrap_0043-0043	Global	633.75	-10.5	-60.3571	137.1211	2.3932	-1
641	12	testSimRing_nAvg180_030_denoise_kymoWrap_0029-0051	Global	-32.5	25	-1.3	-1.1458	-0.02	-1
642	13	testSimRing_nAvg180_030_denoise_kymoWrap_0025-0044	Global	1105	9.25	119.4595	61.4486	1.0725	1
643	14	testSimRing_nAvg180_030_denoise_kymoWrap_0029-0024	Global	97.5	17.5	5.5714	4.8991	0.08551	1
644	15	testSimRing_nAvg180_030_denoise_kymoWrap_0011-0046	Global	-520	20	-26	-21.8014	-0.3805	-1
645	16	testSimRing_nAvg180_030_denoise_kymoWrap_0010-0038	Global	-276.25	19.25	-14.3506	-12.45	-0.2173	-1
646	17	testSimRing_nAvg180_030_denoise_kymoWrap_0011-0051	Global	1251.25	16.5	75.8333	49.3987	0.8622	1
647	18	testSimRing_nAvg180_030_denoise_kymoWrap_0023-0056	Global	211.25	-9.75	-21.6667	161.5651	2.8198	-1
648	19	testSimRing_nAvg180_030_denoise_kymoWrap_0016-0062	Global	-455	6.25	-72.8	-48.2397	-0.8419	-1
649	20	testSimRing_nAvg180_030_denoise_kymoWrap_0009-0063	Global	16.25	14.25	1.1404	1.0051	0.01754	1
650	21	testSimRing_nAvg180_030_denoise_kymoWrap_0029-0064	Global	162.5	20.5	7.9268	6.953	0.1214	1
651	22	testSimRing_nAvg180_030_denoise_kymoWrap_0046-0063	Global	65	15.75	4.127	3.633	0.06341	1
652	23	testSimRing_nAvg180_030_denoise_kymoWrap_0054-0055	Global	0	12.25	0	0	0	0
653	24	testSimRing_nAvg180_030_denoise_kymoWrap_0059-0057	Global	926.25	12.25	75.6122	49.316	0.8607	1
654	25	testSimRing_nAvg180_030_denoise_kymoWrap_0072-0057	Global	-113.75	19.25	-5.9091	-5.1944	-0.09066	-1
655	26	testSimRing_nAvg180_030_denoise_kymoWrap_0089-0030	Global	32.5	10.75	3.0233	2.663	0.04648	1
656	27	testSimRing_nAvg180_030_denoise_kymoWrap_0087-0058	Global	552.5	11.25	49.1111	37.0731	0.647	1
657	28	testSimRing_nAvg180_030_denoise_kymoWrap_0101-0062	Global	-48.75	-17.25	2.8261	-177.5104	-3.0981	1
658	29	testSimRing_nAvg180_030_denoise_kymoWrap_0081-0064	Global	-747.5	9.5	-78.6842	-50.4403	-0.8803	-1
659	30	testSimRing_nAvg180_030_denoise_kymoWrap_0072-0064	Global	-65	15.75	-4.127	-3.633	-0.06341	-1
660	31	testSimRing_nAvg180_030_denoise_kymoWrap_0064-0028	Global	487.5	-4	-121.875	118.0725	2.0608	-1
661	32	testSimRing_nAvg180_030_denoise_kymoWrap_0032-0034	Global	568.75	-16	-35.5469	151.3269	2.6412	-1
662	33	testSimRing_nAvg180_030_denoise_kymoWrap_0005-0032	Global	276.25	9.25	29.8649	24.6769	0.4307	1
663	34	testSimRing_nAvg180_030_denoise_kymoWrap_0007-0055	Global	-357.5	12.5	-28.6	-23.7495	-0.4145	-1
664	35	testSimRing_nAvg180_030_denoise_kymoWrap_0106-0051	Global	-877.5	-8.25	106.3636	-121.4296	-2.1193	1
665	36	testSimRing_nAvg180_030_denoise_kymoWrap_0021-0030	Global	16.25	-15.5	-1.0484	179.076	3.1255	-1
666	1	testSimRing_nAvg180_031_denoise_kymoWrap_0038-0044	Global	113.75	23.75	4.7895	4.2142	0.07355	1
667	2	testSimRing_nAvg180_031_denoise_kymoWrap_0054-0056	Global	227.5	24	9.4792	8.2971	0.1448	1
668	3	testSimRing_nAvg180_031_denoise_kymoWrap_0012-0040	Global	568.75	10.5	54.1667	39.8056	0.6947	1
669	4	testSimRing_nAvg180_031_denoise_kymoWrap_0022-0045	Global	-32.5	-11	2.9545	-177.3974	-3.0962	1
670	5	testSimRing_nAvg180_031_denoise_kymoWrap_0015-0058	Global	-536.25	23.75	-22.5789	-19.1556	-0.3343	-1
671	6	testSimRing_nAvg180_031_denoise_kymoWrap_0006-0036	Global	146.25	11.5	12.7174	11.0702	0.1932	1
672	7	testSimRing_nAvg180_031_denoise_kymoWrap_0019-0030	Global	-32.5	14	-2.3214	-2.0454	-0.0357	-1
673	8	testSimRing_nAvg180_031_denoise_kymoWrap_0035-0031	Global	650	8.25	78.7879	50.4774	0.881	1
674	9	testSimRing_nAvg180_031_denoise_kymoWrap_0084-0047	Global	97.5	28.25	3.4513	3.0394	0.05305	1
675	10	testSimRing_nAvg180_031_denoise_kymoWrap_0085-0038	Global	-97.5	24	-4.0625	-3.5763	-0.06242	-1
676	11	testSimRing_nAvg180_031_denoise_kymoWrap_0107-0038	Global	97.5	-17	-5.7353	174.9575	3.0536	-1
677	12	testSimRing_nAvg180_031_denoise_kymoWrap_0078-0029	Global	325	-24.75	-13.1313	168.5788	2.9423	-1
678	13	testSimRing_nAvg180_031_denoise_kymoWrap_0061-0032	Global	0	15.25	0	0	0	0
679	14	testSimRing_nAvg180_031_denoise_kymoWrap_0045-0036	Global	48.75	14.75	3.3051	2.9108	0.0508	1
680	15	testSimRing_nAvg180_031_denoise_kymoWrap_0054-0042	Global	422.5	-9	-46.9444	144.1623	2.5161	-1
681	16	testSimRing_nAvg180_031_denoise_kymoWrap_0050-0027	Global	455	12	37.9167	30.2564	0.5281	1
682	17	testSimRing_nAvg180_031_denoise_kymoWrap_0040-0023	Global	0	11	0	0	0	0
683	18	testSimRing_nAvg180_031_denoise_kymoWrap_0024-0024	Global	552.5	12.5	44.2	34.2157	0.5972	1
684	19	testSimRing_nAvg180_031_denoise_kymoWrap_0012-0050	Global	-162.5	11.25	-14.4444	-12.5288	-0.2187	-1
685	20	testSimRing_nAvg180_031_denoise_kymoWrap_0008-0044	Global	-260	12.5	-20.8	-17.7447	-0.3097	-1
686	21	testSimRing_nAvg180_031_denoise_kymoWrap_0069-0032	Global	-958.75	11.5	-83.3696	-52.0578	-0.9086	-1
687	22	testSimRing_nAvg180_031_denoise_kymoWrap_0082-0037	Global	666.25	6.25	106.6	58.627	1.0232	1
688	23	testSimRing_nAvg180_031_denoise_kymoWrap_0061-0045	Global	747.5	6.75	110.7407	59.5889	1.04	1
689	24	testSimRing_nAvg180_031_denoise_kymoWrap_0063-0056	Global	487.5	-9.25	-52.7027	140.9645	2.4603	-1
690	25	testSimRing_nAvg180_031_denoise_kymoWrap_0037-0056	Global	-260	10	-26	-21.8014	-0.3805	-1
691	26	testSimRing_nAvg180_031_denoise_kymoWrap_0026-0058	Global	-406.25	-4.5	90.2778	-125.7539	-2.1948	1
692	27	testSimRing_nAvg180_031_denoise_kymoWrap_0031-0036	Global	357.5	-8.25	-43.3333	146.3099	2.5536	-1
693	28	testSimRing_nAvg180_031_denoise_kymoWrap_0097-0036	Global	357.5	7	51.0714	38.1572	0.666	1
694	29	testSimRing_nAvg180_031_denoise_kymoWrap_0112-0049	Global	438.75	-9.75	-45	145.3048	2.536	-1
695	30	testSimRing_nAvg180_031_denoise_kymoWrap_0104-0050	Global	97.5	17.5	5.5714	4.8991	0.08551	1
696	31	testSimRing_nAvg180_031_denoise_kymoWrap_0088-0059	Global	16.25	-12.5	-1.3	178.8542	3.1216	-1
697	1	testSimRing_nAvg180_032_denoise_kymoWrap_0090-0050	Global	130	38.25	3.3987	2.9931	0.05224	1
698	2	testSimRing_nAvg180_032_denoise_kymoWrap_0062-0047	Global	146.25	-15.5	-9.4355	171.7406	2.9974	-1
699	3	testSimRing_nAvg180_032_denoise_kymoWrap_0045-0052	Global	-601.25	21.5	-27.9651	-23.2789	-0.4063	-1
700	4	testSimRing_nAvg180_032_denoise_kymoWrap_0030-0054	Global	438.75	8.5	51.6176	38.4537	0.6711	1
701	5	testSimRing_nAvg180_032_denoise_kymoWrap_0005-0053	Global	-32.5	11.25	-2.8889	-2.5448	-0.04442	-1
702	6	testSimRing_nAvg180_032_denoise_kymoWrap_0019-0043	Global	-1040	15.75	-66.0317	-45.4511	-0.7933	-1
703	7	testSimRing_nAvg180_032_denoise_kymoWrap_0023-0043	Global	97.5	19.5	5	4.3987	0.07677	1
704	8	testSimRing_nAvg180_032_denoise_kymoWrap_0014-0025	Global	455	26.25	17.3333	14.9314	0.2606	1
705	9	testSimRing_nAvg180_032_denoise_kymoWrap_0040-0035	Global	471.25	13.25	35.566	28.6861	0.5007	1
706	10	testSimRing_nAvg180_032_denoise_kymoWrap_0052-0031	Global	650	12.25	53.0612	39.2257	0.6846	1
707	11	testSimRing_nAvg180_032_denoise_kymoWrap_0072-0040	Global	585	13.25	44.1509	34.1861	0.5967	1
708	12	testSimRing_nAvg180_032_denoise_kymoWrap_0107-0038	Global	97.5	-17.25	-5.6522	175.0303	3.0549	-1
709	13	testSimRing_nAvg180_032_denoise_kymoWrap_0087-0042	Global	1007.5	-8	-125.9375	117.2996	2.0473	-1
710	14	testSimRing_nAvg180_032_denoise_kymoWrap_0084-0063	Global	-406.25	18.5	-21.9595	-18.6669	-0.3258	-1
711	15	testSimRing_nAvg180_032_denoise_kymoWrap_0069-0061	Global	617.5	11.5	53.6957	39.5597	0.6904	1
712	16	testSimRing_nAvg180_032_denoise_kymoWrap_0058-0056	Global	0	15	0	0	0	0
713	17	testSimRing_nAvg180_032_denoise_kymoWrap_0041-0050	Global	487.5	4.5	108.3333	59.0362	1.0304	1
714	18	testSimRing_nAvg180_032_denoise_kymoWrap_0033-0033	Global	-48.75	11	-4.4318	-3.9005	-0.06808	-1
715	19	testSimRing_nAvg180_032_denoise_kymoWrap_0091-0033	Global	633.75	10.5	60.3571	42.8789	0.7484	1
716	20	testSimRing_nAvg180_032_denoise_kymoWrap_0107-0049	Global	341.25	-9.75	-35	151.6992	2.6477	-1
717	21	testSimRing_nAvg180_032_denoise_kymoWrap_0104-0057	Global	910	14.5	62.7586	43.9949	0.7679	1
718	22	testSimRing_nAvg180_032_denoise_kymoWrap_0107-0065	Global	65	13	5	4.3987	0.07677	1
719	23	testSimRing_nAvg180_032_denoise_kymoWrap_0097-0062	Global	438.75	12.5	35.1	28.369	0.4951	1
720	24	testSimRing_nAvg180_032_denoise_kymoWrap_0006-0045	Global	-341.25	13.25	-25.7547	-21.6148	-0.3772	-1
721	25	testSimRing_nAvg180_032_denoise_kymoWrap_0042-0029	Global	568.75	-11	-51.7045	141.4993	2.4696	-1
722	26	testSimRing_nAvg180_032_denoise_kymoWrap_0060-0031	Global	357.5	-5.5	-65	135	2.3562	-1
723	27	testSimRing_nAvg180_032_denoise_kymoWrap_0012-0060	Global	503.75	9.75	51.6667	38.4802	0.6716	1
724	1	testSimRing_nAvg180_033_denoise_kymoWrap_0042-0038	Global	-379.1668	9	-42.1296	-32.9492	-0.5751	-1
725	2	testSimRing_nAvg180_033_denoise_kymoWrap_0034-0053	Global	-86.6666	20.3333	-4.2623	-3.7517	-0.06548	-1
726	3	testSimRing_nAvg180_033_denoise_kymoWrap_0054-0056	Global	552.5	13.3333	41.4375	32.5175	0.5675	1
727	4	testSimRing_nAvg180_033_denoise_kymoWrap_0064-0064	Global	-660.8334	23.1667	-28.5252	-23.6942	-0.4135	-1
728	5	testSimRing_nAvg180_033_denoise_kymoWrap_0069-0049	Global	-650	28	-23.2143	-19.6538	-0.343	-1
729	6	testSimRing_nAvg180_033_denoise_kymoWrap_0066-0043	Global	498.3332	16.8333	29.604	24.4867	0.4274	1
730	7	testSimRing_nAvg180_033_denoise_kymoWrap_0044-0038	Global	-130	34	-3.8235	-3.3665	-0.05876	-1
731	8	testSimRing_nAvg180_033_denoise_kymoWrap_0005-0057	Global	357.5	11.1667	32.0149	26.222	0.4577	1
732	9	testSimRing_nAvg180_033_denoise_kymoWrap_0015-0057	Global	379.1668	-12.8333	-29.5455	155.556	2.715	-1
733	10	testSimRing_nAvg180_033_denoise_kymoWrap_0031-0068	Global	32.5	20.3333	1.5984	1.4086	0.02459	1
734	11	testSimRing_nAvg180_033_denoise_kymoWrap_0090-0053	Global	1083.3334	11	98.4849	56.5752	0.9874	1
735	12	testSimRing_nAvg180_033_denoise_kymoWrap_0099-0046	Global	812.5	16.6667	48.75	36.8699	0.6435	1
736	13	testSimRing_nAvg180_033_denoise_kymoWrap_0112-0050	Global	509.1666	-11.3333	-44.9265	145.3487	2.5368	-1
737	14	testSimRing_nAvg180_033_denoise_kymoWrap_0100-0036	Global	411.6668	14.5	28.3908	23.5948	0.4118	1
738	15	testSimRing_nAvg180_033_denoise_kymoWrap_0086-0034	Global	270.8332	-8.5	-31.8627	153.8861	2.6858	-1
739	16	testSimRing_nAvg180_033_denoise_kymoWrap_0071-0037	Global	-32.5	20.3333	-1.5984	-1.4086	-0.02459	-1
740	17	testSimRing_nAvg180_033_denoise_kymoWrap_0068-0032	Global	606.6667	-12.1667	-49.863	142.5073	2.4872	-1
741	18	testSimRing_nAvg180_033_denoise_kymoWrap_0004-0066	Global	-379.1668	6.8333	-55.4878	-40.486	-0.7066	-1
742	19	testSimRing_nAvg180_033_denoise_kymoWrap_0017-0041	Global	65	16	4.0625	3.5763	0.06242	1
743	20	testSimRing_nAvg180_033_denoise_kymoWrap_0007-0048	Global	-660.8334	10.1667	-65	-45	-0.7854	-1
744	21	testSimRing_nAvg180_033_denoise_kymoWrap_0103-0066	Global	-606.6666	-12.3333	49.1892	-142.8831	-2.4938	1
745	22	testSimRing_nAvg180_033_denoise_kymoWrap_0109-0062	Global	498.3334	14	35.5952	28.706	0.501	1
746	23	testSimRing_nAvg180_033_denoise_kymoWrap_0078-0032	Global	595.8333	12.8333	46.4286	35.5377	0.6202	1
747	24	testSimRing_nAvg180_033_denoise_kymoWrap_0053-0067	Global	-162.5	12	-13.5417	-11.7683	-0.2054	-1
748	25	testSimRing_nAvg180_033_denoise_kymoWrap_0041-0061	Global	-119.1668	13.3333	-8.9375	-7.8291	-0.1366	-1
749	26	testSimRing_nAvg180_033_denoise_kymoWrap_0030-0053	Global	-1061.6668	13.1667	-80.6329	-51.1269	-0.8923	-1
750	27	testSimRing_nAvg180_033_denoise_kymoWrap_0035-0047	Global	205.8334	9.6667	21.2931	18.1381	0.3166	1
751	28	testSimRing_nAvg180_033_denoise_kymoWrap_0030-0042	Global	-422.5	8.5	-49.7059	-37.4054	-0.6528	-1
752	29	testSimRing_nAvg180_033_denoise_kymoWrap_0023-0051	Global	433.3334	10.3333	41.9355	32.8285	0.573	1
753	30	testSimRing_nAvg180_033_denoise_kymoWrap_0012-0049	Global	-119.1666	10.3333	-11.5322	-10.0607	-0.1756	-1
754	31	testSimRing_nAvg180_033_denoise_kymoWrap_0020-0060	Global	-606.6666	8.6667	-70	-47.1211	-0.8224	-1
755	32	testSimRing_nAvg180_033_denoise_kymoWrap_0010-0066	Global	21.6668	-13	-1.6667	178.5312	3.116	-1
756	1	testSimRing_nAvg180_034_denoise_kymoWrap_0025-0027	Global	974.9999	32.5	30	24.7751	0.4324	1
757	2	testSimRing_nAvg180_034_denoise_kymoWrap_0057-0031	Global	0	21.1667	0	0	0	0
758	3	testSimRing_nAvg180_034_denoise_kymoWrap_0080-0049	Global	552.5	36.1667	15.2765	13.2258	0.2308	1
759	4	testSimRing_nAvg180_034_denoise_kymoWrap_0095-0054	Global	476.6666	-20.1667	-23.6364	160.0169	2.7928	-1
760	5	testSimRing_nAvg180_034_denoise_kymoWrap_0074-0058	Global	32.5	23	1.413	1.2454	0.02174	1
761	6	testSimRing_nAvg180_034_denoise_kymoWrap_0056-0048	Global	-216.6666	27	-8.0247	-7.0379	-0.1228	-1
762	7	testSimRing_nAvg180_034_denoise_kymoWrap_0014-0048	Global	-563.3332	11.8333	-47.6056	-36.2188	-0.6321	-1
763	8	testSimRing_nAvg180_034_denoise_kymoWrap_0087-0027	Global	487.5	-17.1667	-28.3981	156.3998	2.7297	-1
764	9	testSimRing_nAvg180_034_denoise_kymoWrap_0063-0055	Global	1776.6668	23.5	75.6029	49.3125	0.8607	1
765	10	testSimRing_nAvg180_034_denoise_kymoWrap_0105-0023	Global	43.3334	13.5	3.2099	2.8271	0.04934	1
766	11	testSimRing_nAvg180_034_denoise_kymoWrap_0114-0028	Global	281.6667	-8.6667	-32.5	153.4349	2.6779	-1
767	12	testSimRing_nAvg180_034_denoise_kymoWrap_0096-0035	Global	704.1667	13	54.1667	39.8056	0.6947	1
768	13	testSimRing_nAvg180_034_denoise_kymoWrap_0093-0034	Global	736.6666	-6	-122.7778	117.8973	2.0577	-1
769	14	testSimRing_nAvg180_034_denoise_kymoWrap_0089-0036	Global	-140.8334	28.6667	-4.9128	-4.3223	-0.07544	-1
770	15	testSimRing_nAvg180_034_denoise_kymoWrap_0101-0034	Global	-519.9999	-16.3333	31.8367	-153.9046	-2.6861	1
771	16	testSimRing_nAvg180_034_denoise_kymoWrap_0073-0041	Global	693.3332	-11.6667	-59.4286	137.5638	2.4009	-1
772	17	testSimRing_nAvg180_034_denoise_kymoWrap_0016-0058	Global	-455	17.8333	-25.514	-21.4312	-0.374	-1
773	18	testSimRing_nAvg180_034_denoise_kymoWrap_0033-0053	Global	0	15	0	0	0	0
774	19	testSimRing_nAvg180_034_denoise_kymoWrap_0037-0057	Global	-996.6666	11.8333	-84.2254	-52.3412	-0.9135	-1
775	20	testSimRing_nAvg180_034_denoise_kymoWrap_0039-0030	Global	974.9999	-7.3333	-132.9545	116.0535	2.0255	-1
776	21	testSimRing_nAvg180_034_denoise_kymoWrap_0035-0043	Global	75.8334	8.8333	8.5849	7.5238	0.1313	1
777	22	testSimRing_nAvg180_034_denoise_kymoWrap_0005-0052	Global	162.5	10.8333	15	12.9946	0.2268	1
778	23	testSimRing_nAvg180_034_denoise_kymoWrap_0090-0066	Global	465.8334	-14	-33.2738	152.8919	2.6685	-1
779	24	testSimRing_nAvg180_034_denoise_kymoWrap_0103-0064	Global	-54.1668	-15.3333	3.5326	-176.8892	-3.0873	1
780	25	testSimRing_nAvg180_034_denoise_kymoWrap_0104-0057	Global	-357.5	-11.1667	32.0149	-153.778	-2.6839	1
781	26	testSimRing_nAvg180_034_denoise_kymoWrap_0097-0047	Global	520	-11.5	-45.2174	145.1755	2.5338	-1
782	27	testSimRing_nAvg180_034_denoise_kymoWrap_0076-0050	Global	953.3334	-12	-79.4445	129.2894	2.2565	-1
783	28	testSimRing_nAvg180_034_denoise_kymoWrap_0052-0056	Global	-660.8334	4.1667	-158.6	-67.7144	-1.1818	-1
784	29	testSimRing_nAvg180_034_denoise_kymoWrap_0058-0060	Global	465.8332	6.3333	73.5526	48.5323	0.847	1
785	30	testSimRing_nAvg180_034_denoise_kymoWrap_0048-0062	Global	-184.1666	22.1667	-8.3083	-7.284	-0.1271	-1
786	31	testSimRing_nAvg180_034_denoise_kymoWrap_0033-0062	Global	119.1666	12.5	9.5333	8.3439	0.1456	1
787	32	testSimRing_nAvg180_034_denoise_kymoWrap_0012-0049	Global	617.5	6	102.9167	57.7244	1.0075	1
788	33	testSimRing_nAvg180_034_denoise_kymoWrap_0007-0034	Global	823.3333	-8.3333	-98.8	123.3407	2.1527	-1
789	34	testSimRing_nAvg180_034_denoise_kymoWrap_0059-0063	Global	671.6666	-7.6667	-87.6087	126.573	2.2091	-1
790	35	testSimRing_nAvg180_034_denoise_kymoWrap_0107-0048	Global	682.5	-11.1667	-61.1194	136.7624	2.387	-1
791	1	testSimRing_nAvg180_035_denoise_kymoWrap_0036-0044	Global	888.3334	-11.3333	-78.3824	129.6678	2.2631	-1
792	2	testSimRing_nAvg180_035_denoise_kymoWrap_0021-0040	Global	455	14.3333	31.7442	26.0296	0.4543	1
793	3	testSimRing_nAvg180_035_denoise_kymoWrap_0049-0038	Global	-21.6666	17.6667	-1.2264	-1.0809	-0.01887	-1
794	4	testSimRing_nAvg180_035_denoise_kymoWrap_0061-0035	Global	335.8334	-13	-25.8333	158.3254	2.7633	-1
795	5	testSimRing_nAvg180_035_denoise_kymoWrap_0072-0036	Global	585	7.3333	79.7728	50.8264	0.8871	1
796	6	testSimRing_nAvg180_035_denoise_kymoWrap_0075-0040	Global	769.1666	-18.3333	-41.9545	147.1596	2.5684	-1
797	7	testSimRing_nAvg180_035_denoise_kymoWrap_0061-0046	Global	21.6666	13.6667	1.5854	1.3972	0.02439	1
798	8	testSimRing_nAvg180_035_denoise_kymoWrap_0060-0053	Global	21.6668	18.6667	1.1607	1.023	0.01786	1
799	9	testSimRing_nAvg180_035_denoise_kymoWrap_0049-0049	Global	433.3334	13.6667	31.7073	26.0034	0.4538	1
800	10	testSimRing_nAvg180_035_denoise_kymoWrap_0037-0061	Global	162.5	16.3333	9.949	8.7022	0.1519	1
801	11	testSimRing_nAvg180_035_denoise_kymoWrap_0027-0071	Global	-173.3332	12.3333	-14.054	-12.2005	-0.2129	-1
802	12	testSimRing_nAvg180_035_denoise_kymoWrap_0016-0070	Global	216.6663	16	13.5416	11.7683	0.2054	1
803	13	testSimRing_nAvg180_035_denoise_kymoWrap_0010-0062	Global	-671.6666	21.1667	-31.7323	-26.0211	-0.4542	-1
804	14	testSimRing_nAvg180_035_denoise_kymoWrap_0018-0053	Global	845	9.8333	85.9322	52.8958	0.9232	1
805	15	testSimRing_nAvg180_035_denoise_kymoWrap_0007-0053	Global	-790.8332	9.8333	-80.4237	-51.0542	-0.8911	-1
806	16	testSimRing_nAvg180_035_denoise_kymoWrap_0005-0043	Global	563.3334	9.1667	61.4546	43.394	0.7574	1
807	17	testSimRing_nAvg180_035_denoise_kymoWrap_0014-0055	Global	140.8334	21.5	6.5504	5.7546	0.1004	1
808	18	testSimRing_nAvg180_035_denoise_kymoWrap_0076-0034	Global	21.6668	29.5	0.7345	0.6474	0.0113	1
809	19	testSimRing_nAvg180_035_denoise_kymoWrap_0097-0066	Global	1332.5	11	121.1364	61.7826	1.0783	1
810	20	testSimRing_nAvg180_035_denoise_kymoWrap_0088-0068	Global	-985.8334	23.3333	-42.25	-33.0239	-0.5764	-1
811	21	testSimRing_nAvg180_035_denoise_kymoWrap_0086-0053	Global	-21.6666	16.1667	-1.3402	-1.1812	-0.02062	-1
812	22	testSimRing_nAvg180_035_denoise_kymoWrap_0076-0050	Global	422.5	7.3333	57.6136	41.5526	0.7252	1
813	23	testSimRing_nAvg180_035_denoise_kymoWrap_0081-0049	Global	985.8334	-6	-164.3056	111.584	1.9475	-1
814	24	testSimRing_nAvg180_035_denoise_kymoWrap_0069-0066	Global	-65	14.6667	-4.4318	-3.9005	-0.06808	-1
815	25	testSimRing_nAvg180_035_denoise_kymoWrap_0084-0063	Global	444.1666	-10.8333	-41	147.7575	2.5789	-1
816	26	testSimRing_nAvg180_035_denoise_kymoWrap_0060-0060	Global	476.6666	7	68.0952	46.3322	0.8086	1
817	27	testSimRing_nAvg180_035_denoise_kymoWrap_0047-0060	Global	-346.6666	12.3333	-28.1081	-23.3852	-0.4081	-1
818	28	testSimRing_nAvg180_035_denoise_kymoWrap_0107-0036	Global	-21.6666	10.1667	-2.1311	-1.8779	-0.03278	-1
819	29	testSimRing_nAvg180_035_denoise_kymoWrap_0114-0039	Global	682.5	9.3333	73.125	48.3665	0.8442	1
820	30	testSimRing_nAvg180_035_denoise_kymoWrap_0104-0043	Global	606.6666	7.1667	84.6512	52.4809	0.916	1
821	31	testSimRing_nAvg180_035_denoise_kymoWrap_0114-0049	Global	10.8334	-7.5	-1.4445	178.727	3.1194	-1
822	32	testSimRing_nAvg180_035_denoise_kymoWrap_0108-0066	Global	-1104.9998	13.1667	-83.924	-52.2419	-0.9118	-1
823	33	testSimRing_nAvg180_035_denoise_kymoWrap_0108-0064	Global	151.6666	14.1667	10.7059	9.353	0.1632	1
824	34	testSimRing_nAvg180_035_denoise_kymoWrap_0035-0051	Global	346.6668	6.1667	56.2162	40.8554	0.7131	1
825	35	testSimRing_nAvg180_035_denoise_kymoWrap_0098-0049	Global	-10.8332	8.3333	-1.3	-1.1457	-0.02	-1
826	36	testSimRing_nAvg180_035_denoise_kymoWrap_0093-0047	Global	390	4.8333	80.6897	51.1467	0.8927	1
827	37	testSimRing_nAvg180_035_denoise_kymoWrap_0100-0039	Global	-335.8334	8	-41.9792	-32.8557	-0.5734	-1
828	1	testSimRing_nAvg180_036_denoise_kymoWrap_0012-0024	Global	1007.5	19.25	52.3377	38.8408	0.6779	1
829	2	testSimRing_nAvg180_036_denoise_kymoWrap_0028-0023	Global	-16.25	22	-0.7386	-0.6511	-0.01136	-1
830	3	testSimRing_nAvg180_036_denoise_kymoWrap_0059-0029	Global	1023.75	27	37.9167	30.2564	0.5281	1
831	4	testSimRing_nAvg180_036_denoise_kymoWrap_0025-0039	Global	48.75	25.5	1.9118	1.6847	0.0294	1
832	5	testSimRing_nAvg180_036_denoise_kymoWrap_0011-0008	Global	633.75	10.5	60.3571	42.8789	0.7484	1
833	6	testSimRing_nAvg180_036_denoise_kymoWrap_0024-0015	Global	-357.5	-12	29.7917	-155.3764	-2.7118	1
834	7	testSimRing_nAvg180_036_denoise_kymoWrap_0030-0007	Global	715	21.5	33.2558	27.0956	0.4729	1
835	8	testSimRing_nAvg180_036_denoise_kymoWrap_0061-0013	Global	81.25	25.5	3.1863	2.8064	0.04898	1
836	9	testSimRing_nAvg180_036_denoise_kymoWrap_0077-0011	Global	455	-18.75	-24.2667	159.5277	2.7843	-1
837	10	testSimRing_nAvg180_036_denoise_kymoWrap_0074-0015	Global	1543.75	17	90.8088	54.4053	0.9496	1
838	11	testSimRing_nAvg180_036_denoise_kymoWrap_0083-0021	Global	-243.75	14.75	-16.5254	-14.2645	-0.249	-1
839	12	testSimRing_nAvg180_036_denoise_kymoWrap_0107-0008	Global	552.5	19.75	27.9747	23.2861	0.4064	1
840	13	testSimRing_nAvg180_036_denoise_kymoWrap_0104-0022	Global	-65	17.5	-3.7143	-3.2705	-0.05708	-1
841	14	testSimRing_nAvg180_036_denoise_kymoWrap_0105-0013	Global	-195	24	-8.125	-7.125	-0.1244	-1
842	15	testSimRing_nAvg180_036_denoise_kymoWrap_0104-0032	Global	276.25	25	11.05	9.648	0.1684	1
843	16	testSimRing_nAvg180_036_denoise_kymoWrap_0083-0037	Global	81.25	22.5	3.6111	3.1798	0.0555	1
844	17	testSimRing_nAvg180_036_denoise_kymoWrap_0055-0033	Global	97.5	20.25	4.8148	4.2364	0.07394	1
845	18	testSimRing_nAvg180_036_denoise_kymoWrap_0042-0035	Global	-406.25	7	-58.0357	-41.7603	-0.7289	-1
846	19	testSimRing_nAvg180_036_denoise_kymoWrap_0045-0008	Global	552.5	7.5	73.6667	48.5763	0.8478	1
847	20	testSimRing_nAvg180_036_denoise_kymoWrap_0006-0029	Global	16.25	13.25	1.2264	1.0809	0.01887	1
848	21	testSimRing_nAvg180_036_denoise_kymoWrap_0009-0037	Global	308.75	11.5	26.8478	22.4428	0.3917	1
849	22	testSimRing_nAvg180_036_denoise_kymoWrap_0074-0026	Global	503.75	-7.75	-65	135	2.3562	-1
850	23	testSimRing_nAvg180_036_denoise_kymoWrap_0059-0009	Global	-455	12.75	-35.6863	-28.7676	-0.5021	-1
851	24	testSimRing_nAvg180_036_denoise_kymoWrap_0030-0031	Global	97.5	11.5	8.4783	7.4314	0.1297	1
852	25	testSimRing_nAvg180_036_denoise_kymoWrap_0092-0007	Global	292.5	-10.5	-27.8571	156.8014	2.7367	-1
853	26	testSimRing_nAvg180_036_denoise_kymoWrap_0109-0044	Global	-650	4.25	-152.9412	-66.9745	-1.1689	-1
854	27	testSimRing_nAvg180_036_denoise_kymoWrap_0014-0034	Global	617.5	11.25	54.8889	40.1792	0.7013	1
855	1	testSimRing_nAvg180_037_denoise_kymoWrap_0053-0036	Global	1061.6667	25	42.4667	33.1579	0.5787	1
856	2	testSimRing_nAvg180_037_denoise_kymoWrap_0064-0033	Global	693.3334	-17.1667	-40.3884	148.1449	2.5856	-1
857	3	testSimRing_nAvg180_037_denoise_kymoWrap_0042-0037	Global	585	11	53.1818	39.2894	0.6857	1
858	4	testSimRing_nAvg180_037_denoise_kymoWrap_0092-0025	Global	639.1666	35	18.2619	15.6928	0.2739	1
859	5	testSimRing_nAvg180_037_denoise_kymoWrap_0104-0028	Global	758.3333	-8.6667	-87.4999	126.6071	2.2097	-1
860	6	testSimRing_nAvg180_037_denoise_kymoWrap_0096-0036	Global	54.1666	16.5	3.2828	2.8913	0.05046	1
861	7	testSimRing_nAvg180_037_denoise_kymoWrap_0094-0043	Global	-43.3332	19	-2.2807	-2.0095	-0.03507	-1
862	8	testSimRing_nAvg180_037_denoise_kymoWrap_0048-0021	Global	43.3334	22.8333	1.8978	1.6724	0.02919	1
863	9	testSimRing_nAvg180_037_denoise_kymoWrap_0013-0031	Global	-10.8333	12.6667	-0.8553	-0.7538	-0.01316	-1
864	10	testSimRing_nAvg180_037_denoise_kymoWrap_0028-0029	Global	140.8334	18.1667	7.7523	6.8013	0.1187	1
865	11	testSimRing_nAvg180_037_denoise_kymoWrap_0031-0040	Global	0	12.3333	0	0	0	0
866	12	testSimRing_nAvg180_037_denoise_kymoWrap_0028-0021	Global	335.8333	11.3333	29.6323	24.5074	0.4277	1
867	13	testSimRing_nAvg180_037_denoise_kymoWrap_0039-0010	Global	433.3333	13.5	32.0988	26.2814	0.4587	1
868	14	testSimRing_nAvg180_037_denoise_kymoWrap_0100-0013	Global	671.6666	6.8333	98.2926	56.5237	0.9865	1
869	15	testSimRing_nAvg180_037_denoise_kymoWrap_0108-0021	Global	-346.6667	-7	49.5238	-142.696	-2.4905	1
870	16	testSimRing_nAvg180_037_denoise_kymoWrap_0073-0018	Global	32.5	-9.5	-3.4211	176.9872	3.089	-1
871	17	testSimRing_nAvg180_037_denoise_kymoWrap_0065-0022	Global	-433.3334	8.5	-50.9804	-38.1076	-0.6651	-1
872	18	testSimRing_nAvg180_037_denoise_kymoWrap_0064-0010	Global	379.1667	9	42.1296	32.9492	0.5751	1
873	19	testSimRing_nAvg180_037_denoise_kymoWrap_0057-0014	Global	324.9999	15	21.6667	18.4349	0.3218	1
874	20	testSimRing_nAvg180_037_denoise_kymoWrap_0011-0021	Global	-10.8333	13.3333	-0.8125	-0.7162	-0.0125	-1
875	21	testSimRing_nAvg180_037_denoise_kymoWrap_0015-0013	Global	606.6666	5.8333	104	57.9946	1.0122	1
876	22	testSimRing_nAvg180_037_denoise_kymoWrap_0072-0041	Global	21.6666	-20	-1.0833	179.0452	3.1249	-1
877	23	testSimRing_nAvg180_037_denoise_kymoWrap_0087-0038	Global	-541.6666	7.8333	-69.1489	-46.7715	-0.8163	-1
878	24	testSimRing_nAvg180_037_denoise_kymoWrap_0080-0030	Global	270.8333	10	27.0833	22.6199	0.3948	1
879	25	testSimRing_nAvg180_037_denoise_kymoWrap_0088-0010	Global	346.6666	11.3333	30.5882	25.2011	0.4398	1
880	26	testSimRing_nAvg180_037_denoise_kymoWrap_0075-0013	Global	-379.1666	8	-47.3958	-36.0983	-0.63	-1
881	1	testSimRing_nAvg180_038_denoise_kymoWrap_0024-0028	Global	-32.5	27	-1.2037	-1.0609	-0.01852	-1
882	2	testSimRing_nAvg180_038_denoise_kymoWrap_0090-0007	Global	-65	29.75	-2.1849	-1.9252	-0.0336	-1
883	3	testSimRing_nAvg180_038_denoise_kymoWrap_0096-0010	Global	991.25	20	49.5625	37.3255	0.6515	1
884	4	testSimRing_nAvg180_038_denoise_kymoWrap_0112-0028	Global	455	9.5	47.8947	36.3844	0.635	1
885	5	testSimRing_nAvg180_038_denoise_kymoWrap_0115-0025	Global	390	-3.75	-104	122.0054	2.1294	-1
886	6	testSimRing_nAvg180_038_denoise_kymoWrap_0109-0033	Global	-503.75	9	-55.9722	-40.7321	-0.7109	-1
887	7	testSimRing_nAvg180_038_denoise_kymoWrap_0109-0021	Global	893.75	-18.5	-48.3108	143.3787	2.5024	-1
888	8	testSimRing_nAvg180_038_denoise_kymoWrap_0096-0029	Global	0	13.5	0	0	0	0
889	9	testSimRing_nAvg180_038_denoise_kymoWrap_0087-0033	Global	503.75	29	17.3707	14.9622	0.2611	1
890	10	testSimRing_nAvg180_038_denoise_kymoWrap_0068-0019	Global	-32.5	23	-1.413	-1.2454	-0.02174	-1
891	11	testSimRing_nAvg180_038_denoise_kymoWrap_0095-0019	Global	-48.75	19.5	-2.5	-2.2026	-0.03844	-1
892	12	testSimRing_nAvg180_038_denoise_kymoWrap_0099-0026	Global	698.75	6.75	103.5185	57.875	1.0101	1
893	13	testSimRing_nAvg180_038_denoise_kymoWrap_0054-0022	Global	-292.5	12.5	-23.4	-19.7989	-0.3456	-1
894	14	testSimRing_nAvg180_038_denoise_kymoWrap_0035-0019	Global	81.25	17	4.7794	4.2054	0.0734	1
895	15	testSimRing_nAvg180_038_denoise_kymoWrap_0027-0039	Global	-780	12.75	-61.1765	-43.2643	-0.7551	-1
896	16	testSimRing_nAvg180_038_denoise_kymoWrap_0006-0018	Global	308.75	9	34.3056	27.8241	0.4856	1
897	17	testSimRing_nAvg180_038_denoise_kymoWrap_0009-0032	Global	-536.25	11	-48.75	-36.8699	-0.6435	-1
898	18	testSimRing_nAvg180_038_denoise_kymoWrap_0024-0015	Global	438.75	-9.5	-46.1842	144.6052	2.5238	-1
899	19	testSimRing_nAvg180_038_denoise_kymoWrap_0014-0020	Global	48.75	-12	-4.0625	176.4237	3.0792	-1
900	20	testSimRing_nAvg180_038_denoise_kymoWrap_0043-0010	Global	32.5	14	2.3214	2.0454	0.0357	1
901	21	testSimRing_nAvg180_038_denoise_kymoWrap_0066-0032	Global	552.5	17.5	31.5714	25.9065	0.4522	1
902	22	testSimRing_nAvg180_038_denoise_kymoWrap_0060-0038	Global	0	14.25	0	0	0	0
903	23	testSimRing_nAvg180_038_denoise_kymoWrap_0047-0041	Global	1543.75	16.5	93.5606	55.2109	0.9636	1
904	24	testSimRing_nAvg180_038_denoise_kymoWrap_0053-0045	Global	-747.5	14	-53.3929	-39.4007	-0.6877	-1
905	25	testSimRing_nAvg180_038_denoise_kymoWrap_0073-0007	Global	373.75	11	33.9773	27.5973	0.4817	1
906	26	testSimRing_nAvg180_038_denoise_kymoWrap_0110-0012	Global	536.25	8	67.0312	45.8814	0.8008	1
907	27	testSimRing_nAvg180_038_denoise_kymoWrap_0028-0039	Global	861.25	11.5	74.8913	49.0445	0.856	1
908	28	testSimRing_nAvg180_038_denoise_kymoWrap_0011-0045	Global	48.75	21.5	2.2674	1.9979	0.03487	1
909	1	testSimRing_nAvg180_039_denoise_kymoWrap_0070-0034	Global	-530.8333	22.6667	-23.4191	-19.8138	-0.3458	-1
910	2	testSimRing_nAvg180_039_denoise_kymoWrap_0083-0021	Global	-325	12.8333	-25.3247	-21.2864	-0.3715	-1
911	3	testSimRing_nAvg180_039_denoise_kymoWrap_0110-0021	Global	314.1667	13	24.1667	20.3949	0.356	1
912	4	testSimRing_nAvg180_039_denoise_kymoWrap_0104-0021	Global	-520	6.6667	-78	-50.1944	-0.8761	-1
913	5	testSimRing_nAvg180_039_denoise_kymoWrap_0098-0016	Global	433.3334	-9.1667	-47.2727	143.9726	2.5128	-1
914	6	testSimRing_nAvg180_039_denoise_kymoWrap_0075-0022	Global	-32.5	22.5	-1.4444	-1.273	-0.02222	-1
915	7	testSimRing_nAvg180_039_denoise_kymoWrap_0088-0035	Global	520	12	43.3333	33.6901	0.588	1
916	8	testSimRing_nAvg180_039_denoise_kymoWrap_0063-0012	Global	1159.1666	15.6667	73.9894	48.7005	0.85	1
917	9	testSimRing_nAvg180_039_denoise_kymoWrap_0056-0023	Global	650	9.3333	69.6429	46.9749	0.8199	1
918	10	testSimRing_nAvg180_039_denoise_kymoWrap_0046-0025	Global	-325	4.3333	-75	-49.0856	-0.8567	-1
919	11	testSimRing_nAvg180_039_denoise_kymoWrap_0043-0015	Global	-444.1667	8.6667	-51.25	-38.2544	-0.6677	-1
920	12	testSimRing_nAvg180_039_denoise_kymoWrap_0028-0014	Global	1516.6667	14.8333	102.2472	57.5553	1.0045	1
921	13	testSimRing_nAvg180_039_denoise_kymoWrap_0010-0010	Global	1007.5	11.3333	88.8971	53.8264	0.9394	1
922	14	testSimRing_nAvg180_039_denoise_kymoWrap_0015-0026	Global	400.8333	-4.6667	-85.8929	127.1169	2.2186	-1
923	15	testSimRing_nAvg180_039_denoise_kymoWrap_0010-0028	Global	10.8333	11.6667	0.9286	0.8185	0.01428	1
924	16	testSimRing_nAvg180_039_denoise_kymoWrap_0029-0030	Global	10.8333	23	0.471	0.4152	0.007246	1
925	17	testSimRing_nAvg180_039_denoise_kymoWrap_0056-0032	Global	108.3334	21.5	5.0388	4.4327	0.07736	1
926	18	testSimRing_nAvg180_039_denoise_kymoWrap_0056-0037	Global	43.3334	16.5	2.6263	2.3137	0.04038	1
927	19	testSimRing_nAvg180_039_denoise_kymoWrap_0041-0040	Global	335.8332	11.8333	28.3803	23.587	0.4117	1
928	20	testSimRing_nAvg180_039_denoise_kymoWrap_0011-0037	Global	-75.8334	17.6667	-4.2925	-3.7782	-0.06594	-1
929	21	testSimRing_nAvg180_039_denoise_kymoWrap_0012-0040	Global	2264.1666	20.3333	111.3525	59.7265	1.0424	1
930	22	testSimRing_nAvg180_039_denoise_kymoWrap_0024-0022	Global	-303.3333	8.1667	-37.1429	-29.7449	-0.5191	-1
931	23	testSimRing_nAvg180_039_denoise_kymoWrap_0012-0015	Global	119.1667	21.6667	5.5	4.8366	0.08441	1
932	24	testSimRing_nAvg180_039_denoise_kymoWrap_0012-0005	Global	43.3334	17.5	2.4762	2.1816	0.03808	1
933	25	testSimRing_nAvg180_039_denoise_kymoWrap_0085-0011	Global	-75.8334	17.5	-4.3333	-3.8141	-0.06657	-1
934	26	testSimRing_nAvg180_039_denoise_kymoWrap_0059-0016	Global	714.9999	9	79.4444	50.7106	0.8851	1
935	27	testSimRing_nAvg180_039_denoise_kymoWrap_0052-0011	Global	130	9.8333	13.2203	11.4966	0.2007	1
936	1	testSimRing_nAvg180_040_denoise_kymoWrap_0055-0051	Global	162.5	18.25	8.9041	7.8002	0.1361	1
937	2	testSimRing_nAvg180_040_denoise_kymoWrap_0088-0057	Global	-195	35.5	-5.493	-4.8304	-0.08431	-1
938	3	testSimRing_nAvg180_040_denoise_kymoWrap_0060-0031	Global	113.75	19.25	5.9091	5.1944	0.09066	1
939	4	testSimRing_nAvg180_040_denoise_kymoWrap_0054-0042	Global	16.25	23	0.7065	0.6228	0.01087	1
940	5	testSimRing_nAvg180_040_denoise_kymoWrap_0036-0037	Global	195	16.75	11.6418	10.1543	0.1772	1
941	6	testSimRing_nAvg180_040_denoise_kymoWrap_0011-0039	Global	16.25	21.25	0.7647	0.674	0.01176	1
942	7	testSimRing_nAvg180_040_denoise_kymoWrap_0015-0064	Global	487.5	15.5	31.4516	25.821	0.4507	1
943	8	testSimRing_nAvg180_040_denoise_kymoWrap_0038-0061	Global	-406.25	18	-22.5694	-19.1481	-0.3342	-1
944	9	testSimRing_nAvg180_040_denoise_kymoWrap_0034-0052	Global	0	20.75	0	0	0	0
945	10	testSimRing_nAvg180_040_denoise_kymoWrap_0060-0073	Global	16.25	14.5	1.1207	0.9878	0.01724	1
946	11	testSimRing_nAvg180_040_denoise_kymoWrap_0074-0068	Global	-325	13.75	-23.6364	-19.9831	-0.3488	-1
947	12	testSimRing_nAvg180_040_denoise_kymoWrap_0083-0066	Global	0	14.5	0	0	0	0
948	13	testSimRing_nAvg180_040_denoise_kymoWrap_0101-0062	Global	325	-7.25	-44.8276	145.4077	2.5378	-1
949	14	testSimRing_nAvg180_040_denoise_kymoWrap_0078-0050	Global	0	17.25	0	0	0	0
950	15	testSimRing_nAvg180_040_denoise_kymoWrap_0089-0044	Global	650	-7	-92.8571	124.992	2.1815	-1
951	16	testSimRing_nAvg180_040_denoise_kymoWrap_0074-0049	Global	633.75	-9.75	-65	135	2.3562	-1
952	17	testSimRing_nAvg180_040_denoise_kymoWrap_0057-0061	Global	-65	16.25	-4	-3.5215	-0.06146	-1
953	18	testSimRing_nAvg180_040_denoise_kymoWrap_0041-0071	Global	81.25	11.5	7.0652	6.2034	0.1083	1
954	19	testSimRing_nAvg180_040_denoise_kymoWrap_0031-0069	Global	520	14	37.1429	29.7449	0.5191	1
955	20	testSimRing_nAvg180_040_denoise_kymoWrap_0082-0035	Global	65	14.75	4.4068	3.8785	0.06769	1
956	21	testSimRing_nAvg180_040_denoise_kymoWrap_0087-0036	Global	780	-9.5	-82.1053	128.3675	2.2404	-1
957	22	testSimRing_nAvg180_040_denoise_kymoWrap_0015-0048	Global	650	10.75	60.4651	42.93	0.7493	1
958	23	testSimRing_nAvg180_040_denoise_kymoWrap_0009-0051	Global	666.25	10	66.625	45.7073	0.7977	1
959	1	testSimRing_nAvg180_041_denoise_kymoWrap_0015-0044	Global	86.6668	13	6.6667	5.856	0.1022	1
960	2	testSimRing_nAvg180_041_denoise_kymoWrap_0016-0047	Global	-455	13.1667	-34.557	-27.9971	-0.4886	-1
961	3	testSimRing_nAvg180_041_denoise_kymoWrap_0028-0048	Global	260	12.1667	21.3699	18.1992	0.3176	1
962	4	testSimRing_nAvg180_041_denoise_kymoWrap_0038-0050	Global	-21.6666	13.5	-1.6049	-1.4144	-0.02469	-1
963	5	testSimRing_nAvg180_041_denoise_kymoWrap_0049-0054	Global	433.3334	21.1667	20.4724	17.4824	0.3051	1
964	6	testSimRing_nAvg180_041_denoise_kymoWrap_0055-0054	Global	-845	27.6667	-30.5422	-25.1679	-0.4393	-1
965	7	testSimRing_nAvg180_041_denoise_kymoWrap_0033-0063	Global	-10.8332	13.6667	-0.7927	-0.6987	-0.01219	-1
966	8	testSimRing_nAvg180_041_denoise_kymoWrap_0024-0068	Global	628.3334	17.3333	36.25	29.1481	0.5087	1
967	9	testSimRing_nAvg180_041_denoise_kymoWrap_0020-0058	Global	552.5	-8	-69.0625	133.2643	2.3259	-1
968	10	testSimRing_nAvg180_041_denoise_kymoWrap_0008-0068	Global	108.3337	15	7.2222	6.3402	0.1107	1
969	11	testSimRing_nAvg180_041_denoise_kymoWrap_0005-0043	Global	238.3332	9.8333	24.2373	20.4495	0.3569	1
970	12	testSimRing_nAvg180_041_denoise_kymoWrap_0005-0049	Global	-346.6668	9	-38.5185	-30.6507	-0.535	-1
971	13	testSimRing_nAvg180_041_denoise_kymoWrap_0033-0043	Global	574.1666	-7.1667	-80.1163	129.0531	2.2524	-1
972	14	testSimRing_nAvg180_041_denoise_kymoWrap_0036-0074	Global	-758.3337	14.5	-52.2989	-38.8201	-0.6775	-1
973	15	testSimRing_nAvg180_041_denoise_kymoWrap_0051-0068	Global	-54.1668	-16	3.3854	-177.0185	-3.0896	1
974	16	testSimRing_nAvg180_041_denoise_kymoWrap_0041-0061	Global	975.0002	10	97.5	56.3099	0.9828	1
975	17	testSimRing_nAvg180_041_denoise_kymoWrap_0058-0068	Global	-985.8334	21	-46.9444	-35.8377	-0.6255	-1
976	18	testSimRing_nAvg180_041_denoise_kymoWrap_0079-0058	Global	-205.8332	21.3333	-9.6484	-8.4432	-0.1474	-1
977	19	testSimRing_nAvg180_041_denoise_kymoWrap_0086-0068	Global	0	17.1667	0	0	0	0
978	20	testSimRing_nAvg180_041_denoise_kymoWrap_0078-0066	Global	834.1666	12.3333	67.6351	46.1382	0.8053	1
979	21	testSimRing_nAvg180_041_denoise_kymoWrap_0071-0071	Global	812.5	16	50.7812	37.9987	0.6632	1
980	22	testSimRing_nAvg180_041_denoise_kymoWrap_0062-0049	Global	617.5	10.8333	57	41.2483	0.7199	1
981	23	testSimRing_nAvg180_041_denoise_kymoWrap_0044-0036	Global	43.3334	12	3.6111	3.1798	0.0555	1
982	24	testSimRing_nAvg180_041_denoise_kymoWrap_0080-0053	Global	541.6668	8.6667	62.5	43.8767	0.7658	1
983	25	testSimRing_nAvg180_041_denoise_kymoWrap_0095-0065	Global	877.5	10.1667	86.3114	53.0171	0.9253	1
984	26	testSimRing_nAvg180_041_denoise_kymoWrap_0096-0074	Global	-606.6668	9.6667	-62.7587	-43.9949	-0.7679	-1
985	27	testSimRing_nAvg180_041_denoise_kymoWrap_0099-0065	Global	-368.3332	6.1667	-59.7297	-42.5805	-0.7432	-1
986	28	testSimRing_nAvg180_041_denoise_kymoWrap_0101-0058	Global	65	19.8333	3.2773	2.8864	0.05038	1
987	29	testSimRing_nAvg180_041_denoise_kymoWrap_0110-0068	Global	-498.3332	14.6667	-33.9773	-27.5973	-0.4817	-1
988	30	testSimRing_nAvg180_041_denoise_kymoWrap_0111-0041	Global	-21.6666	19.8333	-1.0924	-0.9629	-0.01681	-1
989	31	testSimRing_nAvg180_041_denoise_kymoWrap_0095-0042	Global	-216.6666	17.1667	-12.6214	-10.9886	-0.1918	-1
990	32	testSimRing_nAvg180_041_denoise_kymoWrap_0077-0045	Global	-151.6666	10	-15.1667	-13.134	-0.2292	-1
991	33	testSimRing_nAvg180_041_denoise_kymoWrap_0019-0033	Global	823.3333	10.5	78.4127	50.3431	0.8787	1
992	34	testSimRing_nAvg180_041_denoise_kymoWrap_0093-0056	Global	-487.5	8.5	-57.3529	-41.4237	-0.723	-1
993	35	testSimRing_nAvg180_041_denoise_kymoWrap_0109-0051	Global	-21.6666	19.1667	-1.1304	-0.9963	-0.01739	-1
994	36	testSimRing_nAvg180_041_denoise_kymoWrap_0103-0063	Global	10.8334	-7.1667	-1.5116	178.6678	3.1183	-1
995	37	testSimRing_nAvg180_041_denoise_kymoWrap_0106-0073	Global	281.6663	9.1667	30.7272	25.3014	0.4416	1
996	1	testSimRing_nAvg180_042_denoise_kymoWrap_0020-0071	Global	-628.3332	19.6667	-31.9491	-26.1753	-0.4568	-1
997	2	testSimRing_nAvg180_042_denoise_kymoWrap_0032-0054	Global	444.1666	17.6667	25.1415	21.1461	0.3691	1
998	3	testSimRing_nAvg180_042_denoise_kymoWrap_0036-0063	Global	-465.8334	13	-35.8333	-28.8672	-0.5038	-1
999	4	testSimRing_nAvg180_042_denoise_kymoWrap_0047-0059	Global	-75.8334	12.6667	-5.9868	-5.2624	-0.09185	-1
1000	5	testSimRing_nAvg180_042_denoise_kymoWrap_0048-0053	Global	1256.6666	14	89.7619	54.0903	0.9441	1
1001	6	testSimRing_nAvg180_042_denoise_kymoWrap_0055-0063	Global	736.6668	-11.3333	-65	135	2.3562	-1
1002	7	testSimRing_nAvg180_042_denoise_kymoWrap_0056-0055	Global	769.1666	10.1667	75.6557	49.3323	0.861	1
1003	8	testSimRing_nAvg180_042_denoise_kymoWrap_0064-0058	Global	-43.3332	10.3333	-4.1935	-3.6914	-0.06443	-1
1004	9	testSimRing_nAvg180_042_denoise_kymoWrap_0072-0048	Global	-151.6666	16.3333	-9.2857	-8.1301	-0.1419	-1
1005	10	testSimRing_nAvg180_042_denoise_kymoWrap_0074-0060	Global	43.3332	11	3.9394	3.4682	0.06053	1
1006	11	testSimRing_nAvg180_042_denoise_kymoWrap_0086-0055	Global	725.8332	18.1667	39.9541	31.5782	0.5511	1
1007	12	testSimRing_nAvg180_042_denoise_kymoWrap_0098-0060	Global	-97.5	14	-6.9643	-6.1155	-0.1067	-1
1008	13	testSimRing_nAvg180_042_denoise_kymoWrap_0084-0047	Global	-21.6666	10	-2.1667	-1.9091	-0.03332	-1
1009	14	testSimRing_nAvg180_042_denoise_kymoWrap_0095-0052	Global	455	13	35	28.3008	0.4939	1
1010	15	testSimRing_nAvg180_042_denoise_kymoWrap_0103-0048	Global	400.8334	19.8333	20.2101	17.2717	0.3014	1
1011	16	testSimRing_nAvg180_042_denoise_kymoWrap_0087-0043	Global	0	15	0	0	0	0
1012	17	testSimRing_nAvg180_042_denoise_kymoWrap_0078-0033	Global	0	31.6667	0	0	0	0
1013	18	testSimRing_nAvg180_042_denoise_kymoWrap_0101-0030	Global	-65	11.8333	-5.493	-4.8304	-0.08431	-1
1014	19	testSimRing_nAvg180_042_denoise_kymoWrap_0111-0033	Global	216.6666	7	30.9524	25.4633	0.4444	1
1015	20	testSimRing_nAvg180_042_denoise_kymoWrap_0115-0035	Global	422.4999	-6.5	-65	135	2.3562	-1
1016	21	testSimRing_nAvg180_042_denoise_kymoWrap_0108-0036	Global	-357.5	17.5	-20.4286	-17.4472	-0.3045	-1
1017	22	testSimRing_nAvg180_042_denoise_kymoWrap_0068-0033	Global	379.1667	12.8333	29.5455	24.444	0.4266	1
1018	23	testSimRing_nAvg180_042_denoise_kymoWrap_0055-0045	Global	444.1666	-8.1667	-54.3878	140.0796	2.4449	-1
1019	24	testSimRing_nAvg180_042_denoise_kymoWrap_0026-0031	Global	195.0001	17.5	11.1429	9.7276	0.1698	1
1020	25	testSimRing_nAvg180_042_denoise_kymoWrap_0026-0040	Global	43.3332	20.8333	2.08	1.8328	0.03199	1
1021	26	testSimRing_nAvg180_042_denoise_kymoWrap_0016-0051	Global	530.8334	11.6667	45.5	34.992	0.6107	1
1022	27	testSimRing_nAvg180_042_denoise_kymoWrap_0008-0065	Global	108.3332	14.6667	7.3864	6.4831	0.1132	1
1023	28	testSimRing_nAvg180_042_denoise_kymoWrap_0010-0063	Global	-10.8334	14.1667	-0.7647	-0.674	-0.01176	-1
1024	29	testSimRing_nAvg180_042_denoise_kymoWrap_0006-0052	Global	411.6668	10.3333	39.8387	31.5043	0.5499	1
1025	30	testSimRing_nAvg180_042_denoise_kymoWrap_0039-0039	Global	411.6666	-9.6667	-42.5862	146.7683	2.5616	-1
1026	31	testSimRing_nAvg180_042_denoise_kymoWrap_0043-0030	Global	-43.3333	13.3333	-3.25	-2.8624	-0.04996	-1
1027	32	testSimRing_nAvg180_042_denoise_kymoWrap_0111-0055	Global	-249.1666	10.5	-23.7302	-20.0561	-0.35	-1
1028	33	testSimRing_nAvg180_042_denoise_kymoWrap_0054-0035	Global	-32.5	14.3333	-2.2674	-1.9979	-0.03487	-1
1029	34	testSimRing_nAvg180_042_denoise_kymoWrap_0023-0057	Global	-606.6668	12.6667	-47.8948	-36.3844	-0.635	-1
1030	1	testSimRing_nAvg180_043_denoise_kymoWrap_0018-0033	Global	97.5	22.5	4.3333	3.8141	0.06657	1
1031	2	testSimRing_nAvg180_043_denoise_kymoWrap_0017-0043	Global	-16.25	15	-1.0833	-0.9548	-0.01667	-1
1032	3	testSimRing_nAvg180_043_denoise_kymoWrap_0032-0047	Global	113.75	13	8.75	7.6668	0.1338	1
1033	4	testSimRing_nAvg180_043_denoise_kymoWrap_0022-0049	Global	487.5	-12.25	-39.7959	148.5232	2.5922	-1
1034	5	testSimRing_nAvg180_043_denoise_kymoWrap_0019-0057	Global	780	18.25	42.7397	33.3263	0.5817	1
1035	6	testSimRing_nAvg180_043_denoise_kymoWrap_0035-0038	Global	780	18.75	41.6	32.6192	0.5693	1
1036	7	testSimRing_nAvg180_043_denoise_kymoWrap_0052-0042	Global	81.25	14	5.8036	5.1022	0.08905	1
1037	8	testSimRing_nAvg180_043_denoise_kymoWrap_0068-0047	Global	65	17.25	3.7681	3.3178	0.05791	1
1038	9	testSimRing_nAvg180_043_denoise_kymoWrap_0082-0055	Global	487.5	9	54.1667	39.8056	0.6947	1
1039	10	testSimRing_nAvg180_043_denoise_kymoWrap_0069-0055	Global	195	15	13	11.3099	0.1974	1
1040	11	testSimRing_nAvg180_043_denoise_kymoWrap_0065-0061	Global	471.25	15.5	30.4032	25.0675	0.4375	1
1041	12	testSimRing_nAvg180_043_denoise_kymoWrap_0052-0057	Global	32.5	20.25	1.6049	1.4144	0.02469	1
1042	13	testSimRing_nAvg180_043_denoise_kymoWrap_0043-0055	Global	1153.75	14	82.4107	51.736	0.903	1
1043	14	testSimRing_nAvg180_043_denoise_kymoWrap_0037-0063	Global	-97.5	24.25	-4.0206	-3.5396	-0.06178	-1
1044	15	testSimRing_nAvg180_043_denoise_kymoWrap_0036-0058	Global	763.75	11.25	67.8889	46.2454	0.8071	1
1045	16	testSimRing_nAvg180_043_denoise_kymoWrap_0020-0067	Global	-552.5	16.5	-33.4848	-27.2553	-0.4757	-1
1046	17	testSimRing_nAvg180_043_denoise_kymoWrap_0010-0049	Global	1251.25	10	125.125	62.549	1.0917	1
1047	18	testSimRing_nAvg180_043_denoise_kymoWrap_0006-0057	Global	633.75	6.5	97.5	56.3099	0.9828	1
1048	19	testSimRing_nAvg180_043_denoise_kymoWrap_0075-0031	Global	780	-11.75	-66.383	134.3969	2.3457	-1
1049	20	testSimRing_nAvg180_043_denoise_kymoWrap_0093-0038	Global	0	30.25	0	0	0	0
1050	21	testSimRing_nAvg180_043_denoise_kymoWrap_0105-0049	Global	0	22.5	0	0	0	0
1051	22	testSimRing_nAvg180_043_denoise_kymoWrap_0087-0050	Global	390	12.5	31.2	25.641	0.4475	1
1052	23	testSimRing_nAvg180_043_denoise_kymoWrap_0098-0063	Global	763.75	17.5	43.6429	33.8785	0.5913	1
1053	24	testSimRing_nAvg180_043_denoise_kymoWrap_0088-0065	Global	-130	17	-7.6471	-6.7098	-0.1171	-1
1054	25	testSimRing_nAvg180_043_denoise_kymoWrap_0113-0033	Global	861.25	-11.25	-76.5556	130.3331	2.2747	-1
1055	26	testSimRing_nAvg180_043_denoise_kymoWrap_0114-0060	Global	747.5	7.5	99.6667	56.8887	0.9929	1
1056	27	testSimRing_nAvg180_043_denoise_kymoWrap_0112-0058	Global	0	14	0	0	0	0
1057	28	testSimRing_nAvg180_043_denoise_kymoWrap_0055-0041	Global	845	11.25	75.1111	49.1276	0.8574	1
1058	29	testSimRing_nAvg180_043_denoise_kymoWrap_0033-0033	Global	-633.75	7.75	-81.7742	-51.5198	-0.8992	-1
1059	30	testSimRing_nAvg180_043_denoise_kymoWrap_0048-0032	Global	-16.25	13.5	-1.2037	-1.0609	-0.01852	-1
1060	1	testSimRing_nAvg180_044_denoise_kymoWrap_0049-0041	Global	563.3332	18.6667	30.1786	24.9048	0.4347	1
1061	2	testSimRing_nAvg180_044_denoise_kymoWrap_0071-0040	Global	910	25.8333	35.2258	28.4548	0.4966	1
1062	3	testSimRing_nAvg180_044_denoise_kymoWrap_0086-0048	Global	-151.6668	30.8333	-4.9189	-4.3277	-0.07553	-1
1063	4	testSimRing_nAvg180_044_denoise_kymoWrap_0051-0069	Global	43.3332	22	1.9697	1.7357	0.03029	1
1064	5	testSimRing_nAvg180_044_denoise_kymoWrap_0032-0064	Global	747.5	13.3333	56.0625	40.7778	0.7117	1
1065	6	testSimRing_nAvg180_044_denoise_kymoWrap_0036-0056	Global	671.6668	-9.5	-70.7018	132.594	2.3142	-1
1066	7	testSimRing_nAvg180_044_denoise_kymoWrap_0043-0042	Global	-920.8332	9.3333	-98.6607	-56.6222	-0.9882	-1
1067	8	testSimRing_nAvg180_044_denoise_kymoWrap_0034-0039	Global	108.3334	21.1667	5.1181	4.5022	0.07858	1
1068	9	testSimRing_nAvg180_044_denoise_kymoWrap_0024-0047	Global	-541.6668	13.8333	-39.1566	-31.0652	-0.5422	-1
1069	10	testSimRing_nAvg180_044_denoise_kymoWrap_0015-0050	Global	335.8334	10.5	31.9841	26.2001	0.4573	1
1070	11	testSimRing_nAvg180_044_denoise_kymoWrap_0006-0037	Global	845.0001	10	84.5	52.4314	0.9151	1
1071	12	testSimRing_nAvg180_044_denoise_kymoWrap_0019-0040	Global	-422.5	10.3333	-40.8871	-32.1712	-0.5615	-1
1072	13	testSimRing_nAvg180_044_denoise_kymoWrap_0053-0053	Global	140.8334	18.8333	7.4779	6.5627	0.1145	1
1073	14	testSimRing_nAvg180_044_denoise_kymoWrap_0051-0062	Global	-563.3334	15.3333	-36.7391	-29.4759	-0.5145	-1
1074	15	testSimRing_nAvg180_044_denoise_kymoWrap_0064-0050	Global	541.6666	11.3333	47.7941	36.3268	0.634	1
1075	16	testSimRing_nAvg180_044_denoise_kymoWrap_0087-0063	Global	0	34.8333	0	0	0	0
1076	17	testSimRing_nAvg180_044_denoise_kymoWrap_0068-0065	Global	-390	7.6667	-50.8696	-38.0471	-0.664	-1
1077	18	testSimRing_nAvg180_044_denoise_kymoWrap_0006-0062	Global	346.6666	6.5	53.3333	39.3693	0.6871	1
1078	19	testSimRing_nAvg180_044_denoise_kymoWrap_0019-0070	Global	43.3332	17.5	2.4762	2.1816	0.03808	1
1079	20	testSimRing_nAvg180_044_denoise_kymoWrap_0018-0065	Global	509.1666	4.5	113.1481	60.124	1.0494	1
1080	21	testSimRing_nAvg180_044_denoise_kymoWrap_0092-0032	Global	444.1666	-9.8333	-45.1695	145.204	2.5343	-1
1081	22	testSimRing_nAvg180_044_denoise_kymoWrap_0084-0034	Global	-43.3334	14.3333	-3.0233	-2.663	-0.04648	-1
1082	23	testSimRing_nAvg180_044_denoise_kymoWrap_0102-0031	Global	411.6667	11.8333	34.7887	28.1562	0.4914	1
1083	24	testSimRing_nAvg180_044_denoise_kymoWrap_0114-0041	Global	585	10.3333	56.6129	41.0548	0.7165	1
1084	25	testSimRing_nAvg180_044_denoise_kymoWrap_0105-0044	Global	-606.6666	8	-75.8333	-49.3987	-0.8622	-1
1085	26	testSimRing_nAvg180_044_denoise_kymoWrap_0108-0058	Global	-563.3334	9	-62.5926	-43.9191	-0.7665	-1
1086	27	testSimRing_nAvg180_044_denoise_kymoWrap_0109-0057	Global	585	11.3333	51.6176	38.4537	0.6711	1
1087	28	testSimRing_nAvg180_044_denoise_kymoWrap_0112-0064	Global	-303.3332	8.8333	-34.3396	-27.8476	-0.486	-1
1088	29	testSimRing_nAvg180_044_denoise_kymoWrap_0106-0065	Global	411.6668	6.8333	60.2439	42.8253	0.7474	1
1089	30	testSimRing_nAvg180_044_denoise_kymoWrap_0094-0056	Global	303.3334	-6.6667	-45.5	145.008	2.5309	-1
1090	1	testSimRing_nAvg180_045_denoise_kymoWrap_0049-0058	Global	-243.75	24.5	-9.949	-8.7022	-0.1519	-1
1091	2	testSimRing_nAvg180_045_denoise_kymoWrap_0015-0061	Global	-357.5	22.75	-15.7143	-13.5909	-0.2372	-1
1092	3	testSimRing_nAvg180_045_denoise_kymoWrap_0027-0066	Global	-406.25	16.5	-24.6212	-20.7461	-0.3621	-1
1093	4	testSimRing_nAvg180_045_denoise_kymoWrap_0020-0044	Global	520	16	32.5	26.5651	0.4636	1
1094	5	testSimRing_nAvg180_045_denoise_kymoWrap_0047-0044	Global	-97.5	16.25	-6	-5.2739	-0.09205	-1
1095	6	testSimRing_nAvg180_045_denoise_kymoWrap_0052-0038	Global	1803.75	16.25	111	59.6474	1.041	1
1096	7	testSimRing_nAvg180_045_denoise_kymoWrap_0061-0045	Global	341.25	12	28.4375	23.6294	0.4124	1
1097	8	testSimRing_nAvg180_045_denoise_kymoWrap_0065-0053	Global	438.75	-9	-48.75	143.1301	2.4981	-1
1098	9	testSimRing_nAvg180_045_denoise_kymoWrap_0062-0064	Global	-32.5	20.25	-1.6049	-1.4144	-0.02469	-1
1099	10	testSimRing_nAvg180_045_denoise_kymoWrap_0079-0048	Global	503.75	17.25	29.2029	24.1932	0.4223	1
1100	11	testSimRing_nAvg180_045_denoise_kymoWrap_0080-0047	Global	-308.75	17.25	-17.8986	-15.3955	-0.2687	-1
1101	12	testSimRing_nAvg180_045_denoise_kymoWrap_0088-0035	Global	520	10.25	50.7317	37.9716	0.6627	1
1102	13	testSimRing_nAvg180_045_denoise_kymoWrap_0103-0039	Global	763.75	-8.25	-92.5758	125.0738	2.1829	-1
1103	14	testSimRing_nAvg180_045_denoise_kymoWrap_0113-0032	Global	81.25	-12.5	-6.5	174.2894	3.0419	-1
1104	15	testSimRing_nAvg180_045_denoise_kymoWrap_0104-0055	Global	-178.75	21.25	-8.4118	-7.3738	-0.1287	-1
1105	16	testSimRing_nAvg180_045_denoise_kymoWrap_0080-0033	Global	-16.25	15.25	-1.0656	-0.9392	-0.01639	-1
1106	17	testSimRing_nAvg180_045_denoise_kymoWrap_0062-0034	Global	520	14.5	35.8621	28.8866	0.5042	1
1107	18	testSimRing_nAvg180_045_denoise_kymoWrap_0049-0034	Global	0	20.25	0	0	0	0
1108	19	testSimRing_nAvg180_045_denoise_kymoWrap_0032-0034	Global	48.75	16.5	2.9545	2.6026	0.04542	1
1109	20	testSimRing_nAvg180_045_denoise_kymoWrap_0019-0040	Global	97.5	22.5	4.3333	3.8141	0.06657	1
1110	21	testSimRing_nAvg180_045_denoise_kymoWrap_0008-0044	Global	-455	11.75	-38.7234	-30.7841	-0.5373	-1
1111	22	testSimRing_nAvg180_045_denoise_kymoWrap_0005-0039	Global	270.8334	9.3333	29.0179	24.0574	0.4199	1
1112	23	testSimRing_nAvg180_045_denoise_kymoWrap_0036-0059	Global	368.3334	8.3333	44.2	34.2157	0.5972	1
1113	24	testSimRing_nAvg180_045_denoise_kymoWrap_0099-0028	Global	823.3334	15.3333	53.6956	39.5597	0.6904	1
1114	25	testSimRing_nAvg180_045_denoise_kymoWrap_0103-0025	Global	390	-14.1667	-27.5294	157.0459	2.741	-1
1115	26	testSimRing_nAvg180_045_denoise_kymoWrap_0011-0061	Global	790.8334	15	52.7222	39.0459	0.6815	1
1116	27	testSimRing_nAvg180_045_denoise_kymoWrap_0010-0034	Global	639.1667	7.1667	89.1861	53.9149	0.941	1
1117	28	testSimRing_nAvg180_045_denoise_kymoWrap_0017-0032	Global	32.5	14.6667	2.2159	1.9525	0.03408	1
1118	29	testSimRing_nAvg180_045_denoise_kymoWrap_0072-0034	Global	390	-4.6667	-83.5715	127.875	2.2318	-1
1119	1	testSimRing_nAvg180_046_denoise_kymoWrap_0031-0047	Global	32.5	41.1667	0.7895	0.6959	0.01215	1
1120	2	testSimRing_nAvg180_046_denoise_kymoWrap_0065-0044	Global	-390	22.6667	-17.2059	-14.8265	-0.2588	-1
1121	3	testSimRing_nAvg180_046_denoise_kymoWrap_0070-0033	Global	454.9999	31	14.6774	12.7244	0.2221	1
1122	4	testSimRing_nAvg180_046_denoise_kymoWrap_0050-0057	Global	151.6666	21	7.2222	6.3402	0.1107	1
1123	5	testSimRing_nAvg180_046_denoise_kymoWrap_0071-0064	Global	541.6668	17.3333	31.25	25.6768	0.4481	1
1124	6	testSimRing_nAvg180_046_denoise_kymoWrap_0073-0056	Global	574.1666	-10.5	-54.6825	139.9271	2.4422	-1
1125	7	testSimRing_nAvg180_046_denoise_kymoWrap_0099-0056	Global	-270.8334	18.5	-14.6396	-12.6927	-0.2215	-1
1126	8	testSimRing_nAvg180_046_denoise_kymoWrap_0113-0051	Global	433.3334	-11.5	-37.6812	149.8987	2.6162	-1
1127	9	testSimRing_nAvg180_046_denoise_kymoWrap_0092-0034	Global	368.3334	11.8333	31.1268	25.5885	0.4466	1
1128	10	testSimRing_nAvg180_046_denoise_kymoWrap_0106-0038	Global	43.3334	12.5	3.4667	3.0529	0.05328	1
1129	11	testSimRing_nAvg180_046_denoise_kymoWrap_0096-0048	Global	-379.1666	8.5	-44.6078	-34.4608	-0.6015	-1
1130	12	testSimRing_nAvg180_046_denoise_kymoWrap_0081-0047	Global	-151.6666	14.8333	-10.2247	-8.9396	-0.156	-1
1131	13	testSimRing_nAvg180_046_denoise_kymoWrap_0037-0039	Global	-65	20.8333	-3.12	-2.7481	-0.04796	-1
1132	14	testSimRing_nAvg180_046_denoise_kymoWrap_0014-0034	Global	498.3333	15.5	32.1505	26.3181	0.4593	1
1133	15	testSimRing_nAvg180_046_denoise_kymoWrap_0004-0032	Global	-173.3333	6	-28.8889	-23.9625	-0.4182	-1
1134	16	testSimRing_nAvg180_046_denoise_kymoWrap_0007-0062	Global	-130	13.6667	-9.5122	-8.3257	-0.1453	-1
1135	17	testSimRing_nAvg180_046_denoise_kymoWrap_0017-0064	Global	151.6666	9.5	15.9649	13.7995	0.2408	1
1136	18	testSimRing_nAvg180_046_denoise_kymoWrap_0025-0027	Global	476.6667	11	43.3333	33.6901	0.588	1
1137	19	testSimRing_nAvg180_046_denoise_kymoWrap_0030-0032	Global	-32.5	10.5	-3.0952	-2.7263	-0.04758	-1
1138	20	testSimRing_nAvg180_046_denoise_kymoWrap_0041-0028	Global	-75.8334	12.3333	-6.1487	-5.4038	-0.09431	-1
1139	21	testSimRing_nAvg180_046_denoise_kymoWrap_0043-0038	Global	1083.3333	13.3333	81.25	51.3402	0.8961	1
1140	22	testSimRing_nAvg180_046_denoise_kymoWrap_0071-0032	Global	671.6667	-11.3333	-59.2647	137.6425	2.4023	-1
1141	23	testSimRing_nAvg180_046_denoise_kymoWrap_0076-0055	Global	866.6666	13.3333	65	45	0.7854	1
1142	24	testSimRing_nAvg180_046_denoise_kymoWrap_0081-0058	Global	-433.3334	10.6667	-40.625	-32.0054	-0.5586	-1
1143	25	testSimRing_nAvg180_046_denoise_kymoWrap_0038-0058	Global	-368.3334	12.1667	-30.274	-24.9739	-0.4359	-1
1144	26	testSimRing_nAvg180_046_denoise_kymoWrap_0028-0052	Global	-390	10.6667	-36.5625	-29.3578	-0.5124	-1
1145	27	testSimRing_nAvg180_046_denoise_kymoWrap_0025-0058	Global	390	12.8333	30.3896	25.0576	0.4373	1
1146	28	testSimRing_nAvg180_046_denoise_kymoWrap_0015-0053	Global	400.8334	9	44.5371	34.4184	0.6007	1
1147	29	testSimRing_nAvg180_046_denoise_kymoWrap_0005-0051	Global	97.5	10.3333	9.4355	8.2594	0.1442	1
1148	30	testSimRing_nAvg180_046_denoise_kymoWrap_0110-0047	Global	314.1666	12.6667	24.8026	20.8858	0.3645	1
1149	31	testSimRing_nAvg180_046_denoise_kymoWrap_0106-0026	Global	54.1667	22.8333	2.3723	2.0902	0.03648	1
1150	1	testSimRing_nAvg180_047_denoise_kymoWrap_0069-0037	Global	1744.1666	-32.8333	-53.1218	140.7423	2.4564	-1
1151	2	testSimRing_nAvg180_047_denoise_kymoWrap_0047-0051	Global	0	19.6667	0	0	0	0
1152	3	testSimRing_nAvg180_047_denoise_kymoWrap_0062-0052	Global	184.1666	14.6667	12.5568	10.9338	0.1908	1
1153	4	testSimRing_nAvg180_047_denoise_kymoWrap_0097-0050	Global	130	19.3333	6.7241	5.9061	0.1031	1
1154	5	testSimRing_nAvg180_047_denoise_kymoWrap_0088-0045	Global	650	12	54.1667	39.8056	0.6947	1
1155	6	testSimRing_nAvg180_047_denoise_kymoWrap_0077-0038	Global	-346.6668	-15.6667	22.1277	-161.2001	-2.8135	1
1156	7	testSimRing_nAvg180_047_denoise_kymoWrap_0094-0061	Global	617.5002	-15	-41.1667	147.6525	2.577	-1
1157	8	testSimRing_nAvg180_047_denoise_kymoWrap_0112-0040	Global	476.6668	14.3333	33.2558	27.0956	0.4729	1
1158	9	testSimRing_nAvg180_047_denoise_kymoWrap_0110-0042	Global	1105	-12.5	-88.4	126.3268	2.2048	-1
1159	10	testSimRing_nAvg180_047_denoise_kymoWrap_0088-0038	Global	509.1666	-6.3333	-80.3947	128.9559	2.2507	-1
1160	11	testSimRing_nAvg180_047_denoise_kymoWrap_0033-0037	Global	21.6668	13.6667	1.5854	1.3972	0.02439	1
1161	12	testSimRing_nAvg180_047_denoise_kymoWrap_0031-0049	Global	97.5	14.6667	6.6477	5.8395	0.1019	1
1162	13	testSimRing_nAvg180_047_denoise_kymoWrap_0024-0054	Global	650	22.1667	29.3233	24.2815	0.4238	1
1163	14	testSimRing_nAvg180_047_denoise_kymoWrap_0016-0061	Global	-747.4998	14	-53.3928	-39.4007	-0.6877	-1
1164	15	testSimRing_nAvg180_047_denoise_kymoWrap_0007-0044	Global	-86.6666	14.1667	-6.1176	-5.3767	-0.09384	-1
1165	16	testSimRing_nAvg180_047_denoise_kymoWrap_0018-0029	Global	834.1667	21.6667	38.5	30.6386	0.5347	1
1166	17	testSimRing_nAvg180_047_denoise_kymoWrap_0033-0058	Global	-1690.0002	16.5	-102.4243	-57.6002	-1.0053	-1
1167	18	testSimRing_nAvg180_047_denoise_kymoWrap_0051-0030	Global	1289.1667	16	80.5729	51.1061	0.892	1
1168	19	testSimRing_nAvg180_047_denoise_kymoWrap_0056-0031	Global	1354.1667	-14.6667	-92.3295	125.1455	2.1842	-1
1169	20	testSimRing_nAvg180_047_denoise_kymoWrap_0057-0061	Global	-682.5002	6.6667	-102.375	-57.5877	-1.0051	-1
1170	21	testSimRing_nAvg180_047_denoise_kymoWrap_0050-0067	Global	-65	16.8333	-3.8614	-3.3997	-0.05934	-1
1171	22	testSimRing_nAvg180_047_denoise_kymoWrap_0054-0062	Global	216.6666	30.6667	7.0652	6.2034	0.1083	1
1172	23	testSimRing_nAvg180_047_denoise_kymoWrap_0077-0051	Global	21.6666	12.3333	1.7567	1.5482	0.02702	1
1173	1	testSimRing_nAvg180_048_denoise_kymoWrap_0064-0055	Global	2253.3334	27.8333	80.9581	51.2396	0.8943	1
1174	2	testSimRing_nAvg180_048_denoise_kymoWrap_0053-0058	Global	32.5	16.1667	2.0103	1.7715	0.03092	1
1175	3	testSimRing_nAvg180_048_denoise_kymoWrap_0042-0058	Global	465.8332	-12.6667	-36.7763	150.4993	2.6267	-1
1176	4	testSimRing_nAvg180_048_denoise_kymoWrap_0038-0059	Global	455	8	56.875	41.1859	0.7188	1
1177	5	testSimRing_nAvg180_048_denoise_kymoWrap_0032-0058	Global	32.5	10.8333	3	2.6425	0.04612	1
1178	6	testSimRing_nAvg180_048_denoise_kymoWrap_0019-0061	Global	379.1666	13.1667	28.7975	23.8952	0.417	1
1179	7	testSimRing_nAvg180_048_denoise_kymoWrap_0013-0062	Global	32.5	23.3333	1.3929	1.2276	0.02143	1
1180	8	testSimRing_nAvg180_048_denoise_kymoWrap_0008-0055	Global	585	-15.5	-37.7419	149.8586	2.6155	-1
1181	9	testSimRing_nAvg180_048_denoise_kymoWrap_0022-0053	Global	314.1666	11.8333	26.5493	22.2176	0.3878	1
1182	10	testSimRing_nAvg180_048_denoise_kymoWrap_0042-0030	Global	899.1667	-10.3333	-87.0161	126.7593	2.2124	-1
1183	11	testSimRing_nAvg180_048_denoise_kymoWrap_0028-0041	Global	-509.1668	17.5	-29.0952	-24.1142	-0.4209	-1
1184	12	testSimRing_nAvg180_048_denoise_kymoWrap_0027-0043	Global	1061.6666	19.1667	55.3913	40.4368	0.7058	1
1185	13	testSimRing_nAvg180_048_denoise_kymoWrap_0038-0044	Global	249.1666	-10.3333	-24.1129	159.6468	2.7864	-1
1186	14	testSimRing_nAvg180_048_denoise_kymoWrap_0056-0048	Global	-617.5	13.1667	-46.8987	-35.8112	-0.625	-1
1187	15	testSimRing_nAvg180_048_denoise_kymoWrap_0056-0049	Global	-21.6668	16.5	-1.3131	-1.1573	-0.0202	-1
1188	16	testSimRing_nAvg180_048_denoise_kymoWrap_0073-0043	Global	-21.6666	13.5	-1.6049	-1.4144	-0.02469	-1
1189	17	testSimRing_nAvg180_048_denoise_kymoWrap_0084-0048	Global	1029.1666	16.6667	61.75	43.5312	0.7598	1
1190	18	testSimRing_nAvg180_048_denoise_kymoWrap_0099-0063	Global	-1289.1668	8.3333	-154.7	-67.2094	-1.173	-1
1191	19	testSimRing_nAvg180_048_denoise_kymoWrap_0101-0046	Global	281.6668	-12.3333	-22.8378	160.641	2.8037	-1
1192	20	testSimRing_nAvg180_048_denoise_kymoWrap_0074-0048	Global	823.3334	8.6667	95	55.6197	0.9707	1
1193	21	testSimRing_nAvg180_048_denoise_kymoWrap_0081-0055	Global	184.1666	11.6667	15.7857	13.6504	0.2382	1
1194	22	testSimRing_nAvg180_048_denoise_kymoWrap_0083-0063	Global	-227.4998	12.3333	-18.4459	-15.8431	-0.2765	-1
1195	23	testSimRing_nAvg180_048_denoise_kymoWrap_0083-0066	Global	368.3334	13	28.3333	23.5523	0.4111	1
1196	24	testSimRing_nAvg180_048_denoise_kymoWrap_0062-0072	Global	-54.1668	15.5	-3.4946	-3.0775	-0.05371	-1
1197	25	testSimRing_nAvg180_048_denoise_kymoWrap_0053-0075	Global	-335.8337	11.5	-29.2029	-24.1932	-0.4223	-1
1198	26	testSimRing_nAvg180_048_denoise_kymoWrap_0030-0071	Global	86.6668	20.5	4.2276	3.7213	0.06495	1
1199	27	testSimRing_nAvg180_048_denoise_kymoWrap_0108-0050	Global	606.6668	7.6667	79.1304	50.5993	0.8831	1
1200	28	testSimRing_nAvg180_048_denoise_kymoWrap_0102-0062	Global	0	27.5	0	0	0	0
1201	29	testSimRing_nAvg180_048_denoise_kymoWrap_0096-0068	Global	-43.3337	18.5	-2.3424	-2.0638	-0.03602	-1
1202	30	testSimRing_nAvg180_048_denoise_kymoWrap_0095-0047	Global	10.8332	12.1667	0.8904	0.7848	0.0137	1
1203	31	testSimRing_nAvg180_048_denoise_kymoWrap_0108-0063	Global	530.8332	8.6667	61.25	43.2986	0.7557	1
1204	32	testSimRing_nAvg180_048_denoise_kymoWrap_0050-0066	Global	-32.5	9.5	-3.4211	-3.0128	-0.05258	-1
1205	33	testSimRing_nAvg180_048_denoise_kymoWrap_0005-0059	Global	509.1668	8.3333	61.1	43.2285	0.7545	1
1206	34	testSimRing_nAvg180_048_denoise_kymoWrap_0007-0075	Global	238.3332	11.1667	21.3433	18.178	0.3173	1
1207	35	testSimRing_nAvg180_048_denoise_kymoWrap_0109-0037	Global	303.3332	18	16.8518	14.5344	0.2537	1
1208	1	testSimRing_nAvg180_049_denoise_kymoWrap_0055-0061	Global	1722.5	22	78.2955	50.3009	0.8779	1
1209	2	testSimRing_nAvg180_049_denoise_kymoWrap_0062-0067	Global	97.5	35.5	2.7465	2.4195	0.04223	1
1210	3	testSimRing_nAvg180_049_denoise_kymoWrap_0069-0056	Global	48.75	23.75	2.0526	1.8087	0.03157	1
1211	4	testSimRing_nAvg180_049_denoise_kymoWrap_0075-0049	Global	666.25	-22	-30.2841	155.0188	2.7056	-1
1212	5	testSimRing_nAvg180_049_denoise_kymoWrap_0041-0047	Global	682.5	29.25	23.3333	19.7468	0.3446	1
1213	6	testSimRing_nAvg180_049_denoise_kymoWrap_0032-0058	Global	-16.25	21.75	-0.7471	-0.6585	-0.01149	-1
1214	7	testSimRing_nAvg180_049_denoise_kymoWrap_0008-0069	Global	16.25	16	1.0156	0.8952	0.01562	1
1215	8	testSimRing_nAvg180_049_denoise_kymoWrap_0013-0044	Global	1056.25	16	66.0156	45.4441	0.7931	1
1216	9	testSimRing_nAvg180_049_denoise_kymoWrap_0022-0037	Global	-276.25	22.25	-12.4157	-10.8139	-0.1887	-1
1217	10	testSimRing_nAvg180_049_denoise_kymoWrap_0006-0043	Global	-357.5	12.5	-28.6	-23.7495	-0.4145	-1
1218	11	testSimRing_nAvg180_049_denoise_kymoWrap_0009-0053	Global	568.75	13.25	42.9245	33.4399	0.5836	1
1219	12	testSimRing_nAvg180_049_denoise_kymoWrap_0041-0044	Global	1007.5	-10.5	-95.9524	124.1145	2.1662	-1
1220	13	testSimRing_nAvg180_049_denoise_kymoWrap_0073-0033	Global	-81.25	13	-6.25	-5.4923	-0.09586	-1
1221	14	testSimRing_nAvg180_049_denoise_kymoWrap_0089-0062	Global	975	24.25	40.2062	31.7391	0.554	1
1222	15	testSimRing_nAvg180_049_denoise_kymoWrap_0103-0059	Global	341.25	-9.5	-35.9211	151.0736	2.6367	-1
1223	16	testSimRing_nAvg180_049_denoise_kymoWrap_0107-0055	Global	471.25	17.25	27.3188	22.7965	0.3979	1
1224	17	testSimRing_nAvg180_049_denoise_kymoWrap_0092-0044	Global	-48.75	21	-2.3214	-2.0454	-0.0357	-1
1225	18	testSimRing_nAvg180_049_denoise_kymoWrap_0112-0030	Global	520	-10.5	-49.5238	142.6961	2.4905	-1
1226	19	testSimRing_nAvg180_049_denoise_kymoWrap_0098-0034	Global	-130	22.75	-5.7143	-5.0241	-0.08769	-1
1227	20	testSimRing_nAvg180_049_denoise_kymoWrap_0085-0055	Global	65	-12	-5.4167	175.2364	3.0585	-1
1228	21	testSimRing_nAvg180_049_denoise_kymoWrap_0058-0036	Global	373.75	6.75	55.3704	40.4261	0.7056	1
1229	22	testSimRing_nAvg180_049_denoise_kymoWrap_0054-0034	Global	162.5	-10.75	-15.1163	166.9081	2.9131	-1
1230	23	testSimRing_nAvg180_049_denoise_kymoWrap_0020-0033	Global	796.25	16.5	48.2576	36.5911	0.6386	1
1231	1	testSimRing_nAvg180_050_denoise_kymoWrap_0013-0057	Global	628.3332	14.5	43.3333	33.6901	0.588	1
1232	2	testSimRing_nAvg180_050_denoise_kymoWrap_0025-0056	Global	-1895.8334	12	-157.9861	-67.6363	-1.1805	-1
1233	3	testSimRing_nAvg180_050_denoise_kymoWrap_0010-0047	Global	-325	11.3333	-28.6765	-23.8059	-0.4155	-1
1234	4	testSimRing_nAvg180_050_denoise_kymoWrap_0008-0042	Global	574.1666	10.1667	56.4754	40.9858	0.7153	1
1235	5	testSimRing_nAvg180_050_denoise_kymoWrap_0019-0046	Global	97.5	16.5	5.9091	5.1944	0.09066	1
1236	6	testSimRing_nAvg180_050_denoise_kymoWrap_0039-0051	Global	-422.5	18.5	-22.8378	-19.359	-0.3379	-1
1237	7	testSimRing_nAvg180_050_denoise_kymoWrap_0037-0045	Global	-10.8334	21.1667	-0.5118	-0.4511	-0.007874	-1
1238	8	testSimRing_nAvg180_050_denoise_kymoWrap_0054-0049	Global	433.3332	16.6667	26	21.8014	0.3805	1
1239	9	testSimRing_nAvg180_050_denoise_kymoWrap_0060-0042	Global	-1787.5001	14	-127.6785	-63.0198	-1.0999	-1
1240	10	testSimRing_nAvg180_050_denoise_kymoWrap_0044-0069	Global	-660.8332	21.3333	-30.9766	-25.4807	-0.4447	-1
1241	11	testSimRing_nAvg180_050_denoise_kymoWrap_0042-0060	Global	487.5002	16	30.4688	25.1148	0.4383	1
1242	12	testSimRing_nAvg180_050_denoise_kymoWrap_0038-0068	Global	97.5	19.8333	4.916	4.3251	0.07549	1
1243	13	testSimRing_nAvg180_050_denoise_kymoWrap_0029-0068	Global	-671.6666	10.6667	-62.9687	-44.0906	-0.7695	-1
1244	14	testSimRing_nAvg180_050_denoise_kymoWrap_0025-0064	Global	270.8334	8.1667	33.1633	27.0309	0.4718	1
1245	15	testSimRing_nAvg180_050_denoise_kymoWrap_0011-0066	Global	-54.1668	11.6667	-4.6429	-4.0856	-0.07131	-1
1246	16	testSimRing_nAvg180_050_denoise_kymoWrap_0005-0066	Global	260	9.1667	28.3636	23.5747	0.4115	1
1247	17	testSimRing_nAvg180_050_denoise_kymoWrap_0059-0065	Global	195.0002	12	16.25	14.0363	0.245	1
1248	18	testSimRing_nAvg180_050_denoise_kymoWrap_0074-0031	Global	498.3333	-8.5	-58.6274	137.9508	2.4077	-1
1249	19	testSimRing_nAvg180_050_denoise_kymoWrap_0075-0039	Global	390	9.1667	42.5455	33.2066	0.5796	1
1250	20	testSimRing_nAvg180_050_denoise_kymoWrap_0081-0041	Global	910	-5	-182	109.6538	1.9138	-1
1251	21	testSimRing_nAvg180_050_denoise_kymoWrap_0079-0055	Global	498.3332	-4.1667	-119.6	118.5231	2.0686	-1
1252	22	testSimRing_nAvg180_050_denoise_kymoWrap_0071-0058	Global	574.1668	6.1667	93.1082	55.0806	0.9613	1
1253	23	testSimRing_nAvg180_050_denoise_kymoWrap_0080-0067	Global	140.8332	13.3333	10.5625	9.2299	0.1611	1
1254	24	testSimRing_nAvg180_050_denoise_kymoWrap_0097-0034	Global	86.6666	15.8333	5.4737	4.8135	0.08401	1
1255	25	testSimRing_nAvg180_050_denoise_kymoWrap_0091-0063	Global	877.5002	-6.8333	-128.4148	116.8473	2.0394	-1
1256	26	testSimRing_nAvg180_050_denoise_kymoWrap_0086-0054	Global	-10.8334	10.3333	-1.0484	-0.9241	-0.01613	-1
1257	27	testSimRing_nAvg180_050_denoise_kymoWrap_0103-0056	Global	-32.5	18.8333	-1.7257	-1.5208	-0.02654	-1
1258	28	testSimRing_nAvg180_050_denoise_kymoWrap_0101-0050	Global	325	9.6667	33.6207	27.3499	0.4773	1
1259	29	testSimRing_nAvg180_050_denoise_kymoWrap_0111-0045	Global	0	12	0	0	0	0
1260	30	testSimRing_nAvg180_050_denoise_kymoWrap_0102-0043	Global	205.8334	7.8333	26.2766	22.0113	0.3842	1
1261	31	testSimRing_nAvg180_050_denoise_kymoWrap_0084-0045	Global	-43.3334	9.3333	-4.6429	-4.0856	-0.07131	-1
1262	32	testSimRing_nAvg180_050_denoise_kymoWrap_0050-0035	Global	346.6668	5.3333	65	45	0.7854	1
1263	33	testSimRing_nAvg180_050_denoise_kymoWrap_0058-0037	Global	-249.1666	10.3333	-24.1129	-20.3532	-0.3552	-1
1264	34	testSimRing_nAvg180_050_denoise_kymoWrap_0012-0036	Global	-411.6668	9.1667	-44.9091	-34.641	-0.6046	-1
1265	1	testSimRing_nAvg180_051_denoise_kymoWrap_0057-0053	Global	845	26	32.5	26.5651	0.4636	1
1266	2	testSimRing_nAvg180_051_denoise_kymoWrap_0088-0062	Global	-21.6666	15.3333	-1.413	-1.2454	-0.02174	-1
1267	3	testSimRing_nAvg180_051_denoise_kymoWrap_0105-0045	Global	32.5	22.8333	1.4234	1.2545	0.02189	1
1268	4	testSimRing_nAvg180_051_denoise_kymoWrap_0087-0048	Global	-10.8334	19.8333	-0.5462	-0.4815	-0.008403	-1
1269	5	testSimRing_nAvg180_051_denoise_kymoWrap_0073-0043	Global	585	9.6667	60.5173	42.9546	0.7497	1
1270	6	testSimRing_nAvg180_051_denoise_kymoWrap_0069-0054	Global	780	-26	-30	155.2249	2.7092	-1
1271	7	testSimRing_nAvg180_051_denoise_kymoWrap_0056-0058	Global	43.3332	19.8333	2.1849	1.9252	0.0336	1
1272	8	testSimRing_nAvg180_051_denoise_kymoWrap_0035-0059	Global	-86.6666	24.5	-3.5374	-3.1151	-0.05437	-1
1273	9	testSimRing_nAvg180_051_denoise_kymoWrap_0037-0053	Global	606.6666	23	26.3768	22.0872	0.3855	1
1274	10	testSimRing_nAvg180_051_denoise_kymoWrap_0025-0050	Global	97.5	22.8333	4.2701	3.7586	0.0656	1
1275	11	testSimRing_nAvg180_051_denoise_kymoWrap_0030-0054	Global	-704.1666	10.6667	-66.0156	-45.4441	-0.7931	-1
1276	12	testSimRing_nAvg180_051_denoise_kymoWrap_0040-0043	Global	758.3334	-9	-84.2593	127.6476	2.2279	-1
1277	13	testSimRing_nAvg180_051_denoise_kymoWrap_0029-0040	Global	1960.8333	-25.6667	-76.3961	130.3921	2.2758	-1
1278	14	testSimRing_nAvg180_051_denoise_kymoWrap_0008-0040	Global	281.6668	16.3333	17.2449	14.8586	0.2593	1
1279	15	testSimRing_nAvg180_051_denoise_kymoWrap_0016-0040	Global	-520	14	-37.1429	-29.7449	-0.5191	-1
1280	16	testSimRing_nAvg180_051_denoise_kymoWrap_0008-0047	Global	-595.8334	8.1667	-72.9592	-48.3019	-0.843	-1
1281	17	testSimRing_nAvg180_051_denoise_kymoWrap_0010-0055	Global	151.6668	14.1667	10.7059	9.353	0.1632	1
1282	18	testSimRing_nAvg180_051_denoise_kymoWrap_0017-0066	Global	-1061.6668	12.6667	-83.8158	-52.2061	-0.9112	-1
1283	19	testSimRing_nAvg180_051_denoise_kymoWrap_0016-0067	Global	130	12.6667	10.2632	8.9726	0.1566	1
1284	20	testSimRing_nAvg180_051_denoise_kymoWrap_0044-0032	Global	325.0001	16.8333	19.3069	16.543	0.2887	1
1285	21	testSimRing_nAvg180_051_denoise_kymoWrap_0065-0029	Global	454.9999	-7.3333	-62.0454	136.3322	2.3794	-1
1286	22	testSimRing_nAvg180_051_denoise_kymoWrap_0057-0034	Global	119.1666	-16	-7.4479	173.4634	3.0275	-1
1287	23	testSimRing_nAvg180_051_denoise_kymoWrap_0054-0043	Global	173.3334	11.1667	15.5224	13.431	0.2344	1
1288	24	testSimRing_nAvg180_051_denoise_kymoWrap_0089-0036	Global	-10.8332	18.6667	-0.5803	-0.5115	-0.008928	-1
1289	25	testSimRing_nAvg180_051_denoise_kymoWrap_0102-0032	Global	552.5001	-11.1667	-49.4776	142.7218	2.491	-1
1290	26	testSimRing_nAvg180_051_denoise_kymoWrap_0109-0033	Global	0	-13.1667	-0	180	3.1416	0
1291	27	testSimRing_nAvg180_051_denoise_kymoWrap_0111-0037	Global	-855.8333	14	-61.1309	-43.243	-0.7547	-1
1292	28	testSimRing_nAvg180_051_denoise_kymoWrap_0112-0055	Global	379.1668	-10.3333	-36.6936	150.5546	2.6277	-1
1293	29	testSimRing_nAvg180_051_denoise_kymoWrap_0112-0064	Global	151.6666	10.1667	14.918	12.926	0.2256	1
1294	30	testSimRing_nAvg180_051_denoise_kymoWrap_0099-0064	Global	520	5.6667	91.7647	54.6888	0.9545	1
1295	31	testSimRing_nAvg180_051_denoise_kymoWrap_0076-0062	Global	238.3332	11.5	20.7246	17.6844	0.3087	1
1296	32	testSimRing_nAvg180_051_denoise_kymoWrap_0033-0064	Global	433.3334	6	72.2223	48.0128	0.838	1
1297	1	testSimRing_nAvg180_052_denoise_kymoWrap_0010-0057	Global	10.8334	17.3333	0.625	0.5509	0.009615	1
1298	2	testSimRing_nAvg180_052_denoise_kymoWrap_0037-0054	Global	674.375	-12	-56.1979	139.1539	2.4287	-1
1299	3	testSimRing_nAvg180_052_denoise_kymoWrap_0023-0064	Global	-48.75	25.875	-1.8841	-1.6603	-0.02898	-1
1300	4	testSimRing_nAvg180_052_denoise_kymoWrap_0062-0047	Global	130	12.625	10.297	9.0018	0.1571	1
1301	5	testSimRing_nAvg180_052_denoise_kymoWrap_0076-0060	Global	715	10.625	67.2941	45.9935	0.8027	1
1302	6	testSimRing_nAvg180_052_denoise_kymoWrap_0078-0074	Global	-503.75	14.5	-34.7414	-28.1237	-0.4909	-1
1303	7	testSimRing_nAvg180_052_denoise_kymoWrap_0049-0067	Global	601.25	7	85.8929	52.8831	0.923	1
1304	8	testSimRing_nAvg180_052_denoise_kymoWrap_0050-0074	Global	-471.25	8.625	-54.6377	-40.0497	-0.699	-1
1305	9	testSimRing_nAvg180_052_denoise_kymoWrap_0039-0045	Global	609.375	6.25	97.5	56.3099	0.9828	1
1306	10	testSimRing_nAvg180_052_denoise_kymoWrap_0047-0057	Global	633.75	4.125	153.6364	67.0679	1.1706	1
1307	11	testSimRing_nAvg180_052_denoise_kymoWrap_0026-0055	Global	235.625	-9.5	-24.8026	159.1142	2.7771	-1
1308	12	testSimRing_nAvg180_052_denoise_kymoWrap_0010-0063	Global	585	-6.75	-86.6667	126.8699	2.2143	-1
1309	13	testSimRing_nAvg180_052_denoise_kymoWrap_0016-0067	Global	511.875	-10	-51.1875	141.7796	2.4745	-1
1310	14	testSimRing_nAvg180_052_denoise_kymoWrap_0007-0069	Global	780	12.25	63.6735	44.4093	0.7751	1
1311	15	testSimRing_nAvg180_052_denoise_kymoWrap_0032-0073	Global	-105.625	14.25	-7.4123	-6.5056	-0.1135	-1
1312	16	testSimRing_nAvg180_052_denoise_kymoWrap_0021-0069	Global	341.25	7.5	45.5	34.992	0.6107	1
1313	17	testSimRing_nAvg180_052_denoise_kymoWrap_0064-0057	Global	479.375	11.5	41.6848	32.6722	0.5702	1
1314	18	testSimRing_nAvg180_052_denoise_kymoWrap_0068-0057	Global	24.375	-12.75	-1.9118	178.3153	3.1122	-1
1315	19	testSimRing_nAvg180_052_denoise_kymoWrap_0078-0060	Global	520	-13.75	-37.8182	149.8084	2.6146	-1
1316	20	testSimRing_nAvg180_052_denoise_kymoWrap_0062-0073	Global	-16.25	8.875	-1.831	-1.6135	-0.02816	-1
1317	21	testSimRing_nAvg180_052_denoise_kymoWrap_0061-0068	Global	341.25	-8.25	-41.3636	147.5288	2.5749	-1
1318	22	testSimRing_nAvg180_052_denoise_kymoWrap_0056-0062	Global	-32.5	9.75	-3.3333	-2.9357	-0.05124	-1
1319	23	testSimRing_nAvg180_052_denoise_kymoWrap_0051-0048	Global	-146.25	16.125	-9.0698	-7.9435	-0.1386	-1
1320	24	testSimRing_nAvg180_052_denoise_kymoWrap_0084-0049	Global	0	-9.625	-0	180	3.1416	0
1321	25	testSimRing_nAvg180_052_denoise_kymoWrap_0074-0045	Global	325	6	54.1667	39.8056	0.6947	1
1322	26	testSimRing_nAvg180_052_denoise_kymoWrap_0075-0051	Global	406.25	6.5	62.5	43.8767	0.7658	1
1323	27	testSimRing_nAvg180_052_denoise_kymoWrap_0067-0048	Global	65	8.875	7.3239	6.4287	0.1122	1
1324	28	testSimRing_nAvg180_052_denoise_kymoWrap_0052-0051	Global	406.25	5.875	69.1489	46.7715	0.8163	1
1325	29	testSimRing_nAvg180_052_denoise_kymoWrap_0022-0048	Global	495.625	-4.5	-110.1389	120.5476	2.104	-1
1326	30	testSimRing_nAvg180_052_denoise_kymoWrap_0101-0046	Global	-75.8334	18.1667	-4.1743	-3.6745	-0.06413	-1
1327	31	testSimRing_nAvg180_052_denoise_kymoWrap_0092-0056	Global	-130	15	-8.6667	-7.5946	-0.1326	-1
1328	32	testSimRing_nAvg180_052_denoise_kymoWrap_0107-0054	Global	1224.1666	-20.8333	-58.76	137.8864	2.4066	-1
1329	33	testSimRing_nAvg180_052_denoise_kymoWrap_0099-0071	Global	303.3337	15.6667	19.3617	16.5874	0.2895	1
1330	34	testSimRing_nAvg180_052_denoise_kymoWrap_0112-0037	Global	130	-13	-10	171.2538	2.9889	-1
1331	35	testSimRing_nAvg180_052_denoise_kymoWrap_0097-0037	Global	173.3334	15.1667	11.4286	9.9721	0.174	1
1332	1	testSimRing_nAvg180_053_denoise_kymoWrap_0007-0046	Global	303.3334	11.8333	25.6338	21.5226	0.3756	1
1333	2	testSimRing_nAvg180_053_denoise_kymoWrap_0017-0049	Global	-10.8334	13.1667	-0.8228	-0.7252	-0.01266	-1
1334	3	testSimRing_nAvg180_053_denoise_kymoWrap_0022-0059	Global	487.5	13.1667	37.0253	29.6667	0.5178	1
1335	4	testSimRing_nAvg180_053_denoise_kymoWrap_0009-0064	Global	21.6668	15.5	1.3979	1.232	0.0215	1
1336	5	testSimRing_nAvg180_053_denoise_kymoWrap_0020-0073	Global	-682.5	12.8333	-53.1818	-39.2894	-0.6857	-1
1337	6	testSimRing_nAvg180_053_denoise_kymoWrap_0041-0065	Global	0	17	0	0	0	0
1338	7	testSimRing_nAvg180_053_denoise_kymoWrap_0060-0056	Global	975	11.5	84.7826	52.5238	0.9167	1
1339	8	testSimRing_nAvg180_053_denoise_kymoWrap_0067-0059	Global	0	28.6667	0	0	0	0
1340	9	testSimRing_nAvg180_053_denoise_kymoWrap_0073-0049	Global	32.5	15.8333	2.0526	1.8087	0.03157	1
1341	10	testSimRing_nAvg180_053_denoise_kymoWrap_0082-0047	Global	281.6666	-7.5	-37.5555	149.9816	2.6177	-1
1342	11	testSimRing_nAvg180_053_denoise_kymoWrap_0101-0047	Global	0	23	0	0	0	0
1343	12	testSimRing_nAvg180_053_denoise_kymoWrap_0111-0048	Global	628.3334	-11.6667	-53.8572	140.3558	2.4497	-1
1344	13	testSimRing_nAvg180_053_denoise_kymoWrap_0111-0060	Global	509.1666	-12.1667	-41.8493	147.2251	2.5696	-1
1345	14	testSimRing_nAvg180_053_denoise_kymoWrap_0111-0068	Global	455	-6	-75.8333	130.6013	2.2794	-1
1346	15	testSimRing_nAvg180_053_denoise_kymoWrap_0103-0070	Global	899.1666	23.6667	37.9929	30.3066	0.5289	1
1347	16	testSimRing_nAvg180_053_denoise_kymoWrap_0102-0069	Global	-65	28.5	-2.2807	-2.0096	-0.03507	-1
1348	17	testSimRing_nAvg180_053_denoise_kymoWrap_0080-0067	Global	292.5	12.1667	24.0411	20.2976	0.3543	1
1349	18	testSimRing_nAvg180_053_denoise_kymoWrap_0071-0073	Global	617.5	7.6667	80.5435	51.0959	0.8918	1
1350	19	testSimRing_nAvg180_053_denoise_kymoWrap_0069-0037	Global	455	-15	-30.3333	154.9831	2.705	-1
1351	20	testSimRing_nAvg180_053_denoise_kymoWrap_0034-0044	Global	1495	21.5	69.5349	46.9306	0.8191	1
1352	21	testSimRing_nAvg180_053_denoise_kymoWrap_0034-0057	Global	1040.0002	18.8333	55.2213	40.3498	0.7042	1
1353	22	testSimRing_nAvg180_053_denoise_kymoWrap_0050-0037	Global	628.3334	-9.8333	-63.8983	135.4897	2.3647	-1
1354	23	testSimRing_nAvg180_053_denoise_kymoWrap_0053-0041	Global	65	16.5	3.9394	3.4682	0.06053	1
1355	24	testSimRing_nAvg180_053_denoise_kymoWrap_0090-0053	Global	617.5	-13.5	-45.7407	144.8658	2.5284	-1
1356	25	testSimRing_nAvg180_053_denoise_kymoWrap_0030-0069	Global	32.5	9.3333	3.4821	3.0665	0.05352	1
1357	26	testSimRing_nAvg180_053_denoise_kymoWrap_0005-0042	Global	368.3334	-6.3333	-58.1579	138.1798	2.4117	-1
1358	27	testSimRing_nAvg180_053_denoise_kymoWrap_0006-0036	Global	357.5	6.8333	52.3171	38.8298	0.6777	1
1359	28	testSimRing_nAvg180_053_denoise_kymoWrap_0006-0061	Global	465.8334	-5.5	-84.697	127.5041	2.2254	-1
1360	29	testSimRing_nAvg180_053_denoise_kymoWrap_0006-0072	Global	-390	7.1667	-54.4186	-39.9364	-0.697	-1
1361	30	testSimRing_nAvg180_053_denoise_kymoWrap_0011-0070	Global	-585	-5	117	-119.0546	-2.0779	1
1362	31	testSimRing_nAvg180_053_denoise_kymoWrap_0032-0046	Global	-21.6666	12	-1.8055	-1.5911	-0.02777	-1
1363	32	testSimRing_nAvg180_053_denoise_kymoWrap_0079-0036	Global	-10.8334	-11.6667	0.9286	-179.1815	-3.1273	1
1364	1	testSimRing_nAvg180_054_denoise_kymoWrap_0040-0057	Global	541.6668	19.8333	27.3109	22.7906	0.3978	1
1365	2	testSimRing_nAvg180_054_denoise_kymoWrap_0020-0060	Global	75.8334	32.3333	2.3454	2.0665	0.03607	1
1366	3	testSimRing_nAvg180_054_denoise_kymoWrap_0020-0030	Global	-1906.6666	23.8333	-80	-50.9061	-0.8885	-1
1367	4	testSimRing_nAvg180_054_denoise_kymoWrap_0006-0042	Global	1159.1666	11.8333	97.9577	56.4337	0.985	1
1368	5	testSimRing_nAvg180_054_denoise_kymoWrap_0019-0048	Global	-498.3332	22.3333	-22.3134	-18.9465	-0.3307	-1
1369	6	testSimRing_nAvg180_054_denoise_kymoWrap_0015-0052	Global	335.8332	8.3333	40.3	31.7989	0.555	1
1370	7	testSimRing_nAvg180_054_denoise_kymoWrap_0027-0053	Global	0	12.6667	0	0	0	0
1371	8	testSimRing_nAvg180_054_denoise_kymoWrap_0034-0046	Global	281.6668	12.3333	22.8379	19.359	0.3379	1
1372	9	testSimRing_nAvg180_054_denoise_kymoWrap_0043-0051	Global	65	14.6667	4.4318	3.9005	0.06808	1
1373	10	testSimRing_nAvg180_054_denoise_kymoWrap_0056-0058	Global	715	12.8333	55.7143	40.6013	0.7086	1
1374	11	testSimRing_nAvg180_054_denoise_kymoWrap_0053-0066	Global	509.1666	7	72.7381	48.2155	0.8415	1
1375	12	testSimRing_nAvg180_054_denoise_kymoWrap_0062-0068	Global	-21.6668	10	-2.1667	-1.9092	-0.03332	-1
1376	13	testSimRing_nAvg180_054_denoise_kymoWrap_0067-0065	Global	335.8334	9.8333	34.1526	27.7185	0.4838	1
1377	14	testSimRing_nAvg180_054_denoise_kymoWrap_0073-0052	Global	0	12	0	0	0	0
1378	15	testSimRing_nAvg180_054_denoise_kymoWrap_0042-0035	Global	520.0001	12.1667	42.7397	33.3263	0.5817	1
1379	16	testSimRing_nAvg180_054_denoise_kymoWrap_0042-0046	Global	-292.5	10.1667	-28.7705	-23.8753	-0.4167	-1
1380	17	testSimRing_nAvg180_054_denoise_kymoWrap_0051-0044	Global	455	9.6667	47.069	35.9097	0.6267	1
1381	18	testSimRing_nAvg180_054_denoise_kymoWrap_0057-0040	Global	-32.5	19.1667	-1.6957	-1.4943	-0.02608	-1
1382	19	testSimRing_nAvg180_054_denoise_kymoWrap_0072-0038	Global	-43.3334	12.5	-3.4667	-3.0529	-0.05328	-1
1383	20	testSimRing_nAvg180_054_denoise_kymoWrap_0083-0043	Global	357.5	13	27.5	22.9321	0.4002	1
1384	21	testSimRing_nAvg180_054_denoise_kymoWrap_0081-0047	Global	-249.1668	9.6667	-25.7759	-21.6309	-0.3775	-1
1385	22	testSimRing_nAvg180_054_denoise_kymoWrap_0084-0064	Global	-314.1668	8.6667	-36.25	-29.1481	-0.5087	-1
1386	23	testSimRing_nAvg180_054_denoise_kymoWrap_0093-0051	Global	-314.1666	22	-14.2803	-12.3909	-0.2163	-1
1387	24	testSimRing_nAvg180_054_denoise_kymoWrap_0092-0063	Global	422.5	6.6667	63.375	44.2748	0.7727	1
1388	25	testSimRing_nAvg180_054_denoise_kymoWrap_0108-0062	Global	-54.1666	16.1667	-3.3505	-2.9508	-0.0515	-1
1389	26	testSimRing_nAvg180_054_denoise_kymoWrap_0108-0054	Global	704.1666	8.6667	81.25	51.3402	0.8961	1
1390	27	testSimRing_nAvg180_054_denoise_kymoWrap_0113-0047	Global	43.3332	13.6667	3.1707	2.7927	0.04874	1
1391	28	testSimRing_nAvg180_054_denoise_kymoWrap_0092-0031	Global	-54.1666	16.5	-3.2828	-2.8913	-0.05046	-1
1392	29	testSimRing_nAvg180_054_denoise_kymoWrap_0109-0028	Global	-65	14.3333	-4.5349	-3.9909	-0.06965	-1
1393	30	testSimRing_nAvg180_054_denoise_kymoWrap_0108-0037	Global	-10.8334	-20.1667	0.5372	-179.5265	-3.1333	1
1394	31	testSimRing_nAvg180_054_denoise_kymoWrap_0103-0036	Global	520	9.1667	56.7273	41.1121	0.7175	1
1395	32	testSimRing_nAvg180_054_denoise_kymoWrap_0113-0040	Global	910	-11.3333	-80.2941	128.991	2.2513	-1
1396	33	testSimRing_nAvg180_054_denoise_kymoWrap_0095-0050	Global	455	8.1667	55.7143	40.6013	0.7086	1
1397	34	testSimRing_nAvg180_054_denoise_kymoWrap_0097-0056	Global	411.6666	-6.3333	-65	135	2.3562	-1
1398	35	testSimRing_nAvg180_054_denoise_kymoWrap_0065-0047	Global	639.1666	5.5	116.212	60.7807	1.0608	1
1399	36	testSimRing_nAvg180_054_denoise_kymoWrap_0061-0052	Global	-21.6666	15	-1.4444	-1.273	-0.02222	-1
1400	37	testSimRing_nAvg180_054_denoise_kymoWrap_0017-0027	Global	368.3333	16.6667	22.1	18.778	0.3277	1
1401	38	testSimRing_nAvg180_054_denoise_kymoWrap_0033-0032	Global	0	10.8333	0	0	0	0
1402	39	testSimRing_nAvg180_054_denoise_kymoWrap_0004-0028	Global	487.5	8	60.9375	43.1524	0.7532	1
1403	40	testSimRing_nAvg180_054_denoise_kymoWrap_0044-0029	Global	227.5	10.6667	21.3281	18.166	0.3171	1
1404	41	testSimRing_nAvg180_054_denoise_kymoWrap_0039-0029	Global	21.6666	13	1.6667	1.4688	0.02564	1
1405	42	testSimRing_nAvg180_054_denoise_kymoWrap_0076-0069	Global	10.8332	9	1.2037	1.0609	0.01852	1
1406	43	testSimRing_nAvg180_054_denoise_kymoWrap_0109-0033	Global	411.6667	8	51.4583	38.3675	0.6696	1
1407	1	testSimRing_nAvg180_055_denoise_kymoWrap_0015-0050	Global	151.6666	20	7.5833	6.6544	0.1161	1
1408	2	testSimRing_nAvg180_055_denoise_kymoWrap_0038-0049	Global	21.6668	19.8333	1.0924	0.9629	0.01681	1
1409	3	testSimRing_nAvg180_055_denoise_kymoWrap_0049-0051	Global	520	6.5	80	50.9061	0.8885	1
1410	4	testSimRing_nAvg180_055_denoise_kymoWrap_0060-0054	Global	227.5	-10.5	-21.6667	161.565	2.8198	-1
1411	5	testSimRing_nAvg180_055_denoise_kymoWrap_0066-0053	Global	487.5	9.3333	52.2321	38.7844	0.6769	1
1412	6	testSimRing_nAvg180_055_denoise_kymoWrap_0081-0055	Global	-10.8334	19	-0.5702	-0.5026	-0.008772	-1
1413	7	testSimRing_nAvg180_055_denoise_kymoWrap_0098-0051	Global	704.1666	-11.1667	-63.0597	135.868	2.3713	-1
1414	8	testSimRing_nAvg180_055_denoise_kymoWrap_0110-0049	Global	964.1668	13.8333	69.6988	46.9979	0.8203	1
1415	9	testSimRing_nAvg180_055_denoise_kymoWrap_0095-0039	Global	715	10.6667	67.0313	45.8814	0.8008	1
1416	10	testSimRing_nAvg180_055_denoise_kymoWrap_0082-0045	Global	65	13.6667	4.7561	4.1849	0.07304	1
1417	11	testSimRing_nAvg180_055_denoise_kymoWrap_0084-0063	Global	-433.3334	10.1667	-42.623	-33.2544	-0.5804	-1
1418	12	testSimRing_nAvg180_055_denoise_kymoWrap_0062-0067	Global	498.3332	10.8333	46	35.2867	0.6159	1
1419	13	testSimRing_nAvg180_055_denoise_kymoWrap_0050-0064	Global	140.8332	19.5	7.2222	6.3402	0.1107	1
1420	14	testSimRing_nAvg180_055_denoise_kymoWrap_0007-0071	Global	21.6668	13.6667	1.5854	1.3972	0.02439	1
1421	15	testSimRing_nAvg180_055_denoise_kymoWrap_0016-0068	Global	-227.5	8.1667	-27.8571	-23.1986	-0.4049	-1
1422	16	testSimRing_nAvg180_055_denoise_kymoWrap_0024-0064	Global	119.1668	-15.1667	-7.8572	173.1076	3.0213	-1
1423	17	testSimRing_nAvg180_055_denoise_kymoWrap_0021-0043	Global	43.3332	16	2.7083	2.3859	0.04164	1
1424	18	testSimRing_nAvg180_055_denoise_kymoWrap_0014-0057	Global	-346.6668	9.8333	-35.2543	-28.4742	-0.497	-1
1425	19	testSimRing_nAvg180_055_denoise_kymoWrap_0006-0058	Global	238.3334	8.8333	26.9811	22.5431	0.3935	1
1426	20	testSimRing_nAvg180_055_denoise_kymoWrap_0090-0071	Global	-682.5	25.3333	-26.9408	-22.5127	-0.3929	-1
1427	21	testSimRing_nAvg180_055_denoise_kymoWrap_0101-0068	Global	682.5002	14	48.75	36.8699	0.6435	1
1428	22	testSimRing_nAvg180_055_denoise_kymoWrap_0108-0056	Global	-21.6666	15.3333	-1.413	-1.2454	-0.02174	-1
1429	23	testSimRing_nAvg180_055_denoise_kymoWrap_0066-0046	Global	552.5	-11.1667	-49.4776	142.7218	2.491	-1
1430	24	testSimRing_nAvg180_055_denoise_kymoWrap_0028-0050	Global	866.6668	3.8333	226.087	73.9601	1.2908	1
1431	25	testSimRing_nAvg180_055_denoise_kymoWrap_0044-0073	Global	184.1663	15.5	11.8817	10.359	0.1808	1
1432	26	testSimRing_nAvg180_055_denoise_kymoWrap_0031-0062	Global	574.1668	-7.1667	-80.1163	129.0531	2.2524	-1
1433	27	testSimRing_nAvg180_055_denoise_kymoWrap_0033-0065	Global	65	18	3.6111	3.1798	0.0555	1
1434	28	testSimRing_nAvg180_055_denoise_kymoWrap_0020-0035	Global	10.8334	9.5	1.1404	1.0051	0.01754	1
1435	29	testSimRing_nAvg180_055_denoise_kymoWrap_0037-0039	Global	-21.6668	14.3333	-1.5116	-1.3322	-0.02325	-1
1436	30	testSimRing_nAvg180_055_denoise_kymoWrap_0103-0063	Global	595.8332	-5.5	-108.3333	120.9638	2.1112	-1
1437	31	testSimRing_nAvg180_055_denoise_kymoWrap_0112-0066	Global	346.6668	-11.5	-30.1449	155.1196	2.7073	-1
1438	32	testSimRing_nAvg180_055_denoise_kymoWrap_0111-0074	Global	758.3332	-9.8333	-77.1186	130.1261	2.2711	-1
1439	33	testSimRing_nAvg180_055_denoise_kymoWrap_0091-0043	Global	444.1668	-5.6667	-78.3823	129.6679	2.2631	-1
1440	34	testSimRing_nAvg180_055_denoise_kymoWrap_0070-0034	Global	660.8333	11	60.0758	42.7454	0.746	1
1441	35	testSimRing_nAvg180_055_denoise_kymoWrap_0059-0038	Global	75.8334	16.6667	4.55	4.0042	0.06989	1
1442	36	testSimRing_nAvg180_055_denoise_kymoWrap_0042-0032	Global	173.3333	16.1667	10.7216	9.3665	0.1635	1
1443	37	testSimRing_nAvg180_055_denoise_kymoWrap_0038-0042	Global	-346.6666	11.1667	-31.0448	-25.5297	-0.4456	-1
1444	38	testSimRing_nAvg180_055_denoise_kymoWrap_0015-0062	Global	-509.1666	-5.1667	98.5484	-123.4078	-2.1539	1
1445	1	testSimRing_nAvg180_056_denoise_kymoWrap_0059-0030	Global	-942.5	30.3333	-31.0714	-25.5488	-0.4459	-1
1446	2	testSimRing_nAvg180_056_denoise_kymoWrap_0040-0035	Global	238.3332	21.1667	11.2598	9.8277	0.1715	1
1447	3	testSimRing_nAvg180_056_denoise_kymoWrap_0070-0036	Global	32.5	26.6667	1.2187	1.0742	0.01875	1
1448	4	testSimRing_nAvg180_056_denoise_kymoWrap_0058-0048	Global	75.8332	27.3333	2.7744	2.4441	0.04266	1
1449	5	testSimRing_nAvg180_056_denoise_kymoWrap_0081-0046	Global	357.5	-19.1667	-18.6522	163.9888	2.8621	-1
1450	6	testSimRing_nAvg180_056_denoise_kymoWrap_0100-0046	Global	368.3332	26.8333	13.7267	11.9245	0.2081	1
1451	7	testSimRing_nAvg180_056_denoise_kymoWrap_0105-0038	Global	-10.8334	-17	0.6373	-179.4383	-3.1318	1
1452	8	testSimRing_nAvg180_056_denoise_kymoWrap_0024-0056	Global	487.5	20.8333	23.4	19.7989	0.3456	1
1453	9	testSimRing_nAvg180_056_denoise_kymoWrap_0020-0049	Global	10.8332	27.3333	0.3963	0.3494	0.006097	1
1454	10	testSimRing_nAvg180_056_denoise_kymoWrap_0020-0030	Global	-54.1666	13.6667	-3.9634	-3.4893	-0.0609	-1
1455	11	testSimRing_nAvg180_056_denoise_kymoWrap_0007-0032	Global	65.0001	11.6667	5.5714	4.8991	0.08551	1
1456	12	testSimRing_nAvg180_056_denoise_kymoWrap_0035-0024	Global	693.3334	-22.5	-30.8148	154.6356	2.6989	-1
1457	13	testSimRing_nAvg180_056_denoise_kymoWrap_0022-0036	Global	292.5	9.8333	29.7458	24.5901	0.4292	1
1458	14	testSimRing_nAvg180_056_denoise_kymoWrap_0084-0023	Global	-21.6667	19	-1.1404	-1.0051	-0.01754	-1
1459	15	testSimRing_nAvg180_056_denoise_kymoWrap_0102-0023	Global	-10.8333	-14.8333	0.7303	-179.3563	-3.1304	1
1460	16	testSimRing_nAvg180_056_denoise_kymoWrap_0111-0035	Global	1191.6667	10.3333	115.3226	60.5928	1.0575	1
1461	17	testSimRing_nAvg180_056_denoise_kymoWrap_0100-0033	Global	866.6667	-6.6667	-130.0001	116.565	2.0344	-1
1462	18	testSimRing_nAvg180_056_denoise_kymoWrap_0082-0030	Global	97.5	12	8.125	7.125	0.1244	1
1463	19	testSimRing_nAvg180_056_denoise_kymoWrap_0080-0017	Global	411.6667	-10.3333	-39.8387	148.4957	2.5917	-1
1464	20	testSimRing_nAvg180_056_denoise_kymoWrap_0007-0049	Global	-173.3334	13.8333	-12.5301	-10.9111	-0.1904	-1
1465	21	testSimRing_nAvg180_056_denoise_kymoWrap_0007-0063	Global	32.5	14.6667	2.2159	1.9525	0.03408	1
1466	22	testSimRing_nAvg180_056_denoise_kymoWrap_0025-0061	Global	-433.3334	8.6667	-50	-37.5686	-0.6557	-1
1467	23	testSimRing_nAvg180_056_denoise_kymoWrap_0044-0050	Global	260	6.8333	38.0488	30.3433	0.5296	1
1468	24	testSimRing_nAvg180_056_denoise_kymoWrap_0114-0026	Global	281.6666	9	31.2963	25.7099	0.4487	1
1469	25	testSimRing_nAvg180_056_denoise_kymoWrap_0112-0055	Global	325	8.8333	36.7925	29.5115	0.5151	1
1470	26	testSimRing_nAvg180_056_denoise_kymoWrap_0113-0060	Global	465.8332	-6	-77.6389	129.9364	2.2678	-1
1471	27	testSimRing_nAvg180_056_denoise_kymoWrap_0006-0044	Global	455	10	45.5	34.992	0.6107	1
1472	1	testSimRing_nAvg180_057_denoise_kymoWrap_0043-0062	Global	-471.25	18	-26.1806	-21.9385	-0.3829	-1
1473	2	testSimRing_nAvg180_057_denoise_kymoWrap_0053-0060	Global	-81.25	21	-3.869	-3.4064	-0.05945	-1
1474	3	testSimRing_nAvg180_057_denoise_kymoWrap_0022-0065	Global	-65	34.5	-1.8841	-1.6603	-0.02898	-1
1475	4	testSimRing_nAvg180_057_denoise_kymoWrap_0082-0053	Global	698.75	16.25	43	33.4862	0.5844	1
1476	5	testSimRing_nAvg180_057_denoise_kymoWrap_0088-0061	Global	487.5	-15.5	-31.4516	154.179	2.6909	-1
1477	6	testSimRing_nAvg180_057_denoise_kymoWrap_0067-0055	Global	568.75	13	43.75	33.9436	0.5924	1
1478	7	testSimRing_nAvg180_057_denoise_kymoWrap_0056-0054	Global	-520	15.5	-33.5484	-27.2996	-0.4765	-1
1479	8	testSimRing_nAvg180_057_denoise_kymoWrap_0043-0052	Global	227.5	7.75	29.3548	24.3045	0.4242	1
1480	9	testSimRing_nAvg180_057_denoise_kymoWrap_0023-0053	Global	487.5	15.5	31.4516	25.821	0.4507	1
1481	10	testSimRing_nAvg180_057_denoise_kymoWrap_0076-0071	Global	-195	15.5	-12.5806	-10.9541	-0.1912	-1
1482	11	testSimRing_nAvg180_057_denoise_kymoWrap_0089-0068	Global	-32.5	15.25	-2.1311	-1.8779	-0.03278	-1
1483	12	testSimRing_nAvg180_057_denoise_kymoWrap_0101-0066	Global	455	-12.5	-36.4	150.7512	2.6311	-1
1484	13	testSimRing_nAvg180_057_denoise_kymoWrap_0109-0063	Global	146.25	14.25	10.2632	8.9726	0.1566	1
1485	14	testSimRing_nAvg180_057_denoise_kymoWrap_0106-0073	Global	780	-23.5	-33.1915	152.9494	2.6695	-1
1486	15	testSimRing_nAvg180_057_denoise_kymoWrap_0103-0055	Global	568.75	-18.25	-31.1644	154.3845	2.6945	-1
1487	16	testSimRing_nAvg180_057_denoise_kymoWrap_0096-0047	Global	926.25	7.75	119.5161	61.46	1.0727	1
1488	17	testSimRing_nAvg180_057_denoise_kymoWrap_0011-0048	Global	81.25	12	6.7708	5.9469	0.1038	1
1489	18	testSimRing_nAvg180_057_denoise_kymoWrap_0019-0058	Global	455	14.5	31.3793	25.7693	0.4498	1
1490	19	testSimRing_nAvg180_057_denoise_kymoWrap_0032-0073	Global	65	16.75	3.8806	3.4166	0.05963	1
1491	20	testSimRing_nAvg180_057_denoise_kymoWrap_0048-0072	Global	-97.5	18.5	-5.2703	-4.6355	-0.0809	-1
1492	21	testSimRing_nAvg180_057_denoise_kymoWrap_0011-0077	Global	-32.5	16.5	-1.9697	-1.7357	-0.03029	-1
1493	22	testSimRing_nAvg180_057_denoise_kymoWrap_0068-0047	Global	438.75	13.25	33.1132	26.9958	0.4712	1
1494	23	testSimRing_nAvg180_057_denoise_kymoWrap_0027-0041	Global	438.75	15.75	27.8571	23.1986	0.4049	1
1495	24	testSimRing_nAvg180_057_denoise_kymoWrap_0025-0044	Global	-471.25	20	-23.5625	-19.9256	-0.3478	-1
1496	25	testSimRing_nAvg180_057_denoise_kymoWrap_0066-0071	Global	227.5	11.25	20.2222	17.2815	0.3016	1
1497	26	testSimRing_nAvg180_057_denoise_kymoWrap_0043-0044	Global	276.25	-6.75	-40.9259	147.8043	2.5797	-1
1498	27	testSimRing_nAvg180_057_denoise_kymoWrap_0098-0036	Global	877.5	-21.25	-41.2941	147.5724	2.5756	-1
1499	28	testSimRing_nAvg180_057_denoise_kymoWrap_0087-0045	Global	373.75	8.25	45.303	34.8753	0.6087	1
1500	1	testSimRing_nAvg180_058_denoise_kymoWrap_0017-0068	Global	568.75	14.25	39.9123	31.5514	0.5507	1
1501	2	testSimRing_nAvg180_058_denoise_kymoWrap_0018-0053	Global	503.75	14	35.9821	28.9677	0.5056	1
1502	3	testSimRing_nAvg180_058_denoise_kymoWrap_0009-0045	Global	-81.25	19	-4.2763	-3.764	-0.06569	-1
1503	4	testSimRing_nAvg180_058_denoise_kymoWrap_0031-0048	Global	-16.25	17.5	-0.9286	-0.8185	-0.01428	-1
1504	5	testSimRing_nAvg180_058_denoise_kymoWrap_0040-0045	Global	341.25	-12	-28.4375	156.3706	2.7292	-1
1505	6	testSimRing_nAvg180_058_denoise_kymoWrap_0043-0062	Global	0	19	0	0	0	0
1506	7	testSimRing_nAvg180_058_denoise_kymoWrap_0051-0062	Global	357.5	-13.75	-26	158.1986	2.7611	-1
1507	8	testSimRing_nAvg180_058_denoise_kymoWrap_0064-0043	Global	32.5	12.25	2.6531	2.3373	0.04079	1
1508	9	testSimRing_nAvg180_058_denoise_kymoWrap_0080-0048	Global	48.75	-13.5	-3.6111	176.8202	3.0861	-1
1509	10	testSimRing_nAvg180_058_denoise_kymoWrap_0101-0063	Global	1543.75	18.75	82.3333	51.7098	0.9025	1
1510	11	testSimRing_nAvg180_058_denoise_kymoWrap_0099-0036	Global	-32.5	18.25	-1.7808	-1.5694	-0.02739	-1
1511	12	testSimRing_nAvg180_058_denoise_kymoWrap_0101-0046	Global	-97.5	14	-6.9643	-6.1155	-0.1067	-1
1512	13	testSimRing_nAvg180_058_denoise_kymoWrap_0073-0059	Global	-48.75	16.75	-2.9104	-2.5638	-0.04475	-1
1513	14	testSimRing_nAvg180_058_denoise_kymoWrap_0068-0067	Global	845	26.25	32.1905	26.3464	0.4598	1
1514	15	testSimRing_nAvg180_058_denoise_kymoWrap_0063-0035	Global	113.75	17.75	6.4085	5.6307	0.09827	1
1515	16	testSimRing_nAvg180_058_denoise_kymoWrap_0034-0056	Global	-32.5	29	-1.1207	-0.9878	-0.01724	-1
1516	17	testSimRing_nAvg180_058_denoise_kymoWrap_0018-0059	Global	-406.25	11	-36.9318	-29.6045	-0.5167	-1
1517	18	testSimRing_nAvg180_058_denoise_kymoWrap_0005-0064	Global	731.25	6.75	108.3333	59.0362	1.0304	1
1518	19	testSimRing_nAvg180_058_denoise_kymoWrap_0014-0075	Global	-81.25	13.75	-5.9091	-5.1944	-0.09066	-1
1519	20	testSimRing_nAvg180_058_denoise_kymoWrap_0031-0068	Global	-487.5	6	-81.25	-51.3402	-0.8961	-1
1520	21	testSimRing_nAvg180_058_denoise_kymoWrap_0113-0059	Global	-16.25	14.5	-1.1207	-0.9878	-0.01724	-1
1521	1	testSimRing_nAvg180_059_denoise_kymoWrap_0050-0037	Global	54.1668	21.6667	2.5	2.2026	0.03844	1
1522	2	testSimRing_nAvg180_059_denoise_kymoWrap_0081-0031	Global	108.3333	18.3333	5.9091	5.1944	0.09066	1
1523	3	testSimRing_nAvg180_059_denoise_kymoWrap_0099-0039	Global	-650	-16.3333	39.7959	-148.5232	-2.5922	1
1524	4	testSimRing_nAvg180_059_denoise_kymoWrap_0110-0032	Global	823.3333	-16.3333	-50.4082	142.206	2.482	-1
1525	5	testSimRing_nAvg180_059_denoise_kymoWrap_0093-0040	Global	-86.6668	10.8333	-8	-7.0165	-0.1225	-1
1526	6	testSimRing_nAvg180_059_denoise_kymoWrap_0086-0044	Global	-379.1668	9.5	-39.9123	-31.5514	-0.5507	-1
1527	7	testSimRing_nAvg180_059_denoise_kymoWrap_0065-0035	Global	975.0001	18	54.1667	39.8056	0.6947	1
1528	8	testSimRing_nAvg180_059_denoise_kymoWrap_0075-0043	Global	1050.8334	-17.5	-60.0476	137.268	2.3958	-1
1529	9	testSimRing_nAvg180_059_denoise_kymoWrap_0043-0052	Global	10.8332	11.3333	0.9559	0.8425	0.0147	1
1530	10	testSimRing_nAvg180_059_denoise_kymoWrap_0034-0043	Global	617.5	-9.3333	-66.1607	134.493	2.3473	-1
1531	11	testSimRing_nAvg180_059_denoise_kymoWrap_0030-0037	Global	715	-7	-102.1429	122.4712	2.1375	-1
1532	12	testSimRing_nAvg180_059_denoise_kymoWrap_0024-0051	Global	-368.3334	6.8333	-53.9024	-39.6678	-0.6923	-1
1533	13	testSimRing_nAvg180_059_denoise_kymoWrap_0019-0044	Global	390	12.8333	30.3896	25.0576	0.4373	1
1534	14	testSimRing_nAvg180_059_denoise_kymoWrap_0026-0035	Global	444.1666	-7.6667	-57.9348	138.2893	2.4136	-1
1535	15	testSimRing_nAvg180_059_denoise_kymoWrap_0013-0027	Global	43.3333	25.6667	1.6883	1.4879	0.02597	1
1536	16	testSimRing_nAvg180_059_denoise_kymoWrap_0005-0053	Global	0	10	0	0	0	0
1537	17	testSimRing_nAvg180_059_denoise_kymoWrap_0011-0054	Global	541.6668	6.5	83.3334	52.0458	0.9084	1
1538	18	testSimRing_nAvg180_059_denoise_kymoWrap_0018-0059	Global	379.1666	9.3333	40.625	32.0054	0.5586	1
1539	19	testSimRing_nAvg180_059_denoise_kymoWrap_0029-0061	Global	704.1666	9.6667	72.8448	48.2572	0.8422	1
1540	20	testSimRing_nAvg180_059_denoise_kymoWrap_0039-0063	Global	-465.8334	6.3333	-73.5526	-48.5323	-0.847	-1
1541	21	testSimRing_nAvg180_059_denoise_kymoWrap_0048-0063	Global	671.6666	5.5	122.1212	61.9755	1.0817	1
1542	22	testSimRing_nAvg180_059_denoise_kymoWrap_0058-0063	Global	-97.5	14.5	-6.7241	-5.9061	-0.1031	-1
1543	23	testSimRing_nAvg180_059_denoise_kymoWrap_0060-0054	Global	-563.3332	6.1667	-91.3513	-54.5667	-0.9524	-1
1544	24	testSimRing_nAvg180_059_denoise_kymoWrap_0056-0049	Global	574.1668	-3.3333	-172.2501	110.6744	1.9316	-1
1545	25	testSimRing_nAvg180_059_denoise_kymoWrap_0058-0054	Global	-108.3334	15.5	-6.9893	-6.1373	-0.1071	-1
1546	26	testSimRing_nAvg180_059_denoise_kymoWrap_0048-0047	Global	530.8332	-9.6667	-54.9138	139.808	2.4401	-1
1547	27	testSimRing_nAvg180_059_denoise_kymoWrap_0078-0051	Global	303.3334	20.8333	14.56	12.6258	0.2204	1
1548	28	testSimRing_nAvg180_059_denoise_kymoWrap_0084-0056	Global	-390	7.3333	-53.1818	-39.2894	-0.6857	-1
1549	29	testSimRing_nAvg180_059_denoise_kymoWrap_0077-0059	Global	-75.8332	11	-6.8939	-6.0542	-0.1057	-1
1550	30	testSimRing_nAvg180_059_denoise_kymoWrap_0101-0049	Global	390	-11.5	-33.913	152.4472	2.6607	-1
1551	31	testSimRing_nAvg180_059_denoise_kymoWrap_0091-0053	Global	-43.3334	9.8333	-4.4068	-3.8785	-0.06769	-1
1552	32	testSimRing_nAvg180_059_denoise_kymoWrap_0099-0059	Global	-650	11	-59.0909	-42.2737	-0.7378	-1
1553	33	testSimRing_nAvg180_059_denoise_kymoWrap_0091-0059	Global	281.6666	10.3333	27.258	22.751	0.3971	1
1554	34	testSimRing_nAvg180_059_denoise_kymoWrap_0104-0062	Global	346.6666	6.6667	52	38.6598	0.6747	1
1555	35	testSimRing_nAvg180_059_denoise_kymoWrap_0114-0041	Global	628.3334	-6	-104.7222	121.8274	2.1263	-1
1556	36	testSimRing_nAvg180_059_denoise_kymoWrap_0107-0053	Global	-119.1668	9.1667	-13	-11.31	-0.1974	-1
1557	37	testSimRing_nAvg180_059_denoise_kymoWrap_0055-0031	Global	21.6667	12.1667	1.7808	1.5694	0.02739	1
1558	38	testSimRing_nAvg180_059_denoise_kymoWrap_0071-0033	Global	498.3333	-6.6667	-74.75	131.0091	2.2865	-1
1559	39	testSimRing_nAvg180_059_denoise_kymoWrap_0108-0057	Global	422.5	7.3333	57.6136	41.5526	0.7252	1
1560	1	testSimRing_nAvg180_060_denoise_kymoWrap_0017-0047	Global	-81.25	19.25	-4.2208	-3.7153	-0.06484	-1
1561	2	testSimRing_nAvg180_060_denoise_kymoWrap_0027-0048	Global	292.5	15.25	19.1803	16.4404	0.2869	1
1562	3	testSimRing_nAvg180_060_denoise_kymoWrap_0048-0052	Global	195	11.25	17.3333	14.9314	0.2606	1
1563	4	testSimRing_nAvg180_060_denoise_kymoWrap_0047-0058	Global	-715	11	-65	-45	-0.7854	-1
1564	5	testSimRing_nAvg180_060_denoise_kymoWrap_0036-0064	Global	16.25	15.5	1.0484	0.924	0.01613	1
1565	6	testSimRing_nAvg180_060_denoise_kymoWrap_0027-0061	Global	682.5	10	68.25	46.3972	0.8098	1
1566	7	testSimRing_nAvg180_060_denoise_kymoWrap_0009-0060	Global	195	16.5	11.8182	10.3048	0.1799	1
1567	8	testSimRing_nAvg180_060_denoise_kymoWrap_0018-0034	Global	-341.25	16.5	-20.6818	-17.6501	-0.3081	-1
1568	9	testSimRing_nAvg180_060_denoise_kymoWrap_0030-0038	Global	276.25	18.5	14.9324	12.9381	0.2258	1
1569	10	testSimRing_nAvg180_060_denoise_kymoWrap_0043-0045	Global	536.25	13	41.25	32.3998	0.5655	1
1570	11	testSimRing_nAvg180_060_denoise_kymoWrap_0062-0046	Global	422.5	-18.5	-22.8378	160.641	2.8037	-1
1571	12	testSimRing_nAvg180_060_denoise_kymoWrap_0059-0055	Global	-32.5	15.25	-2.1311	-1.8779	-0.03278	-1
1572	13	testSimRing_nAvg180_060_denoise_kymoWrap_0052-0070	Global	-32.5	18	-1.8056	-1.5911	-0.02777	-1
1573	14	testSimRing_nAvg180_060_denoise_kymoWrap_0071-0064	Global	536.25	-19	-28.2237	156.529	2.7319	-1
1574	15	testSimRing_nAvg180_060_denoise_kymoWrap_0074-0053	Global	715	17.5	40.8571	32.1523	0.5612	1
1575	16	testSimRing_nAvg180_060_denoise_kymoWrap_0091-0060	Global	-65	-17.25	3.7681	-176.6822	-3.0837	1
1576	17	testSimRing_nAvg180_060_denoise_kymoWrap_0079-0044	Global	341.25	13.75	24.8182	20.8978	0.3647	1
1577	18	testSimRing_nAvg180_060_denoise_kymoWrap_0087-0032	Global	796.25	-18.5	-43.0405	146.489	2.5567	-1
1578	19	testSimRing_nAvg180_060_denoise_kymoWrap_0058-0036	Global	-16.25	29.75	-0.5462	-0.4815	-0.008403	-1
1579	20	testSimRing_nAvg180_060_denoise_kymoWrap_0037-0033	Global	113.75	12.5	9.1	7.9696	0.1391	1
1580	21	testSimRing_nAvg180_060_denoise_kymoWrap_0007-0034	Global	390	10	39	30.9638	0.5404	1
1581	22	testSimRing_nAvg180_060_denoise_kymoWrap_0054-0062	Global	81.25	13.5	6.0185	5.2901	0.09233	1
1582	23	testSimRing_nAvg180_060_denoise_kymoWrap_0106-0045	Global	715	-7.5	-95.3333	124.2869	2.1692	-1
1583	24	testSimRing_nAvg180_060_denoise_kymoWrap_0098-0053	Global	-97.5	12	-8.125	-7.125	-0.1244	-1
1584	25	testSimRing_nAvg180_060_denoise_kymoWrap_0113-0052	Global	406.25	10.25	39.6341	31.373	0.5476	1
1585	26	testSimRing_nAvg180_060_denoise_kymoWrap_0103-0029	Global	552.5	15.25	36.2295	29.1343	0.5085	1
1586	27	testSimRing_nAvg180_060_denoise_kymoWrap_0090-0040	Global	260	11.25	23.1111	19.5731	0.3416	1
1587	1	testSimRing_nAvg180_061_denoise_kymoWrap_0021-0057	Global	86.6668	42.3333	2.0472	1.804	0.03149	1
1588	2	testSimRing_nAvg180_061_denoise_kymoWrap_0022-0044	Global	-86.6666	21.5	-4.031	-3.5487	-0.06194	-1
1589	3	testSimRing_nAvg180_061_denoise_kymoWrap_0059-0032	Global	693.3334	27.5	25.2121	21.2002	0.37	1
1590	4	testSimRing_nAvg180_061_denoise_kymoWrap_0083-0044	Global	238.3334	15.6667	15.2128	13.1726	0.2299	1
1591	5	testSimRing_nAvg180_061_denoise_kymoWrap_0091-0048	Global	899.1666	-17.8333	-50.4205	142.1992	2.4818	-1
1592	6	testSimRing_nAvg180_061_denoise_kymoWrap_0076-0056	Global	-119.1666	16.5	-7.2222	-6.3402	-0.1107	-1
1593	7	testSimRing_nAvg180_061_denoise_kymoWrap_0067-0062	Global	519.9998	9.8333	52.8813	39.1304	0.683	1
1594	8	testSimRing_nAvg180_061_denoise_kymoWrap_0082-0070	Global	411.6668	15.1667	27.1429	22.6646	0.3956	1
1595	9	testSimRing_nAvg180_061_denoise_kymoWrap_0056-0058	Global	140.8334	18	7.8241	6.8637	0.1198	1
1596	10	testSimRing_nAvg180_061_denoise_kymoWrap_0046-0049	Global	65	18.3333	3.5455	3.1221	0.05449	1
1597	11	testSimRing_nAvg180_061_denoise_kymoWrap_0056-0043	Global	-812.5	9.3333	-87.0536	-53.2525	-0.9294	-1
1598	12	testSimRing_nAvg180_061_denoise_kymoWrap_0071-0027	Global	823.3333	-15	-54.8889	139.8208	2.4403	-1
1599	13	testSimRing_nAvg180_061_denoise_kymoWrap_0064-0048	Global	357.5	10.3333	34.5968	28.0245	0.4891	1
1600	14	testSimRing_nAvg180_061_denoise_kymoWrap_0072-0046	Global	509.1666	-7.1667	-71.0465	132.4552	2.3118	-1
1601	15	testSimRing_nAvg180_061_denoise_kymoWrap_0103-0043	Global	32.5	16.3333	1.9898	1.7534	0.0306	1
1602	16	testSimRing_nAvg180_061_denoise_kymoWrap_0103-0052	Global	173.3332	19.1667	9.0435	7.9207	0.1382	1
1603	17	testSimRing_nAvg180_061_denoise_kymoWrap_0104-0066	Global	-422.5	18.5	-22.8378	-19.359	-0.3379	-1
1604	18	testSimRing_nAvg180_061_denoise_kymoWrap_0100-0060	Global	487.5002	14.3333	34.0117	27.6211	0.4821	1
1605	19	testSimRing_nAvg180_061_denoise_kymoWrap_0033-0038	Global	-552.5	8.3333	-66.3	-45.5673	-0.7953	-1
1606	20	testSimRing_nAvg180_061_denoise_kymoWrap_0044-0030	Global	368.3334	-10.6667	-34.5313	152.0205	2.6533	-1
1607	21	testSimRing_nAvg180_061_denoise_kymoWrap_0014-0025	Global	541.6667	23.6667	22.8873	19.3978	0.3386	1
1608	22	testSimRing_nAvg180_061_denoise_kymoWrap_0035-0028	Global	184.1667	-10.8333	-17	165.3432	2.8858	-1
1609	23	testSimRing_nAvg180_061_denoise_kymoWrap_0014-0032	Global	433.3333	14.3333	30.2326	24.9439	0.4354	1
1610	24	testSimRing_nAvg180_061_denoise_kymoWrap_0006-0039	Global	650	10.5	61.9048	43.6028	0.761	1
1611	25	testSimRing_nAvg180_061_denoise_kymoWrap_0111-0039	Global	769.1666	-5.3333	-144.2189	114.2613	1.9942	-1
1612	26	testSimRing_nAvg180_061_denoise_kymoWrap_0113-0057	Global	541.6668	11	49.2424	37.1467	0.6483	1
1613	27	testSimRing_nAvg180_061_denoise_kymoWrap_0110-0026	Global	335.8333	10.5	31.9841	26.2001	0.4573	1
1614	28	testSimRing_nAvg180_061_denoise_kymoWrap_0099-0034	Global	-151.6666	11.6667	-13	-11.3099	-0.1974	-1
1615	29	testSimRing_nAvg180_061_denoise_kymoWrap_0081-0066	Global	-1040.0002	8.5	-122.353	-62.0205	-1.0825	-1
1616	30	testSimRing_nAvg180_061_denoise_kymoWrap_0026-0048	Global	1213.3334	11.5	105.5073	58.364	1.0186	1
1617	31	testSimRing_nAvg180_061_denoise_kymoWrap_0020-0045	Global	964.1668	-12.6667	-76.1184	130.4951	2.2776	-1
1618	32	testSimRing_nAvg180_061_denoise_kymoWrap_0004-0046	Global	498.3334	5.6667	87.9412	53.5308	0.9343	1
1619	33	testSimRing_nAvg180_061_denoise_kymoWrap_0007-0030	Global	0	13.1667	0	0	0	0
1620	1	testSimRing_nAvg180_062_denoise_kymoWrap_0030-0055	Global	455	12.3333	36.8919	29.5778	0.5162	1
1621	2	testSimRing_nAvg180_062_denoise_kymoWrap_0051-0062	Global	487.4998	10.1667	47.9508	36.4164	0.6356	1
1622	3	testSimRing_nAvg180_062_denoise_kymoWrap_0066-0069	Global	617.5	17.3333	35.625	28.7261	0.5014	1
1623	4	testSimRing_nAvg180_062_denoise_kymoWrap_0085-0064	Global	866.6666	-13.1667	-65.8228	134.6397	2.3499	-1
1624	5	testSimRing_nAvg180_062_denoise_kymoWrap_0067-0053	Global	671.6666	14.8333	45.2809	34.8622	0.6085	1
1625	6	testSimRing_nAvg180_062_denoise_kymoWrap_0076-0043	Global	151.6668	23.5	6.4539	5.6704	0.09897	1
1626	7	testSimRing_nAvg180_062_denoise_kymoWrap_0091-0047	Global	-249.1666	-11	22.6515	-160.7873	-2.8063	1
1627	8	testSimRing_nAvg180_062_denoise_kymoWrap_0105-0048	Global	108.3334	-20.8333	-5.2	175.4261	3.0618	-1
1628	9	testSimRing_nAvg180_062_denoise_kymoWrap_0105-0047	Global	953.3332	-8.3333	-114.4	119.6044	2.0875	-1
1629	10	testSimRing_nAvg180_062_denoise_kymoWrap_0105-0059	Global	-314.1668	19.6667	-15.9746	-13.8075	-0.241	-1
1630	11	testSimRing_nAvg180_062_denoise_kymoWrap_0102-0066	Global	888.3334	14.8333	59.8877	42.6559	0.7445	1
1631	12	testSimRing_nAvg180_062_denoise_kymoWrap_0105-0068	Global	-520.0002	9.6667	-53.7931	-39.6107	-0.6913	-1
1632	13	testSimRing_nAvg180_062_denoise_kymoWrap_0084-0055	Global	758.3334	16.6667	45.5	34.992	0.6107	1
1633	14	testSimRing_nAvg180_062_denoise_kymoWrap_0082-0060	Global	422.5	7.5	56.3333	40.9144	0.7141	1
1634	15	testSimRing_nAvg180_062_denoise_kymoWrap_0067-0039	Global	65	18.3333	3.5455	3.1221	0.05449	1
1635	16	testSimRing_nAvg180_062_denoise_kymoWrap_0041-0058	Global	-21.6666	13.3333	-1.625	-1.4321	-0.02499	-1
1636	17	testSimRing_nAvg180_062_denoise_kymoWrap_0052-0055	Global	10.8334	-8	-1.3542	178.8065	3.1208	-1
1637	18	testSimRing_nAvg180_062_denoise_kymoWrap_0050-0066	Global	-390.0002	11.8333	-32.9578	-26.887	-0.4693	-1
1638	19	testSimRing_nAvg180_062_denoise_kymoWrap_0054-0074	Global	747.5	10	74.75	48.9909	0.8551	1
1639	20	testSimRing_nAvg180_062_denoise_kymoWrap_0052-0074	Global	-227.5	8.6667	-26.25	-21.9911	-0.3838	-1
1640	21	testSimRing_nAvg180_062_denoise_kymoWrap_0059-0057	Global	617.5	-7	-88.2143	126.3844	2.2058	-1
1641	22	testSimRing_nAvg180_062_denoise_kymoWrap_0010-0046	Global	-65	20.6667	-3.1452	-2.7702	-0.04835	-1
1642	23	testSimRing_nAvg180_062_denoise_kymoWrap_0012-0039	Global	1711.6666	13.3333	128.375	63.1456	1.1021	1
1643	24	testSimRing_nAvg180_062_denoise_kymoWrap_0014-0056	Global	-476.6666	14.3333	-33.2558	-27.0955	-0.4729	-1
1644	25	testSimRing_nAvg180_062_denoise_kymoWrap_0015-0055	Global	498.3334	6.1667	80.8108	51.1886	0.8934	1
1645	26	testSimRing_nAvg180_062_denoise_kymoWrap_0007-0050	Global	628.3332	5.1667	121.6129	61.8763	1.0799	1
1646	27	testSimRing_nAvg180_062_denoise_kymoWrap_0004-0057	Global	400.8334	8.3333	48.1	36.5014	0.6371	1
1647	28	testSimRing_nAvg180_062_denoise_kymoWrap_0003-0035	Global	671.6666	7.1667	93.7209	55.2568	0.9644	1
1648	29	testSimRing_nAvg180_062_denoise_kymoWrap_0025-0067	Global	390.0002	17	22.9412	19.44	0.3393	1
1649	30	testSimRing_nAvg180_062_denoise_kymoWrap_0037-0061	Global	704.1666	5.1667	136.2903	64.5024	1.1258	1
1650	31	testSimRing_nAvg180_062_denoise_kymoWrap_0053-0032	Global	888.3333	11.1667	79.5522	50.7487	0.8857	1
1651	32	testSimRing_nAvg180_062_denoise_kymoWrap_0072-0070	Global	498.3337	-8.5	-58.6275	137.9508	2.4077	-1
1652	33	testSimRing_nAvg180_062_denoise_kymoWrap_0054-0043	Global	422.5	-6.3333	-66.7105	134.2559	2.3432	-1
1653	34	testSimRing_nAvg180_062_denoise_kymoWrap_0048-0041	Global	314.1668	7.1667	43.8372	33.9965	0.5934	1
1654	35	testSimRing_nAvg180_062_denoise_kymoWrap_0014-0075	Global	-595.8332	14.3333	-41.5698	-32.6003	-0.569	-1
1655	36	testSimRing_nAvg180_062_denoise_kymoWrap_0037-0038	Global	162.5	-14.1667	-11.4706	169.992	2.9669	-1
1656	37	testSimRing_nAvg180_062_denoise_kymoWrap_0036-0040	Global	54.1668	14.5	3.7356	3.2893	0.05741	1
1657	1	testSimRing_nAvg180_063_denoise_kymoWrap_0031-0031	Global	585.0001	12.3333	47.4324	36.1193	0.6304	1
1658	2	testSimRing_nAvg180_063_denoise_kymoWrap_0047-0047	Global	758.3334	11.8333	64.0845	44.5937	0.7783	1
1659	3	testSimRing_nAvg180_063_denoise_kymoWrap_0057-0051	Global	75.8332	22.6667	3.3456	2.9464	0.05143	1
1660	4	testSimRing_nAvg180_063_denoise_kymoWrap_0063-0033	Global	725.8333	15	48.3889	36.6656	0.6399	1
1661	5	testSimRing_nAvg180_063_denoise_kymoWrap_0073-0046	Global	585	11.3333	51.6176	38.4537	0.6711	1
1662	6	testSimRing_nAvg180_063_denoise_kymoWrap_0080-0052	Global	54.1666	23.5	2.305	2.0309	0.03545	1
1663	7	testSimRing_nAvg180_063_denoise_kymoWrap_0098-0056	Global	-444.1668	-11.6667	38.0715	-149.6419	-2.6117	1
1664	8	testSimRing_nAvg180_063_denoise_kymoWrap_0106-0063	Global	249.1666	-10.8333	-23	160.5139	2.8015	-1
1665	9	testSimRing_nAvg180_063_denoise_kymoWrap_0037-0053	Global	32.5	15.3333	2.1196	1.8677	0.0326	1
1666	10	testSimRing_nAvg180_063_denoise_kymoWrap_0027-0042	Global	292.5	13	22.5	19.0935	0.3332	1
1667	11	testSimRing_nAvg180_063_denoise_kymoWrap_0022-0036	Global	-216.6666	23.5	-9.2199	-8.0732	-0.1409	-1
1668	12	testSimRing_nAvg180_063_denoise_kymoWrap_0016-0033	Global	899.1667	-15.1667	-59.2857	137.6324	2.4021	-1
1669	13	testSimRing_nAvg180_063_denoise_kymoWrap_0005-0040	Global	563.3334	9.3333	60.3572	42.8789	0.7484	1
1670	14	testSimRing_nAvg180_063_denoise_kymoWrap_0009-0051	Global	-10.8332	19	-0.5702	-0.5026	-0.008772	-1
1671	15	testSimRing_nAvg180_063_denoise_kymoWrap_0015-0065	Global	-574.1666	14	-41.0119	-32.25	-0.5629	-1
1672	16	testSimRing_nAvg180_063_denoise_kymoWrap_0017-0044	Global	-520	8	-65	-45	-0.7854	-1
1673	17	testSimRing_nAvg180_063_denoise_kymoWrap_0026-0059	Global	650	14.3333	45.3488	34.9025	0.6092	1
1674	18	testSimRing_nAvg180_063_denoise_kymoWrap_0029-0068	Global	-368.3332	14.1667	-26	-21.8014	-0.3805	-1
1675	19	testSimRing_nAvg180_063_denoise_kymoWrap_0065-0037	Global	-173.3334	31.1667	-5.5615	-4.8904	-0.08535	-1
1676	20	testSimRing_nAvg180_063_denoise_kymoWrap_0037-0043	Global	151.6666	-15	-10.1111	171.1582	2.9873	-1
1677	21	testSimRing_nAvg180_063_denoise_kymoWrap_0026-0051	Global	715	5.5	130	63.4349	1.1071	1
1678	22	testSimRing_nAvg180_063_denoise_kymoWrap_0061-0045	Global	617.5	-6.3333	-97.5	123.6901	2.1588	-1
1679	23	testSimRing_nAvg180_063_denoise_kymoWrap_0083-0039	Global	866.6668	-8.5	-101.9608	122.5175	2.1383	-1
1680	24	testSimRing_nAvg180_063_denoise_kymoWrap_0080-0038	Global	325	3.5	92.8571	55.008	0.9601	1
1681	25	testSimRing_nAvg180_063_denoise_kymoWrap_0099-0032	Global	10.8332	-10.5	-1.0317	179.0906	3.1257	-1
1682	26	testSimRing_nAvg180_063_denoise_kymoWrap_0093-0038	Global	574.1666	-8	-71.7708	132.1659	2.3067	-1
1683	27	testSimRing_nAvg180_063_denoise_kymoWrap_0108-0036	Global	216.6668	-19	-11.4035	170.0494	2.9679	-1
1684	28	testSimRing_nAvg180_063_denoise_kymoWrap_0101-0043	Global	682.5	-12.8333	-53.1818	140.7106	2.4559	-1
1685	29	testSimRing_nAvg180_063_denoise_kymoWrap_0111-0060	Global	455	14	32.5	26.5651	0.4636	1
1686	30	testSimRing_nAvg180_063_denoise_kymoWrap_0078-0022	Global	725.8333	12.5	58.0667	41.7755	0.7291	1
1687	31	testSimRing_nAvg180_063_denoise_kymoWrap_0073-0021	Global	-75.8333	18.3333	-4.1364	-3.6412	-0.06355	-1
1688	32	testSimRing_nAvg180_063_denoise_kymoWrap_0078-0027	Global	195	-7	-27.8571	156.8014	2.7367	-1
1689	33	testSimRing_nAvg180_063_denoise_kymoWrap_0099-0024	Global	10.8334	-10	-1.0833	179.0452	3.1249	-1
1690	34	testSimRing_nAvg180_063_denoise_kymoWrap_0008-0066	Global	21.6663	11.8333	1.831	1.6135	0.02816	1
1691	1	testSimRing_nAvg180_064_denoise_kymoWrap_0062-0034	Global	1040	26	40	31.6075	0.5517	1
1692	2	testSimRing_nAvg180_064_denoise_kymoWrap_0057-0037	Global	32.5	-21	-1.5476	178.6361	3.1178	-1
1693	3	testSimRing_nAvg180_064_denoise_kymoWrap_0033-0038	Global	-585	23.5	-24.8936	-20.9558	-0.3657	-1
1694	4	testSimRing_nAvg180_064_denoise_kymoWrap_0018-0047	Global	-520	9	-57.7778	-41.6335	-0.7266	-1
1695	5	testSimRing_nAvg180_064_denoise_kymoWrap_0018-0041	Global	552.5	10.25	53.9024	39.6678	0.6923	1
1696	6	testSimRing_nAvg180_064_denoise_kymoWrap_0034-0056	Global	585	12	48.75	36.8699	0.6435	1
1697	7	testSimRing_nAvg180_064_denoise_kymoWrap_0036-0046	Global	422.5	-11.5	-36.7391	150.5241	2.6271	-1
1698	8	testSimRing_nAvg180_064_denoise_kymoWrap_0027-0028	Global	211.25	-13.25	-15.9434	166.2184	2.9011	-1
1699	9	testSimRing_nAvg180_064_denoise_kymoWrap_0015-0032	Global	-195	22.75	-8.5714	-7.5121	-0.1311	-1
1700	10	testSimRing_nAvg180_064_denoise_kymoWrap_0015-0041	Global	0	16.75	0	0	0	0
1701	11	testSimRing_nAvg180_064_denoise_kymoWrap_0007-0043	Global	-438.75	6.25	-70.2	-47.2026	-0.8238	-1
1702	12	testSimRing_nAvg180_064_denoise_kymoWrap_0016-0061	Global	585	6.5	90	54.1623	0.9453	1
1703	13	testSimRing_nAvg180_064_denoise_kymoWrap_0033-0057	Global	-65	15.75	-4.127	-3.633	-0.06341	-1
1704	14	testSimRing_nAvg180_064_denoise_kymoWrap_0050-0052	Global	975	-10	-97.5	123.6901	2.1588	-1
1705	15	testSimRing_nAvg180_064_denoise_kymoWrap_0058-0045	Global	-260	13	-20	-17.1027	-0.2985	-1
1706	16	testSimRing_nAvg180_064_denoise_kymoWrap_0059-0042	Global	438.75	8	54.8438	40.156	0.7009	1
1707	17	testSimRing_nAvg180_064_denoise_kymoWrap_0071-0042	Global	-910	8.5	-107.0588	-58.7363	-1.0251	-1
1708	18	testSimRing_nAvg180_064_denoise_kymoWrap_0085-0044	Global	162.5	17	9.5588	8.3659	0.146	1
1709	19	testSimRing_nAvg180_064_denoise_kymoWrap_0098-0045	Global	-32.5	-14.5	2.2414	-178.0251	-3.1071	1
1710	20	testSimRing_nAvg180_064_denoise_kymoWrap_0112-0041	Global	503.75	-11.25	-44.7778	145.4375	2.5384	-1
1711	21	testSimRing_nAvg180_064_denoise_kymoWrap_0107-0049	Global	552.5	-17	-32.5	153.4349	2.6779	-1
1712	22	testSimRing_nAvg180_064_denoise_kymoWrap_0110-0046	Global	650	12.75	50.9804	38.1076	0.6651	1
1713	23	testSimRing_nAvg180_064_denoise_kymoWrap_0095-0032	Global	487.5	-10	-48.75	143.1301	2.4981	-1
1714	24	testSimRing_nAvg180_064_denoise_kymoWrap_0077-0036	Global	877.5	6.75	130	63.4349	1.1071	1
1715	25	testSimRing_nAvg180_064_denoise_kymoWrap_0069-0025	Global	-292.5	13.5	-21.6667	-18.4349	-0.3218	-1
1716	26	testSimRing_nAvg180_064_denoise_kymoWrap_0080-0024	Global	-113.75	12.75	-8.9216	-7.8153	-0.1364	-1
1717	27	testSimRing_nAvg180_064_denoise_kymoWrap_0073-0022	Global	780	8	97.5	56.3099	0.9828	1
1718	28	testSimRing_nAvg180_064_denoise_kymoWrap_0062-0017	Global	0	-11.5	-0	180	3.1416	0
1719	29	testSimRing_nAvg180_064_denoise_kymoWrap_0036-0017	Global	552.5	12.25	45.102	34.7559	0.6066	1
1720	30	testSimRing_nAvg180_064_denoise_kymoWrap_0030-0018	Global	-32.5	13	-2.5	-2.2026	-0.03844	-1
1721	31	testSimRing_nAvg180_064_denoise_kymoWrap_0016-0022	Global	520	5.5	94.5455	55.4915	0.9685	1
1722	32	testSimRing_nAvg180_064_denoise_kymoWrap_0050-0013	Global	747.5	-7.5	-99.6667	123.1113	2.1487	-1
1723	33	testSimRing_nAvg180_064_denoise_kymoWrap_0098-0022	Global	32.5	16.5	1.9697	1.7357	0.03029	1
1724	34	testSimRing_nAvg180_064_denoise_kymoWrap_0111-0030	Global	666.25	12.25	54.3878	39.9204	0.6967	1
1725	1	testSimRing_nAvg180_065_denoise_kymoWrap_0054-0047	Global	-585	19.25	-30.3896	-25.0576	-0.4373	-1
1726	2	testSimRing_nAvg180_065_denoise_kymoWrap_0036-0051	Global	32.5	26.5	1.2264	1.0809	0.01887	1
1727	3	testSimRing_nAvg180_065_denoise_kymoWrap_0025-0047	Global	552.5	13.75	40.1818	31.7236	0.5537	1
1728	4	testSimRing_nAvg180_065_denoise_kymoWrap_0012-0045	Global	-48.75	20.25	-2.4074	-2.1211	-0.03702	-1
1729	5	testSimRing_nAvg180_065_denoise_kymoWrap_0014-0052	Global	-325	18.5	-17.5676	-15.124	-0.264	-1
1730	6	testSimRing_nAvg180_065_denoise_kymoWrap_0014-0060	Global	-178.75	12.75	-14.0196	-12.1715	-0.2124	-1
1731	7	testSimRing_nAvg180_065_denoise_kymoWrap_0012-0031	Global	991.25	13.5	73.4259	48.4833	0.8462	1
1732	8	testSimRing_nAvg180_065_denoise_kymoWrap_0027-0034	Global	568.75	10	56.875	41.1859	0.7188	1
1733	9	testSimRing_nAvg180_065_denoise_kymoWrap_0046-0037	Global	65	-20	-3.25	177.1376	3.0916	-1
1734	10	testSimRing_nAvg180_065_denoise_kymoWrap_0083-0068	Global	-32.5	22.25	-1.4607	-1.2873	-0.02247	-1
1735	11	testSimRing_nAvg180_065_denoise_kymoWrap_0104-0069	Global	-97.5	14.5	-6.7241	-5.9061	-0.1031	-1
1736	12	testSimRing_nAvg180_065_denoise_kymoWrap_0095-0042	Global	-715	11	-65	-45	-0.7854	-1
1737	13	testSimRing_nAvg180_065_denoise_kymoWrap_0090-0060	Global	97.5	18.25	5.3425	4.6987	0.08201	1
1738	14	testSimRing_nAvg180_065_denoise_kymoWrap_0072-0054	Global	-828.75	12.75	-65	-45	-0.7854	-1
1739	15	testSimRing_nAvg180_065_denoise_kymoWrap_0046-0063	Global	487.5	-13.5	-36.1111	150.9454	2.6345	-1
1740	16	testSimRing_nAvg180_065_denoise_kymoWrap_0082-0038	Global	520	-9	-57.7778	138.3665	2.415	-1
1741	17	testSimRing_nAvg180_065_denoise_kymoWrap_0098-0030	Global	715	11	65	45	0.7854	1
1742	18	testSimRing_nAvg180_065_denoise_kymoWrap_0088-0026	Global	-65	16	-4.0625	-3.5763	-0.06242	-1
1743	19	testSimRing_nAvg180_065_denoise_kymoWrap_0058-0031	Global	146.25	24.25	6.0309	5.3009	0.09252	1
1744	20	testSimRing_nAvg180_065_denoise_kymoWrap_0034-0067	Global	243.75	-12	-20.3125	162.646	2.8387	-1
1745	21	testSimRing_nAvg180_065_denoise_kymoWrap_0028-0058	Global	325	-7.5	-43.3333	146.3099	2.5536	-1
1746	22	testSimRing_nAvg180_065_denoise_kymoWrap_0005-0036	Global	0	10	0	0	0	0
1747	23	testSimRing_nAvg180_065_denoise_kymoWrap_0031-0047	Global	780	-8.75	-89.1429	126.0983	2.2008	-1
1748	24	testSimRing_nAvg180_065_denoise_kymoWrap_0108-0039	Global	861.25	-14	-61.5179	136.5766	2.3837	-1
1749	25	testSimRing_nAvg180_065_denoise_kymoWrap_0099-0056	Global	617.5	-12.75	-48.4314	143.3103	2.5012	-1
1750	26	testSimRing_nAvg180_065_denoise_kymoWrap_0084-0055	Global	633.75	6.5	97.5	56.3099	0.9828	1
1751	27	testSimRing_nAvg180_065_denoise_kymoWrap_0073-0029	Global	1007.5	-12.5	-80.6	128.8845	2.2495	-1
1752	28	testSimRing_nAvg180_065_denoise_kymoWrap_0006-0063	Global	276.25	-5.25	-52.619	141.009	2.4611	-1
1753	1	testSimRing_nAvg180_066_denoise_kymoWrap_0092-0062	Global	-731.25	24	-30.4688	-25.1148	-0.4383	-1
1754	2	testSimRing_nAvg180_066_denoise_kymoWrap_0057-0054	Global	32.5	16	2.0312	1.7899	0.03124	1
1755	3	testSimRing_nAvg180_066_denoise_kymoWrap_0043-0070	Global	-16.25	27	-0.6019	-0.5305	-0.009259	-1
1756	4	testSimRing_nAvg180_066_denoise_kymoWrap_0017-0071	Global	65	21.5	3.0233	2.663	0.04648	1
1757	5	testSimRing_nAvg180_066_denoise_kymoWrap_0019-0062	Global	146.25	35.5	4.1197	3.6266	0.0633	1
1758	6	testSimRing_nAvg180_066_denoise_kymoWrap_0006-0038	Global	1202.5	12.75	94.3137	55.4258	0.9674	1
1759	7	testSimRing_nAvg180_066_denoise_kymoWrap_0009-0053	Global	-65	18.75	-3.4667	-3.0529	-0.05328	-1
1760	8	testSimRing_nAvg180_066_denoise_kymoWrap_0032-0047	Global	585	20.75	28.1928	23.4481	0.4092	1
1761	9	testSimRing_nAvg180_066_denoise_kymoWrap_0044-0051	Global	390	-13	-30	155.2249	2.7092	-1
1762	10	testSimRing_nAvg180_066_denoise_kymoWrap_0079-0054	Global	828.75	-13	-63.75	135.5563	2.3659	-1
1763	11	testSimRing_nAvg180_066_denoise_kymoWrap_0063-0064	Global	731.25	-8.75	-83.5714	127.875	2.2318	-1
1764	12	testSimRing_nAvg180_066_denoise_kymoWrap_0062-0063	Global	406.25	8.75	46.4286	35.5377	0.6202	1
1765	13	testSimRing_nAvg180_066_denoise_kymoWrap_0040-0061	Global	-32.5	14	-2.3214	-2.0454	-0.0357	-1
1766	14	testSimRing_nAvg180_066_denoise_kymoWrap_0050-0043	Global	877.5	22	39.8864	31.5348	0.5504	1
1767	15	testSimRing_nAvg180_066_denoise_kymoWrap_0087-0047	Global	861.25	13.5	63.7963	44.4645	0.7761	1
1768	16	testSimRing_nAvg180_066_denoise_kymoWrap_0097-0045	Global	-97.5	-16.5	5.9091	-174.8056	-3.0509	1
1769	17	testSimRing_nAvg180_066_denoise_kymoWrap_0113-0053	Global	341.25	-14	-24.375	159.444	2.7828	-1
1770	18	testSimRing_nAvg180_066_denoise_kymoWrap_0113-0056	Global	487.5	14.25	34.2105	27.7585	0.4845	1
1771	19	testSimRing_nAvg180_066_denoise_kymoWrap_0114-0063	Global	390	-11.5	-33.913	152.4472	2.6607	-1
1772	20	testSimRing_nAvg180_066_denoise_kymoWrap_0112-0064	Global	-357.5	-13.75	26	-158.1986	-2.7611	1
1773	21	testSimRing_nAvg180_066_denoise_kymoWrap_0111-0038	Global	796.25	15.5	51.371	38.3201	0.6688	1
1774	22	testSimRing_nAvg180_066_denoise_kymoWrap_0086-0071	Global	-1170	7.75	-150.9677	-66.7054	-1.1642	-1
1775	23	testSimRing_nAvg180_066_denoise_kymoWrap_0077-0068	Global	-146.25	14.25	-10.2632	-8.9726	-0.1566	-1
1776	24	testSimRing_nAvg180_066_denoise_kymoWrap_0027-0053	Global	-325	14	-23.2143	-19.6538	-0.343	-1
1777	25	testSimRing_nAvg180_066_denoise_kymoWrap_0016-0034	Global	991.25	7.5	132.1667	63.8119	1.1137	1
1778	26	testSimRing_nAvg180_066_denoise_kymoWrap_0018-0051	Global	812.5	5.5	147.7273	66.2505	1.1563	1
1779	27	testSimRing_nAvg180_066_denoise_kymoWrap_0003-0047	Global	1072.5	5.5	195	71.5651	1.249	1
1780	28	testSimRing_nAvg180_066_denoise_kymoWrap_0089-0061	Global	471.25	11.5	40.9783	32.2288	0.5625	1
1781	29	testSimRing_nAvg180_066_denoise_kymoWrap_0106-0041	Global	-682.5	3	-227.5	-74.0546	-1.2925	-1
1782	30	testSimRing_nAvg180_066_denoise_kymoWrap_0026-0067	Global	-617.5	10.25	-60.2439	-42.8253	-0.7474	-1
1783	31	testSimRing_nAvg180_066_denoise_kymoWrap_0071-0053	Global	-16.25	11.5	-1.413	-1.2454	-0.02174	-1
1784	32	testSimRing_nAvg180_066_denoise_kymoWrap_0097-0037	Global	65	17.25	3.7681	3.3178	0.05791	1
1785	1	testSimRing_nAvg180_067_denoise_kymoWrap_0038-0045	Global	-86.6666	27.1667	-3.1902	-2.8098	-0.04904	-1
1786	2	testSimRing_nAvg180_067_denoise_kymoWrap_0064-0042	Global	65	25	2.6	2.2906	0.03998	1
1787	3	testSimRing_nAvg180_067_denoise_kymoWrap_0088-0044	Global	43.3332	18.3333	2.3636	2.0826	0.03635	1
1788	4	testSimRing_nAvg180_067_denoise_kymoWrap_0104-0048	Global	-357.5	-10.5	34.0476	-152.354	-2.6591	1
1789	5	testSimRing_nAvg180_067_denoise_kymoWrap_0085-0051	Global	411.6666	10.6667	38.5938	30.6997	0.5358	1
1790	6	testSimRing_nAvg180_067_denoise_kymoWrap_0076-0040	Global	715	10	71.5	47.7263	0.833	1
1791	7	testSimRing_nAvg180_067_denoise_kymoWrap_0065-0057	Global	639.1666	-15.3333	-41.6848	147.3278	2.5714	-1
1792	8	testSimRing_nAvg180_067_denoise_kymoWrap_0056-0059	Global	346.6666	16.3333	21.2245	18.0834	0.3156	1
1793	9	testSimRing_nAvg180_067_denoise_kymoWrap_0035-0059	Global	-10.8334	16.6667	-0.65	-0.5729	-0.01	-1
1794	10	testSimRing_nAvg180_067_denoise_kymoWrap_0024-0061	Global	-65	8.3333	-7.8	-6.8428	-0.1194	-1
1795	11	testSimRing_nAvg180_067_denoise_kymoWrap_0025-0055	Global	325	12.8333	25.3247	21.2864	0.3715	1
1796	12	testSimRing_nAvg180_067_denoise_kymoWrap_0020-0050	Global	455	-13.1667	-34.557	152.0029	2.653	-1
1797	13	testSimRing_nAvg180_067_denoise_kymoWrap_0019-0042	Global	465.8334	10.8333	43	33.4862	0.5844	1
1798	14	testSimRing_nAvg180_067_denoise_kymoWrap_0010-0053	Global	-43.3332	12.1667	-3.5616	-3.1363	-0.05474	-1
1799	15	testSimRing_nAvg180_067_denoise_kymoWrap_0015-0026	Global	422.5	14.6667	28.8068	23.902	0.4172	1
1800	16	testSimRing_nAvg180_067_denoise_kymoWrap_0032-0029	Global	32.5	16.6667	1.95	1.7184	0.02999	1
1801	17	testSimRing_nAvg180_067_denoise_kymoWrap_0052-0031	Global	-32.5	24.1667	-1.3448	-1.1853	-0.02069	-1
1802	18	testSimRing_nAvg180_067_denoise_kymoWrap_0071-0029	Global	162.5	-11.5	-14.1304	167.7352	2.9275	-1
1803	19	testSimRing_nAvg180_067_denoise_kymoWrap_0066-0033	Global	346.6666	5.8333	59.4285	42.4362	0.7407	1
1804	20	testSimRing_nAvg180_067_denoise_kymoWrap_0094-0033	Global	-368.3334	19.1667	-19.2174	-16.4704	-0.2875	-1
1805	21	testSimRing_nAvg180_067_denoise_kymoWrap_0109-0030	Global	43.3333	-15	-2.8889	177.4552	3.0972	-1
1806	22	testSimRing_nAvg180_067_denoise_kymoWrap_0097-0057	Global	390	6.6667	58.5	41.9872	0.7328	1
1807	23	testSimRing_nAvg180_067_denoise_kymoWrap_0103-0061	Global	32.5	18.5	1.7568	1.5482	0.02702	1
1808	24	testSimRing_nAvg180_067_denoise_kymoWrap_0090-0063	Global	-162.5002	10	-16.25	-14.0363	-0.245	-1
1809	25	testSimRing_nAvg180_067_denoise_kymoWrap_0075-0055	Global	281.6668	11.1667	25.2239	21.2092	0.3702	1
1810	26	testSimRing_nAvg180_067_denoise_kymoWrap_0034-0035	Global	346.6666	-7.5	-46.2222	144.583	2.5234	-1
1811	27	testSimRing_nAvg180_067_denoise_kymoWrap_0027-0037	Global	227.5	10.6667	21.3281	18.166	0.3171	1
1812	28	testSimRing_nAvg180_067_denoise_kymoWrap_0010-0044	Global	303.3334	-10.5	-28.8889	156.0375	2.7234	-1
1813	29	testSimRing_nAvg180_067_denoise_kymoWrap_0007-0039	Global	0	12	0	0	0	0
1814	30	testSimRing_nAvg180_067_denoise_kymoWrap_0008-0028	Global	227.5	8.8333	25.7547	21.6148	0.3772	1
1815	31	testSimRing_nAvg180_067_denoise_kymoWrap_0081-0032	Global	379.1667	8.6667	43.75	33.9436	0.5924	1
1816	32	testSimRing_nAvg180_067_denoise_kymoWrap_0105-0039	Global	-10.8334	12.5	-0.8667	-0.7639	-0.01333	-1
1817	1	testSimRing_nAvg180_068_denoise_kymoWrap_0024-0034	Global	530.8333	27.5	19.303	16.5398	0.2887	1
1818	2	testSimRing_nAvg180_068_denoise_kymoWrap_0041-0040	Global	574.1668	-13.1667	-43.6076	146.1429	2.5507	-1
1819	3	testSimRing_nAvg180_068_denoise_kymoWrap_0024-0045	Global	65	20	3.25	2.8624	0.04996	1
1820	4	testSimRing_nAvg180_068_denoise_kymoWrap_0111-0061	Global	476.6666	10	47.6667	36.2538	0.6327	1
1821	5	testSimRing_nAvg180_068_denoise_kymoWrap_0052-0058	Global	108.3334	29.5	3.6723	3.2336	0.05644	1
1822	6	testSimRing_nAvg180_068_denoise_kymoWrap_0021-0058	Global	119.1666	19.3333	6.1638	5.417	0.09454	1
1823	7	testSimRing_nAvg180_068_denoise_kymoWrap_0009-0058	Global	-314.1668	12.3333	-25.473	-21.3998	-0.3735	-1
1824	8	testSimRing_nAvg180_068_denoise_kymoWrap_0008-0066	Global	-411.6666	12.1667	-33.8356	-27.4991	-0.48	-1
1825	9	testSimRing_nAvg180_068_denoise_kymoWrap_0013-0033	Global	368.3333	7.1667	51.3953	38.3333	0.669	1
1826	10	testSimRing_nAvg180_068_denoise_kymoWrap_0067-0045	Global	-65	17.6667	-3.6792	-3.2397	-0.05654	-1
1827	11	testSimRing_nAvg180_068_denoise_kymoWrap_0099-0038	Global	574.1668	-13.5	-42.5309	146.8024	2.5622	-1
1828	12	testSimRing_nAvg180_068_denoise_kymoWrap_0084-0045	Global	-411.6666	5.3333	-77.1874	-49.8991	-0.8709	-1
1829	13	testSimRing_nAvg180_068_denoise_kymoWrap_0110-0048	Global	834.1668	-7.6667	-108.8043	120.8542	2.1093	-1
1830	14	testSimRing_nAvg180_068_denoise_kymoWrap_0089-0059	Global	195	16.6667	11.7	10.204	0.1781	1
1831	15	testSimRing_nAvg180_068_denoise_kymoWrap_0077-0059	Global	260	10.8333	24	20.2657	0.3537	1
1832	16	testSimRing_nAvg180_068_denoise_kymoWrap_0081-0066	Global	140.8332	24.1667	5.8276	5.1232	0.08942	1
1833	17	testSimRing_nAvg180_068_denoise_kymoWrap_0045-0049	Global	368.3334	-7.5	-49.1111	142.9269	2.4945	-1
1834	18	testSimRing_nAvg180_068_denoise_kymoWrap_0049-0065	Global	216.6668	-9	-24.0741	159.6768	2.7869	-1
1835	19	testSimRing_nAvg180_068_denoise_kymoWrap_0037-0065	Global	444.1666	7	63.4524	44.3097	0.7734	1
1836	20	testSimRing_nAvg180_068_denoise_kymoWrap_0035-0066	Global	86.6668	18.5	4.6847	4.1223	0.07195	1
1837	21	testSimRing_nAvg180_068_denoise_kymoWrap_0003-0048	Global	498.3334	6.8333	72.9268	48.2892	0.8428	1
1838	22	testSimRing_nAvg180_068_denoise_kymoWrap_0009-0037	Global	227.5	-7	-32.5	153.4349	2.6779	-1
1839	23	testSimRing_nAvg180_068_denoise_kymoWrap_0063-0045	Global	595.8334	5.5	108.3333	59.0362	1.0304	1
1840	24	testSimRing_nAvg180_068_denoise_kymoWrap_0087-0043	Global	-54.1666	16.6667	-3.25	-2.8624	-0.04996	-1
1841	25	testSimRing_nAvg180_068_denoise_kymoWrap_0092-0039	Global	75.8334	19.6667	3.8559	3.3949	0.05925	1
1842	26	testSimRing_nAvg180_068_denoise_kymoWrap_0110-0041	Global	-75.8332	-16.1667	4.6907	-175.8724	-3.0696	1
1843	27	testSimRing_nAvg180_068_denoise_kymoWrap_0112-0051	Global	10.8334	-8.1667	-1.3265	178.8309	3.1212	-1
1844	28	testSimRing_nAvg180_068_denoise_kymoWrap_0097-0055	Global	-32.5	-9	3.6111	-176.8202	-3.0861	1
1845	29	testSimRing_nAvg180_068_denoise_kymoWrap_0042-0054	Global	498.3334	4.3333	115	60.5241	1.0563	1
1846	1	testSimRing_nAvg180_069_denoise_kymoWrap_0013-0046	Global	660.8334	9.3333	70.8036	47.4471	0.8281	1
1847	2	testSimRing_nAvg180_069_denoise_kymoWrap_0010-0051	Global	-184.1666	18.5	-9.955	-8.7074	-0.152	-1
1848	3	testSimRing_nAvg180_069_denoise_kymoWrap_0033-0056	Global	552.5	20.6667	26.7339	22.3569	0.3902	1
1849	4	testSimRing_nAvg180_069_denoise_kymoWrap_0043-0065	Global	844.9998	-11.8333	-71.4084	132.3102	2.3092	-1
1850	5	testSimRing_nAvg180_069_denoise_kymoWrap_0017-0063	Global	563.3334	17.6667	31.8868	26.131	0.4561	1
1851	6	testSimRing_nAvg180_069_denoise_kymoWrap_0022-0047	Global	628.3334	-8.6667	-72.5	131.8779	2.3017	-1
1852	7	testSimRing_nAvg180_069_denoise_kymoWrap_0026-0044	Global	552.5	11.3333	48.75	36.8699	0.6435	1
1853	8	testSimRing_nAvg180_069_denoise_kymoWrap_0048-0051	Global	-574.1666	13.1667	-43.6076	-33.8571	-0.5909	-1
1854	9	testSimRing_nAvg180_069_denoise_kymoWrap_0039-0044	Global	509.1668	13.6667	37.2561	29.8201	0.5205	1
1855	10	testSimRing_nAvg180_069_denoise_kymoWrap_0065-0047	Global	-75.8334	22.3333	-3.3955	-2.9903	-0.05219	-1
1856	11	testSimRing_nAvg180_069_denoise_kymoWrap_0051-0060	Global	0	20	0	0	0	0
1857	12	testSimRing_nAvg180_069_denoise_kymoWrap_0075-0050	Global	1018.3332	-13.3333	-76.375	130.3999	2.2759	-1
1858	13	testSimRing_nAvg180_069_denoise_kymoWrap_0069-0061	Global	1386.6666	14	99.0476	56.7251	0.99	1
1859	14	testSimRing_nAvg180_069_denoise_kymoWrap_0071-0063	Global	-54.1666	11.8333	-4.5775	-4.0283	-0.07031	-1
1860	15	testSimRing_nAvg180_069_denoise_kymoWrap_0082-0066	Global	498.3332	14.5	34.3678	27.867	0.4864	1
1861	16	testSimRing_nAvg180_069_denoise_kymoWrap_0078-0059	Global	487.5	-3.8333	-127.1738	117.0721	2.0433	-1
1862	17	testSimRing_nAvg180_069_denoise_kymoWrap_0091-0053	Global	563.3334	-23.6667	-23.8028	159.8874	2.7906	-1
1863	18	testSimRing_nAvg180_069_denoise_kymoWrap_0088-0060	Global	325	9	36.1111	29.0546	0.5071	1
1864	19	testSimRing_nAvg180_069_denoise_kymoWrap_0102-0049	Global	-10.8334	14.3333	-0.7558	-0.6662	-0.01163	-1
1865	20	testSimRing_nAvg180_069_denoise_kymoWrap_0086-0046	Global	-303.3334	14.1667	-21.4118	-18.2325	-0.3182	-1
1866	21	testSimRing_nAvg180_069_denoise_kymoWrap_0048-0066	Global	357.4998	5.3333	67.0312	45.8814	0.8008	1
1867	22	testSimRing_nAvg180_069_denoise_kymoWrap_0057-0069	Global	422.5	6.1667	68.5135	46.5074	0.8117	1
1868	23	testSimRing_nAvg180_069_denoise_kymoWrap_0049-0075	Global	-476.6668	20.3333	-23.4426	-19.8321	-0.3461	-1
1869	24	testSimRing_nAvg180_069_denoise_kymoWrap_0065-0040	Global	-65	21.8333	-2.9771	-2.6224	-0.04577	-1
1870	25	testSimRing_nAvg180_069_denoise_kymoWrap_0016-0038	Global	-552.5	10.5	-52.619	-38.991	-0.6805	-1
1871	26	testSimRing_nAvg180_069_denoise_kymoWrap_0028-0072	Global	-715	-8.1667	87.551	-126.5911	-2.2094	1
1872	27	testSimRing_nAvg180_069_denoise_kymoWrap_0012-0069	Global	0	8.5	0	0	0	0
1873	28	testSimRing_nAvg180_069_denoise_kymoWrap_0006-0038	Global	1310.8333	-8	-163.8542	111.6379	1.9484	-1
1874	29	testSimRing_nAvg180_069_denoise_kymoWrap_0025-0033	Global	-65	10.5	-6.1905	-5.4403	-0.09495	-1
1875	30	testSimRing_nAvg180_069_denoise_kymoWrap_0112-0051	Global	-455	-11	41.3636	-147.5288	-2.5749	1
1876	31	testSimRing_nAvg180_069_denoise_kymoWrap_0113-0053	Global	866.6668	-6.1667	-140.5406	114.8205	2.004	-1
1877	32	testSimRing_nAvg180_069_denoise_kymoWrap_0104-0056	Global	715	13.1667	54.3038	39.8768	0.696	1
1878	33	testSimRing_nAvg180_069_denoise_kymoWrap_0114-0068	Global	390	-11	-35.4545	151.3895	2.6422	-1
1879	34	testSimRing_nAvg180_069_denoise_kymoWrap_0106-0068	Global	-10.8337	11.6667	-0.9286	-0.8185	-0.01429	-1
1880	35	testSimRing_nAvg180_069_denoise_kymoWrap_0095-0063	Global	0	-11.5	-0	180	3.1416	0
1881	36	testSimRing_nAvg180_069_denoise_kymoWrap_0095-0071	Global	-119.1668	-9.5	12.5439	-169.0772	-2.951	1
1882	37	testSimRing_nAvg180_069_denoise_kymoWrap_0061-0060	Global	671.6668	8.1667	82.2449	51.6799	0.902	1
1883	1	testSimRing_nAvg180_070_denoise_kymoWrap_0011-0050	Global	-509.1666	19.1667	-26.5652	-22.2296	-0.388	-1
1884	2	testSimRing_nAvg180_070_denoise_kymoWrap_0011-0045	Global	910	12	75.8333	49.3987	0.8622	1
1885	3	testSimRing_nAvg180_070_denoise_kymoWrap_0011-0059	Global	-335.8334	21.8333	-15.3817	-13.3136	-0.2324	-1
1886	4	testSimRing_nAvg180_070_denoise_kymoWrap_0030-0056	Global	249.1668	15.3333	16.25	14.0363	0.245	1
1887	5	testSimRing_nAvg180_070_denoise_kymoWrap_0028-0045	Global	-335.8334	16	-20.9896	-17.8961	-0.3123	-1
1888	6	testSimRing_nAvg180_070_denoise_kymoWrap_0043-0046	Global	606.6666	12.1667	49.863	37.4927	0.6544	1
1889	7	testSimRing_nAvg180_070_denoise_kymoWrap_0043-0064	Global	-422.5002	15	-28.1667	-23.4287	-0.4089	-1
1890	8	testSimRing_nAvg180_070_denoise_kymoWrap_0030-0064	Global	216.6668	14.3333	15.1163	13.0919	0.2285	1
1891	9	testSimRing_nAvg180_070_denoise_kymoWrap_0006-0070	Global	314.1668	10.1667	30.9017	25.4269	0.4438	1
1892	10	testSimRing_nAvg180_070_denoise_kymoWrap_0006-0071	Global	-585	11.5	-50.8696	-38.047	-0.664	-1
1893	11	testSimRing_nAvg180_070_denoise_kymoWrap_0022-0041	Global	1538.3333	13.6667	112.561	59.9951	1.0471	1
1894	12	testSimRing_nAvg180_070_denoise_kymoWrap_0030-0071	Global	-736.6663	11.8333	-62.2535	-43.7636	-0.7638	-1
1895	13	testSimRing_nAvg180_070_denoise_kymoWrap_0031-0073	Global	444.1668	12	37.0139	29.6591	0.5176	1
1896	14	testSimRing_nAvg180_070_denoise_kymoWrap_0056-0061	Global	0	17	0	0	0	0
1897	15	testSimRing_nAvg180_070_denoise_kymoWrap_0060-0046	Global	195	16.1667	12.0619	10.5126	0.1835	1
1898	16	testSimRing_nAvg180_070_denoise_kymoWrap_0070-0045	Global	422.5	10.3333	40.8871	32.1712	0.5615	1
1899	17	testSimRing_nAvg180_070_denoise_kymoWrap_0058-0037	Global	-238.3332	21.1667	-11.2598	-9.8277	-0.1715	-1
1900	18	testSimRing_nAvg180_070_denoise_kymoWrap_0071-0032	Global	-216.6667	14	-15.4762	-13.3925	-0.2337	-1
1901	19	testSimRing_nAvg180_070_denoise_kymoWrap_0074-0057	Global	-54.1668	14.3333	-3.7791	-3.3274	-0.05807	-1
1902	20	testSimRing_nAvg180_070_denoise_kymoWrap_0072-0057	Global	335.8334	4.5	74.6296	48.9452	0.8543	1
1903	21	testSimRing_nAvg180_070_denoise_kymoWrap_0074-0065	Global	162.5	13.3333	12.1875	10.6197	0.1853	1
1904	22	testSimRing_nAvg180_070_denoise_kymoWrap_0082-0068	Global	-422.5	-7.6667	55.1087	-139.7078	-2.4384	1
1905	23	testSimRing_nAvg180_070_denoise_kymoWrap_0093-0063	Global	324.9998	-8	-40.625	147.9946	2.583	-1
1906	24	testSimRing_nAvg180_070_denoise_kymoWrap_0090-0071	Global	195	9.5	20.5263	17.5256	0.3059	1
1907	25	testSimRing_nAvg180_070_denoise_kymoWrap_0101-0070	Global	487.5	-12.5	-39	149.0362	2.6012	-1
1908	26	testSimRing_nAvg180_070_denoise_kymoWrap_0103-0062	Global	10.8334	-11.8333	-0.9155	179.1931	3.1275	-1
1909	27	testSimRing_nAvg180_070_denoise_kymoWrap_0103-0056	Global	10.8332	-9.6667	-1.1207	179.0123	3.1244	-1
1910	28	testSimRing_nAvg180_070_denoise_kymoWrap_0086-0056	Global	541.6666	14	38.6905	30.7627	0.5369	1
1911	29	testSimRing_nAvg180_070_denoise_kymoWrap_0091-0041	Global	-75.8334	15.3333	-4.9457	-4.3511	-0.07594	-1
1912	30	testSimRing_nAvg180_070_denoise_kymoWrap_0105-0047	Global	736.6666	19.1667	38.4348	30.596	0.534	1
1913	31	testSimRing_nAvg180_070_denoise_kymoWrap_0109-0052	Global	487.5	-9	-54.1667	140.1944	2.4469	-1
1914	32	testSimRing_nAvg180_070_denoise_kymoWrap_0114-0056	Global	433.3334	-8.3333	-52	141.3402	2.4669	-1
1915	33	testSimRing_nAvg180_070_denoise_kymoWrap_0114-0064	Global	10.8332	-7	-1.5476	178.6361	3.1178	-1
1916	34	testSimRing_nAvg180_070_denoise_kymoWrap_0112-0044	Global	314.1668	5.3333	58.9063	42.1845	0.7363	1
1917	35	testSimRing_nAvg180_070_denoise_kymoWrap_0042-0053	Global	390	-7.6667	-50.8696	141.953	2.4775	-1
1918	36	testSimRing_nAvg180_070_denoise_kymoWrap_0088-0050	Global	379.1668	9.5	39.9123	31.5514	0.5507	1
1919	37	testSimRing_nAvg180_070_denoise_kymoWrap_0115-0036	Global	-487.4999	8	-60.9375	-43.1524	-0.7532	-1
1920	1	testSimRing_nAvg180_071_denoise_kymoWrap_0018-0033	Global	341.25	22	15.5114	13.4218	0.2343	1
1921	2	testSimRing_nAvg180_071_denoise_kymoWrap_0010-0046	Global	487.5	14.5	33.6207	27.3499	0.4773	1
1922	3	testSimRing_nAvg180_071_denoise_kymoWrap_0011-0057	Global	406.25	19.75	20.5696	17.5603	0.3065	1
1923	4	testSimRing_nAvg180_071_denoise_kymoWrap_0028-0069	Global	747.5	13.75	54.3636	39.9079	0.6965	1
1924	5	testSimRing_nAvg180_071_denoise_kymoWrap_0019-0057	Global	130	-13	-10	171.2538	2.9889	-1
1925	6	testSimRing_nAvg180_071_denoise_kymoWrap_0044-0047	Global	520	11.75	44.2553	34.249	0.5978	1
1926	7	testSimRing_nAvg180_071_denoise_kymoWrap_0106-0030	Global	390	23.5	16.5957	14.3227	0.25	1
1927	8	testSimRing_nAvg180_071_denoise_kymoWrap_0088-0029	Global	308.75	-17.75	-17.3944	165.0184	2.8801	-1
1928	9	testSimRing_nAvg180_071_denoise_kymoWrap_0069-0032	Global	-146.25	26.25	-5.5714	-4.8991	-0.08551	-1
1929	10	testSimRing_nAvg180_071_denoise_kymoWrap_0054-0031	Global	536.25	14	38.3036	30.5102	0.5325	1
1930	11	testSimRing_nAvg180_071_denoise_kymoWrap_0048-0036	Global	845	11.25	75.1111	49.1276	0.8574	1
1931	12	testSimRing_nAvg180_071_denoise_kymoWrap_0027-0027	Global	731.25	14.25	51.3158	38.2902	0.6683	1
1932	13	testSimRing_nAvg180_071_denoise_kymoWrap_0023-0048	Global	0	18	0	0	0	0
1933	14	testSimRing_nAvg180_071_denoise_kymoWrap_0059-0046	Global	325	-5.5	-59.0909	137.7263	2.4038	-1
1934	15	testSimRing_nAvg180_071_denoise_kymoWrap_0049-0048	Global	81.25	16.5	4.9242	4.3323	0.07561	1
1935	16	testSimRing_nAvg180_071_denoise_kymoWrap_0108-0051	Global	-97.5	-22	4.4318	-176.0995	-3.0735	1
1936	17	testSimRing_nAvg180_071_denoise_kymoWrap_0096-0052	Global	390	-6.25	-62.4	136.1691	2.3766	-1
1937	18	testSimRing_nAvg180_071_denoise_kymoWrap_0103-0039	Global	341.25	18.75	18.2	15.6422	0.273	1
1938	19	testSimRing_nAvg180_071_denoise_kymoWrap_0087-0039	Global	-162.5	24.5	-6.6327	-5.8263	-0.1017	-1
1939	20	testSimRing_nAvg180_071_denoise_kymoWrap_0089-0053	Global	65	14.25	4.5614	4.0142	0.07006	1
1940	21	testSimRing_nAvg180_071_denoise_kymoWrap_0077-0056	Global	-357.5	13	-27.5	-22.9321	-0.4002	-1
1941	22	testSimRing_nAvg180_071_denoise_kymoWrap_0065-0045	Global	325	14	23.2143	19.6538	0.343	1
1942	23	testSimRing_nAvg180_071_denoise_kymoWrap_0056-0063	Global	0	11	0	0	0	0
1943	24	testSimRing_nAvg180_071_denoise_kymoWrap_0050-0060	Global	503.75	8	62.9688	44.0906	0.7695	1
1944	25	testSimRing_nAvg180_071_denoise_kymoWrap_0064-0067	Global	-487.5	-8.25	59.0909	-137.7263	-2.4038	1
1945	26	testSimRing_nAvg180_071_denoise_kymoWrap_0031-0057	Global	585	5	117	60.9454	1.0637	1
1946	27	testSimRing_nAvg180_071_denoise_kymoWrap_0009-0064	Global	-308.75	16.5	-18.7121	-16.06	-0.2803	-1
1947	28	testSimRing_nAvg180_071_denoise_kymoWrap_0056-0054	Global	-357.5	16.25	-22	-18.699	-0.3264	-1
1948	29	testSimRing_nAvg180_071_denoise_kymoWrap_0113-0061	Global	178.75	-10	-17.875	164.6237	2.8732	-1
1949	30	testSimRing_nAvg180_071_denoise_kymoWrap_0083-0024	Global	471.25	12.5	37.7	30.1137	0.5256	1
1950	1	testSimRing_nAvg180_072_denoise_kymoWrap_0052-0046	Global	422.5	21	20.119	17.1985	0.3002	1
1951	2	testSimRing_nAvg180_072_denoise_kymoWrap_0051-0063	Global	633.75	17	37.2794	29.8355	0.5207	1
1952	3	testSimRing_nAvg180_072_denoise_kymoWrap_0043-0062	Global	-48.75	19.75	-2.4684	-2.1747	-0.03796	-1
1953	4	testSimRing_nAvg180_072_denoise_kymoWrap_0013-0054	Global	-65	25.5	-2.549	-2.2457	-0.0392	-1
1954	5	testSimRing_nAvg180_072_denoise_kymoWrap_0072-0041	Global	1300	-13.5	-96.2963	124.0193	2.1645	-1
1955	6	testSimRing_nAvg180_072_denoise_kymoWrap_0064-0058	Global	-97.5	17.5	-5.5714	-4.8991	-0.08551	-1
1956	7	testSimRing_nAvg180_072_denoise_kymoWrap_0076-0051	Global	828.75	12	69.0625	46.7357	0.8157	1
1957	8	testSimRing_nAvg180_072_denoise_kymoWrap_0082-0063	Global	-65	16	-4.0625	-3.5763	-0.06242	-1
1958	9	testSimRing_nAvg180_072_denoise_kymoWrap_0087-0048	Global	715	11	65	45	0.7854	1
1959	10	testSimRing_nAvg180_072_denoise_kymoWrap_0099-0071	Global	-130	36.75	-3.5374	-3.1151	-0.05437	-1
1960	11	testSimRing_nAvg180_072_denoise_kymoWrap_0105-0064	Global	0	16	0	0	0	0
1961	12	testSimRing_nAvg180_072_denoise_kymoWrap_0104-0048	Global	113.75	17.75	6.4085	5.6307	0.09827	1
1962	13	testSimRing_nAvg180_072_denoise_kymoWrap_0080-0072	Global	812.5	22.5	36.1111	29.0546	0.5071	1
1963	14	testSimRing_nAvg180_072_denoise_kymoWrap_0063-0065	Global	81.25	17.75	4.5775	4.0283	0.07031	1
1964	15	testSimRing_nAvg180_072_denoise_kymoWrap_0042-0069	Global	-32.5	13.25	-2.4528	-2.1611	-0.03772	-1
1965	16	testSimRing_nAvg180_072_denoise_kymoWrap_0034-0061	Global	-1332.5	20	-66.625	-45.7073	-0.7977	-1
1966	17	testSimRing_nAvg180_072_denoise_kymoWrap_0011-0063	Global	-308.75	13.5	-22.8704	-19.3845	-0.3383	-1
1967	18	testSimRing_nAvg180_072_denoise_kymoWrap_0006-0067	Global	682.5	11	62.0455	43.6678	0.7621	1
1968	19	testSimRing_nAvg180_072_denoise_kymoWrap_0007-0072	Global	0	12	0	0	0	0
1969	20	testSimRing_nAvg180_072_denoise_kymoWrap_0023-0071	Global	243.75	14.75	16.5254	14.2645	0.249	1
1970	21	testSimRing_nAvg180_072_denoise_kymoWrap_0025-0045	Global	-162.5	8.5	-19.1176	-16.3895	-0.2861	-1
1971	22	testSimRing_nAvg180_072_denoise_kymoWrap_0057-0039	Global	455	-7	-65	135	2.3562	-1
1972	23	testSimRing_nAvg180_072_denoise_kymoWrap_0063-0036	Global	16.25	15.75	1.0317	0.9094	0.01587	1
1973	24	testSimRing_nAvg180_072_denoise_kymoWrap_0091-0033	Global	406.25	-9.75	-41.6667	147.3391	2.5716	-1
1974	25	testSimRing_nAvg180_072_denoise_kymoWrap_0079-0032	Global	617.5	16.5	37.4242	29.9315	0.5224	1
1975	26	testSimRing_nAvg180_072_denoise_kymoWrap_0040-0041	Global	780	14.75	52.8814	39.1304	0.683	1
1976	27	testSimRing_nAvg180_072_denoise_kymoWrap_0008-0039	Global	-32.5	13.5	-2.4074	-2.1211	-0.03702	-1
1977	28	testSimRing_nAvg180_072_denoise_kymoWrap_0009-0044	Global	-81.25	15.5	-5.2419	-4.6106	-0.08047	-1
1978	29	testSimRing_nAvg180_072_denoise_kymoWrap_0023-0037	Global	487.5	9.5	51.3158	38.2902	0.6683	1
1979	30	testSimRing_nAvg180_072_denoise_kymoWrap_0114-0059	Global	585	-9.25	-63.2432	135.7848	2.3699	-1
1980	31	testSimRing_nAvg180_072_denoise_kymoWrap_0067-0037	Global	1202.5	-14	-85.8929	127.1169	2.2186	-1
1981	32	testSimRing_nAvg180_072_denoise_kymoWrap_0053-0053	Global	601.25	12.25	49.0816	37.0565	0.6468	1
1982	1	testSimRing_nAvg180_073_denoise_kymoWrap_0033-0045	Global	731.25	18.25	40.0685	31.6513	0.5524	1
1983	2	testSimRing_nAvg180_073_denoise_kymoWrap_0041-0061	Global	-16.25	25.5	-0.6373	-0.5617	-0.009804	-1
1984	3	testSimRing_nAvg180_073_denoise_kymoWrap_0052-0062	Global	552.5	14.5	38.1034	30.3791	0.5302	1
1985	4	testSimRing_nAvg180_073_denoise_kymoWrap_0085-0048	Global	-910	21.5	-42.3256	-33.0707	-0.5772	-1
1986	5	testSimRing_nAvg180_073_denoise_kymoWrap_0064-0056	Global	-48.75	16.25	-3	-2.6425	-0.04612	-1
1987	6	testSimRing_nAvg180_073_denoise_kymoWrap_0057-0031	Global	455	18.75	24.2667	20.4723	0.3573	1
1988	7	testSimRing_nAvg180_073_denoise_kymoWrap_0078-0036	Global	81.25	19.25	4.2208	3.7153	0.06484	1
1989	8	testSimRing_nAvg180_073_denoise_kymoWrap_0092-0033	Global	536.25	-9.5	-56.4474	139.0283	2.4265	-1
1990	9	testSimRing_nAvg180_073_denoise_kymoWrap_0104-0030	Global	-48.75	-17.25	2.8261	-177.5104	-3.0981	1
1991	10	testSimRing_nAvg180_073_denoise_kymoWrap_0105-0038	Global	-65	16.75	-3.8806	-3.4166	-0.05963	-1
1992	11	testSimRing_nAvg180_073_denoise_kymoWrap_0101-0054	Global	0	18.25	0	0	0	0
1993	12	testSimRing_nAvg180_073_denoise_kymoWrap_0090-0054	Global	1072.5	16.25	66	45.4374	0.793	1
1994	13	testSimRing_nAvg180_073_denoise_kymoWrap_0111-0060	Global	617.5	12.5	49.4	37.2348	0.6499	1
1995	14	testSimRing_nAvg180_073_denoise_kymoWrap_0104-0064	Global	260	12.5	20.8	17.7447	0.3097	1
1996	15	testSimRing_nAvg180_073_denoise_kymoWrap_0082-0063	Global	81.25	23.25	3.4946	3.0775	0.05371	1
1997	16	testSimRing_nAvg180_073_denoise_kymoWrap_0071-0063	Global	-422.5	9.5	-44.4737	-34.3803	-0.6001	-1
1998	17	testSimRing_nAvg180_073_denoise_kymoWrap_0063-0065	Global	-48.75	12	-4.0625	-3.5763	-0.06242	-1
1999	18	testSimRing_nAvg180_073_denoise_kymoWrap_0010-0032	Global	666.25	10.5	63.4524	44.3097	0.7734	1
[truncated: 253 more rows]
