# Supplementary material for: FtsZ treadmilling is essential for Z-ring condensation and septal constriction initiation in Bacillus subtilis cell division
Source: Nat Commun. 2021 Apr 27;12:2448. doi: 10.1038/s41467-021-22526-0 (PMC8079713; doi:10.1038/s41467-021-22526-0)
Supplement: Supplementary file 27 — Source Data [file 41467_2021_22526_MOESM27_ESM.zip › Whitley2020_source_data/SuppFig10/sim_analysed_tracks_global_2xmatureSim.csv]

n	ROI#	Image&ROI_Name	Point#	Length (nm)	Time (s)	Speed (nm/s)	ThetaDeg	ThetaRad	Category
1	1	testSimRing_nAvg31.2_001_denoise_kymoWrap_0020-0014	Global	763.75	40.75	18.7423	16.0846	0.2807	1
2	2	testSimRing_nAvg31.2_001_denoise_kymoWrap_0028-0021	Global	-32.5	23	-1.413	-1.2454	-0.02174	-1
3	3	testSimRing_nAvg31.2_001_denoise_kymoWrap_0048-0017	Global	0	22.25	0	0	0	0
4	4	testSimRing_nAvg31.2_001_denoise_kymoWrap_0048-0021	Global	-390	21.5	-18.1395	-15.5928	-0.2721	-1
5	5	testSimRing_nAvg31.2_001_denoise_kymoWrap_0032-0030	Global	-260	30	-8.6667	-7.5946	-0.1326	-1
6	6	testSimRing_nAvg31.2_001_denoise_kymoWrap_0054-0035	Global	373.75	25.5	14.6569	12.7071	0.2218	1
7	7	testSimRing_nAvg31.2_001_denoise_kymoWrap_0061-0031	Global	650	-24.75	-26.2626	157.9993	2.7576	-1
8	8	testSimRing_nAvg31.2_001_denoise_kymoWrap_0067-0036	Global	178.75	-14.5	-12.3276	169.2611	2.9542	-1
9	9	testSimRing_nAvg31.2_001_denoise_kymoWrap_0037-0042	Global	422.5	-11.5	-36.7391	150.5241	2.6271	-1
10	10	testSimRing_nAvg31.2_001_denoise_kymoWrap_0028-0048	Global	357.5	23.25	15.3763	13.3092	0.2323	1
11	11	testSimRing_nAvg31.2_001_denoise_kymoWrap_0030-0048	Global	-178.75	13	-13.75	-11.9442	-0.2085	-1
12	12	testSimRing_nAvg31.2_001_denoise_kymoWrap_0077-0046	Global	-633.75	70	-9.0536	-7.9295	-0.1384	-1
13	13	testSimRing_nAvg31.2_001_denoise_kymoWrap_0081-0037	Global	747.5	15	49.8333	37.4762	0.6541	1
14	14	testSimRing_nAvg31.2_001_denoise_kymoWrap_0103-0012	Global	666.25	-17	-39.1912	148.9125	2.599	-1
15	15	testSimRing_nAvg31.2_001_denoise_kymoWrap_0089-0011	Global	-16.25	-21.75	0.7471	-179.3415	-3.1301	1
16	16	testSimRing_nAvg31.2_001_denoise_kymoWrap_0073-0009	Global	-162.5	-18.75	8.6667	-172.4054	-3.009	1
17	17	testSimRing_nAvg31.2_001_denoise_kymoWrap_0101-0026	Global	65	-33	-1.9697	178.2643	3.1113	-1
18	18	testSimRing_nAvg31.2_001_denoise_kymoWrap_0107-0027	Global	-812.5	-24.25	33.5052	-152.7305	-2.6657	1
19	19	testSimRing_nAvg31.2_001_denoise_kymoWrap_0091-0025	Global	617.5	-18.25	-33.8356	152.5009	2.6616	-1
20	20	testSimRing_nAvg31.2_001_denoise_kymoWrap_0069-0022	Global	97.5	18.75	5.2	4.5739	0.07983	1
21	21	testSimRing_nAvg31.2_001_denoise_kymoWrap_0095-0021	Global	81.25	-26.25	-3.0952	177.2737	3.094	-1
22	22	testSimRing_nAvg31.2_001_denoise_kymoWrap_0068-0017	Global	682.5	13.5	50.5556	37.875	0.661	1
23	1	testSimRing_nAvg31.2_002_denoise_kymoWrap_0093-0013	Global	32.5	-42.5	-0.7647	179.326	3.1298	-1
24	2	testSimRing_nAvg31.2_002_denoise_kymoWrap_0072-0009	Global	1056.25	-32.75	-32.2519	153.6102	2.681	-1
25	3	testSimRing_nAvg31.2_002_denoise_kymoWrap_0044-0014	Global	942.5	35	26.9286	22.5035	0.3928	1
26	4	testSimRing_nAvg31.2_002_denoise_kymoWrap_0035-0019	Global	-601.25	31.5	-19.0873	-16.3649	-0.2856	-1
27	5	testSimRing_nAvg31.2_002_denoise_kymoWrap_0015-0016	Global	-130	28.5	-4.5614	-4.0142	-0.07006	-1
28	6	testSimRing_nAvg31.2_002_denoise_kymoWrap_0061-0023	Global	536.25	-14.25	-37.6316	149.9314	2.6168	-1
29	7	testSimRing_nAvg31.2_002_denoise_kymoWrap_0082-0025	Global	-568.75	23	-24.7283	-20.8286	-0.3635	-1
30	8	testSimRing_nAvg31.2_002_denoise_kymoWrap_0080-0024	Global	780	34	22.9412	19.44	0.3393	1
31	9	testSimRing_nAvg31.2_002_denoise_kymoWrap_0102-0034	Global	487.5	-20.75	-23.494	160.1278	2.7948	-1
32	10	testSimRing_nAvg31.2_002_denoise_kymoWrap_0098-0038	Global	97.5	39.75	2.4528	2.1611	0.03772	1
33	11	testSimRing_nAvg31.2_002_denoise_kymoWrap_0112-0034	Global	471.25	16.5	28.5606	23.7204	0.414	1
34	12	testSimRing_nAvg31.2_002_denoise_kymoWrap_0030-0032	Global	568.75	14	40.625	32.0054	0.5586	1
35	13	testSimRing_nAvg31.2_002_denoise_kymoWrap_0041-0034	Global	308.75	-8.75	-35.2857	151.5044	2.6442	-1
36	14	testSimRing_nAvg31.2_002_denoise_kymoWrap_0013-0029	Global	1332.5	19	70.1316	47.1747	0.8234	1
37	15	testSimRing_nAvg31.2_002_denoise_kymoWrap_0006-0031	Global	828.75	11.25	73.6667	48.5763	0.8478	1
38	16	testSimRing_nAvg31.2_002_denoise_kymoWrap_0008-0039	Global	-178.75	12.25	-14.5918	-12.6526	-0.2208	-1
39	17	testSimRing_nAvg31.2_002_denoise_kymoWrap_0009-0048	Global	32.5	18	1.8056	1.5911	0.02777	1
40	18	testSimRing_nAvg31.2_002_denoise_kymoWrap_0029-0040	Global	-243.75	11.75	-20.7447	-17.7004	-0.3089	-1
41	19	testSimRing_nAvg31.2_002_denoise_kymoWrap_0055-0040	Global	390	13	30	24.7751	0.4324	1
42	20	testSimRing_nAvg31.2_002_denoise_kymoWrap_0053-0045	Global	698.75	-14.75	-47.3729	143.9149	2.5118	-1
43	21	testSimRing_nAvg31.2_002_denoise_kymoWrap_0066-0043	Global	16.25	15.25	1.0656	0.9392	0.01639	1
44	1	testSimRing_nAvg31.2_003_denoise_kymoWrap_0013-0023	Global	-552.5	25.5	-21.6667	-18.4349	-0.3218	-1
45	2	testSimRing_nAvg31.2_003_denoise_kymoWrap_0008-0040	Global	-682.5	16	-42.6562	-33.2749	-0.5808	-1
46	3	testSimRing_nAvg31.2_003_denoise_kymoWrap_0011-0050	Global	406.25	14.75	27.5424	22.9638	0.4008	1
47	4	testSimRing_nAvg31.2_003_denoise_kymoWrap_0010-0052	Global	-276.25	18.5	-14.9324	-12.9381	-0.2258	-1
48	5	testSimRing_nAvg31.2_003_denoise_kymoWrap_0014-0061	Global	747.5	11.5	65	45	0.7854	1
49	6	testSimRing_nAvg31.2_003_denoise_kymoWrap_0039-0053	Global	828.75	34.25	24.1971	20.4184	0.3564	1
50	7	testSimRing_nAvg31.2_003_denoise_kymoWrap_0035-0045	Global	-373.75	22	-16.9886	-14.6474	-0.2556	-1
51	8	testSimRing_nAvg31.2_003_denoise_kymoWrap_0034-0039	Global	178.75	23.25	7.6882	6.7456	0.1177	1
52	9	testSimRing_nAvg31.2_003_denoise_kymoWrap_0042-0048	Global	-601.25	-10	60.125	-137.2312	-2.3951	1
53	10	testSimRing_nAvg31.2_003_denoise_kymoWrap_0031-0025	Global	1088.75	14.25	76.4035	49.6106	0.8659	1
54	11	testSimRing_nAvg31.2_003_denoise_kymoWrap_0034-0030	Global	146.25	21.5	6.8023	5.9743	0.1043	1
55	12	testSimRing_nAvg31.2_003_denoise_kymoWrap_0043-0022	Global	32.5	17.25	1.8841	1.6603	0.02898	1
56	13	testSimRing_nAvg31.2_003_denoise_kymoWrap_0052-0024	Global	-308.75	-13.5	22.8704	-160.6155	-2.8033	1
57	14	testSimRing_nAvg31.2_003_denoise_kymoWrap_0054-0043	Global	97.5	-30.75	-3.1707	177.2073	3.0929	-1
58	15	testSimRing_nAvg31.2_003_denoise_kymoWrap_0068-0053	Global	780	17.5	44.5714	34.439	0.6011	1
59	16	testSimRing_nAvg31.2_003_denoise_kymoWrap_0074-0052	Global	113.75	-23.75	-4.7895	175.7858	3.068	-1
60	17	testSimRing_nAvg31.2_003_denoise_kymoWrap_0068-0059	Global	373.75	-18.25	-20.4795	162.512	2.8364	-1
61	18	testSimRing_nAvg31.2_003_denoise_kymoWrap_0085-0026	Global	-1332.5	22.25	-59.8876	-42.6559	-0.7445	-1
62	19	testSimRing_nAvg31.2_003_denoise_kymoWrap_0071-0031	Global	32.5	19.25	1.6883	1.4879	0.02597	1
63	20	testSimRing_nAvg31.2_003_denoise_kymoWrap_0093-0034	Global	1430	-39.5	-36.2025	150.8839	2.6334	-1
64	21	testSimRing_nAvg31.2_003_denoise_kymoWrap_0111-0037	Global	617.5	-18	-34.3056	152.1759	2.656	-1
65	22	testSimRing_nAvg31.2_003_denoise_kymoWrap_0099-0037	Global	81.25	19.75	4.1139	3.6215	0.06321	1
66	23	testSimRing_nAvg31.2_003_denoise_kymoWrap_0113-0045	Global	422.5	-12.5	-33.8	152.5256	2.6621	-1
67	24	testSimRing_nAvg31.2_003_denoise_kymoWrap_0109-0054	Global	422.5	15.75	26.8254	22.4259	0.3914	1
68	25	testSimRing_nAvg31.2_003_denoise_kymoWrap_0104-0054	Global	130	-16.75	-7.7612	173.1909	3.0228	-1
69	26	testSimRing_nAvg31.2_003_denoise_kymoWrap_0087-0026	Global	780	23.25	33.5484	27.2996	0.4765	1
70	27	testSimRing_nAvg31.2_003_denoise_kymoWrap_0111-0022	Global	438.75	11.75	37.3404	29.876	0.5214	1
71	1	testSimRing_nAvg31.2_004_denoise_kymoWrap_0024-0026	Global	471.25	40.25	11.7081	10.2109	0.1782	1
72	2	testSimRing_nAvg31.2_004_denoise_kymoWrap_0070-0033	Global	-162.5	99	-1.6414	-1.4466	-0.02525	-1
73	3	testSimRing_nAvg31.2_004_denoise_kymoWrap_0050-0020	Global	1495	36.75	40.6803	32.0404	0.5592	1
74	4	testSimRing_nAvg31.2_004_denoise_kymoWrap_0058-0026	Global	-325	16.25	-20	-17.1027	-0.2985	-1
75	5	testSimRing_nAvg31.2_004_denoise_kymoWrap_0096-0041	Global	731.25	49.5	14.7727	12.8043	0.2235	1
76	6	testSimRing_nAvg31.2_004_denoise_kymoWrap_0101-0037	Global	146.25	-29.5	-4.9576	175.6384	3.0655	-1
77	7	testSimRing_nAvg31.2_004_denoise_kymoWrap_0023-0031	Global	682.5	12.25	55.7143	40.6013	0.7086	1
78	8	testSimRing_nAvg31.2_004_denoise_kymoWrap_0030-0030	Global	130	-25	-5.2	175.4261	3.0618	-1
79	9	testSimRing_nAvg31.2_004_denoise_kymoWrap_0046-0004	Global	162.5	16.25	10	8.7462	0.1526	1
80	10	testSimRing_nAvg31.2_004_denoise_kymoWrap_0043-0010	Global	113.75	23.25	4.8925	4.3045	0.07513	1
81	11	testSimRing_nAvg31.2_004_denoise_kymoWrap_0052-0010	Global	520	-30.25	-17.1901	165.1865	2.883	-1
82	12	testSimRing_nAvg31.2_004_denoise_kymoWrap_0037-0019	Global	178.75	23	7.7717	6.8182	0.119	1
83	13	testSimRing_nAvg31.2_004_denoise_kymoWrap_0058-0017	Global	406.25	-21.25	-19.1176	163.6105	2.8555	-1
84	14	testSimRing_nAvg31.2_004_denoise_kymoWrap_0075-0014	Global	926.25	-16.75	-55.2985	139.6106	2.4367	-1
85	15	testSimRing_nAvg31.2_004_denoise_kymoWrap_0072-0008	Global	65	25	2.6	2.2906	0.03998	1
86	16	testSimRing_nAvg31.2_004_denoise_kymoWrap_0094-0013	Global	32.5	-15.25	-2.1311	178.1221	3.1088	-1
87	17	testSimRing_nAvg31.2_004_denoise_kymoWrap_0093-0019	Global	-32.5	15	-2.1667	-1.9092	-0.03332	-1
88	18	testSimRing_nAvg31.2_004_denoise_kymoWrap_0097-0022	Global	601.25	-10.75	-55.9302	139.2892	2.4311	-1
89	19	testSimRing_nAvg31.2_004_denoise_kymoWrap_0102-0026	Global	16.25	-13.75	-1.1818	178.9584	3.1234	-1
90	20	testSimRing_nAvg31.2_004_denoise_kymoWrap_0110-0023	Global	308.75	-19.75	-15.6329	166.4768	2.9056	-1
91	21	testSimRing_nAvg31.2_004_denoise_kymoWrap_0110-0008	Global	341.25	-15.75	-21.6667	161.5651	2.8198	-1
92	22	testSimRing_nAvg31.2_004_denoise_kymoWrap_0009-0013	Global	16.25	-18	-0.9028	179.2043	3.1277	-1
93	1	testSimRing_nAvg31.2_005_denoise_kymoWrap_0023-0042	Global	65	24	2.7083	2.3859	0.04164	1
94	2	testSimRing_nAvg31.2_005_denoise_kymoWrap_0011-0048	Global	373.75	-21.75	-17.1839	165.1916	2.8831	-1
95	3	testSimRing_nAvg31.2_005_denoise_kymoWrap_0016-0057	Global	520	31.75	16.378	14.1423	0.2468	1
96	4	testSimRing_nAvg31.2_005_denoise_kymoWrap_0044-0047	Global	-763.75	20.5	-37.2561	-29.8201	-0.5205	-1
97	5	testSimRing_nAvg31.2_005_denoise_kymoWrap_0060-0049	Global	-81.25	27.75	-2.9279	-2.5791	-0.04501	-1
98	6	testSimRing_nAvg31.2_005_denoise_kymoWrap_0074-0041	Global	0	17.25	0	0	0	0
99	7	testSimRing_nAvg31.2_005_denoise_kymoWrap_0057-0025	Global	-65	21.75	-2.9885	-2.6324	-0.04594	-1
100	8	testSimRing_nAvg31.2_005_denoise_kymoWrap_0023-0028	Global	260	26.75	9.7196	8.5046	0.1484	1
101	9	testSimRing_nAvg31.2_005_denoise_kymoWrap_0020-0027	Global	617.5	-26.5	-23.3019	160.2777	2.7974	-1
102	10	testSimRing_nAvg31.2_005_denoise_kymoWrap_0018-0030	Global	32.5	35.5	0.9155	0.8069	0.01408	1
103	11	testSimRing_nAvg31.2_005_denoise_kymoWrap_0029-0024	Global	-81.25	29.5	-2.7542	-2.4263	-0.04235	-1
104	12	testSimRing_nAvg31.2_005_denoise_kymoWrap_0042-0039	Global	227.5	-13	-17.5	164.9315	2.8786	-1
105	13	testSimRing_nAvg31.2_005_denoise_kymoWrap_0067-0020	Global	455	12	37.9167	30.2564	0.5281	1
106	14	testSimRing_nAvg31.2_005_denoise_kymoWrap_0090-0006	Global	812.5	-11.25	-72.2222	131.9872	2.3036	-1
107	15	testSimRing_nAvg31.2_005_denoise_kymoWrap_0081-0020	Global	520	-5.75	-90.4348	125.7067	2.194	-1
108	16	testSimRing_nAvg31.2_005_denoise_kymoWrap_0066-0031	Global	503.75	-12.25	-41.1224	147.6804	2.5775	-1
109	17	testSimRing_nAvg31.2_005_denoise_kymoWrap_0087-0033	Global	-16.25	65.75	-0.2471	-0.2179	-0.003802	-1
110	18	testSimRing_nAvg31.2_005_denoise_kymoWrap_0108-0024	Global	877.5	-19.25	-45.5844	144.9581	2.53	-1
111	19	testSimRing_nAvg31.2_005_denoise_kymoWrap_0099-0019	Global	65	-34.25	-1.8978	178.3276	3.1124	-1
112	20	testSimRing_nAvg31.2_005_denoise_kymoWrap_0095-0044	Global	-357.5	25.25	-14.1584	-12.2883	-0.2145	-1
113	1	testSimRing_nAvg31.2_006_denoise_kymoWrap_0037-0027	Global	422.5	37	11.4189	9.9638	0.1739	1
114	2	testSimRing_nAvg31.2_006_denoise_kymoWrap_0045-0035	Global	-113.75	16	-7.1094	-6.2419	-0.1089	-1
115	3	testSimRing_nAvg31.2_006_denoise_kymoWrap_0048-0045	Global	487.5	43	11.3372	9.8939	0.1727	1
116	4	testSimRing_nAvg31.2_006_denoise_kymoWrap_0055-0045	Global	487.5	-26.25	-18.5714	164.0546	2.8633	-1
117	5	testSimRing_nAvg31.2_006_denoise_kymoWrap_0035-0051	Global	471.25	-37.5	-12.5667	169.0578	2.9506	-1
118	6	testSimRing_nAvg31.2_006_denoise_kymoWrap_0023-0054	Global	0	6.5	0	0	0	0
119	7	testSimRing_nAvg31.2_006_denoise_kymoWrap_0006-0052	Global	585	12.5	46.8	35.7539	0.624	1
120	8	testSimRing_nAvg31.2_006_denoise_kymoWrap_0012-0053	Global	32.5	23.25	1.3978	1.232	0.0215	1
121	9	testSimRing_nAvg31.2_006_denoise_kymoWrap_0028-0026	Global	991.25	-13	-76.25	130.4462	2.2767	-1
122	10	testSimRing_nAvg31.2_006_denoise_kymoWrap_0009-0040	Global	-16.25	18.25	-0.8904	-0.7848	-0.0137	-1
123	11	testSimRing_nAvg31.2_006_denoise_kymoWrap_0029-0038	Global	-357.5	10.75	-33.2558	-27.0956	-0.4729	-1
124	12	testSimRing_nAvg31.2_006_denoise_kymoWrap_0006-0029	Global	-178.75	12.75	-14.0196	-12.1715	-0.2124	-1
125	13	testSimRing_nAvg31.2_006_denoise_kymoWrap_0006-0023	Global	211.25	11.5	18.3696	15.7808	0.2754	1
126	14	testSimRing_nAvg31.2_006_denoise_kymoWrap_0059-0026	Global	438.75	17.5	25.0714	21.0923	0.3681	1
127	15	testSimRing_nAvg31.2_006_denoise_kymoWrap_0070-0029	Global	48.75	-21.5	-2.2674	178.0021	3.1067	-1
128	16	testSimRing_nAvg31.2_006_denoise_kymoWrap_0078-0045	Global	1365	26.25	52	38.6598	0.6747	1
129	17	testSimRing_nAvg31.2_006_denoise_kymoWrap_0092-0035	Global	276.25	23.5	11.7553	10.2512	0.1789	1
130	18	testSimRing_nAvg31.2_006_denoise_kymoWrap_0110-0032	Global	1218.75	-16.75	-72.7612	131.7755	2.2999	-1
131	19	testSimRing_nAvg31.2_006_denoise_kymoWrap_0112-0043	Global	1235	13	95	55.6197	0.9707	1
132	20	testSimRing_nAvg31.2_006_denoise_kymoWrap_0095-0056	Global	276.25	32.5	8.5	7.4502	0.13	1
133	21	testSimRing_nAvg31.2_006_denoise_kymoWrap_0086-0048	Global	-178.75	15	-11.9167	-10.3889	-0.1813	-1
134	22	testSimRing_nAvg31.2_006_denoise_kymoWrap_0098-0045	Global	16.25	-7.25	-2.2414	178.0251	3.1071	-1
135	23	testSimRing_nAvg31.2_006_denoise_kymoWrap_0073-0048	Global	-65	22.75	-2.8571	-2.5169	-0.04393	-1
136	24	testSimRing_nAvg31.2_006_denoise_kymoWrap_0022-0028	Global	487.5	11	44.3182	34.2869	0.5984	1
137	1	testSimRing_nAvg31.2_007_denoise_kymoWrap_0008-0050	Global	568.75	16	35.5469	28.6731	0.5004	1
138	2	testSimRing_nAvg31.2_007_denoise_kymoWrap_0016-0051	Global	650	22.75	28.5714	23.7284	0.4141	1
139	3	testSimRing_nAvg31.2_007_denoise_kymoWrap_0026-0060	Global	812.5	-19.5	-41.6667	147.3391	2.5716	-1
140	4	testSimRing_nAvg31.2_007_denoise_kymoWrap_0019-0064	Global	32.5	22.25	1.4607	1.2873	0.02247	1
141	5	testSimRing_nAvg31.2_007_denoise_kymoWrap_0031-0066	Global	-601.25	-23	26.1413	-158.0913	-2.7592	1
142	6	testSimRing_nAvg31.2_007_denoise_kymoWrap_0026-0059	Global	-455	-28.5	15.9649	-166.2005	-2.9007	1
143	7	testSimRing_nAvg31.2_007_denoise_kymoWrap_0021-0065	Global	-227.5	39.5	-5.7595	-5.0636	-0.08838	-1
144	8	testSimRing_nAvg31.2_007_denoise_kymoWrap_0052-0049	Global	-422.5	17	-24.8529	-20.9245	-0.3652	-1
145	9	testSimRing_nAvg31.2_007_denoise_kymoWrap_0050-0050	Global	455	11	41.3636	32.4712	0.5667	1
146	10	testSimRing_nAvg31.2_007_denoise_kymoWrap_0058-0027	Global	958.75	33.75	28.4074	23.6071	0.412	1
147	11	testSimRing_nAvg31.2_007_denoise_kymoWrap_0054-0032	Global	682.5	-22.75	-30	155.2249	2.7092	-1
148	12	testSimRing_nAvg31.2_007_denoise_kymoWrap_0059-0034	Global	-666.25	17	-39.1912	-31.0875	-0.5426	-1
149	13	testSimRing_nAvg31.2_007_denoise_kymoWrap_0084-0027	Global	1365	-37.75	-36.1589	150.9132	2.6339	-1
150	14	testSimRing_nAvg31.2_007_denoise_kymoWrap_0061-0026	Global	65	14.5	4.4828	3.9452	0.06886	1
151	15	testSimRing_nAvg31.2_007_denoise_kymoWrap_0072-0039	Global	48.75	22.5	2.1667	1.9092	0.03332	1
152	16	testSimRing_nAvg31.2_007_denoise_kymoWrap_0108-0038	Global	455	-22	-20.6818	162.3499	2.8335	-1
153	17	testSimRing_nAvg31.2_007_denoise_kymoWrap_0097-0041	Global	520	21.25	24.4706	20.6299	0.3601	1
154	18	testSimRing_nAvg31.2_007_denoise_kymoWrap_0091-0041	Global	97.5	29.5	3.3051	2.9108	0.0508	1
155	19	testSimRing_nAvg31.2_007_denoise_kymoWrap_0111-0046	Global	-227.5	-15.5	14.6774	-167.2756	-2.9195	1
156	20	testSimRing_nAvg31.2_007_denoise_kymoWrap_0114-0053	Global	-292.5	-10.5	27.8571	-156.8014	-2.7367	1
157	21	testSimRing_nAvg31.2_007_denoise_kymoWrap_0100-0052	Global	0	-11.5	-0	180	3.1416	0
158	22	testSimRing_nAvg31.2_007_denoise_kymoWrap_0111-0059	Global	-16.25	-17.5	0.9286	-179.1815	-3.1273	1
159	23	testSimRing_nAvg31.2_007_denoise_kymoWrap_0078-0048	Global	568.75	-14	-40.625	147.9946	2.583	-1
160	24	testSimRing_nAvg31.2_007_denoise_kymoWrap_0090-0022	Global	-195	-23.5	8.2979	-172.725	-3.0146	1
161	25	testSimRing_nAvg31.2_007_denoise_kymoWrap_0113-0029	Global	682.5	12.5	54.6	40.0303	0.6987	1
162	26	testSimRing_nAvg31.2_007_denoise_kymoWrap_0070-0021	Global	601.25	14.25	42.193	32.9885	0.5758	1
163	27	testSimRing_nAvg31.2_007_denoise_kymoWrap_0085-0058	Global	715	-15.25	-46.8852	144.1967	2.5167	-1
164	28	testSimRing_nAvg31.2_007_denoise_kymoWrap_0081-0061	Global	-16.25	13	-1.25	-1.1017	-0.01923	-1
165	1	testSimRing_nAvg31.2_008_denoise_kymoWrap_0007-0029	Global	65	13.75	4.7273	4.1596	0.0726	1
166	2	testSimRing_nAvg31.2_008_denoise_kymoWrap_0010-0020	Global	1430	18.25	78.3562	50.3228	0.8783	1
167	3	testSimRing_nAvg31.2_008_denoise_kymoWrap_0043-0030	Global	1251.25	-12.25	-102.1429	122.4712	2.1375	-1
168	4	testSimRing_nAvg31.2_008_denoise_kymoWrap_0023-0036	Global	438.75	9.75	45	34.6952	0.6055	1
169	5	testSimRing_nAvg31.2_008_denoise_kymoWrap_0031-0039	Global	113.75	-8.25	-13.7879	168.0239	2.9326	-1
170	6	testSimRing_nAvg31.2_008_denoise_kymoWrap_0018-0041	Global	16.25	14	1.1607	1.023	0.01786	1
171	7	testSimRing_nAvg31.2_008_denoise_kymoWrap_0039-0050	Global	747.5	32.25	23.1783	19.6257	0.3425	1
172	8	testSimRing_nAvg31.2_008_denoise_kymoWrap_0059-0051	Global	1283.75	37.5	34.2333	27.7743	0.4848	1
173	9	testSimRing_nAvg31.2_008_denoise_kymoWrap_0066-0059	Global	16.25	21.5	0.7558	0.6662	0.01163	1
174	10	testSimRing_nAvg31.2_008_denoise_kymoWrap_0028-0058	Global	211.25	39.5	5.3481	4.7036	0.08209	1
175	11	testSimRing_nAvg31.2_008_denoise_kymoWrap_0032-0052	Global	633.75	-11.75	-53.9362	140.3145	2.449	-1
176	12	testSimRing_nAvg31.2_008_denoise_kymoWrap_0059-0038	Global	48.75	20.75	2.3494	2.07	0.03613	1
177	13	testSimRing_nAvg31.2_008_denoise_kymoWrap_0054-0036	Global	552.5	-9.75	-56.6667	138.9182	2.4246	-1
178	14	testSimRing_nAvg31.2_008_denoise_kymoWrap_0064-0028	Global	65	-27.75	-2.3423	177.9362	3.1056	-1
179	15	testSimRing_nAvg31.2_008_denoise_kymoWrap_0072-0024	Global	438.75	-19.5	-22.5	160.9065	2.8083	-1
180	16	testSimRing_nAvg31.2_008_denoise_kymoWrap_0081-0053	Global	812.5	26.25	30.9524	25.4633	0.4444	1
181	17	testSimRing_nAvg31.2_008_denoise_kymoWrap_0098-0056	Global	893.75	-37.25	-23.9933	159.7395	2.788	-1
182	18	testSimRing_nAvg31.2_008_denoise_kymoWrap_0099-0055	Global	-130	23.75	-5.4737	-4.8136	-0.08401	-1
183	19	testSimRing_nAvg31.2_008_denoise_kymoWrap_0101-0035	Global	828.75	13.25	62.5472	43.8983	0.7662	1
184	20	testSimRing_nAvg31.2_008_denoise_kymoWrap_0111-0047	Global	942.5	11.75	80.2128	50.9806	0.8898	1
185	21	testSimRing_nAvg31.2_008_denoise_kymoWrap_0095-0034	Global	260	-20.75	-12.5301	169.0889	2.9512	-1
186	22	testSimRing_nAvg31.2_008_denoise_kymoWrap_0106-0037	Global	-227.5	-6.75	33.7037	-152.5924	-2.6632	1
187	23	testSimRing_nAvg31.2_008_denoise_kymoWrap_0017-0056	Global	16.25	22	0.7386	0.6511	0.01136	1
188	1	testSimRing_nAvg31.2_009_denoise_kymoWrap_0028-0028	Global	151.6666	56.6667	2.6765	2.3579	0.04115	1
189	2	testSimRing_nAvg31.2_009_denoise_kymoWrap_0052-0034	Global	-281.6667	38.3333	-7.3478	-6.4495	-0.1126	-1
190	3	testSimRing_nAvg31.2_009_denoise_kymoWrap_0011-0041	Global	758.3334	22	34.4697	27.9371	0.4876	1
191	4	testSimRing_nAvg31.2_009_denoise_kymoWrap_0010-0038	Global	195	-20	-9.75	171.4692	2.9927	-1
192	5	testSimRing_nAvg31.2_009_denoise_kymoWrap_0088-0028	Global	671.6667	-21.6667	-31	154.5025	2.6966	-1
193	6	testSimRing_nAvg31.2_009_denoise_kymoWrap_0109-0038	Global	433.3334	20.6667	20.9677	17.8787	0.312	1
194	7	testSimRing_nAvg31.2_009_denoise_kymoWrap_0109-0032	Global	43.3333	-19	-2.2807	177.9904	3.1065	-1
195	8	testSimRing_nAvg31.2_009_denoise_kymoWrap_0106-0038	Global	-86.6668	25	-3.4667	-3.0529	-0.05328	-1
196	9	testSimRing_nAvg31.2_009_denoise_kymoWrap_0077-0043	Global	-520	27.3333	-19.0244	-16.3139	-0.2847	-1
197	10	testSimRing_nAvg31.2_009_denoise_kymoWrap_0086-0041	Global	780	31.6667	24.6316	20.7541	0.3622	1
198	11	testSimRing_nAvg31.2_009_denoise_kymoWrap_0056-0029	Global	909.9999	20	45.5	34.992	0.6107	1
199	12	testSimRing_nAvg31.2_009_denoise_kymoWrap_0052-0022	Global	433.3333	-12.6667	-34.2105	152.2415	2.6571	-1
200	13	testSimRing_nAvg31.2_009_denoise_kymoWrap_0053-0053	Global	65	20.3333	3.1967	2.8156	0.04914	1
201	14	testSimRing_nAvg31.2_009_denoise_kymoWrap_0075-0055	Global	43.3334	18	2.4074	2.1211	0.03702	1
202	15	testSimRing_nAvg31.2_009_denoise_kymoWrap_0088-0051	Global	21.6668	-23.6667	-0.9155	179.1931	3.1275	-1
203	16	testSimRing_nAvg31.2_009_denoise_kymoWrap_0080-0015	Global	671.6666	-20	-33.5833	152.6761	2.6647	-1
204	17	testSimRing_nAvg31.2_009_denoise_kymoWrap_0069-0022	Global	-130	14	-9.2857	-8.1301	-0.1419	-1
205	18	testSimRing_nAvg31.2_009_denoise_kymoWrap_0111-0051	Global	-43.3332	19.6667	-2.2034	-1.9415	-0.03389	-1
206	19	testSimRing_nAvg31.2_009_denoise_kymoWrap_0110-0052	Global	390	-16.6667	-23.4	160.2011	2.796	-1
207	20	testSimRing_nAvg31.2_009_denoise_kymoWrap_0112-0058	Global	-21.6668	-14.3333	1.5116	-178.6678	-3.1183	1
208	21	testSimRing_nAvg31.2_009_denoise_kymoWrap_0008-0017	Global	65	-16.8333	-3.8614	176.6003	3.0823	-1
209	1	testSimRing_nAvg31.2_010_denoise_kymoWrap_0019-0045	Global	130	20	6.5	5.7106	0.09967	1
210	2	testSimRing_nAvg31.2_010_denoise_kymoWrap_0013-0048	Global	-390	21.3333	-18.2812	-15.7086	-0.2742	-1
211	3	testSimRing_nAvg31.2_010_denoise_kymoWrap_0015-0044	Global	173.3332	28.3333	6.1176	5.3767	0.09384	1
212	4	testSimRing_nAvg31.2_010_denoise_kymoWrap_0035-0048	Global	-238.3334	19.6667	-12.1186	-10.561	-0.1843	-1
213	5	testSimRing_nAvg31.2_010_denoise_kymoWrap_0055-0056	Global	823.3334	26	31.6667	25.9744	0.4533	1
214	6	testSimRing_nAvg31.2_010_denoise_kymoWrap_0052-0054	Global	-86.6666	18.3333	-4.7273	-4.1596	-0.0726	-1
215	7	testSimRing_nAvg31.2_010_denoise_kymoWrap_0086-0059	Global	845	20.3333	41.5574	32.5926	0.5688	1
216	8	testSimRing_nAvg31.2_010_denoise_kymoWrap_0075-0053	Global	-21.6668	20	-1.0833	-0.9548	-0.01667	-1
217	9	testSimRing_nAvg31.2_010_denoise_kymoWrap_0104-0049	Global	780	-28.3333	-27.5294	157.0459	2.741	-1
218	10	testSimRing_nAvg31.2_010_denoise_kymoWrap_0107-0052	Global	0	-20.6667	-0	180	3.1416	0
219	11	testSimRing_nAvg31.2_010_denoise_kymoWrap_0089-0047	Global	238.3334	22.6667	10.5147	9.1888	0.1604	1
220	12	testSimRing_nAvg31.2_010_denoise_kymoWrap_0112-0029	Global	823.3333	-15.3333	-53.6957	140.4403	2.4511	-1
221	13	testSimRing_nAvg31.2_010_denoise_kymoWrap_0092-0037	Global	-520	28.6667	-18.1395	-15.5928	-0.2721	-1
222	14	testSimRing_nAvg31.2_010_denoise_kymoWrap_0099-0037	Global	-43.3334	-38	1.1404	-178.9949	-3.1241	1
223	15	testSimRing_nAvg31.2_010_denoise_kymoWrap_0055-0036	Global	-801.6666	41.3333	-19.3952	-16.6144	-0.29	-1
224	16	testSimRing_nAvg31.2_010_denoise_kymoWrap_0063-0034	Global	216.6666	22	9.8485	8.6156	0.1504	1
225	17	testSimRing_nAvg31.2_010_denoise_kymoWrap_0057-0043	Global	43.3334	-21.3333	-2.0313	178.2101	3.1104	-1
226	18	testSimRing_nAvg31.2_010_denoise_kymoWrap_0014-0037	Global	108.3334	15.3333	7.0652	6.2035	0.1083	1
227	19	testSimRing_nAvg31.2_010_denoise_kymoWrap_0036-0060	Global	-130	17	-7.6471	-6.7098	-0.1171	-1
228	20	testSimRing_nAvg31.2_010_denoise_kymoWrap_0014-0061	Global	-108.3334	-23	4.7101	-175.8554	-3.0693	1
229	21	testSimRing_nAvg31.2_010_denoise_kymoWrap_0008-0056	Global	-21.6666	-15	1.4444	-178.727	-3.1194	1
230	1	testSimRing_nAvg31.2_011_denoise_kymoWrap_0019-0045	Global	-1040	38.75	-26.8387	-22.4359	-0.3916	-1
231	2	testSimRing_nAvg31.2_011_denoise_kymoWrap_0036-0047	Global	-633.75	26	-24.375	-20.556	-0.3588	-1
232	3	testSimRing_nAvg31.2_011_denoise_kymoWrap_0017-0027	Global	763.75	33.25	22.9699	19.4626	0.3397	1
233	4	testSimRing_nAvg31.2_011_denoise_kymoWrap_0015-0034	Global	97.5	-20.5	-4.7561	175.8151	3.0686	-1
234	5	testSimRing_nAvg31.2_011_denoise_kymoWrap_0014-0033	Global	-520	27.5	-18.9091	-16.2202	-0.2831	-1
235	6	testSimRing_nAvg31.2_011_denoise_kymoWrap_0011-0025	Global	780	-21	-37.1429	150.2551	2.6224	-1
236	7	testSimRing_nAvg31.2_011_denoise_kymoWrap_0005-0027	Global	715	7	102.1429	57.5288	1.0041	1
237	8	testSimRing_nAvg31.2_011_denoise_kymoWrap_0008-0041	Global	422.5	10.5	40.2381	31.7595	0.5543	1
238	9	testSimRing_nAvg31.2_011_denoise_kymoWrap_0054-0033	Global	357.5	-9.25	-38.6486	149.2645	2.6052	-1
239	10	testSimRing_nAvg31.2_011_denoise_kymoWrap_0045-0034	Global	390	19.25	20.2597	17.3116	0.3021	1
240	11	testSimRing_nAvg31.2_011_denoise_kymoWrap_0043-0020	Global	406.25	16	25.3906	21.3369	0.3724	1
241	12	testSimRing_nAvg31.2_011_denoise_kymoWrap_0077-0019	Global	-503.75	23.5	-21.4362	-18.2519	-0.3186	-1
242	13	testSimRing_nAvg31.2_011_denoise_kymoWrap_0087-0024	Global	243.75	12.25	19.898	17.0205	0.2971	1
243	14	testSimRing_nAvg31.2_011_denoise_kymoWrap_0088-0030	Global	-1056.25	40.75	-25.9202	-21.7408	-0.3794	-1
244	15	testSimRing_nAvg31.2_011_denoise_kymoWrap_0065-0029	Global	373.75	8.5	43.9706	34.0772	0.5948	1
245	16	testSimRing_nAvg31.2_011_denoise_kymoWrap_0098-0032	Global	-1218.75	42	-29.0179	-24.0573	-0.4199	-1
246	17	testSimRing_nAvg31.2_011_denoise_kymoWrap_0093-0047	Global	1413.75	18.5	76.4189	49.6164	0.866	1
247	18	testSimRing_nAvg31.2_011_denoise_kymoWrap_0109-0052	Global	81.25	-16	-5.0781	175.5328	3.0636	-1
248	19	testSimRing_nAvg31.2_011_denoise_kymoWrap_0114-0039	Global	520	-9.5	-54.7368	139.8991	2.4417	-1
249	20	testSimRing_nAvg31.2_011_denoise_kymoWrap_0107-0045	Global	-81.25	15	-5.4167	-4.7636	-0.08314	-1
250	21	testSimRing_nAvg31.2_011_denoise_kymoWrap_0085-0049	Global	130	17.25	7.5362	6.6135	0.1154	1
251	22	testSimRing_nAvg31.2_011_denoise_kymoWrap_0068-0048	Global	16.25	18	0.9028	0.7957	0.01389	1
252	23	testSimRing_nAvg31.2_011_denoise_kymoWrap_0054-0047	Global	-325	11.25	-28.8889	-23.9625	-0.4182	-1
253	24	testSimRing_nAvg31.2_011_denoise_kymoWrap_0052-0054	Global	97.5	17.75	5.493	4.8304	0.08431	1
254	25	testSimRing_nAvg31.2_011_denoise_kymoWrap_0035-0056	Global	-617.5	24.5	-25.2041	-21.1941	-0.3699	-1
255	26	testSimRing_nAvg31.2_011_denoise_kymoWrap_0024-0015	Global	16.25	9.75	1.6667	1.4688	0.02564	1
256	27	testSimRing_nAvg31.2_011_denoise_kymoWrap_0112-0020	Global	113.75	13	8.75	7.6668	0.1338	1
257	1	testSimRing_nAvg31.2_012_denoise_kymoWrap_0009-0034	Global	563.3333	18	31.2963	25.71	0.4487	1
258	2	testSimRing_nAvg31.2_012_denoise_kymoWrap_0027-0032	Global	650.0001	46.6667	13.9286	12.0948	0.2111	1
259	3	testSimRing_nAvg31.2_012_denoise_kymoWrap_0036-0047	Global	-411.6666	30.6667	-13.4239	-11.6688	-0.2037	-1
260	4	testSimRing_nAvg31.2_012_denoise_kymoWrap_0056-0048	Global	-86.6668	87	-0.9962	-0.878	-0.01532	-1
261	5	testSimRing_nAvg31.2_012_denoise_kymoWrap_0025-0023	Global	931.6666	47	19.8227	16.9598	0.296	1
262	6	testSimRing_nAvg31.2_012_denoise_kymoWrap_0054-0026	Global	693.3333	-29	-23.908	159.8057	2.7891	-1
263	7	testSimRing_nAvg31.2_012_denoise_kymoWrap_0062-0039	Global	86.6666	48.3333	1.7931	1.5802	0.02758	1
264	8	testSimRing_nAvg31.2_012_denoise_kymoWrap_0073-0034	Global	-173.3332	35.6667	-4.8598	-4.2758	-0.07463	-1
265	9	testSimRing_nAvg31.2_012_denoise_kymoWrap_0087-0037	Global	1408.3333	53.6667	26.2422	21.9852	0.3837	1
266	10	testSimRing_nAvg31.2_012_denoise_kymoWrap_0111-0032	Global	953.3334	-16.6667	-57.2	138.6522	2.4199	-1
267	11	testSimRing_nAvg31.2_012_denoise_kymoWrap_0106-0029	Global	411.6667	24.6667	16.6892	14.4	0.2513	1
268	12	testSimRing_nAvg31.2_012_denoise_kymoWrap_0105-0042	Global	-108.3332	25.3333	-4.2763	-3.764	-0.06569	-1
269	13	testSimRing_nAvg31.2_012_denoise_kymoWrap_0092-0052	Global	65	29.3333	2.2159	1.9525	0.03408	1
270	14	testSimRing_nAvg31.2_012_denoise_kymoWrap_0094-0059	Global	0	34.6667	0	0	0	0
271	15	testSimRing_nAvg31.2_012_denoise_kymoWrap_0059-0018	Global	866.6666	25.3333	34.2105	27.7585	0.4845	1
272	16	testSimRing_nAvg31.2_012_denoise_kymoWrap_0035-0019	Global	-86.6667	22.6667	-3.8235	-3.3665	-0.05876	-1
273	17	testSimRing_nAvg31.2_012_denoise_kymoWrap_0017-0019	Global	-43.3333	12.6667	-3.421	-3.0128	-0.05258	-1
274	18	testSimRing_nAvg31.2_012_denoise_kymoWrap_0055-0046	Global	-65	-24.6667	2.6351	-177.6785	-3.1011	1
275	1	testSimRing_nAvg31.2_013_denoise_kymoWrap_0009-0056	Global	32.5	18	1.8056	1.5911	0.02777	1
276	2	testSimRing_nAvg31.2_013_denoise_kymoWrap_0033-0058	Global	585	24.5	23.8776	20.1707	0.352	1
277	3	testSimRing_nAvg31.2_013_denoise_kymoWrap_0043-0054	Global	113.75	-34.75	-3.2734	177.117	3.0913	-1
278	4	testSimRing_nAvg31.2_013_denoise_kymoWrap_0065-0055	Global	-97.5	-20.5	4.7561	-175.8151	-3.0686	1
279	5	testSimRing_nAvg31.2_013_denoise_kymoWrap_0067-0043	Global	-861.25	21.75	-39.5977	-31.3496	-0.5472	-1
280	6	testSimRing_nAvg31.2_013_denoise_kymoWrap_0080-0045	Global	1072.5	20.5	52.3171	38.8298	0.6777	1
281	7	testSimRing_nAvg31.2_013_denoise_kymoWrap_0070-0066	Global	1283.75	33	38.9015	30.8999	0.5393	1
282	8	testSimRing_nAvg31.2_013_denoise_kymoWrap_0069-0026	Global	-130	21.5	-6.0465	-5.3145	-0.09276	-1
283	9	testSimRing_nAvg31.2_013_denoise_kymoWrap_0068-0032	Global	-568.75	19.5	-29.1667	-24.1666	-0.4218	-1
284	10	testSimRing_nAvg31.2_013_denoise_kymoWrap_0082-0035	Global	1023.75	-10.5	-97.5	123.6901	2.1588	-1
285	11	testSimRing_nAvg31.2_013_denoise_kymoWrap_0089-0044	Global	48.75	-17.75	-2.7465	177.5805	3.0994	-1
286	12	testSimRing_nAvg31.2_013_denoise_kymoWrap_0098-0036	Global	1348.75	-39	-34.5833	151.9847	2.6526	-1
287	13	testSimRing_nAvg31.2_013_denoise_kymoWrap_0098-0044	Global	617.5	-24.25	-25.4639	158.6071	2.7682	-1
288	14	testSimRing_nAvg31.2_013_denoise_kymoWrap_0114-0037	Global	471.25	-8.75	-53.8571	140.3558	2.4497	-1
289	15	testSimRing_nAvg31.2_013_denoise_kymoWrap_0110-0025	Global	-48.75	-17.25	2.8261	-177.5104	-3.0981	1
290	16	testSimRing_nAvg31.2_013_denoise_kymoWrap_0098-0028	Global	650	-11.5	-56.5217	138.9909	2.4258	-1
291	17	testSimRing_nAvg31.2_013_denoise_kymoWrap_0112-0013	Global	32.5	15.25	2.1311	1.8779	0.03278	1
292	18	testSimRing_nAvg31.2_013_denoise_kymoWrap_0101-0018	Global	390	-12.25	-31.8367	153.9046	2.6861	-1
293	19	testSimRing_nAvg31.2_013_denoise_kymoWrap_0087-0017	Global	682.5	-15.25	-44.7541	145.4516	2.5386	-1
294	20	testSimRing_nAvg31.2_013_denoise_kymoWrap_0046-0032	Global	32.5	-21.75	-1.4943	178.6831	3.1186	-1
295	21	testSimRing_nAvg31.2_013_denoise_kymoWrap_0030-0030	Global	-16.25	11.25	-1.4444	-1.273	-0.02222	-1
296	22	testSimRing_nAvg31.2_013_denoise_kymoWrap_0041-0027	Global	0	12.75	0	0	0	0
297	23	testSimRing_nAvg31.2_013_denoise_kymoWrap_0039-0015	Global	536.25	-10.25	-52.3171	141.1702	2.4639	-1
298	24	testSimRing_nAvg31.2_013_denoise_kymoWrap_0030-0021	Global	325	-13.5	-24.0741	159.6769	2.7869	-1
299	25	testSimRing_nAvg31.2_013_denoise_kymoWrap_0023-0020	Global	178.75	10.25	17.439	15.0184	0.2621	1
300	26	testSimRing_nAvg31.2_013_denoise_kymoWrap_0024-0040	Global	-828.75	16.25	-51	-38.1183	-0.6653	-1
301	27	testSimRing_nAvg31.2_013_denoise_kymoWrap_0010-0040	Global	568.75	-21.25	-26.7647	157.6199	2.751	-1
302	28	testSimRing_nAvg31.2_013_denoise_kymoWrap_0006-0028	Global	503.75	9.75	51.6667	38.4802	0.6716	1
303	29	testSimRing_nAvg31.2_013_denoise_kymoWrap_0008-0036	Global	-292.5	11.75	-24.8936	-20.9558	-0.3657	-1
304	30	testSimRing_nAvg31.2_013_denoise_kymoWrap_0007-0030	Global	32.5	11.5	2.8261	2.4896	0.04345	1
305	1	testSimRing_nAvg31.2_014_denoise_kymoWrap_0018-0036	Global	975.0001	-16	-60.9375	136.8476	2.3884	-1
306	2	testSimRing_nAvg31.2_014_denoise_kymoWrap_0007-0043	Global	54.1668	-12.3333	-4.3919	176.1345	3.0741	-1
307	3	testSimRing_nAvg31.2_014_denoise_kymoWrap_0011-0057	Global	-108.3334	22.3333	-4.8507	-4.2679	-0.07449	-1
308	4	testSimRing_nAvg31.2_014_denoise_kymoWrap_0009-0024	Global	725.8334	6.6667	108.875	59.1622	1.0326	1
309	5	testSimRing_nAvg31.2_014_denoise_kymoWrap_0011-0024	Global	520	-12	-43.3333	146.3099	2.5536	-1
310	6	testSimRing_nAvg31.2_014_denoise_kymoWrap_0010-0029	Global	43.3333	17.8333	2.4299	2.1409	0.03737	1
311	7	testSimRing_nAvg31.2_014_denoise_kymoWrap_0030-0029	Global	390.0001	8	48.75	36.8699	0.6435	1
312	8	testSimRing_nAvg31.2_014_denoise_kymoWrap_0023-0025	Global	-43.3333	-10.1667	4.2623	-176.2483	-3.0761	1
313	9	testSimRing_nAvg31.2_014_denoise_kymoWrap_0043-0033	Global	292.5001	18.5	15.8108	13.6713	0.2386	1
314	10	testSimRing_nAvg31.2_014_denoise_kymoWrap_0059-0033	Global	86.6666	14.6667	5.9091	5.1944	0.09066	1
315	11	testSimRing_nAvg31.2_014_denoise_kymoWrap_0053-0043	Global	-140.8334	24.1667	-5.8276	-5.1232	-0.08942	-1
316	12	testSimRing_nAvg31.2_014_denoise_kymoWrap_0067-0037	Global	444.1668	-17.3333	-25.625	158.4841	2.7661	-1
317	13	testSimRing_nAvg31.2_014_denoise_kymoWrap_0077-0042	Global	-184.1666	17.5	-10.5238	-9.1967	-0.1605	-1
318	14	testSimRing_nAvg31.2_014_denoise_kymoWrap_0089-0048	Global	-530.8332	21	-25.2778	-21.2505	-0.3709	-1
319	15	testSimRing_nAvg31.2_014_denoise_kymoWrap_0090-0056	Global	585	25	23.4	19.7989	0.3456	1
320	16	testSimRing_nAvg31.2_014_denoise_kymoWrap_0065-0055	Global	-476.6666	13	-36.6666	-29.4274	-0.5136	-1
321	17	testSimRing_nAvg31.2_014_denoise_kymoWrap_0064-0057	Global	216.6666	23.6667	9.1549	8.0171	0.1399	1
322	18	testSimRing_nAvg31.2_014_denoise_kymoWrap_0063-0061	Global	541.6666	10.3333	52.4194	38.8845	0.6787	1
323	19	testSimRing_nAvg31.2_014_denoise_kymoWrap_0062-0058	Global	205.8334	32.1667	6.399	5.6224	0.09813	1
324	20	testSimRing_nAvg31.2_014_denoise_kymoWrap_0099-0027	Global	877.4999	-31.1667	-28.1551	156.5799	2.7328	-1
325	21	testSimRing_nAvg31.2_014_denoise_kymoWrap_0101-0047	Global	400.8334	26.5	15.1258	13.0998	0.2286	1
326	22	testSimRing_nAvg31.2_014_denoise_kymoWrap_0111-0047	Global	476.6668	17.8333	26.729	22.3532	0.3901	1
327	23	testSimRing_nAvg31.2_014_denoise_kymoWrap_0110-0036	Global	812.4999	16	50.7812	37.9987	0.6632	1
328	24	testSimRing_nAvg31.2_014_denoise_kymoWrap_0090-0037	Global	32.5	12.8333	2.5325	2.2312	0.03894	1
329	25	testSimRing_nAvg31.2_014_denoise_kymoWrap_0110-0028	Global	65	-17.3333	-3.75	176.6981	3.084	-1
330	1	testSimRing_nAvg31.2_015_denoise_kymoWrap_0045-0052	Global	1430	23.5	60.8511	43.1118	0.7524	1
331	2	testSimRing_nAvg31.2_015_denoise_kymoWrap_0032-0047	Global	-65	26	-2.5	-2.2026	-0.03844	-1
332	3	testSimRing_nAvg31.2_015_denoise_kymoWrap_0051-0046	Global	113.75	-14	-8.125	172.875	3.0172	-1
333	4	testSimRing_nAvg31.2_015_denoise_kymoWrap_0029-0053	Global	682.5	20.25	33.7037	27.4076	0.4784	1
334	5	testSimRing_nAvg31.2_015_denoise_kymoWrap_0024-0054	Global	32.5	21.25	1.5294	1.3479	0.02353	1
335	6	testSimRing_nAvg31.2_015_denoise_kymoWrap_0018-0059	Global	406.25	15.5	26.2097	21.9606	0.3833	1
336	7	testSimRing_nAvg31.2_015_denoise_kymoWrap_0024-0064	Global	357.5	16.5	21.6667	18.4349	0.3218	1
337	8	testSimRing_nAvg31.2_015_denoise_kymoWrap_0024-0029	Global	552.5	16	34.5312	27.9795	0.4883	1
338	9	testSimRing_nAvg31.2_015_denoise_kymoWrap_0054-0039	Global	97.5	12.25	7.9592	6.9811	0.1218	1
339	10	testSimRing_nAvg31.2_015_denoise_kymoWrap_0068-0036	Global	487.5	-17.25	-28.2609	156.5014	2.7315	-1
340	11	testSimRing_nAvg31.2_015_denoise_kymoWrap_0071-0043	Global	211.25	16.5	12.803	11.1429	0.1945	1
341	12	testSimRing_nAvg31.2_015_denoise_kymoWrap_0070-0040	Global	438.75	-17.25	-25.4348	158.6294	2.7686	-1
342	13	testSimRing_nAvg31.2_015_denoise_kymoWrap_0084-0033	Global	487.5	18	27.0833	22.6199	0.3948	1
343	14	testSimRing_nAvg31.2_015_denoise_kymoWrap_0086-0035	Global	48.75	-16	-3.0469	177.3162	3.0948	-1
344	15	testSimRing_nAvg31.2_015_denoise_kymoWrap_0108-0066	Global	-780	20.25	-38.5185	-30.6507	-0.535	-1
345	16	testSimRing_nAvg31.2_015_denoise_kymoWrap_0105-0043	Global	731.25	27	27.0833	22.6199	0.3948	1
346	17	testSimRing_nAvg31.2_015_denoise_kymoWrap_0103-0056	Global	682.5	28.5	23.9474	20.2249	0.353	1
347	18	testSimRing_nAvg31.2_015_denoise_kymoWrap_0090-0059	Global	-633.75	27.75	-22.8378	-19.359	-0.3379	-1
348	19	testSimRing_nAvg31.2_015_denoise_kymoWrap_0084-0054	Global	16.25	24.5	0.6633	0.5846	0.0102	1
349	20	testSimRing_nAvg31.2_015_denoise_kymoWrap_0079-0055	Global	1202.5	-15	-80.1667	129.0355	2.2521	-1
350	21	testSimRing_nAvg31.2_015_denoise_kymoWrap_0062-0063	Global	146.25	6	24.375	20.556	0.3588	1
351	22	testSimRing_nAvg31.2_015_denoise_kymoWrap_0064-0056	Global	97.5	-11	-8.8636	172.2348	3.0061	-1
352	23	testSimRing_nAvg31.2_015_denoise_kymoWrap_0056-0053	Global	113.75	-11	-10.3409	170.9605	2.9838	-1
353	24	testSimRing_nAvg31.2_015_denoise_kymoWrap_0046-0060	Global	341.25	16	21.3281	18.166	0.3171	1
354	25	testSimRing_nAvg31.2_015_denoise_kymoWrap_0008-0053	Global	16.25	16.25	1	0.8814	0.01538	1
355	26	testSimRing_nAvg31.2_015_denoise_kymoWrap_0024-0070	Global	552.5	18.25	30.274	24.9739	0.4359	1
356	27	testSimRing_nAvg31.2_015_denoise_kymoWrap_0107-0043	Global	617.5	-23.5	-26.2766	157.9887	2.7574	-1
357	28	testSimRing_nAvg31.2_015_denoise_kymoWrap_0092-0048	Global	373.75	21.5	17.3837	14.9729	0.2613	1
358	1	testSimRing_nAvg31.2_016_denoise_kymoWrap_0037-0029	Global	-97.5	55.75	-1.7489	-1.5412	-0.0269	-1
359	2	testSimRing_nAvg31.2_016_denoise_kymoWrap_0059-0027	Global	0	14.5	0	0	0	0
360	3	testSimRing_nAvg31.2_016_denoise_kymoWrap_0058-0036	Global	-1105	31.75	-34.8031	-28.1661	-0.4916	-1
361	4	testSimRing_nAvg31.2_016_denoise_kymoWrap_0062-0038	Global	195	14.5	13.4483	11.6894	0.204	1
362	5	testSimRing_nAvg31.2_016_denoise_kymoWrap_0072-0050	Global	845	8.75	96.5714	56.0564	0.9784	1
363	6	testSimRing_nAvg31.2_016_denoise_kymoWrap_0060-0049	Global	536.25	12.5	42.9	33.4248	0.5834	1
364	7	testSimRing_nAvg31.2_016_denoise_kymoWrap_0074-0063	Global	-1397.5	-19	73.5526	-131.4677	-2.2945	1
365	8	testSimRing_nAvg31.2_016_denoise_kymoWrap_0059-0056	Global	633.75	-20	-31.6875	154.0108	2.688	-1
366	9	testSimRing_nAvg31.2_016_denoise_kymoWrap_0067-0052	Global	487.5	36.25	13.4483	11.6894	0.204	1
367	10	testSimRing_nAvg31.2_016_denoise_kymoWrap_0029-0043	Global	1576.25	33.25	47.406	36.1041	0.6301	1
368	11	testSimRing_nAvg31.2_016_denoise_kymoWrap_0022-0048	Global	178.75	26.5	6.7453	5.9246	0.1034	1
369	12	testSimRing_nAvg31.2_016_denoise_kymoWrap_0028-0054	Global	861.25	-21.25	-40.5294	148.0552	2.5841	-1
370	13	testSimRing_nAvg31.2_016_denoise_kymoWrap_0025-0056	Global	308.75	17.25	17.8986	15.3955	0.2687	1
371	14	testSimRing_nAvg31.2_016_denoise_kymoWrap_0038-0055	Global	-828.75	23.25	-35.6452	-28.7398	-0.5016	-1
372	15	testSimRing_nAvg31.2_016_denoise_kymoWrap_0012-0052	Global	16.25	22.75	0.7143	0.6296	0.01099	1
373	16	testSimRing_nAvg31.2_016_denoise_kymoWrap_0009-0022	Global	-32.5	13.5	-2.4074	-2.1211	-0.03702	-1
374	17	testSimRing_nAvg31.2_016_denoise_kymoWrap_0002-0022	Global	357.5	-5	-71.5	132.2737	2.3086	-1
375	18	testSimRing_nAvg31.2_016_denoise_kymoWrap_0007-0031	Global	357.5	13.5	26.4815	22.1663	0.3869	1
376	19	testSimRing_nAvg31.2_016_denoise_kymoWrap_0032-0034	Global	-292.5	9.5	-30.7895	-25.3462	-0.4424	-1
377	20	testSimRing_nAvg31.2_016_denoise_kymoWrap_0044-0026	Global	48.75	17	2.8676	2.5261	0.04409	1
378	21	testSimRing_nAvg31.2_016_denoise_kymoWrap_0082-0026	Global	65	-25.5	-2.549	177.7543	3.1024	-1
379	22	testSimRing_nAvg31.2_016_denoise_kymoWrap_0084-0040	Global	81.25	17.75	4.5775	4.0283	0.07031	1
380	23	testSimRing_nAvg31.2_016_denoise_kymoWrap_0095-0038	Global	-585	18.25	-32.0548	-26.2502	-0.4582	-1
381	24	testSimRing_nAvg31.2_016_denoise_kymoWrap_0110-0040	Global	-422.5	17.5	-24.1429	-20.3764	-0.3556	-1
382	25	testSimRing_nAvg31.2_016_denoise_kymoWrap_0101-0048	Global	-617.5	34.5	-17.8986	-15.3955	-0.2687	-1
383	26	testSimRing_nAvg31.2_016_denoise_kymoWrap_0109-0023	Global	438.75	19.5	22.5	19.0935	0.3332	1
384	27	testSimRing_nAvg31.2_016_denoise_kymoWrap_0102-0023	Global	-178.75	31.5	-5.6746	-4.9894	-0.08708	-1
385	1	testSimRing_nAvg31.2_017_denoise_kymoWrap_0034-0047	Global	958.75	40.25	23.8199	20.1258	0.3513	1
386	2	testSimRing_nAvg31.2_017_denoise_kymoWrap_0014-0047	Global	-438.75	27	-16.25	-14.0362	-0.245	-1
387	3	testSimRing_nAvg31.2_017_denoise_kymoWrap_0016-0060	Global	650	29.5	22.0339	18.7258	0.3268	1
388	4	testSimRing_nAvg31.2_017_denoise_kymoWrap_0041-0065	Global	16.25	33	0.4924	0.4341	0.007576	1
389	5	testSimRing_nAvg31.2_017_denoise_kymoWrap_0068-0043	Global	65	25.5	2.549	2.2457	0.0392	1
390	6	testSimRing_nAvg31.2_017_denoise_kymoWrap_0081-0052	Global	16.25	21.25	0.7647	0.674	0.01176	1
391	7	testSimRing_nAvg31.2_017_denoise_kymoWrap_0080-0055	Global	-227.5	11.75	-19.3617	-16.5873	-0.2895	-1
392	8	testSimRing_nAvg31.2_017_denoise_kymoWrap_0047-0050	Global	-16.25	-30.25	0.5372	-179.5265	-3.1333	1
393	9	testSimRing_nAvg31.2_017_denoise_kymoWrap_0042-0057	Global	-308.75	28.5	-10.8333	-9.4623	-0.1651	-1
394	10	testSimRing_nAvg31.2_017_denoise_kymoWrap_0077-0065	Global	-1413.75	85.75	-16.4869	-14.2326	-0.2484	-1
395	11	testSimRing_nAvg31.2_017_denoise_kymoWrap_0038-0070	Global	487.5	-13.5	-36.1111	150.9454	2.6345	-1
396	12	testSimRing_nAvg31.2_017_denoise_kymoWrap_0038-0039	Global	390	9.25	42.1622	32.9694	0.5754	1
397	13	testSimRing_nAvg31.2_017_denoise_kymoWrap_0028-0044	Global	2372.5	28.5	83.2456	52.0165	0.9079	1
398	14	testSimRing_nAvg31.2_017_denoise_kymoWrap_0013-0027	Global	-601.25	22.75	-26.4286	-22.1263	-0.3862	-1
399	15	testSimRing_nAvg31.2_017_denoise_kymoWrap_0009-0023	Global	178.75	14.25	12.5439	10.9228	0.1906	1
400	16	testSimRing_nAvg31.2_017_denoise_kymoWrap_0013-0030	Global	162.5	12.25	13.2653	11.5346	0.2013	1
401	17	testSimRing_nAvg31.2_017_denoise_kymoWrap_0098-0065	Global	65	16	4.0625	3.5763	0.06242	1
402	18	testSimRing_nAvg31.2_017_denoise_kymoWrap_0102-0067	Global	-601.25	36.25	-16.5862	-14.3148	-0.2498	-1
403	19	testSimRing_nAvg31.2_017_denoise_kymoWrap_0080-0075	Global	-406.25	21.5	-18.8953	-16.209	-0.2829	-1
404	20	testSimRing_nAvg31.2_017_denoise_kymoWrap_0106-0039	Global	32.5	30.5	1.0656	0.9392	0.01639	1
405	21	testSimRing_nAvg31.2_017_denoise_kymoWrap_0108-0039	Global	-471.25	25.5	-18.4804	-15.8712	-0.277	-1
406	22	testSimRing_nAvg31.2_017_denoise_kymoWrap_0103-0036	Global	48.75	14.5	3.3621	2.9609	0.05168	1
407	1	testSimRing_nAvg31.2_018_denoise_kymoWrap_0021-0047	Global	704.1668	41.5	16.9679	14.6302	0.2553	1
408	2	testSimRing_nAvg31.2_018_denoise_kymoWrap_0004-0038	Global	1050.8333	7.3333	143.2954	65.6006	1.1449	1
409	3	testSimRing_nAvg31.2_018_denoise_kymoWrap_0009-0035	Global	660.8334	-6.5	-101.6667	122.5926	2.1396	-1
410	4	testSimRing_nAvg31.2_018_denoise_kymoWrap_0010-0031	Global	1375.8334	20.1667	68.2231	46.3859	0.8096	1
411	5	testSimRing_nAvg31.2_018_denoise_kymoWrap_0018-0031	Global	10.8333	23.3333	0.4643	0.4092	0.007143	1
412	6	testSimRing_nAvg31.2_018_denoise_kymoWrap_0014-0022	Global	585	28.1667	20.7692	17.7201	0.3093	1
413	7	testSimRing_nAvg31.2_018_denoise_kymoWrap_0040-0034	Global	-411.6667	29.6667	-13.8764	-12.0508	-0.2103	-1
414	8	testSimRing_nAvg31.2_018_denoise_kymoWrap_0040-0028	Global	520	25.8333	20.129	17.2066	0.3003	1
415	9	testSimRing_nAvg31.2_018_denoise_kymoWrap_0053-0042	Global	758.3334	22.8333	33.2117	27.0647	0.4724	1
416	10	testSimRing_nAvg31.2_018_denoise_kymoWrap_0074-0052	Global	-357.5	-17.3333	20.625	-162.3954	-2.8343	1
417	11	testSimRing_nAvg31.2_018_denoise_kymoWrap_0073-0046	Global	-368.3334	21.6667	-17	-14.6568	-0.2558	-1
418	12	testSimRing_nAvg31.2_018_denoise_kymoWrap_0067-0040	Global	639.1668	-17.6667	-36.1793	150.8995	2.6337	-1
419	13	testSimRing_nAvg31.2_018_denoise_kymoWrap_0065-0020	Global	975.0001	31.3333	31.117	25.5815	0.4465	1
420	14	testSimRing_nAvg31.2_018_denoise_kymoWrap_0045-0019	Global	455	8.8333	51.5094	38.3952	0.6701	1
421	15	testSimRing_nAvg31.2_018_denoise_kymoWrap_0039-0019	Global	-10.8333	25	-0.4333	-0.382	-0.006667	-1
422	16	testSimRing_nAvg31.2_018_denoise_kymoWrap_0057-0016	Global	21.6666	-15.6667	-1.383	178.7811	3.1203	-1
423	17	testSimRing_nAvg31.2_018_denoise_kymoWrap_0078-0021	Global	325	-12	-27.0833	157.3801	2.7468	-1
424	18	testSimRing_nAvg31.2_018_denoise_kymoWrap_0081-0036	Global	779.9999	22.6667	34.4118	27.8973	0.4869	1
425	19	testSimRing_nAvg31.2_018_denoise_kymoWrap_0102-0033	Global	-205.8333	20.6667	-9.9597	-8.7114	-0.152	-1
426	20	testSimRing_nAvg31.2_018_denoise_kymoWrap_0111-0024	Global	216.6666	14.5	14.9425	12.9465	0.226	1
427	21	testSimRing_nAvg31.2_018_denoise_kymoWrap_0109-0016	Global	43.3333	23.6667	1.831	1.6135	0.02816	1
428	22	testSimRing_nAvg31.2_018_denoise_kymoWrap_0093-0028	Global	346.6667	-17.3333	-20	162.8973	2.8431	-1
429	23	testSimRing_nAvg31.2_018_denoise_kymoWrap_0112-0045	Global	379.1666	18.5	20.4955	17.5009	0.3054	1
430	24	testSimRing_nAvg31.2_018_denoise_kymoWrap_0097-0042	Global	162.5	11.1667	14.5522	12.6193	0.2202	1
431	1	testSimRing_nAvg31.2_019_denoise_kymoWrap_0012-0045	Global	498.3334	18.5	26.9369	22.5098	0.3929	1
432	2	testSimRing_nAvg31.2_019_denoise_kymoWrap_0020-0038	Global	-671.6666	26.1667	-25.6688	-21.5493	-0.3761	-1
433	3	testSimRing_nAvg31.2_019_denoise_kymoWrap_0028-0043	Global	-780	17	-45.8824	-35.2176	-0.6147	-1
434	4	testSimRing_nAvg31.2_019_denoise_kymoWrap_0050-0048	Global	1007.5	37.6667	26.7478	22.3674	0.3904	1
435	5	testSimRing_nAvg31.2_019_denoise_kymoWrap_0048-0048	Global	-140.8334	12	-11.7361	-10.2348	-0.1786	-1
436	6	testSimRing_nAvg31.2_019_denoise_kymoWrap_0050-0040	Global	780	32.1667	24.2487	20.4584	0.3571	1
437	7	testSimRing_nAvg31.2_019_denoise_kymoWrap_0055-0044	Global	563.3334	-14	-40.2381	148.2405	2.5873	-1
438	8	testSimRing_nAvg31.2_019_denoise_kymoWrap_0053-0020	Global	2166.6666	-29.6667	-73.0337	131.6691	2.2981	-1
439	9	testSimRing_nAvg31.2_019_denoise_kymoWrap_0038-0033	Global	10.8332	9.5	1.1403	1.0051	0.01754	1
440	10	testSimRing_nAvg31.2_019_denoise_kymoWrap_0032-0026	Global	43.3333	22	1.9697	1.7357	0.03029	1
441	11	testSimRing_nAvg31.2_019_denoise_kymoWrap_0010-0026	Global	0	18	0	0	0	0
442	12	testSimRing_nAvg31.2_019_denoise_kymoWrap_0004-0026	Global	-216.6667	8.1667	-26.5306	-22.2035	-0.3875	-1
443	13	testSimRing_nAvg31.2_019_denoise_kymoWrap_0015-0032	Global	21.6667	27.3333	0.7927	0.6987	0.01219	1
444	14	testSimRing_nAvg31.2_019_denoise_kymoWrap_0032-0020	Global	195	34.5	5.6522	4.9697	0.08674	1
445	15	testSimRing_nAvg31.2_019_denoise_kymoWrap_0026-0020	Global	21.6667	5.6667	3.8235	3.3665	0.05876	1
446	16	testSimRing_nAvg31.2_019_denoise_kymoWrap_0052-0030	Global	21.6667	11.6667	1.8571	1.6366	0.02856	1
447	17	testSimRing_nAvg31.2_019_denoise_kymoWrap_0065-0034	Global	487.5001	7.6667	63.587	44.3704	0.7744	1
448	18	testSimRing_nAvg31.2_019_denoise_kymoWrap_0075-0029	Global	260	27.3333	9.5122	8.3257	0.1453	1
449	19	testSimRing_nAvg31.2_019_denoise_kymoWrap_0099-0019	Global	-368.3333	39.8333	-9.2469	-8.0965	-0.1413	-1
450	20	testSimRing_nAvg31.2_019_denoise_kymoWrap_0082-0026	Global	942.5001	-21	-44.881	145.3758	2.5373	-1
451	21	testSimRing_nAvg31.2_019_denoise_kymoWrap_0075-0034	Global	476.6667	14.8333	32.1348	26.307	0.4591	1
452	22	testSimRing_nAvg31.2_019_denoise_kymoWrap_0083-0032	Global	-390.0001	-26.5	14.717	-167.2425	-2.9189	1
453	23	testSimRing_nAvg31.2_019_denoise_kymoWrap_0090-0047	Global	650	22.6667	28.6765	23.8059	0.4155	1
454	24	testSimRing_nAvg31.2_019_denoise_kymoWrap_0099-0044	Global	390	-14.8333	-26.2921	157.9769	2.7572	-1
455	25	testSimRing_nAvg31.2_019_denoise_kymoWrap_0096-0042	Global	455	9.1667	49.6364	37.3667	0.6522	1
456	26	testSimRing_nAvg31.2_019_denoise_kymoWrap_0084-0040	Global	292.5	11.6667	25.0714	21.0923	0.3681	1
457	27	testSimRing_nAvg31.2_019_denoise_kymoWrap_0110-0039	Global	1105	15.1667	72.8572	48.262	0.8423	1
458	28	testSimRing_nAvg31.2_019_denoise_kymoWrap_0111-0025	Global	476.6666	-14.6667	-32.5	153.4349	2.6779	-1
459	29	testSimRing_nAvg31.2_019_denoise_kymoWrap_0063-0050	Global	-173.3334	-30.5	5.6831	-175.0032	-3.0544	1
460	1	testSimRing_nAvg31.2_020_denoise_kymoWrap_0018-0009	Global	162.5	36.25	4.4828	3.9452	0.06886	1
461	2	testSimRing_nAvg31.2_020_denoise_kymoWrap_0013-0019	Global	357.5	11	32.5	26.5651	0.4636	1
462	3	testSimRing_nAvg31.2_020_denoise_kymoWrap_0012-0025	Global	861.25	23.5	36.6489	29.4156	0.5134	1
463	4	testSimRing_nAvg31.2_020_denoise_kymoWrap_0022-0026	Global	893.75	-41	-21.7988	161.4603	2.818	-1
464	5	testSimRing_nAvg31.2_020_denoise_kymoWrap_0015-0036	Global	48.75	14.5	3.3621	2.9609	0.05168	1
465	6	testSimRing_nAvg31.2_020_denoise_kymoWrap_0013-0037	Global	16.25	20.75	0.7831	0.6903	0.01205	1
466	7	testSimRing_nAvg31.2_020_denoise_kymoWrap_0030-0042	Global	-1007.5	20.75	-48.5542	-36.7593	-0.6416	-1
467	8	testSimRing_nAvg31.2_020_denoise_kymoWrap_0027-0018	Global	-65	-46.5	1.3978	-178.768	-3.1201	1
468	9	testSimRing_nAvg31.2_020_denoise_kymoWrap_0058-0013	Global	763.75	-18	-42.4306	146.8644	2.5633	-1
469	10	testSimRing_nAvg31.2_020_denoise_kymoWrap_0053-0010	Global	325	11	29.5455	24.444	0.4266	1
470	11	testSimRing_nAvg31.2_020_denoise_kymoWrap_0052-0011	Global	1121.25	32.75	34.2366	27.7766	0.4848	1
471	12	testSimRing_nAvg31.2_020_denoise_kymoWrap_0081-0013	Global	487.5	66.5	7.3308	6.4347	0.1123	1
472	13	testSimRing_nAvg31.2_020_denoise_kymoWrap_0110-0007	Global	-16.25	20.75	-0.7831	-0.6903	-0.01205	-1
473	14	testSimRing_nAvg31.2_020_denoise_kymoWrap_0102-0014	Global	325	25	13	11.3099	0.1974	1
474	15	testSimRing_nAvg31.2_020_denoise_kymoWrap_0085-0023	Global	422.5	-14.5	-29.1379	155.8545	2.7202	-1
475	16	testSimRing_nAvg31.2_020_denoise_kymoWrap_0085-0019	Global	-32.5	26.25	-1.2381	-1.0912	-0.01905	-1
476	17	testSimRing_nAvg31.2_020_denoise_kymoWrap_0093-0031	Global	-390	-30.75	12.6829	-168.9591	-2.9489	1
477	18	testSimRing_nAvg31.2_020_denoise_kymoWrap_0076-0037	Global	455	22.75	20	17.1027	0.2985	1
478	19	testSimRing_nAvg31.2_020_denoise_kymoWrap_0085-0036	Global	666.25	-9.25	-72.027	132.0643	2.305	-1
479	20	testSimRing_nAvg31.2_020_denoise_kymoWrap_0093-0037	Global	-32.5	-8	4.0625	-176.4237	-3.0792	1
480	21	testSimRing_nAvg31.2_020_denoise_kymoWrap_0115-0035	Global	325	-8.75	-37.1429	150.2551	2.6224	-1
481	22	testSimRing_nAvg31.2_020_denoise_kymoWrap_0047-0031	Global	406.25	-11.5	-35.3261	151.4769	2.6438	-1
482	23	testSimRing_nAvg31.2_020_denoise_kymoWrap_0027-0037	Global	-195	7.25	-26.8966	-22.4794	-0.3923	-1
483	24	testSimRing_nAvg31.2_020_denoise_kymoWrap_0057-0033	Global	48.75	11	4.4318	3.9005	0.06808	1
484	1	testSimRing_nAvg31.2_021_denoise_kymoWrap_0013-0046	Global	633.75	23.5	26.9681	22.5333	0.3933	1
485	2	testSimRing_nAvg31.2_021_denoise_kymoWrap_0021-0048	Global	48.75	25.5	1.9118	1.6847	0.0294	1
486	3	testSimRing_nAvg31.2_021_denoise_kymoWrap_0027-0054	Global	633.75	-19.5	-32.5	153.4349	2.6779	-1
487	4	testSimRing_nAvg31.2_021_denoise_kymoWrap_0013-0034	Global	325	27	12.037	10.4915	0.1831	1
488	5	testSimRing_nAvg31.2_021_denoise_kymoWrap_0047-0028	Global	910	-18.75	-48.5333	143.2525	2.5002	-1
489	6	testSimRing_nAvg31.2_021_denoise_kymoWrap_0012-0028	Global	16.25	15.5	1.0484	0.924	0.01613	1
490	7	testSimRing_nAvg31.2_021_denoise_kymoWrap_0024-0024	Global	877.5	-43	-20.407	162.5701	2.8374	-1
491	8	testSimRing_nAvg31.2_021_denoise_kymoWrap_0027-0025	Global	812.5	35.25	23.0496	19.525	0.3408	1
492	9	testSimRing_nAvg31.2_021_denoise_kymoWrap_0063-0036	Global	-812.5	34.75	-23.3813	-19.7843	-0.3453	-1
493	10	testSimRing_nAvg31.2_021_denoise_kymoWrap_0064-0031	Global	1105	25	44.2	34.2157	0.5972	1
494	11	testSimRing_nAvg31.2_021_denoise_kymoWrap_0059-0040	Global	-16.25	-14	1.1607	-178.977	-3.1237	1
495	12	testSimRing_nAvg31.2_021_denoise_kymoWrap_0059-0040	Global	357.5	19	18.8158	16.1443	0.2818	1
496	13	testSimRing_nAvg31.2_021_denoise_kymoWrap_0044-0021	Global	0	-16.25	-0	180	3.1416	0
497	14	testSimRing_nAvg31.2_021_denoise_kymoWrap_0060-0015	Global	812.5	21.75	37.3563	29.8865	0.5216	1
498	15	testSimRing_nAvg31.2_021_denoise_kymoWrap_0068-0019	Global	958.75	19	50.4605	37.8228	0.6601	1
499	16	testSimRing_nAvg31.2_021_denoise_kymoWrap_0087-0015	Global	65	30.75	2.1138	1.8626	0.03251	1
500	17	testSimRing_nAvg31.2_021_denoise_kymoWrap_0091-0023	Global	-81.25	27.25	-2.9817	-2.6264	-0.04584	-1
501	18	testSimRing_nAvg31.2_021_denoise_kymoWrap_0093-0026	Global	211.25	-18.25	-11.5753	169.9025	2.9654	-1
502	19	testSimRing_nAvg31.2_021_denoise_kymoWrap_0105-0036	Global	113.75	28.5	3.9912	3.5138	0.06133	1
503	20	testSimRing_nAvg31.2_021_denoise_kymoWrap_0102-0033	Global	568.75	-15.5	-36.6935	150.5546	2.6277	-1
504	21	testSimRing_nAvg31.2_021_denoise_kymoWrap_0114-0027	Global	357.5	-11.5	-31.087	154.44	2.6955	-1
505	22	testSimRing_nAvg31.2_021_denoise_kymoWrap_0115-0034	Global	-178.75	-7.75	23.0645	-160.4633	-2.8006	1
506	23	testSimRing_nAvg31.2_021_denoise_kymoWrap_0109-0017	Global	1202.5	15.25	78.8525	50.5004	0.8814	1
507	24	testSimRing_nAvg31.2_021_denoise_kymoWrap_0107-0010	Global	406.25	21.75	18.6782	16.0323	0.2798	1
508	25	testSimRing_nAvg31.2_021_denoise_kymoWrap_0009-0022	Global	633.75	-9.5	-66.7105	134.2559	2.3432	-1
509	1	testSimRing_nAvg31.2_022_denoise_kymoWrap_0014-0042	Global	130	27.25	4.7706	4.1977	0.07326	1
510	2	testSimRing_nAvg31.2_022_denoise_kymoWrap_0016-0054	Global	617.5	30.5	20.2459	17.3005	0.302	1
511	3	testSimRing_nAvg31.2_022_denoise_kymoWrap_0025-0059	Global	243.75	27.75	8.7838	7.6961	0.1343	1
512	4	testSimRing_nAvg31.2_022_denoise_kymoWrap_0025-0051	Global	0	24.75	0	0	0	0
513	5	testSimRing_nAvg31.2_022_denoise_kymoWrap_0037-0054	Global	65	-27.5	-2.3636	177.9174	3.1052	-1
514	6	testSimRing_nAvg31.2_022_denoise_kymoWrap_0032-0038	Global	682.5	20.5	33.2927	27.1213	0.4734	1
515	7	testSimRing_nAvg31.2_022_denoise_kymoWrap_0055-0017	Global	715	-33.75	-21.1852	161.9479	2.8265	-1
516	8	testSimRing_nAvg31.2_022_denoise_kymoWrap_0035-0029	Global	243.75	22.5	10.8333	9.4623	0.1651	1
517	9	testSimRing_nAvg31.2_022_denoise_kymoWrap_0031-0038	Global	292.5	23.5	12.4468	10.8403	0.1892	1
518	10	testSimRing_nAvg31.2_022_denoise_kymoWrap_0057-0041	Global	682.5	11.5	59.3478	42.3974	0.74	1
519	11	testSimRing_nAvg31.2_022_denoise_kymoWrap_0048-0045	Global	-357.5	-11.25	31.7778	-153.9465	-2.6869	1
520	12	testSimRing_nAvg31.2_022_denoise_kymoWrap_0061-0027	Global	48.75	12.5	3.9	3.4336	0.05993	1
521	13	testSimRing_nAvg31.2_022_denoise_kymoWrap_0064-0041	Global	0	-14.75	-0	180	3.1416	0
522	14	testSimRing_nAvg31.2_022_denoise_kymoWrap_0078-0036	Global	-48.75	-16.5	2.9545	-177.3974	-3.0962	1
523	15	testSimRing_nAvg31.2_022_denoise_kymoWrap_0075-0041	Global	-682.5	-10.5	65	-135	-2.3562	1
524	16	testSimRing_nAvg31.2_022_denoise_kymoWrap_0076-0051	Global	471.25	10.5	44.881	34.6242	0.6043	1
525	17	testSimRing_nAvg31.2_022_denoise_kymoWrap_0067-0057	Global	487.5	9.5	51.3158	38.2902	0.6683	1
526	18	testSimRing_nAvg31.2_022_denoise_kymoWrap_0043-0021	Global	32.5	14.75	2.2034	1.9415	0.03389	1
527	19	testSimRing_nAvg31.2_022_denoise_kymoWrap_0081-0015	Global	926.25	-29	-31.9397	153.8315	2.6849	-1
528	20	testSimRing_nAvg31.2_022_denoise_kymoWrap_0092-0018	Global	195	-12.75	-15.2941	166.7595	2.9105	-1
529	21	testSimRing_nAvg31.2_022_denoise_kymoWrap_0103-0035	Global	32.5	28	1.1607	1.023	0.01786	1
530	22	testSimRing_nAvg31.2_022_denoise_kymoWrap_0099-0029	Global	-16.25	-38.75	0.4194	-179.6304	-3.1351	1
531	23	testSimRing_nAvg31.2_022_denoise_kymoWrap_0107-0017	Global	130	16.75	7.7612	6.8091	0.1188	1
532	24	testSimRing_nAvg31.2_022_denoise_kymoWrap_0105-0021	Global	16.25	-30.75	-0.5285	179.5342	3.1335	-1
533	25	testSimRing_nAvg31.2_022_denoise_kymoWrap_0088-0021	Global	487.5	-18.75	-26	158.1986	2.7611	-1
534	26	testSimRing_nAvg31.2_022_denoise_kymoWrap_0061-0031	Global	97.5	13.25	7.3585	6.4588	0.1127	1
535	27	testSimRing_nAvg31.2_022_denoise_kymoWrap_0103-0042	Global	455	7.5	60.6667	43.0251	0.7509	1
536	28	testSimRing_nAvg31.2_022_denoise_kymoWrap_0092-0011	Global	-243.75	15.25	-15.9836	-13.815	-0.2411	-1
537	1	testSimRing_nAvg31.2_023_denoise_kymoWrap_0018-0045	Global	1365	35	39	30.9638	0.5404	1
538	2	testSimRing_nAvg31.2_023_denoise_kymoWrap_0011-0049	Global	-1072.5	14.5	-73.9655	-48.6914	-0.8498	-1
539	3	testSimRing_nAvg31.2_023_denoise_kymoWrap_0009-0056	Global	113.75	-19.25	-5.9091	174.8056	3.0509	-1
540	4	testSimRing_nAvg31.2_023_denoise_kymoWrap_0010-0043	Global	-32.5	20.75	-1.5663	-1.3804	-0.02409	-1
541	5	testSimRing_nAvg31.2_023_denoise_kymoWrap_0029-0031	Global	601.25	-23.25	-25.8602	158.3049	2.7629	-1
542	6	testSimRing_nAvg31.2_023_denoise_kymoWrap_0038-0037	Global	1105	21	52.619	38.991	0.6805	1
543	7	testSimRing_nAvg31.2_023_denoise_kymoWrap_0061-0028	Global	260	-20.25	-12.8395	168.8262	2.9466	-1
544	8	testSimRing_nAvg31.2_023_denoise_kymoWrap_0060-0030	Global	113.75	-20.75	-5.4819	175.1792	3.0575	-1
545	9	testSimRing_nAvg31.2_023_denoise_kymoWrap_0053-0018	Global	16.25	-17.5	-0.9286	179.1815	3.1273	-1
546	10	testSimRing_nAvg31.2_023_denoise_kymoWrap_0035-0038	Global	-455	13.75	-33.0909	-26.9802	-0.4709	-1
547	11	testSimRing_nAvg31.2_023_denoise_kymoWrap_0042-0041	Global	-438.75	23.25	-18.871	-16.1892	-0.2826	-1
548	12	testSimRing_nAvg31.2_023_denoise_kymoWrap_0061-0040	Global	455	11.25	40.4444	31.8908	0.5566	1
549	13	testSimRing_nAvg31.2_023_denoise_kymoWrap_0090-0038	Global	211.25	55.75	3.7892	3.3363	0.05823	1
550	14	testSimRing_nAvg31.2_023_denoise_kymoWrap_0075-0052	Global	438.75	25.25	17.3762	14.9667	0.2612	1
551	15	testSimRing_nAvg31.2_023_denoise_kymoWrap_0076-0022	Global	715	18.25	39.1781	31.079	0.5424	1
552	16	testSimRing_nAvg31.2_023_denoise_kymoWrap_0081-0032	Global	97.5	-16	-6.0938	174.6442	3.0481	-1
553	17	testSimRing_nAvg31.2_023_denoise_kymoWrap_0078-0024	Global	-65	15.25	-4.2623	-3.7517	-0.06548	-1
554	18	testSimRing_nAvg31.2_023_denoise_kymoWrap_0081-0021	Global	731.25	33	22.1591	18.8247	0.3286	1
555	19	testSimRing_nAvg31.2_023_denoise_kymoWrap_0085-0061	Global	-373.75	12	-31.1458	-25.6022	-0.4468	-1
556	20	testSimRing_nAvg31.2_023_denoise_kymoWrap_0103-0054	Global	227.5	14.25	15.9649	13.7995	0.2408	1
557	21	testSimRing_nAvg31.2_023_denoise_kymoWrap_0108-0054	Global	-503.75	22.25	-22.6404	-19.204	-0.3352	-1
558	22	testSimRing_nAvg31.2_023_denoise_kymoWrap_0114-0061	Global	16.25	-8.25	-1.9697	178.2643	3.1113	-1
559	1	testSimRing_nAvg31.2_024_denoise_kymoWrap_0019-0037	Global	-715	27	-26.4815	-22.1663	-0.3869	-1
560	2	testSimRing_nAvg31.2_024_denoise_kymoWrap_0037-0041	Global	81.25	-18.5	-4.3919	176.1345	3.0741	-1
561	3	testSimRing_nAvg31.2_024_denoise_kymoWrap_0040-0051	Global	520	-16	-32.5	153.4349	2.6779	-1
562	4	testSimRing_nAvg31.2_024_denoise_kymoWrap_0018-0051	Global	650	33.5	19.403	16.6208	0.2901	1
563	5	testSimRing_nAvg31.2_024_denoise_kymoWrap_0009-0051	Global	601.25	-11.75	-51.1702	141.789	2.4747	-1
564	6	testSimRing_nAvg31.2_024_denoise_kymoWrap_0025-0067	Global	747.5	31.25	23.92	20.2036	0.3526	1
565	7	testSimRing_nAvg31.2_024_denoise_kymoWrap_0060-0050	Global	130	48.75	2.6667	2.3493	0.041	1
566	8	testSimRing_nAvg31.2_024_denoise_kymoWrap_0056-0048	Global	1673.75	14	119.5536	61.4675	1.0728	1
567	9	testSimRing_nAvg31.2_024_denoise_kymoWrap_0053-0053	Global	1137.5	-36.75	-30.9524	154.5367	2.6972	-1
568	10	testSimRing_nAvg31.2_024_denoise_kymoWrap_0020-0057	Global	390	-14	-27.8571	156.8014	2.7367	-1
569	11	testSimRing_nAvg31.2_024_denoise_kymoWrap_0016-0066	Global	-32.5	16.75	-1.9403	-1.7098	-0.02984	-1
570	12	testSimRing_nAvg31.2_024_denoise_kymoWrap_0057-0069	Global	-32.5	60.75	-0.535	-0.4716	-0.00823	-1
571	13	testSimRing_nAvg31.2_024_denoise_kymoWrap_0075-0070	Global	845	13.25	63.7736	44.4543	0.7759	1
572	14	testSimRing_nAvg31.2_024_denoise_kymoWrap_0039-0066	Global	130	-16.5	-7.8788	173.0888	3.021	-1
573	15	testSimRing_nAvg31.2_024_denoise_kymoWrap_0024-0042	Global	276.25	20.75	13.3133	11.5752	0.202	1
574	16	testSimRing_nAvg31.2_024_denoise_kymoWrap_0099-0056	Global	32.5	20.75	1.5663	1.3804	0.02409	1
575	17	testSimRing_nAvg31.2_024_denoise_kymoWrap_0101-0064	Global	-16.25	-21	0.7738	-179.3179	-3.1297	1
576	18	testSimRing_nAvg31.2_024_denoise_kymoWrap_0117-0054	Global	0	-7.75	-0	180	3.1416	0
577	19	testSimRing_nAvg31.2_024_denoise_kymoWrap_0082-0041	Global	812.5	-21.5	-37.7907	149.8265	2.615	-1
578	20	testSimRing_nAvg31.2_024_denoise_kymoWrap_0091-0039	Global	-113.75	43.5	-2.6149	-2.3038	-0.04021	-1
579	21	testSimRing_nAvg31.2_024_denoise_kymoWrap_0102-0042	Global	-243.75	-32.5	7.5	-173.4181	-3.0267	1
580	22	testSimRing_nAvg31.2_024_denoise_kymoWrap_0094-0032	Global	-227.5	46.25	-4.9189	-4.3276	-0.07553	-1
581	23	testSimRing_nAvg31.2_024_denoise_kymoWrap_0092-0026	Global	292.5	7.25	40.3448	31.8274	0.5555	1
582	24	testSimRing_nAvg31.2_024_denoise_kymoWrap_0062-0059	Global	32.5	-12.5	-2.6	177.7094	3.1016	-1
583	25	testSimRing_nAvg31.2_024_denoise_kymoWrap_0050-0059	Global	227.5	12.75	17.8431	15.3501	0.2679	1
584	1	testSimRing_nAvg31.2_025_denoise_kymoWrap_0007-0039	Global	130	15.25	8.5246	7.4716	0.1304	1
585	2	testSimRing_nAvg31.2_025_denoise_kymoWrap_0016-0035	Global	260	-30	-8.6667	172.4054	3.009	-1
586	3	testSimRing_nAvg31.2_025_denoise_kymoWrap_0031-0038	Global	487.5	14.25	34.2105	27.7585	0.4845	1
587	4	testSimRing_nAvg31.2_025_denoise_kymoWrap_0024-0037	Global	162.5	-41.75	-3.8922	176.5732	3.0818	-1
588	5	testSimRing_nAvg31.2_025_denoise_kymoWrap_0025-0052	Global	-406.25	-45.75	8.8798	-172.2209	-3.0058	1
589	6	testSimRing_nAvg31.2_025_denoise_kymoWrap_0071-0034	Global	390	-44.25	-8.8136	172.2782	3.0068	-1
590	7	testSimRing_nAvg31.2_025_denoise_kymoWrap_0062-0032	Global	877.5	28.5	30.7895	25.3462	0.4424	1
591	8	testSimRing_nAvg31.2_025_denoise_kymoWrap_0070-0047	Global	666.25	12.25	54.3878	39.9204	0.6967	1
592	9	testSimRing_nAvg31.2_025_denoise_kymoWrap_0089-0043	Global	0	-37.75	-0	180	3.1416	0
593	10	testSimRing_nAvg31.2_025_denoise_kymoWrap_0073-0018	Global	812.5	-19.75	-41.1392	147.6698	2.5773	-1
594	11	testSimRing_nAvg31.2_025_denoise_kymoWrap_0072-0022	Global	357.5	-19.75	-18.1013	164.4385	2.87	-1
595	12	testSimRing_nAvg31.2_025_denoise_kymoWrap_0076-0025	Global	-16.25	-25.25	0.6436	-179.4327	-3.1317	1
596	13	testSimRing_nAvg31.2_025_denoise_kymoWrap_0107-0030	Global	487.5	-19.25	-25.3247	158.7136	2.7701	-1
597	14	testSimRing_nAvg31.2_025_denoise_kymoWrap_0105-0056	Global	1088.75	20	54.4375	39.9462	0.6972	1
598	15	testSimRing_nAvg31.2_025_denoise_kymoWrap_0109-0047	Global	503.75	-15.75	-31.9841	153.7999	2.6843	-1
599	16	testSimRing_nAvg31.2_025_denoise_kymoWrap_0033-0024	Global	-97.5	30.5	-3.1967	-2.8156	-0.04914	-1
600	17	testSimRing_nAvg31.2_025_denoise_kymoWrap_0036-0021	Global	16.25	24	0.6771	0.5968	0.01042	1
601	18	testSimRing_nAvg31.2_025_denoise_kymoWrap_0008-0023	Global	-32.5	14.25	-2.2807	-2.0096	-0.03507	-1
602	19	testSimRing_nAvg31.2_025_denoise_kymoWrap_0050-0021	Global	227.5	-11	-20.6818	162.3499	2.8335	-1
603	20	testSimRing_nAvg31.2_025_denoise_kymoWrap_0068-0051	Global	48.75	11.75	4.1489	3.6522	0.06374	1
604	21	testSimRing_nAvg31.2_025_denoise_kymoWrap_0016-0022	Global	292.5	-5.25	-55.7143	139.3987	2.433	-1
605	1	testSimRing_nAvg31.2_026_denoise_kymoWrap_0013-0053	Global	552.5	-22.75	-24.2857	159.513	2.784	-1
606	2	testSimRing_nAvg31.2_026_denoise_kymoWrap_0019-0056	Global	97.5	17.75	5.493	4.8304	0.08431	1
607	3	testSimRing_nAvg31.2_026_denoise_kymoWrap_0015-0029	Global	763.75	-17.25	-44.2754	145.7389	2.5436	-1
608	4	testSimRing_nAvg31.2_026_denoise_kymoWrap_0034-0043	Global	-65	30	-2.1667	-1.9092	-0.03332	-1
609	5	testSimRing_nAvg31.2_026_denoise_kymoWrap_0044-0039	Global	0	21	0	0	0	0
610	6	testSimRing_nAvg31.2_026_denoise_kymoWrap_0044-0030	Global	828.75	-13.25	-62.5472	136.1017	2.3754	-1
611	7	testSimRing_nAvg31.2_026_denoise_kymoWrap_0044-0025	Global	65	16.75	3.8806	3.4166	0.05963	1
612	8	testSimRing_nAvg31.2_026_denoise_kymoWrap_0055-0033	Global	731.25	17.25	42.3913	33.1113	0.5779	1
613	9	testSimRing_nAvg31.2_026_denoise_kymoWrap_0044-0051	Global	0	12	0	0	0	0
614	10	testSimRing_nAvg31.2_026_denoise_kymoWrap_0063-0049	Global	0	10.75	0	0	0	0
615	11	testSimRing_nAvg31.2_026_denoise_kymoWrap_0071-0045	Global	406.25	10.25	39.6341	31.373	0.5476	1
616	12	testSimRing_nAvg31.2_026_denoise_kymoWrap_0055-0052	Global	-16.25	8.25	-1.9697	-1.7357	-0.03029	-1
617	13	testSimRing_nAvg31.2_026_denoise_kymoWrap_0058-0059	Global	-325	15.25	-21.3115	-18.1527	-0.3168	-1
618	14	testSimRing_nAvg31.2_026_denoise_kymoWrap_0074-0059	Global	373.75	11.75	31.8085	26.0754	0.4551	1
619	15	testSimRing_nAvg31.2_026_denoise_kymoWrap_0088-0057	Global	763.75	-17	-44.9265	145.3487	2.5368	-1
620	16	testSimRing_nAvg31.2_026_denoise_kymoWrap_0082-0053	Global	390	14.75	26.4407	22.1355	0.3863	1
621	17	testSimRing_nAvg31.2_026_denoise_kymoWrap_0094-0060	Global	910	13.75	66.1818	45.5162	0.7944	1
622	18	testSimRing_nAvg31.2_026_denoise_kymoWrap_0089-0040	Global	-796.25	21.5	-37.0349	-29.6731	-0.5179	-1
623	19	testSimRing_nAvg31.2_026_denoise_kymoWrap_0098-0041	Global	-130	-12.25	10.6122	-170.7274	-2.9798	1
624	20	testSimRing_nAvg31.2_026_denoise_kymoWrap_0097-0048	Global	-715	-26.75	26.729	-157.6468	-2.7515	1
625	21	testSimRing_nAvg31.2_026_denoise_kymoWrap_0067-0037	Global	373.75	17.5	21.3571	18.189	0.3175	1
626	22	testSimRing_nAvg31.2_026_denoise_kymoWrap_0068-0029	Global	0	27	0	0	0	0
627	23	testSimRing_nAvg31.2_026_denoise_kymoWrap_0103-0034	Global	390	-10.75	-36.2791	150.8324	2.6325	-1
628	24	testSimRing_nAvg31.2_026_denoise_kymoWrap_0107-0058	Global	487.5	-12.5	-39	149.0362	2.6012	-1
629	25	testSimRing_nAvg31.2_026_denoise_kymoWrap_0114-0061	Global	520	-12.25	-42.449	146.853	2.5631	-1
630	26	testSimRing_nAvg31.2_026_denoise_kymoWrap_0112-0067	Global	-113.75	-12.75	8.9216	-172.1847	-3.0052	1
631	27	testSimRing_nAvg31.2_026_denoise_kymoWrap_0097-0066	Global	-48.75	-12.25	3.9796	-176.4965	-3.0804	1
632	1	testSimRing_nAvg31.2_027_denoise_kymoWrap_0051-0035	Global	476.6666	-23	-20.7246	162.3156	2.8329	-1
633	2	testSimRing_nAvg31.2_027_denoise_kymoWrap_0057-0035	Global	86.6666	-30.1667	-2.8729	177.4692	3.0974	-1
634	3	testSimRing_nAvg31.2_027_denoise_kymoWrap_0037-0044	Global	-1094.1666	-28.3333	38.6176	-149.2847	-2.6055	1
635	4	testSimRing_nAvg31.2_027_denoise_kymoWrap_0023-0037	Global	736.6668	-28.3333	-26	158.1986	2.7611	-1
636	5	testSimRing_nAvg31.2_027_denoise_kymoWrap_0011-0043	Global	390	20.6667	18.871	16.1892	0.2826	1
637	6	testSimRing_nAvg31.2_027_denoise_kymoWrap_0012-0032	Global	216.6666	12.6667	17.1053	14.7436	0.2573	1
638	7	testSimRing_nAvg31.2_027_denoise_kymoWrap_0016-0027	Global	97.5	27.6667	3.5241	3.1034	0.05416	1
639	8	testSimRing_nAvg31.2_027_denoise_kymoWrap_0023-0032	Global	519.9999	-13.5	-38.5185	149.3493	2.6066	-1
640	9	testSimRing_nAvg31.2_027_denoise_kymoWrap_0014-0051	Global	574.1666	14.8333	38.7079	30.774	0.5371	1
641	10	testSimRing_nAvg31.2_027_denoise_kymoWrap_0007-0043	Global	21.6666	11.3333	1.9118	1.6847	0.0294	1
642	11	testSimRing_nAvg31.2_027_denoise_kymoWrap_0038-0024	Global	368.3333	13.8333	26.6265	22.2759	0.3888	1
643	12	testSimRing_nAvg31.2_027_denoise_kymoWrap_0020-0019	Global	455	23.1667	19.6403	16.8126	0.2934	1
644	13	testSimRing_nAvg31.2_027_denoise_kymoWrap_0019-0019	Global	541.6666	-5.8333	-92.8571	124.992	2.1815	-1
645	14	testSimRing_nAvg31.2_027_denoise_kymoWrap_0005-0017	Global	140.8333	11	12.803	11.1429	0.1945	1
646	15	testSimRing_nAvg31.2_027_denoise_kymoWrap_0046-0024	Global	-281.6667	-27.8333	10.1198	-171.1507	-2.9871	1
647	16	testSimRing_nAvg31.2_027_denoise_kymoWrap_0084-0047	Global	541.6666	35.1667	15.4028	13.3313	0.2327	1
648	17	testSimRing_nAvg31.2_027_denoise_kymoWrap_0095-0050	Global	487.5	-18.6667	-26.1161	158.1104	2.7595	-1
649	18	testSimRing_nAvg31.2_027_denoise_kymoWrap_0062-0050	Global	21.6666	20.6667	1.0484	0.924	0.01613	1
650	19	testSimRing_nAvg31.2_027_denoise_kymoWrap_0067-0052	Global	736.6666	25.5	28.8889	23.9625	0.4182	1
651	20	testSimRing_nAvg31.2_027_denoise_kymoWrap_0110-0077	Global	-10.8332	19.6667	-0.5508	-0.4855	-0.008474	-1
652	21	testSimRing_nAvg31.2_027_denoise_kymoWrap_0109-0073	Global	574.1668	22.3333	25.709	21.5799	0.3766	1
653	22	testSimRing_nAvg31.2_027_denoise_kymoWrap_0103-0067	Global	1029.1666	-16.6667	-61.75	136.4688	2.3818	-1
654	23	testSimRing_nAvg31.2_027_denoise_kymoWrap_0092-0077	Global	-140.8332	8.1667	-17.2449	-14.8586	-0.2593	-1
655	24	testSimRing_nAvg31.2_027_denoise_kymoWrap_0083-0062	Global	-292.5	10	-29.25	-24.2277	-0.4229	-1
656	25	testSimRing_nAvg31.2_027_denoise_kymoWrap_0088-0066	Global	682.5002	-12.1667	-56.0959	139.2053	2.4296	-1
657	26	testSimRing_nAvg31.2_027_denoise_kymoWrap_0086-0061	Global	86.6666	13.3333	6.5	5.7106	0.09967	1
658	27	testSimRing_nAvg31.2_027_denoise_kymoWrap_0113-0057	Global	75.8334	13.6667	5.5488	4.8793	0.08516	1
659	28	testSimRing_nAvg31.2_027_denoise_kymoWrap_0106-0055	Global	411.6666	8.1667	50.4082	37.7939	0.6596	1
660	29	testSimRing_nAvg31.2_027_denoise_kymoWrap_0031-0037	Global	10.8334	26.1667	0.414	0.3649	0.006369	1
661	1	testSimRing_nAvg31.2_028_denoise_kymoWrap_0008-0033	Global	-303.3333	10.5	-28.8889	-23.9625	-0.4182	-1
662	2	testSimRing_nAvg31.2_028_denoise_kymoWrap_0004-0035	Global	-10.8334	8.8333	-1.2264	-1.0809	-0.01887	-1
663	3	testSimRing_nAvg31.2_028_denoise_kymoWrap_0013-0038	Global	314.1668	9.1667	34.2727	27.8015	0.4852	1
664	4	testSimRing_nAvg31.2_028_denoise_kymoWrap_0008-0048	Global	-216.6668	13.5	-16.0494	-13.8697	-0.2421	-1
665	5	testSimRing_nAvg31.2_028_denoise_kymoWrap_0016-0051	Global	-1018.3332	26.3333	-38.6709	-30.75	-0.5367	-1
666	6	testSimRing_nAvg31.2_028_denoise_kymoWrap_0034-0043	Global	-108.3334	19.3333	-5.6035	-4.9271	-0.08599	-1
667	7	testSimRing_nAvg31.2_028_denoise_kymoWrap_0024-0029	Global	-325	25.1667	-12.9139	-11.2369	-0.1961	-1
668	8	testSimRing_nAvg31.2_028_denoise_kymoWrap_0048-0031	Global	-65	15.5	-4.1935	-3.6914	-0.06443	-1
669	9	testSimRing_nAvg31.2_028_denoise_kymoWrap_0063-0032	Global	238.3334	13.1667	18.1013	15.5615	0.2716	1
670	10	testSimRing_nAvg31.2_028_denoise_kymoWrap_0051-0022	Global	119.1666	15.6667	7.6064	6.6745	0.1165	1
671	11	testSimRing_nAvg31.2_028_denoise_kymoWrap_0050-0029	Global	617.5	-8	-77.1875	130.1009	2.2707	-1
672	12	testSimRing_nAvg31.2_028_denoise_kymoWrap_0079-0034	Global	-43.3334	19.6667	-2.2034	-1.9415	-0.03389	-1
673	13	testSimRing_nAvg31.2_028_denoise_kymoWrap_0099-0039	Global	595.8334	15.6667	38.0319	30.3322	0.5294	1
674	14	testSimRing_nAvg31.2_028_denoise_kymoWrap_0104-0049	Global	476.6666	-4.8333	-98.6206	123.3885	2.1535	-1
675	15	testSimRing_nAvg31.2_028_denoise_kymoWrap_0089-0054	Global	-303.3334	27	-11.2346	-9.8061	-0.1711	-1
676	16	testSimRing_nAvg31.2_028_denoise_kymoWrap_0051-0055	Global	-75.8334	42.6667	-1.7773	-1.5663	-0.02734	-1
677	17	testSimRing_nAvg31.2_028_denoise_kymoWrap_0047-0023	Global	-21.6666	13.8333	-1.5663	-1.3803	-0.02409	-1
678	18	testSimRing_nAvg31.2_028_denoise_kymoWrap_0107-0037	Global	21.6666	-17.8333	-1.2149	178.9292	3.1229	-1
679	19	testSimRing_nAvg31.2_028_denoise_kymoWrap_0100-0028	Global	-227.5	10	-22.75	-19.29	-0.3367	-1
680	20	testSimRing_nAvg31.2_028_denoise_kymoWrap_0105-0025	Global	-43.3333	13	-3.3333	-2.9357	-0.05124	-1
681	21	testSimRing_nAvg31.2_028_denoise_kymoWrap_0111-0024	Global	270.8333	-15.3333	-17.663	164.7976	2.8763	-1
682	22	testSimRing_nAvg31.2_028_denoise_kymoWrap_0104-0054	Global	43.3332	25.1667	1.7218	1.5174	0.02648	1
683	23	testSimRing_nAvg31.2_028_denoise_kymoWrap_0113-0049	Global	162.5	-11.5	-14.1304	167.7352	2.9275	-1
684	24	testSimRing_nAvg31.2_028_denoise_kymoWrap_0075-0044	Global	639.1666	16.3333	39.1326	31.0496	0.5419	1
685	25	testSimRing_nAvg31.2_028_denoise_kymoWrap_0097-0061	Global	487.5002	8.1667	59.6939	42.5633	0.7429	1
686	26	testSimRing_nAvg31.2_028_denoise_kymoWrap_0094-0029	Global	-10.8333	14.5	-0.7471	-0.6585	-0.01149	-1
687	1	testSimRing_nAvg31.2_029_denoise_kymoWrap_0026-0027	Global	-43.3333	24.5	-1.7687	-1.5587	-0.0272	-1
688	2	testSimRing_nAvg31.2_029_denoise_kymoWrap_0007-0032	Global	-205.8333	14.6667	-14.0341	-12.1837	-0.2126	-1
689	3	testSimRing_nAvg31.2_029_denoise_kymoWrap_0017-0037	Global	-21.6668	11.6667	-1.8572	-1.6366	-0.02856	-1
690	4	testSimRing_nAvg31.2_029_denoise_kymoWrap_0011-0041	Global	0	19.6667	0	0	0	0
691	5	testSimRing_nAvg31.2_029_denoise_kymoWrap_0025-0042	Global	790.8334	-12	-65.9028	134.6049	2.3493	-1
692	6	testSimRing_nAvg31.2_029_denoise_kymoWrap_0024-0056	Global	-292.5	17.8333	-16.4019	-14.1622	-0.2472	-1
693	7	testSimRing_nAvg31.2_029_denoise_kymoWrap_0027-0054	Global	-75.8332	28.6667	-2.6453	-2.3305	-0.04068	-1
694	8	testSimRing_nAvg31.2_029_denoise_kymoWrap_0048-0055	Global	10.8334	11.3333	0.9559	0.8425	0.0147	1
695	9	testSimRing_nAvg31.2_029_denoise_kymoWrap_0011-0057	Global	-617.5	10.3333	-59.7581	-42.594	-0.7434	-1
696	10	testSimRing_nAvg31.2_029_denoise_kymoWrap_0008-0057	Global	-10.8334	13.8333	-0.7831	-0.6903	-0.01205	-1
697	11	testSimRing_nAvg31.2_029_denoise_kymoWrap_0031-0060	Global	357.5	8.3333	42.9	33.4248	0.5834	1
698	12	testSimRing_nAvg31.2_029_denoise_kymoWrap_0042-0026	Global	357.5	6.1667	57.973	41.7295	0.7283	1
699	13	testSimRing_nAvg31.2_029_denoise_kymoWrap_0051-0031	Global	314.1667	14.5	21.6667	18.435	0.3218	1
700	14	testSimRing_nAvg31.2_029_denoise_kymoWrap_0062-0029	Global	0	9.5	0	0	0	0
701	15	testSimRing_nAvg31.2_029_denoise_kymoWrap_0089-0030	Global	-21.6667	33	-0.6566	-0.5787	-0.0101	-1
702	16	testSimRing_nAvg31.2_029_denoise_kymoWrap_0102-0037	Global	-65	27.3333	-2.378	-2.0953	-0.03657	-1
703	17	testSimRing_nAvg31.2_029_denoise_kymoWrap_0069-0037	Global	346.6668	15.8333	21.8947	18.6157	0.3249	1
704	18	testSimRing_nAvg31.2_029_denoise_kymoWrap_0078-0039	Global	0	-17.1667	-0	180	3.1416	0
705	19	testSimRing_nAvg31.2_029_denoise_kymoWrap_0081-0047	Global	-21.6666	21.8333	-0.9924	-0.8747	-0.01527	-1
706	20	testSimRing_nAvg31.2_029_denoise_kymoWrap_0089-0047	Global	400.8334	10.3333	38.7903	30.8277	0.538	1
707	21	testSimRing_nAvg31.2_029_denoise_kymoWrap_0107-0048	Global	866.6666	-22.3333	-38.806	149.1622	2.6034	-1
708	22	testSimRing_nAvg31.2_029_denoise_kymoWrap_0090-0060	Global	455	-10	-45.5	145.008	2.5309	-1
709	23	testSimRing_nAvg31.2_029_denoise_kymoWrap_0098-0059	Global	21.6666	-17	-1.2745	178.8767	3.122	-1
710	24	testSimRing_nAvg31.2_029_denoise_kymoWrap_0083-0058	Global	617.5	-13.5	-45.7407	144.8658	2.5284	-1
711	25	testSimRing_nAvg31.2_029_denoise_kymoWrap_0054-0043	Global	1040	18.6667	55.7143	40.6013	0.7086	1
712	26	testSimRing_nAvg31.2_029_denoise_kymoWrap_0041-0044	Global	0	19.1667	0	0	0	0
713	27	testSimRing_nAvg31.2_029_denoise_kymoWrap_0042-0038	Global	10.8332	12.3333	0.8784	0.7742	0.01351	1
714	28	testSimRing_nAvg31.2_029_denoise_kymoWrap_0049-0063	Global	-21.6668	13.8333	-1.5663	-1.3804	-0.02409	-1
715	29	testSimRing_nAvg31.2_029_denoise_kymoWrap_0063-0061	Global	21.6668	10.5	2.0635	1.8183	0.03174	1
716	30	testSimRing_nAvg31.2_029_denoise_kymoWrap_0071-0055	Global	-10.8332	7.3333	-1.4772	-1.3019	-0.02272	-1
717	31	testSimRing_nAvg31.2_029_denoise_kymoWrap_0109-0024	Global	585	8.8333	66.2264	45.5355	0.7947	1
718	32	testSimRing_nAvg31.2_029_denoise_kymoWrap_0111-0023	Global	10.8333	-7.5	-1.4444	178.727	3.1194	-1
719	33	testSimRing_nAvg31.2_029_denoise_kymoWrap_0112-0024	Global	270.8333	-9.6667	-28.0172	156.6823	2.7346	-1
720	34	testSimRing_nAvg31.2_029_denoise_kymoWrap_0117-0049	Global	43.3332	8	5.4166	4.7636	0.08314	1
721	1	testSimRing_nAvg31.2_030_denoise_kymoWrap_0060-0042	Global	21.6666	47.5	0.4561	0.4021	0.007017	1
722	2	testSimRing_nAvg31.2_030_denoise_kymoWrap_0016-0035	Global	0	27.6667	0	0	0	0
723	3	testSimRing_nAvg31.2_030_denoise_kymoWrap_0021-0037	Global	574.1666	9	63.7963	44.4645	0.7761	1
724	4	testSimRing_nAvg31.2_030_denoise_kymoWrap_0030-0049	Global	585	16.1667	36.1856	29.1047	0.508	1
725	5	testSimRing_nAvg31.2_030_denoise_kymoWrap_0023-0050	Global	455	-16	-28.4375	156.3706	2.7292	-1
726	6	testSimRing_nAvg31.2_030_denoise_kymoWrap_0008-0057	Global	411.6666	-9.5	-43.3333	146.3099	2.5536	-1
727	7	testSimRing_nAvg31.2_030_denoise_kymoWrap_0007-0060	Global	335.8332	11.5	29.2029	24.1932	0.4223	1
728	8	testSimRing_nAvg31.2_030_denoise_kymoWrap_0011-0047	Global	650	16.1667	40.2062	31.7391	0.554	1
729	9	testSimRing_nAvg31.2_030_denoise_kymoWrap_0010-0048	Global	-32.5	12.6667	-2.5658	-2.2605	-0.03945	-1
730	10	testSimRing_nAvg31.2_030_denoise_kymoWrap_0034-0045	Global	357.5	-3.3333	-107.25	121.2184	2.1157	-1
731	11	testSimRing_nAvg31.2_030_denoise_kymoWrap_0037-0058	Global	-130	14	-9.2857	-8.1301	-0.1419	-1
732	12	testSimRing_nAvg31.2_030_denoise_kymoWrap_0044-0057	Global	823.3334	14.6667	56.1364	40.8151	0.7124	1
733	13	testSimRing_nAvg31.2_030_denoise_kymoWrap_0046-0054	Global	303.3332	-5.8333	-51.9999	141.3402	2.4669	-1
734	14	testSimRing_nAvg31.2_030_denoise_kymoWrap_0058-0051	Global	10.8334	18.1667	0.5963	0.5256	0.009174	1
735	15	testSimRing_nAvg31.2_030_denoise_kymoWrap_0053-0034	Global	801.6667	6.3333	126.579	62.8189	1.0964	1
736	16	testSimRing_nAvg31.2_030_denoise_kymoWrap_0063-0048	Global	-823.3332	-7.8333	105.1063	-121.7335	-2.1247	1
737	17	testSimRing_nAvg31.2_030_denoise_kymoWrap_0042-0031	Global	541.6667	10.1667	53.2787	39.3405	0.6866	1
738	18	testSimRing_nAvg31.2_030_denoise_kymoWrap_0051-0034	Global	43.3334	-14.8333	-2.9214	177.4266	3.0967	-1
739	19	testSimRing_nAvg31.2_030_denoise_kymoWrap_0041-0027	Global	379.1666	-14.6667	-25.8523	158.3109	2.763	-1
740	20	testSimRing_nAvg31.2_030_denoise_kymoWrap_0024-0023	Global	325	10.8333	30	24.7751	0.4324	1
741	21	testSimRing_nAvg31.2_030_denoise_kymoWrap_0011-0028	Global	-238.3333	23	-10.3623	-9.0579	-0.1581	-1
742	22	testSimRing_nAvg31.2_030_denoise_kymoWrap_0063-0028	Global	390	14.8333	26.2921	22.0231	0.3844	1
743	23	testSimRing_nAvg31.2_030_denoise_kymoWrap_0078-0031	Global	0	19	0	0	0	0
744	24	testSimRing_nAvg31.2_030_denoise_kymoWrap_0091-0030	Global	-10.8333	12.8333	-0.8442	-0.7441	-0.01299	-1
745	25	testSimRing_nAvg31.2_030_denoise_kymoWrap_0099-0036	Global	996.6667	-11.6667	-85.4286	127.2664	2.2212	-1
746	26	testSimRing_nAvg31.2_030_denoise_kymoWrap_0104-0040	Global	574.1666	-7.1667	-80.1162	129.0532	2.2524	-1
747	27	testSimRing_nAvg31.2_030_denoise_kymoWrap_0105-0041	Global	10.8334	19.5	0.5556	0.4897	0.008547	1
748	28	testSimRing_nAvg31.2_030_denoise_kymoWrap_0088-0050	Global	-487.5	13.5	-36.1111	-29.0546	-0.5071	-1
749	29	testSimRing_nAvg31.2_030_denoise_kymoWrap_0069-0061	Global	-715	13.3333	-53.625	-39.5226	-0.6898	-1
750	30	testSimRing_nAvg31.2_030_denoise_kymoWrap_0056-0058	Global	303.3334	9.1667	33.0909	26.9802	0.4709	1
751	31	testSimRing_nAvg31.2_030_denoise_kymoWrap_0058-0061	Global	281.6668	-9.5	-29.6491	155.4803	2.7136	-1
752	32	testSimRing_nAvg31.2_030_denoise_kymoWrap_0073-0045	Global	595.8334	14.3333	41.5698	32.6003	0.569	1
753	33	testSimRing_nAvg31.2_030_denoise_kymoWrap_0104-0059	Global	639.1666	28.5	22.4269	19.0359	0.3322	1
754	34	testSimRing_nAvg31.2_030_denoise_kymoWrap_0108-0054	Global	379.1666	19.1667	19.7826	16.9275	0.2954	1
755	35	testSimRing_nAvg31.2_030_denoise_kymoWrap_0098-0045	Global	303.3334	-9.3333	-32.5	153.4349	2.6779	-1
756	36	testSimRing_nAvg31.2_030_denoise_kymoWrap_0115-0033	Global	10.8334	-8.5	-1.2745	178.8767	3.122	-1
757	1	testSimRing_nAvg31.2_031_denoise_kymoWrap_0046-0027	Global	43.3333	40.8333	1.0612	0.9354	0.01633	1
758	2	testSimRing_nAvg31.2_031_denoise_kymoWrap_0079-0029	Global	-21.6667	22.3333	-0.9702	-0.8551	-0.01492	-1
759	3	testSimRing_nAvg31.2_031_denoise_kymoWrap_0048-0039	Global	-444.1668	20.6667	-21.4919	-18.2962	-0.3193	-1
760	4	testSimRing_nAvg31.2_031_denoise_kymoWrap_0053-0041	Global	-21.6666	53.3333	-0.4062	-0.3581	-0.00625	-1
761	5	testSimRing_nAvg31.2_031_denoise_kymoWrap_0093-0042	Global	0	20.3333	0	0	0	0
762	6	testSimRing_nAvg31.2_031_denoise_kymoWrap_0080-0049	Global	0	19.6667	0	0	0	0
763	7	testSimRing_nAvg31.2_031_denoise_kymoWrap_0056-0049	Global	205.8332	-22.3333	-9.2164	171.9298	3.0007	-1
764	8	testSimRing_nAvg31.2_031_denoise_kymoWrap_0044-0050	Global	-10.8332	27.8333	-0.3892	-0.3431	-0.005988	-1
765	9	testSimRing_nAvg31.2_031_denoise_kymoWrap_0066-0019	Global	184.1667	13.6667	13.4756	11.7125	0.2044	1
766	10	testSimRing_nAvg31.2_031_denoise_kymoWrap_0076-0018	Global	606.6667	29.3333	20.6818	17.6501	0.3081	1
767	11	testSimRing_nAvg31.2_031_denoise_kymoWrap_0107-0030	Global	487.4999	21.5	22.6744	19.2307	0.3356	1
768	12	testSimRing_nAvg31.2_031_denoise_kymoWrap_0110-0046	Global	54.1666	-14.1667	-3.8235	176.6335	3.0828	-1
769	13	testSimRing_nAvg31.2_031_denoise_kymoWrap_0106-0041	Global	509.1668	-3.6667	-138.8635	115.0836	2.0086	-1
770	14	testSimRing_nAvg31.2_031_denoise_kymoWrap_0024-0056	Global	422.5	49.1667	8.5932	7.531	0.1314	1
771	15	testSimRing_nAvg31.2_031_denoise_kymoWrap_0010-0058	Global	-715	14.1667	-50.4706	-37.8283	-0.6602	-1
772	16	testSimRing_nAvg31.2_031_denoise_kymoWrap_0012-0034	Global	-1310.8333	20.3333	-64.4672	-44.7642	-0.7813	-1
773	17	testSimRing_nAvg31.2_031_denoise_kymoWrap_0016-0024	Global	-54.1667	18.8333	-2.8761	-2.5336	-0.04422	-1
774	18	testSimRing_nAvg31.2_031_denoise_kymoWrap_0020-0028	Global	0	12.5	0	0	0	0
775	19	testSimRing_nAvg31.2_031_denoise_kymoWrap_0108-0019	Global	552.5	-16.3333	-33.8265	152.5072	2.6618	-1
776	20	testSimRing_nAvg31.2_031_denoise_kymoWrap_0110-0020	Global	65	-17	-3.8235	176.6335	3.0828	-1
777	21	testSimRing_nAvg31.2_031_denoise_kymoWrap_0031-0049	Global	21.6666	9.6667	2.2414	1.9749	0.03447	1
778	1	testSimRing_nAvg31.2_032_denoise_kymoWrap_0014-0040	Global	1386.6667	20.6667	67.0968	45.9094	0.8013	1
779	2	testSimRing_nAvg31.2_032_denoise_kymoWrap_0007-0055	Global	54.1668	14.8333	3.6517	3.2155	0.05612	1
780	3	testSimRing_nAvg31.2_032_denoise_kymoWrap_0016-0029	Global	-855.8334	27.5	-31.1212	-25.5845	-0.4465	-1
781	4	testSimRing_nAvg31.2_032_denoise_kymoWrap_0035-0028	Global	-498.3333	22.6667	-21.9853	-18.6874	-0.3262	-1
782	5	testSimRing_nAvg31.2_032_denoise_kymoWrap_0028-0038	Global	216.6666	23.3333	9.2857	8.1301	0.1419	1
783	6	testSimRing_nAvg31.2_032_denoise_kymoWrap_0045-0037	Global	303.3334	-8.5	-35.6863	151.2323	2.6395	-1
784	7	testSimRing_nAvg31.2_032_denoise_kymoWrap_0058-0031	Global	465.8334	-16.5	-28.2323	156.5226	2.7318	-1
785	8	testSimRing_nAvg31.2_032_denoise_kymoWrap_0044-0028	Global	379.1667	12.8333	29.5455	24.444	0.4266	1
786	9	testSimRing_nAvg31.2_032_denoise_kymoWrap_0059-0019	Global	693.3334	-22.8333	-30.365	154.9602	2.7046	-1
787	10	testSimRing_nAvg31.2_032_denoise_kymoWrap_0064-0028	Global	801.6667	23.1667	34.6043	28.0297	0.4892	1
788	11	testSimRing_nAvg31.2_032_denoise_kymoWrap_0086-0024	Global	270.8334	13	20.8333	17.7713	0.3102	1
789	12	testSimRing_nAvg31.2_032_denoise_kymoWrap_0102-0027	Global	-21.6667	-18.6667	1.1607	-178.977	-3.1237	1
790	13	testSimRing_nAvg31.2_032_denoise_kymoWrap_0101-0037	Global	314.1666	-14	-22.4405	160.9534	2.8092	-1
791	14	testSimRing_nAvg31.2_032_denoise_kymoWrap_0090-0042	Global	-379.1666	7.5	-50.5555	-37.875	-0.661	-1
792	15	testSimRing_nAvg31.2_032_denoise_kymoWrap_0086-0040	Global	-43.3334	16.8333	-2.5743	-2.268	-0.03958	-1
793	16	testSimRing_nAvg31.2_032_denoise_kymoWrap_0061-0045	Global	21.6666	22.1667	0.9774	0.8615	0.01504	1
794	17	testSimRing_nAvg31.2_032_denoise_kymoWrap_0041-0049	Global	357.5	16	22.3438	18.9704	0.3311	1
795	18	testSimRing_nAvg31.2_032_denoise_kymoWrap_0027-0056	Global	-227.5	15.8333	-14.3684	-12.4649	-0.2176	-1
796	19	testSimRing_nAvg31.2_032_denoise_kymoWrap_0009-0021	Global	303.3334	17.5	17.3333	14.9314	0.2606	1
797	20	testSimRing_nAvg31.2_032_denoise_kymoWrap_0021-0018	Global	346.6666	11.6667	29.7143	24.5672	0.4288	1
798	21	testSimRing_nAvg31.2_032_denoise_kymoWrap_0031-0022	Global	21.6666	-11.3333	-1.9118	178.3153	3.1122	-1
799	22	testSimRing_nAvg31.2_032_denoise_kymoWrap_0079-0024	Global	-65	16.1667	-4.0206	-3.5396	-0.06178	-1
800	23	testSimRing_nAvg31.2_032_denoise_kymoWrap_0089-0032	Global	10.8333	11.5	0.942	0.8303	0.01449	1
801	24	testSimRing_nAvg31.2_032_denoise_kymoWrap_0114-0026	Global	0	-12	-0	180	3.1416	0
802	25	testSimRing_nAvg31.2_032_denoise_kymoWrap_0115-0031	Global	65.0001	-7.3333	-8.8637	172.2348	3.0061	-1
803	26	testSimRing_nAvg31.2_032_denoise_kymoWrap_0104-0049	Global	97.5	12.1667	8.0137	7.0284	0.1227	1
804	27	testSimRing_nAvg31.2_032_denoise_kymoWrap_0112-0054	Global	660.8332	-11.1667	-59.1791	137.6838	2.403	-1
805	28	testSimRing_nAvg31.2_032_denoise_kymoWrap_0115-0053	Global	216.6666	8.1667	26.5306	22.2035	0.3875	1
806	29	testSimRing_nAvg31.2_032_denoise_kymoWrap_0091-0055	Global	335.8334	10.6667	31.4844	25.8444	0.4511	1
807	30	testSimRing_nAvg31.2_032_denoise_kymoWrap_0087-0053	Global	639.1666	-12.6667	-50.4605	142.1773	2.4815	-1
808	31	testSimRing_nAvg31.2_032_denoise_kymoWrap_0102-0058	Global	-119.1666	-15.6667	7.6064	-173.3255	-3.0251	1
809	32	testSimRing_nAvg31.2_032_denoise_kymoWrap_0080-0053	Global	-43.3334	18.6667	-2.3214	-2.0454	-0.0357	-1
810	33	testSimRing_nAvg31.2_032_denoise_kymoWrap_0072-0054	Global	444.1668	5.6667	78.3824	50.3322	0.8785	1
811	34	testSimRing_nAvg31.2_032_denoise_kymoWrap_0057-0051	Global	-43.3334	18.1667	-2.3853	-2.1017	-0.03668	-1
812	35	testSimRing_nAvg31.2_032_denoise_kymoWrap_0035-0048	Global	10.8332	9.6667	1.1207	0.9877	0.01724	1
813	1	testSimRing_nAvg31.2_033_denoise_kymoWrap_0036-0047	Global	1029.1666	29.6667	34.691	28.0892	0.4902	1
814	2	testSimRing_nAvg31.2_033_denoise_kymoWrap_0062-0060	Global	-682.5	-24.3333	28.0479	-156.6595	-2.7342	1
815	3	testSimRing_nAvg31.2_033_denoise_kymoWrap_0056-0049	Global	487.5	-12.6667	-38.4868	149.37	2.607	-1
816	4	testSimRing_nAvg31.2_033_denoise_kymoWrap_0050-0040	Global	0	10.6667	0	0	0	0
817	5	testSimRing_nAvg31.2_033_denoise_kymoWrap_0034-0040	Global	21.6666	11.1667	1.9403	1.7098	0.02984	1
818	6	testSimRing_nAvg31.2_033_denoise_kymoWrap_0024-0034	Global	1126.6667	-15.8333	-71.1579	132.4105	2.311	-1
819	7	testSimRing_nAvg31.2_033_denoise_kymoWrap_0016-0031	Global	455	-9	-50.5556	142.125	2.4805	-1
820	8	testSimRing_nAvg31.2_033_denoise_kymoWrap_0009-0028	Global	86.6667	17.5	4.9524	4.357	0.07604	1
821	9	testSimRing_nAvg31.2_033_denoise_kymoWrap_0006-0034	Global	0	12.3333	0	0	0	0
822	10	testSimRing_nAvg31.2_033_denoise_kymoWrap_0011-0043	Global	563.3334	7.6667	73.4783	48.5035	0.8465	1
823	11	testSimRing_nAvg31.2_033_denoise_kymoWrap_0012-0047	Global	-433.3332	7	-61.9047	-43.6028	-0.761	-1
824	12	testSimRing_nAvg31.2_033_denoise_kymoWrap_0012-0055	Global	-552.5	12.3333	-44.7973	-34.5742	-0.6034	-1
825	13	testSimRing_nAvg31.2_033_denoise_kymoWrap_0013-0050	Global	21.6668	25.1667	0.8609	0.7588	0.01324	1
826	14	testSimRing_nAvg31.2_033_denoise_kymoWrap_0032-0056	Global	996.6668	23	43.3333	33.6901	0.588	1
827	15	testSimRing_nAvg31.2_033_denoise_kymoWrap_0027-0045	Global	335.8334	-7	-47.9762	143.5691	2.5058	-1
828	16	testSimRing_nAvg31.2_033_denoise_kymoWrap_0047-0064	Global	238.3334	24.8333	9.5973	8.3991	0.1466	1
829	17	testSimRing_nAvg31.2_033_denoise_kymoWrap_0067-0050	Global	54.1666	-15.5	-3.4946	176.9226	3.0879	-1
830	18	testSimRing_nAvg31.2_033_denoise_kymoWrap_0037-0049	Global	-54.1666	15.1667	-3.5714	-3.145	-0.05489	-1
831	19	testSimRing_nAvg31.2_033_denoise_kymoWrap_0063-0039	Global	747.5	3.5	213.5717	73.0725	1.2754	1
832	20	testSimRing_nAvg31.2_033_denoise_kymoWrap_0091-0026	Global	216.6667	-7	-30.9524	154.5367	2.6972	-1
833	21	testSimRing_nAvg31.2_033_denoise_kymoWrap_0079-0031	Global	411.6666	-12.3333	-33.3784	152.8189	2.6672	-1
834	22	testSimRing_nAvg31.2_033_denoise_kymoWrap_0071-0034	Global	108.3334	13.6667	7.9268	6.953	0.1214	1
835	23	testSimRing_nAvg31.2_033_denoise_kymoWrap_0089-0040	Global	119.1666	23.6667	5.0352	4.4296	0.07731	1
836	24	testSimRing_nAvg31.2_033_denoise_kymoWrap_0080-0046	Global	465.8334	17	27.402	22.8588	0.399	1
837	25	testSimRing_nAvg31.2_033_denoise_kymoWrap_0080-0055	Global	-400.8334	11	-36.4394	-29.2753	-0.5109	-1
838	26	testSimRing_nAvg31.2_033_denoise_kymoWrap_0109-0051	Global	-10.8332	11.5	-0.942	-0.8303	-0.01449	-1
839	27	testSimRing_nAvg31.2_033_denoise_kymoWrap_0100-0054	Global	-487.5	12.8333	-37.987	-30.3027	-0.5289	-1
840	28	testSimRing_nAvg31.2_033_denoise_kymoWrap_0101-0033	Global	758.3333	11.6667	65	45	0.7854	1
841	29	testSimRing_nAvg31.2_033_denoise_kymoWrap_0110-0037	Global	216.6666	-15.5	-13.9785	167.8632	2.9298	-1
842	30	testSimRing_nAvg31.2_033_denoise_kymoWrap_0113-0026	Global	227.5	-8.6667	-26.25	158.0089	2.7578	-1
843	31	testSimRing_nAvg31.2_033_denoise_kymoWrap_0104-0026	Global	249.1667	8.5	29.3137	24.2744	0.4237	1
844	32	testSimRing_nAvg31.2_033_denoise_kymoWrap_0108-0021	Global	487.5	-12.5	-39	149.0362	2.6012	-1
845	33	testSimRing_nAvg31.2_033_denoise_kymoWrap_0098-0024	Global	43.3334	12.8333	3.3766	2.9737	0.0519	1
846	34	testSimRing_nAvg31.2_033_denoise_kymoWrap_0108-0044	Global	21.6666	11.6667	1.8571	1.6366	0.02856	1
847	1	testSimRing_nAvg31.2_034_denoise_kymoWrap_0019-0044	Global	-21.6666	38	-0.5702	-0.5026	-0.008772	-1
848	2	testSimRing_nAvg31.2_034_denoise_kymoWrap_0010-0040	Global	650	-17.6667	-36.7925	150.4885	2.6265	-1
849	3	testSimRing_nAvg31.2_034_denoise_kymoWrap_0029-0031	Global	422.4999	-12	-35.2083	151.5571	2.6452	-1
850	4	testSimRing_nAvg31.2_034_denoise_kymoWrap_0037-0027	Global	747.5001	17.1667	43.5437	33.8182	0.5902	1
851	5	testSimRing_nAvg31.2_034_denoise_kymoWrap_0019-0023	Global	-75.8334	26.8333	-2.8261	-2.4896	-0.04345	-1
852	6	testSimRing_nAvg31.2_034_denoise_kymoWrap_0011-0019	Global	606.6667	-20.3333	-29.8361	155.3441	2.7113	-1
853	7	testSimRing_nAvg31.2_034_denoise_kymoWrap_0004-0021	Global	-32.5	9	-3.6111	-3.1798	-0.0555	-1
854	8	testSimRing_nAvg31.2_034_denoise_kymoWrap_0024-0011	Global	-21.6667	7.8333	-2.766	-2.4367	-0.04253	-1
855	9	testSimRing_nAvg31.2_034_denoise_kymoWrap_0032-0010	Global	-32.5	11.1667	-2.9104	-2.5638	-0.04475	-1
856	10	testSimRing_nAvg31.2_034_denoise_kymoWrap_0039-0011	Global	390	6	65	45	0.7854	1
857	11	testSimRing_nAvg31.2_034_denoise_kymoWrap_0047-0013	Global	-43.3334	16.3333	-2.6531	-2.3373	-0.04079	-1
858	12	testSimRing_nAvg31.2_034_denoise_kymoWrap_0057-0015	Global	292.4999	8.5	34.4118	27.8973	0.4869	1
859	13	testSimRing_nAvg31.2_034_denoise_kymoWrap_0067-0015	Global	86.6667	-16	-5.4167	175.2364	3.0585	-1
860	14	testSimRing_nAvg31.2_034_denoise_kymoWrap_0047-0023	Global	-54.1667	8.8333	-6.1321	-5.3893	-0.09406	-1
861	15	testSimRing_nAvg31.2_034_denoise_kymoWrap_0053-0020	Global	281.6667	-7.3333	-38.4091	149.4208	2.6079	-1
862	16	testSimRing_nAvg31.2_034_denoise_kymoWrap_0058-0028	Global	32.5	11.6667	2.7857	2.454	0.04283	1
863	17	testSimRing_nAvg31.2_034_denoise_kymoWrap_0068-0027	Global	509.1667	-13.6667	-37.2561	150.1799	2.6211	-1
864	18	testSimRing_nAvg31.2_034_denoise_kymoWrap_0064-0031	Global	292.4999	7.3333	39.8864	31.5348	0.5504	1
865	19	testSimRing_nAvg31.2_034_denoise_kymoWrap_0051-0041	Global	32.5	16.3333	1.9898	1.7534	0.0306	1
866	20	testSimRing_nAvg31.2_034_denoise_kymoWrap_0066-0038	Global	303.3334	-11.3333	-26.7647	157.6199	2.751	-1
867	21	testSimRing_nAvg31.2_034_denoise_kymoWrap_0084-0037	Global	801.6667	23.6667	33.8732	27.5252	0.4804	1
868	22	testSimRing_nAvg31.2_034_denoise_kymoWrap_0078-0043	Global	-487.5	11	-44.3182	-34.2869	-0.5984	-1
869	23	testSimRing_nAvg31.2_034_denoise_kymoWrap_0093-0036	Global	303.3334	-7	-43.3333	146.3099	2.5536	-1
870	24	testSimRing_nAvg31.2_034_denoise_kymoWrap_0085-0039	Global	21.6666	9.1667	2.3636	2.0826	0.03635	1
871	25	testSimRing_nAvg31.2_034_denoise_kymoWrap_0100-0044	Global	433.3334	8	54.1667	39.8056	0.6947	1
872	26	testSimRing_nAvg31.2_034_denoise_kymoWrap_0102-0040	Global	498.3334	-8.3333	-59.8	137.3859	2.3978	-1
873	27	testSimRing_nAvg31.2_034_denoise_kymoWrap_0111-0034	Global	346.6668	-8.1667	-42.449	146.853	2.5631	-1
874	28	testSimRing_nAvg31.2_034_denoise_kymoWrap_0107-0030	Global	21.6667	20.3333	1.0656	0.9392	0.01639	1
875	29	testSimRing_nAvg31.2_034_denoise_kymoWrap_0099-0029	Global	292.5	12.5	23.4	19.7989	0.3456	1
876	30	testSimRing_nAvg31.2_034_denoise_kymoWrap_0104-0019	Global	249.1666	-12.1667	-20.4794	162.512	2.8364	-1
877	31	testSimRing_nAvg31.2_034_denoise_kymoWrap_0085-0030	Global	-75.8334	11	-6.8939	-6.0542	-0.1057	-1
878	32	testSimRing_nAvg31.2_034_denoise_kymoWrap_0080-0017	Global	390.0001	11.3333	34.4118	27.8973	0.4869	1
879	33	testSimRing_nAvg31.2_034_denoise_kymoWrap_0090-0016	Global	444.1666	-11	-40.3788	148.1509	2.5857	-1
880	34	testSimRing_nAvg31.2_034_denoise_kymoWrap_0091-0013	Global	43.3334	14.3333	3.0233	2.663	0.04648	1
881	35	testSimRing_nAvg31.2_034_denoise_kymoWrap_0105-0010	Global	-54.1666	11.6667	-4.6429	-4.0856	-0.07131	-1
882	1	testSimRing_nAvg31.2_035_denoise_kymoWrap_0030-0031	Global	-173.3333	60	-2.8889	-2.5448	-0.04442	-1
883	2	testSimRing_nAvg31.2_035_denoise_kymoWrap_0042-0025	Global	520	34.1667	15.2195	13.1782	0.23	1
884	3	testSimRing_nAvg31.2_035_denoise_kymoWrap_0018-0024	Global	-205.8334	21.5	-9.5736	-8.3787	-0.1462	-1
885	4	testSimRing_nAvg31.2_035_denoise_kymoWrap_0030-0024	Global	303.3333	11.3333	26.7647	22.3801	0.3906	1
886	5	testSimRing_nAvg31.2_035_denoise_kymoWrap_0043-0030	Global	216.6666	13	16.6667	14.3814	0.251	1
887	6	testSimRing_nAvg31.2_035_denoise_kymoWrap_0047-0043	Global	671.6666	-9.5	-70.7017	132.594	2.3142	-1
888	7	testSimRing_nAvg31.2_035_denoise_kymoWrap_0032-0051	Global	-270.8334	8.6667	-31.25	-25.6768	-0.4481	-1
889	8	testSimRing_nAvg31.2_035_denoise_kymoWrap_0020-0057	Global	-487.5	17	-28.6765	-23.8059	-0.4155	-1
890	9	testSimRing_nAvg31.2_035_denoise_kymoWrap_0034-0051	Global	-10.8334	23.3333	-0.4643	-0.4093	-0.007143	-1
891	10	testSimRing_nAvg31.2_035_denoise_kymoWrap_0030-0041	Global	563.3334	27.5	20.4849	17.4923	0.3053	1
892	11	testSimRing_nAvg31.2_035_denoise_kymoWrap_0064-0051	Global	563.3334	30.1667	18.674	16.029	0.2798	1
893	12	testSimRing_nAvg31.2_035_denoise_kymoWrap_0061-0057	Global	-140.8332	19.1667	-7.3478	-6.4495	-0.1126	-1
894	13	testSimRing_nAvg31.2_035_denoise_kymoWrap_0071-0036	Global	249.1666	-9.1667	-27.1818	157.3062	2.7455	-1
895	14	testSimRing_nAvg31.2_035_denoise_kymoWrap_0063-0041	Global	-465.8334	9	-51.7593	-38.5302	-0.6725	-1
896	15	testSimRing_nAvg31.2_035_denoise_kymoWrap_0075-0044	Global	75.8332	60.6667	1.25	1.1017	0.01923	1
897	16	testSimRing_nAvg31.2_035_denoise_kymoWrap_0083-0038	Global	21.6666	16.6667	1.3	1.1458	0.02	1
898	17	testSimRing_nAvg31.2_035_denoise_kymoWrap_0094-0042	Global	1224.1668	-19.3333	-63.319	135.7506	2.3693	-1
899	18	testSimRing_nAvg31.2_035_denoise_kymoWrap_0092-0059	Global	-43.3334	18.1667	-2.3853	-2.1017	-0.03668	-1
900	19	testSimRing_nAvg31.2_035_denoise_kymoWrap_0098-0059	Global	606.6668	18.3333	33.0909	26.9802	0.4709	1
901	20	testSimRing_nAvg31.2_035_denoise_kymoWrap_0111-0065	Global	303.3334	12.6667	23.9474	20.2249	0.353	1
902	21	testSimRing_nAvg31.2_035_denoise_kymoWrap_0107-0058	Global	65	-16.1667	-4.0206	176.4604	3.0798	-1
903	22	testSimRing_nAvg31.2_035_denoise_kymoWrap_0115-0053	Global	10.8334	-8.3333	-1.3	178.8542	3.1216	-1
904	23	testSimRing_nAvg31.2_035_denoise_kymoWrap_0103-0038	Global	411.6666	13.3333	30.875	25.4077	0.4434	1
905	24	testSimRing_nAvg31.2_035_denoise_kymoWrap_0096-0035	Global	10.8332	13.3333	0.8125	0.7161	0.0125	1
906	25	testSimRing_nAvg31.2_035_denoise_kymoWrap_0109-0039	Global	21.6666	-18.6667	-1.1607	178.977	3.1237	-1
907	1	testSimRing_nAvg31.2_036_denoise_kymoWrap_0023-0050	Global	780	30.6667	25.4348	21.3706	0.373	1
908	2	testSimRing_nAvg31.2_036_denoise_kymoWrap_0042-0045	Global	574.1666	-13.5	-42.5309	146.8024	2.5622	-1
909	3	testSimRing_nAvg31.2_036_denoise_kymoWrap_0031-0053	Global	335.8332	-6	-55.9722	139.2679	2.4307	-1
910	4	testSimRing_nAvg31.2_036_denoise_kymoWrap_0007-0045	Global	43.3332	13.8333	3.1325	2.7591	0.04816	1
911	5	testSimRing_nAvg31.2_036_denoise_kymoWrap_0023-0036	Global	86.6668	46.6667	1.8571	1.6366	0.02856	1
912	6	testSimRing_nAvg31.2_036_denoise_kymoWrap_0056-0043	Global	357.5	19.3333	18.4914	15.8801	0.2772	1
913	7	testSimRing_nAvg31.2_036_denoise_kymoWrap_0049-0053	Global	10.8334	11.3333	0.9559	0.8425	0.0147	1
914	8	testSimRing_nAvg31.2_036_denoise_kymoWrap_0054-0053	Global	357.5	-9.8333	-36.3559	150.7808	2.6316	-1
915	9	testSimRing_nAvg31.2_036_denoise_kymoWrap_0065-0056	Global	953.3332	-12.6667	-75.2632	130.8151	2.2832	-1
916	10	testSimRing_nAvg31.2_036_denoise_kymoWrap_0064-0056	Global	628.3332	13.6667	45.9756	35.2724	0.6156	1
917	11	testSimRing_nAvg31.2_036_denoise_kymoWrap_0085-0051	Global	1072.5	-18.5	-57.973	138.2705	2.4133	-1
918	12	testSimRing_nAvg31.2_036_denoise_kymoWrap_0076-0049	Global	-21.6666	-10.8333	2	-178.2376	-3.1108	1
919	13	testSimRing_nAvg31.2_036_denoise_kymoWrap_0104-0057	Global	195	25	7.8	6.8428	0.1194	1
920	14	testSimRing_nAvg31.2_036_denoise_kymoWrap_0086-0053	Global	43.3332	9.3333	4.6428	4.0856	0.07131	1
921	15	testSimRing_nAvg31.2_036_denoise_kymoWrap_0079-0038	Global	335.8332	9.8333	34.1525	27.7185	0.4838	1
922	16	testSimRing_nAvg31.2_036_denoise_kymoWrap_0094-0032	Global	628.3334	-12.5	-50.2667	142.284	2.4833	-1
923	17	testSimRing_nAvg31.2_036_denoise_kymoWrap_0085-0032	Global	682.5001	27.1667	25.1227	21.1317	0.3688	1
924	18	testSimRing_nAvg31.2_036_denoise_kymoWrap_0099-0037	Global	433.3332	-8.6667	-50	142.4314	2.4859	-1
925	19	testSimRing_nAvg31.2_036_denoise_kymoWrap_0103-0028	Global	0	12	0	0	0	0
926	20	testSimRing_nAvg31.2_036_denoise_kymoWrap_0112-0028	Global	162.5	13.8333	11.747	10.2441	0.1788	1
927	21	testSimRing_nAvg31.2_036_denoise_kymoWrap_0107-0041	Global	357.5	6.5	55	40.2364	0.7023	1
928	22	testSimRing_nAvg31.2_036_denoise_kymoWrap_0109-0050	Global	411.6666	14.5	28.3908	23.5948	0.4118	1
929	23	testSimRing_nAvg31.2_036_denoise_kymoWrap_0097-0045	Global	-10.8334	-10	1.0833	-179.0452	-3.1249	1
930	24	testSimRing_nAvg31.2_036_denoise_kymoWrap_0041-0058	Global	357.5	8.8333	40.4717	31.9081	0.5569	1
931	25	testSimRing_nAvg31.2_036_denoise_kymoWrap_0014-0059	Global	379.1668	8.8333	42.9245	33.4399	0.5836	1
932	26	testSimRing_nAvg31.2_036_denoise_kymoWrap_0006-0057	Global	65	12	5.4167	4.7636	0.08314	1
933	27	testSimRing_nAvg31.2_036_denoise_kymoWrap_0018-0060	Global	0	14.8333	0	0	0	0
934	28	testSimRing_nAvg31.2_036_denoise_kymoWrap_0030-0029	Global	54.1667	-28.3333	-1.9118	178.3153	3.1122	-1
935	29	testSimRing_nAvg31.2_036_denoise_kymoWrap_0015-0027	Global	563.3333	29.1667	19.3143	16.5489	0.2888	1
936	30	testSimRing_nAvg31.2_036_denoise_kymoWrap_0068-0061	Global	-10.8332	15	-0.7222	-0.6366	-0.01111	-1
937	31	testSimRing_nAvg31.2_036_denoise_kymoWrap_0111-0044	Global	-21.6666	9	-2.4074	-2.1211	-0.03702	-1
938	1	testSimRing_nAvg31.2_037_denoise_kymoWrap_0011-0029	Global	758.3334	19.8333	38.2353	30.4655	0.5317	1
939	2	testSimRing_nAvg31.2_037_denoise_kymoWrap_0013-0035	Global	-65	22.6667	-2.8676	-2.5261	-0.04409	-1
940	3	testSimRing_nAvg31.2_037_denoise_kymoWrap_0023-0026	Global	2231.6666	-30	-74.3889	131.1465	2.2889	-1
941	4	testSimRing_nAvg31.2_037_denoise_kymoWrap_0004-0046	Global	32.5	9	3.6111	3.1798	0.0555	1
942	5	testSimRing_nAvg31.2_037_denoise_kymoWrap_0015-0055	Global	21.6666	28.8333	0.7514	0.6623	0.01156	1
943	6	testSimRing_nAvg31.2_037_denoise_kymoWrap_0040-0057	Global	21.6666	30.3333	0.7143	0.6296	0.01099	1
944	7	testSimRing_nAvg31.2_037_denoise_kymoWrap_0023-0026	Global	1180.8334	27.3333	43.2012	33.6094	0.5866	1
945	8	testSimRing_nAvg31.2_037_denoise_kymoWrap_0033-0037	Global	693.3332	-6.5	-106.6666	121.3571	2.1181	-1
946	9	testSimRing_nAvg31.2_037_denoise_kymoWrap_0036-0047	Global	32.5	15.5	2.0968	1.8476	0.03225	1
947	10	testSimRing_nAvg31.2_037_denoise_kymoWrap_0047-0043	Global	585	13.3333	43.875	34.0193	0.5937	1
948	11	testSimRing_nAvg31.2_037_denoise_kymoWrap_0046-0046	Global	-43.3334	10	-4.3333	-3.8141	-0.06657	-1
949	12	testSimRing_nAvg31.2_037_denoise_kymoWrap_0063-0051	Global	-32.5	14	-2.3214	-2.0454	-0.0357	-1
950	13	testSimRing_nAvg31.2_037_denoise_kymoWrap_0065-0037	Global	-140.8334	30	-4.6944	-4.1309	-0.0721	-1
951	14	testSimRing_nAvg31.2_037_denoise_kymoWrap_0066-0038	Global	-335.8332	18.6667	-17.9911	-15.4713	-0.27	-1
952	15	testSimRing_nAvg31.2_037_denoise_kymoWrap_0084-0043	Global	-54.1666	14.5	-3.7356	-3.2892	-0.05741	-1
953	16	testSimRing_nAvg31.2_037_denoise_kymoWrap_0076-0047	Global	390	-11.6667	-33.4286	152.7839	2.6666	-1
954	17	testSimRing_nAvg31.2_037_denoise_kymoWrap_0092-0039	Global	498.3332	-11.6667	-42.7143	146.6894	2.5602	-1
955	18	testSimRing_nAvg31.2_037_denoise_kymoWrap_0100-0035	Global	-43.3334	8.5	-5.098	-4.4846	-0.07827	-1
956	19	testSimRing_nAvg31.2_037_denoise_kymoWrap_0109-0040	Global	-21.6666	12.8333	-1.6883	-1.4879	-0.02597	-1
957	20	testSimRing_nAvg31.2_037_denoise_kymoWrap_0102-0026	Global	-32.5	32	-1.0156	-0.8952	-0.01562	-1
958	21	testSimRing_nAvg31.2_037_denoise_kymoWrap_0071-0024	Global	-21.6667	22.1667	-0.9774	-0.8615	-0.01504	-1
959	22	testSimRing_nAvg31.2_037_denoise_kymoWrap_0065-0025	Global	-43.3333	24.3333	-1.7808	-1.5694	-0.02739	-1
960	23	testSimRing_nAvg31.2_037_denoise_kymoWrap_0042-0024	Global	-10.8333	20.3333	-0.5328	-0.4696	-0.008197	-1
961	24	testSimRing_nAvg31.2_037_denoise_kymoWrap_0014-0045	Global	151.6668	14	10.8333	9.4623	0.1651	1
962	25	testSimRing_nAvg31.2_037_denoise_kymoWrap_0080-0054	Global	10.8332	17	0.6372	0.5617	0.009803	1
963	26	testSimRing_nAvg31.2_037_denoise_kymoWrap_0101-0056	Global	-325	15.5	-20.9677	-17.8787	-0.312	-1
964	27	testSimRing_nAvg31.2_037_denoise_kymoWrap_0115-0051	Global	368.3334	8	46.0417	35.3112	0.6163	1
965	28	testSimRing_nAvg31.2_037_denoise_kymoWrap_0111-0033	Global	-21.6666	14	-1.5476	-1.3639	-0.0238	-1
966	29	testSimRing_nAvg31.2_037_denoise_kymoWrap_0082-0031	Global	-422.4999	6.5	-65	-45	-0.7854	-1
967	30	testSimRing_nAvg31.2_037_denoise_kymoWrap_0080-0023	Global	400.8333	-6	-66.8055	134.2152	2.3425	-1
968	31	testSimRing_nAvg31.2_037_denoise_kymoWrap_0083-0024	Global	368.3334	-11.5	-32.029	153.7681	2.6838	-1
969	32	testSimRing_nAvg31.2_037_denoise_kymoWrap_0093-0042	Global	411.6668	6.6667	61.75	43.5312	0.7598	1
970	1	testSimRing_nAvg31.2_038_denoise_kymoWrap_0013-0040	Global	-216.6666	26.1667	-8.2803	-7.2597	-0.1267	-1
971	2	testSimRing_nAvg31.2_038_denoise_kymoWrap_0012-0053	Global	520	25	20.8	17.7447	0.3097	1
972	3	testSimRing_nAvg31.2_038_denoise_kymoWrap_0035-0051	Global	-455	18.1667	-25.0459	-21.0727	-0.3678	-1
973	4	testSimRing_nAvg31.2_038_denoise_kymoWrap_0046-0051	Global	985.8332	17.5	56.3333	40.9144	0.7141	1
974	5	testSimRing_nAvg31.2_038_denoise_kymoWrap_0055-0041	Global	-21.6666	28	-0.7738	-0.6821	-0.0119	-1
975	6	testSimRing_nAvg31.2_038_denoise_kymoWrap_0064-0039	Global	823.3334	-15.6667	-52.5532	141.0441	2.4617	-1
976	7	testSimRing_nAvg31.2_038_denoise_kymoWrap_0051-0042	Global	671.6666	13.3333	50.375	37.7757	0.6593	1
977	8	testSimRing_nAvg31.2_038_denoise_kymoWrap_0011-0026	Global	-498.3333	20.8333	-23.92	-20.2036	-0.3526	-1
978	9	testSimRing_nAvg31.2_038_denoise_kymoWrap_0025-0025	Global	-43.3334	14.6667	-2.9546	-2.6026	-0.04542	-1
979	10	testSimRing_nAvg31.2_038_denoise_kymoWrap_0036-0020	Global	-162.5	14.1667	-11.4706	-10.008	-0.1747	-1
980	11	testSimRing_nAvg31.2_038_denoise_kymoWrap_0041-0024	Global	260	15.3333	16.9565	14.6209	0.2552	1
981	12	testSimRing_nAvg31.2_038_denoise_kymoWrap_0063-0029	Global	-75.8334	40.1667	-1.888	-1.6637	-0.02904	-1
982	13	testSimRing_nAvg31.2_038_denoise_kymoWrap_0082-0038	Global	433.3334	-6.5	-66.6667	134.2748	2.3435	-1
983	14	testSimRing_nAvg31.2_038_denoise_kymoWrap_0077-0041	Global	21.6666	-17	-1.2745	178.8767	3.122	-1
984	15	testSimRing_nAvg31.2_038_denoise_kymoWrap_0089-0040	Global	-801.6666	21.1667	-37.874	-30.2284	-0.5276	-1
985	16	testSimRing_nAvg31.2_038_denoise_kymoWrap_0089-0032	Global	563.3334	9.5	59.2983	42.3736	0.7396	1
986	17	testSimRing_nAvg31.2_038_denoise_kymoWrap_0080-0021	Global	552.5	6.6667	82.875	51.8924	0.9057	1
987	18	testSimRing_nAvg31.2_038_denoise_kymoWrap_0069-0017	Global	574.1667	16.6667	34.45	27.9236	0.4874	1
988	19	testSimRing_nAvg31.2_038_denoise_kymoWrap_0067-0009	Global	108.3333	7.6667	14.1304	12.2648	0.2141	1
989	20	testSimRing_nAvg31.2_038_denoise_kymoWrap_0095-0007	Global	97.5	27	3.6111	3.1798	0.0555	1
990	21	testSimRing_nAvg31.2_038_denoise_kymoWrap_0106-0017	Global	715.0001	-23.1667	-30.8633	154.6007	2.6983	-1
991	22	testSimRing_nAvg31.2_038_denoise_kymoWrap_0111-0034	Global	465.8333	-14.3333	-32.5	153.435	2.6779	-1
992	23	testSimRing_nAvg31.2_038_denoise_kymoWrap_0105-0018	Global	-130	-17.1667	7.5728	-173.3547	-3.0256	1
993	24	testSimRing_nAvg31.2_038_denoise_kymoWrap_0093-0020	Global	-10.8333	16.1667	-0.6701	-0.5907	-0.01031	-1
994	25	testSimRing_nAvg31.2_038_denoise_kymoWrap_0079-0012	Global	0	10.1667	0	0	0	0
995	26	testSimRing_nAvg31.2_038_denoise_kymoWrap_0057-0016	Global	216.6667	4.6667	46.4286	35.5377	0.6202	1
996	1	testSimRing_nAvg31.2_039_denoise_kymoWrap_0062-0044	Global	552.5	39	14.1667	12.2953	0.2146	1
997	2	testSimRing_nAvg31.2_039_denoise_kymoWrap_0096-0044	Global	698.75	41.25	16.9394	14.6067	0.2549	1
998	3	testSimRing_nAvg31.2_039_denoise_kymoWrap_0112-0055	Global	503.75	-13.5	-37.3148	150.141	2.6205	-1
999	4	testSimRing_nAvg31.2_039_denoise_kymoWrap_0105-0035	Global	617.5	-25.5	-24.2157	159.5672	2.785	-1
1000	5	testSimRing_nAvg31.2_039_denoise_kymoWrap_0083-0030	Global	731.25	50.75	14.4089	12.4989	0.2181	1
1001	6	testSimRing_nAvg31.2_039_denoise_kymoWrap_0048-0030	Global	455	13	35	28.3008	0.4939	1
1002	7	testSimRing_nAvg31.2_039_denoise_kymoWrap_0031-0034	Global	-32.5	-20.5	1.5854	-178.6028	-3.1172	1
1003	8	testSimRing_nAvg31.2_039_denoise_kymoWrap_0027-0051	Global	2177.5	18	120.9722	61.7503	1.0777	1
1004	9	testSimRing_nAvg31.2_039_denoise_kymoWrap_0034-0045	Global	390	-12.5	-31.2	154.359	2.6941	-1
1005	10	testSimRing_nAvg31.2_039_denoise_kymoWrap_0020-0047	Global	-81.25	-31.25	2.6	-177.7094	-3.1016	1
1006	11	testSimRing_nAvg31.2_039_denoise_kymoWrap_0013-0054	Global	-1023.75	-16.25	63	-135.8952	-2.3718	1
1007	12	testSimRing_nAvg31.2_039_denoise_kymoWrap_0008-0042	Global	455	14	32.5	26.5651	0.4636	1
1008	13	testSimRing_nAvg31.2_039_denoise_kymoWrap_0015-0029	Global	-633.75	20.5	-30.9146	-25.4362	-0.4439	-1
1009	14	testSimRing_nAvg31.2_039_denoise_kymoWrap_0021-0034	Global	390	14.25	27.3684	22.8337	0.3985	1
1010	15	testSimRing_nAvg31.2_039_denoise_kymoWrap_0010-0022	Global	162.5	18	9.0278	7.9072	0.138	1
1011	16	testSimRing_nAvg31.2_039_denoise_kymoWrap_0054-0057	Global	406.25	35.25	11.5248	10.0543	0.1755	1
1012	17	testSimRing_nAvg31.2_039_denoise_kymoWrap_0070-0055	Global	276.25	-11.75	-23.5106	160.1148	2.7945	-1
1013	18	testSimRing_nAvg31.2_039_denoise_kymoWrap_0079-0062	Global	650	-14	-46.4286	144.4623	2.5213	-1
1014	19	testSimRing_nAvg31.2_039_denoise_kymoWrap_0091-0059	Global	32.5	30	1.0833	0.9548	0.01667	1
1015	20	testSimRing_nAvg31.2_039_denoise_kymoWrap_0098-0064	Global	-16.25	16.25	-1	-0.8814	-0.01538	-1
1016	21	testSimRing_nAvg31.2_039_denoise_kymoWrap_0100-0063	Global	-32.5	-20.75	1.5663	-178.6196	-3.1175	1
1017	1	testSimRing_nAvg31.2_040_denoise_kymoWrap_0020-0048	Global	81.25	25.25	3.2178	2.8341	0.04946	1
1018	2	testSimRing_nAvg31.2_040_denoise_kymoWrap_0038-0051	Global	487.5	19.75	24.6835	20.7941	0.3629	1
1019	3	testSimRing_nAvg31.2_040_denoise_kymoWrap_0037-0040	Global	731.25	19.75	37.0253	29.6667	0.5178	1
1020	4	testSimRing_nAvg31.2_040_denoise_kymoWrap_0046-0049	Global	568.75	19	29.9342	24.7273	0.4316	1
1021	5	testSimRing_nAvg31.2_040_denoise_kymoWrap_0021-0030	Global	-308.75	13	-23.75	-20.0715	-0.3503	-1
1022	6	testSimRing_nAvg31.2_040_denoise_kymoWrap_0009-0042	Global	487.5	-14.5	-33.6207	152.6501	2.6642	-1
1023	7	testSimRing_nAvg31.2_040_denoise_kymoWrap_0010-0055	Global	0	12.25	0	0	0	0
1024	8	testSimRing_nAvg31.2_040_denoise_kymoWrap_0061-0045	Global	487.5	20.75	23.494	19.8722	0.3468	1
1025	9	testSimRing_nAvg31.2_040_denoise_kymoWrap_0049-0038	Global	0	13.25	0	0	0	0
1026	10	testSimRing_nAvg31.2_040_denoise_kymoWrap_0044-0033	Global	503.75	18.75	26.8667	22.4569	0.3919	1
1027	11	testSimRing_nAvg31.2_040_denoise_kymoWrap_0026-0029	Global	32.5	-20.25	-1.6049	178.5856	3.1169	-1
1028	12	testSimRing_nAvg31.2_040_denoise_kymoWrap_0016-0025	Global	422.5	-12.75	-33.1373	152.9873	2.6701	-1
1029	13	testSimRing_nAvg31.2_040_denoise_kymoWrap_0066-0041	Global	97.5	26.25	3.7143	3.2705	0.05708	1
1030	14	testSimRing_nAvg31.2_040_denoise_kymoWrap_0070-0043	Global	552.5	16.75	32.9851	26.9061	0.4696	1
1031	15	testSimRing_nAvg31.2_040_denoise_kymoWrap_0087-0047	Global	585	-12.75	-45.8824	144.7824	2.5269	-1
1032	16	testSimRing_nAvg31.2_040_denoise_kymoWrap_0077-0034	Global	-162.5	-6.75	24.0741	-159.6769	-2.7869	1
1033	17	testSimRing_nAvg31.2_040_denoise_kymoWrap_0062-0029	Global	-16.25	-26.5	0.6132	-179.4595	-3.1322	1
1034	18	testSimRing_nAvg31.2_040_denoise_kymoWrap_0050-0024	Global	633.75	31.75	19.9606	17.071	0.2979	1
1035	19	testSimRing_nAvg31.2_040_denoise_kymoWrap_0064-0019	Global	552.5	-23.25	-23.7634	159.918	2.7911	-1
1036	20	testSimRing_nAvg31.2_040_denoise_kymoWrap_0103-0029	Global	1040	-34.5	-30.1449	155.1196	2.7073	-1
1037	21	testSimRing_nAvg31.2_040_denoise_kymoWrap_0102-0039	Global	65	-34.75	-1.8705	178.3517	3.1128	-1
1038	22	testSimRing_nAvg31.2_040_denoise_kymoWrap_0109-0044	Global	455	-16.25	-28	156.6951	2.7348	-1
1039	23	testSimRing_nAvg31.2_040_denoise_kymoWrap_0091-0021	Global	503.75	12.75	39.5098	31.293	0.5462	1
1040	24	testSimRing_nAvg31.2_040_denoise_kymoWrap_0106-0017	Global	796.25	-26	-30.625	154.7724	2.7013	-1
1041	25	testSimRing_nAvg31.2_040_denoise_kymoWrap_0116-0021	Global	97.5	10	9.75	8.5308	0.1489	1
1042	1	testSimRing_nAvg31.2_041_denoise_kymoWrap_0008-0038	Global	260	-14.5	-17.931	164.5778	2.8724	-1
1043	2	testSimRing_nAvg31.2_041_denoise_kymoWrap_0013-0038	Global	21.6666	-24.8333	-0.8725	179.231	3.1282	-1
1044	3	testSimRing_nAvg31.2_041_denoise_kymoWrap_0046-0037	Global	75.8334	-63	-1.2037	178.9391	3.1231	-1
1045	4	testSimRing_nAvg31.2_041_denoise_kymoWrap_0036-0023	Global	758.3334	12.6667	59.8684	42.6467	0.7443	1
1046	5	testSimRing_nAvg31.2_041_denoise_kymoWrap_0030-0036	Global	10.8334	9	1.2037	1.0609	0.01852	1
1047	6	testSimRing_nAvg31.2_041_denoise_kymoWrap_0049-0024	Global	530.8333	-22.6667	-23.4191	160.1862	2.7958	-1
1048	7	testSimRing_nAvg31.2_041_denoise_kymoWrap_0022-0016	Global	-21.6667	17	-1.2745	-1.1233	-0.01961	-1
1049	8	testSimRing_nAvg31.2_041_denoise_kymoWrap_0038-0017	Global	86.6667	14.3333	6.0465	5.3145	0.09276	1
1050	9	testSimRing_nAvg31.2_041_denoise_kymoWrap_0063-0034	Global	389.9999	10.8333	36	28.9797	0.5058	1
1051	10	testSimRing_nAvg31.2_041_denoise_kymoWrap_0088-0035	Global	357.4999	-13	-27.5	157.0679	2.7414	-1
1052	11	testSimRing_nAvg31.2_041_denoise_kymoWrap_0081-0026	Global	476.6667	17.3333	27.5	22.9321	0.4002	1
1053	12	testSimRing_nAvg31.2_041_denoise_kymoWrap_0071-0011	Global	-43.3334	16.1667	-2.6804	-2.3614	-0.04121	-1
1054	13	testSimRing_nAvg31.2_041_denoise_kymoWrap_0090-0013	Global	0	20.5	0	0	0	0
1055	14	testSimRing_nAvg31.2_041_denoise_kymoWrap_0090-0012	Global	292.5	-5.5	-53.1818	140.7106	2.4559	-1
1056	15	testSimRing_nAvg31.2_041_denoise_kymoWrap_0077-0015	Global	455.0001	-4.1667	-109.2001	120.7627	2.1077	-1
1057	16	testSimRing_nAvg31.2_041_denoise_kymoWrap_0091-0022	Global	43.3333	-21.5	-2.0155	178.224	3.1106	-1
1058	17	testSimRing_nAvg31.2_041_denoise_kymoWrap_0110-0039	Global	920.8333	18.3333	50.2273	37.6942	0.6579	1
1059	18	testSimRing_nAvg31.2_041_denoise_kymoWrap_0089-0043	Global	509.1668	21.5	23.6822	20.0188	0.3494	1
1060	19	testSimRing_nAvg31.2_041_denoise_kymoWrap_0108-0041	Global	715	-17.3333	-41.25	147.6002	2.5761	-1
1061	20	testSimRing_nAvg31.2_041_denoise_kymoWrap_0111-0013	Global	-21.6666	-14.1667	1.5294	-178.6521	-3.1181	1
1062	21	testSimRing_nAvg31.2_041_denoise_kymoWrap_0113-0014	Global	455	-11	-41.3636	147.5288	2.5749	-1
1063	22	testSimRing_nAvg31.2_041_denoise_kymoWrap_0105-0011	Global	455	6.1667	73.7837	48.6215	0.8486	1
1064	23	testSimRing_nAvg31.2_041_denoise_kymoWrap_0100-0029	Global	303.3333	-8	-37.9167	149.7436	2.6135	-1
1065	24	testSimRing_nAvg31.2_041_denoise_kymoWrap_0026-0048	Global	-780	12.5	-62.4	-43.8309	-0.765	-1
1066	25	testSimRing_nAvg31.2_041_denoise_kymoWrap_0110-0033	Global	454.9999	14.3333	31.7442	26.0296	0.4543	1
1067	26	testSimRing_nAvg31.2_041_denoise_kymoWrap_0087-0036	Global	21.6668	-13.5	-1.605	178.5856	3.1169	-1
1068	1	testSimRing_nAvg31.2_042_denoise_kymoWrap_0035-0022	Global	-151.6667	69.1667	-2.1928	-1.9321	-0.03372	-1
1069	2	testSimRing_nAvg31.2_042_denoise_kymoWrap_0008-0031	Global	32.5	12.1667	2.6712	2.3533	0.04107	1
1070	3	testSimRing_nAvg31.2_042_denoise_kymoWrap_0015-0029	Global	-400.8334	8.1667	-49.0816	-37.0565	-0.6468	-1
1071	4	testSimRing_nAvg31.2_042_denoise_kymoWrap_0031-0033	Global	-10.8332	15	-0.7222	-0.6366	-0.01111	-1
1072	5	testSimRing_nAvg31.2_042_denoise_kymoWrap_0049-0028	Global	-21.6666	20	-1.0833	-0.9548	-0.01667	-1
1073	6	testSimRing_nAvg31.2_042_denoise_kymoWrap_0050-0034	Global	0	19.3333	0	0	0	0
1074	7	testSimRing_nAvg31.2_042_denoise_kymoWrap_0063-0036	Global	942.5	-19.1667	-49.1739	142.8917	2.4939	-1
1075	8	testSimRing_nAvg31.2_042_denoise_kymoWrap_0050-0040	Global	195	11.3333	17.2059	14.8265	0.2588	1
1076	9	testSimRing_nAvg31.2_042_denoise_kymoWrap_0042-0049	Global	-97.5	30.3333	-3.2143	-2.831	-0.04941	-1
1077	10	testSimRing_nAvg31.2_042_denoise_kymoWrap_0014-0041	Global	780	27.8333	28.024	23.3227	0.4071	1
1078	11	testSimRing_nAvg31.2_042_denoise_kymoWrap_0007-0053	Global	-303.3334	14.3333	-21.1628	-18.0343	-0.3148	-1
1079	12	testSimRing_nAvg31.2_042_denoise_kymoWrap_0018-0052	Global	-21.6666	17.5	-1.2381	-1.0912	-0.01905	-1
1080	13	testSimRing_nAvg31.2_042_denoise_kymoWrap_0043-0050	Global	-736.6668	19.8333	-37.1429	-29.7449	-0.5191	-1
1081	14	testSimRing_nAvg31.2_042_denoise_kymoWrap_0062-0044	Global	-314.1666	-12.8333	24.4805	-159.3625	-2.7814	1
1082	15	testSimRing_nAvg31.2_042_denoise_kymoWrap_0076-0053	Global	671.6668	12.8333	52.3377	38.8408	0.6779	1
1083	16	testSimRing_nAvg31.2_042_denoise_kymoWrap_0074-0027	Global	-54.1667	18.8333	-2.8761	-2.5336	-0.04422	-1
1084	17	testSimRing_nAvg31.2_042_denoise_kymoWrap_0088-0031	Global	498.3334	11.8333	42.1127	32.9387	0.5749	1
1085	18	testSimRing_nAvg31.2_042_denoise_kymoWrap_0097-0029	Global	1776.6667	-20.1667	-88.0992	126.4201	2.2064	-1
1086	19	testSimRing_nAvg31.2_042_denoise_kymoWrap_0079-0040	Global	-75.8332	18.6667	-4.0625	-3.5763	-0.06242	-1
1087	20	testSimRing_nAvg31.2_042_denoise_kymoWrap_0105-0036	Global	54.1666	15.3333	3.5326	3.1108	0.05429	1
1088	21	testSimRing_nAvg31.2_042_denoise_kymoWrap_0104-0050	Global	639.1666	12.8333	49.8052	37.4605	0.6538	1
1089	22	testSimRing_nAvg31.2_042_denoise_kymoWrap_0096-0053	Global	400.8334	9	44.537	34.4184	0.6007	1
1090	23	testSimRing_nAvg31.2_042_denoise_kymoWrap_0079-0052	Global	184.1666	-25.5	-7.2222	173.6598	3.0309	-1
1091	24	testSimRing_nAvg31.2_042_denoise_kymoWrap_0053-0058	Global	-43.3332	14.1667	-3.0588	-2.6943	-0.04702	-1
1092	25	testSimRing_nAvg31.2_042_denoise_kymoWrap_0106-0027	Global	541.6667	24.5	22.1088	18.785	0.3279	1
1093	26	testSimRing_nAvg31.2_042_denoise_kymoWrap_0111-0023	Global	249.1666	-12.6667	-19.6711	163.1625	2.8477	-1
1094	27	testSimRing_nAvg31.2_042_denoise_kymoWrap_0114-0044	Global	-411.6666	7.6667	-53.6957	-39.5597	-0.6904	-1
1095	28	testSimRing_nAvg31.2_042_denoise_kymoWrap_0102-0045	Global	-43.3334	8.3333	-5.2	-4.5739	-0.07983	-1
1096	29	testSimRing_nAvg31.2_042_denoise_kymoWrap_0086-0051	Global	-10.8334	11.5	-0.942	-0.8303	-0.01449	-1
1097	30	testSimRing_nAvg31.2_042_denoise_kymoWrap_0028-0037	Global	195	18	10.8333	9.4623	0.1651	1
1098	31	testSimRing_nAvg31.2_042_denoise_kymoWrap_0063-0055	Global	216.6666	-8.5	-25.4902	158.587	2.7679	-1
1099	1	testSimRing_nAvg31.2_043_denoise_kymoWrap_0007-0043	Global	715	14.25	50.1754	37.6656	0.6574	1
1100	2	testSimRing_nAvg31.2_043_denoise_kymoWrap_0014-0048	Global	227.5	15.75	14.4444	12.5288	0.2187	1
1101	3	testSimRing_nAvg31.2_043_denoise_kymoWrap_0012-0056	Global	552.5	12.5	44.2	34.2157	0.5972	1
1102	4	testSimRing_nAvg31.2_043_denoise_kymoWrap_0026-0040	Global	991.25	50	19.825	16.9617	0.296	1
1103	5	testSimRing_nAvg31.2_043_denoise_kymoWrap_0016-0037	Global	113.75	13.25	8.5849	7.5238	0.1313	1
1104	6	testSimRing_nAvg31.2_043_denoise_kymoWrap_0027-0045	Global	601.25	10.25	58.6585	42.0643	0.7342	1
1105	7	testSimRing_nAvg31.2_043_denoise_kymoWrap_0035-0051	Global	0	-13.25	-0	180	3.1416	0
1106	8	testSimRing_nAvg31.2_043_denoise_kymoWrap_0052-0036	Global	16.25	28.75	0.5652	0.4982	0.008695	1
1107	9	testSimRing_nAvg31.2_043_denoise_kymoWrap_0064-0041	Global	-81.25	22.25	-3.6517	-3.2155	-0.05612	-1
1108	10	testSimRing_nAvg31.2_043_denoise_kymoWrap_0023-0029	Global	747.5	23.5	31.8085	26.0754	0.4551	1
1109	11	testSimRing_nAvg31.2_043_denoise_kymoWrap_0008-0023	Global	32.5	11.5	2.8261	2.4896	0.04345	1
1110	12	testSimRing_nAvg31.2_043_denoise_kymoWrap_0040-0059	Global	0	22.5	0	0	0	0
1111	13	testSimRing_nAvg31.2_043_denoise_kymoWrap_0058-0058	Global	48.75	-11.75	-4.1489	176.3478	3.0778	-1
1112	14	testSimRing_nAvg31.2_043_denoise_kymoWrap_0049-0057	Global	406.25	10.25	39.6341	31.373	0.5476	1
1113	15	testSimRing_nAvg31.2_043_denoise_kymoWrap_0037-0065	Global	-97.5	13.75	-7.0909	-6.2258	-0.1087	-1
1114	16	testSimRing_nAvg31.2_043_denoise_kymoWrap_0020-0061	Global	16.25	-11.75	-1.383	178.7811	3.1203	-1
1115	17	testSimRing_nAvg31.2_043_denoise_kymoWrap_0068-0054	Global	682.5	23.25	29.3548	24.3045	0.4242	1
1116	18	testSimRing_nAvg31.2_043_denoise_kymoWrap_0075-0045	Global	536.25	13.25	40.4717	31.9081	0.5569	1
1117	19	testSimRing_nAvg31.2_043_denoise_kymoWrap_0100-0053	Global	0	36	0	0	0	0
1118	20	testSimRing_nAvg31.2_043_denoise_kymoWrap_0112-0049	Global	536.25	-11.5	-46.6304	144.3447	2.5193	-1
1119	21	testSimRing_nAvg31.2_043_denoise_kymoWrap_0108-0043	Global	487.5	21.5	22.6744	19.2307	0.3356	1
1120	22	testSimRing_nAvg31.2_043_denoise_kymoWrap_0085-0039	Global	796.25	21.75	36.6092	29.389	0.5129	1
1121	23	testSimRing_nAvg31.2_043_denoise_kymoWrap_0097-0038	Global	0	-23.5	-0	180	3.1416	0
1122	24	testSimRing_nAvg31.2_043_denoise_kymoWrap_0088-0059	Global	-650	15.5	-41.9355	-32.8285	-0.573	-1
1123	25	testSimRing_nAvg31.2_043_denoise_kymoWrap_0074-0027	Global	422.5	11.25	37.5556	30.0184	0.5239	1
1124	26	testSimRing_nAvg31.2_043_denoise_kymoWrap_0083-0028	Global	178.75	-14.25	-12.5439	169.0772	2.951	-1
1125	27	testSimRing_nAvg31.2_043_denoise_kymoWrap_0063-0027	Global	81.25	15.5	5.2419	4.6106	0.08047	1
1126	28	testSimRing_nAvg31.2_043_denoise_kymoWrap_0054-0026	Global	260	6.25	41.6	32.6192	0.5693	1
1127	29	testSimRing_nAvg31.2_043_denoise_kymoWrap_0111-0038	Global	146.25	12.5	11.7	10.204	0.1781	1
1128	30	testSimRing_nAvg31.2_043_denoise_kymoWrap_0110-0025	Global	455	16.5	27.5758	22.9887	0.4012	1
1129	31	testSimRing_nAvg31.2_043_denoise_kymoWrap_0101-0028	Global	65	15.75	4.127	3.633	0.06341	1
1130	32	testSimRing_nAvg31.2_043_denoise_kymoWrap_0098-0022	Global	-48.75	10	-4.875	-4.2892	-0.07486	-1
1131	33	testSimRing_nAvg31.2_043_denoise_kymoWrap_0089-0063	Global	520	12	43.3333	33.6901	0.588	1
1132	1	testSimRing_nAvg31.2_044_denoise_kymoWrap_0012-0021	Global	97.5	23	4.2391	3.7314	0.06513	1
1133	2	testSimRing_nAvg31.2_044_denoise_kymoWrap_0016-0031	Global	-227.5	30.25	-7.5207	-6.5999	-0.1152	-1
1134	3	testSimRing_nAvg31.2_044_denoise_kymoWrap_0038-0027	Global	357.5	-17	-21.0294	162.0721	2.8287	-1
1135	4	testSimRing_nAvg31.2_044_denoise_kymoWrap_0040-0041	Global	942.5	14.5	65	45	0.7854	1
1136	5	testSimRing_nAvg31.2_044_denoise_kymoWrap_0041-0043	Global	-48.75	26	-1.875	-1.6523	-0.02884	-1
1137	6	testSimRing_nAvg31.2_044_denoise_kymoWrap_0024-0039	Global	666.25	20.25	32.9012	26.8473	0.4686	1
1138	7	testSimRing_nAvg31.2_044_denoise_kymoWrap_0024-0042	Global	325	-16.25	-20	162.8973	2.8431	-1
1139	8	testSimRing_nAvg31.2_044_denoise_kymoWrap_0007-0047	Global	-471.25	13.5	-34.9074	-28.2374	-0.4928	-1
1140	9	testSimRing_nAvg31.2_044_denoise_kymoWrap_0010-0043	Global	32.5	19	1.7105	1.5074	0.02631	1
1141	10	testSimRing_nAvg31.2_044_denoise_kymoWrap_0020-0052	Global	-292.5	13.75	-21.2727	-18.1219	-0.3163	-1
1142	11	testSimRing_nAvg31.2_044_denoise_kymoWrap_0011-0053	Global	32.5	15	2.1667	1.9092	0.03332	1
1143	12	testSimRing_nAvg31.2_044_denoise_kymoWrap_0052-0033	Global	-32.5	12.5	-2.6	-2.2906	-0.03998	-1
1144	13	testSimRing_nAvg31.2_044_denoise_kymoWrap_0059-0034	Global	536.25	13.5	39.7222	31.4296	0.5485	1
1145	14	testSimRing_nAvg31.2_044_denoise_kymoWrap_0078-0037	Global	48.75	35	1.3929	1.2276	0.02143	1
1146	15	testSimRing_nAvg31.2_044_denoise_kymoWrap_0103-0041	Global	146.25	30	4.875	4.2892	0.07486	1
1147	16	testSimRing_nAvg31.2_044_denoise_kymoWrap_0102-0032	Global	-48.75	-32.5	1.5	-178.678	-3.1185	1
1148	17	testSimRing_nAvg31.2_044_denoise_kymoWrap_0060-0022	Global	1105	54.5	20.2752	17.3241	0.3024	1
1149	18	testSimRing_nAvg31.2_044_denoise_kymoWrap_0069-0027	Global	780	-8.25	-94.5455	124.5085	2.1731	-1
1150	19	testSimRing_nAvg31.2_044_denoise_kymoWrap_0111-0026	Global	536.25	-16	-33.5156	152.7232	2.6655	-1
1151	20	testSimRing_nAvg31.2_044_denoise_kymoWrap_0079-0053	Global	552.5	36.25	15.2414	13.1965	0.2303	1
1152	21	testSimRing_nAvg31.2_044_denoise_kymoWrap_0103-0059	Global	113.75	12.5	9.1	7.9696	0.1391	1
1153	22	testSimRing_nAvg31.2_044_denoise_kymoWrap_0112-0058	Global	211.25	-11.75	-17.9787	164.5388	2.8717	-1
1154	23	testSimRing_nAvg31.2_044_denoise_kymoWrap_0097-0059	Global	-341.25	21.5	-15.8721	-13.7223	-0.2395	-1
1155	24	testSimRing_nAvg31.2_044_denoise_kymoWrap_0080-0063	Global	-97.5	-14.75	6.6102	-174.1933	-3.0402	1
1156	25	testSimRing_nAvg31.2_044_denoise_kymoWrap_0060-0055	Global	487.5	26.75	18.2243	15.6621	0.2734	1
1157	26	testSimRing_nAvg31.2_044_denoise_kymoWrap_0060-0045	Global	682.5	-20.5	-33.2927	152.8787	2.6682	-1
1158	27	testSimRing_nAvg31.2_044_denoise_kymoWrap_0043-0052	Global	32.5	13	2.5	2.2026	0.03844	1
1159	28	testSimRing_nAvg31.2_044_denoise_kymoWrap_0028-0015	Global	260	-11.25	-23.1111	160.4269	2.8	-1
1160	1	testSimRing_nAvg31.2_045_denoise_kymoWrap_0013-0038	Global	227.5	26.5	8.5849	7.5238	0.1313	1
1161	2	testSimRing_nAvg31.2_045_denoise_kymoWrap_0049-0039	Global	-81.25	38.5	-2.1104	-1.8596	-0.03246	-1
1162	3	testSimRing_nAvg31.2_045_denoise_kymoWrap_0089-0040	Global	65	36.25	1.7931	1.5802	0.02758	1
1163	4	testSimRing_nAvg31.2_045_denoise_kymoWrap_0036-0043	Global	195	31.25	6.24	5.4836	0.09571	1
1164	5	testSimRing_nAvg31.2_045_denoise_kymoWrap_0055-0044	Global	617.5	-7	-88.2143	126.3844	2.2058	-1
1165	6	testSimRing_nAvg31.2_045_denoise_kymoWrap_0012-0045	Global	-698.75	24.25	-28.8144	-23.9077	-0.4173	-1
1166	7	testSimRing_nAvg31.2_045_denoise_kymoWrap_0007-0030	Global	601.25	-9.25	-65	135	2.3562	-1
1167	8	testSimRing_nAvg31.2_045_denoise_kymoWrap_0006-0042	Global	-422.5	12	-35.2083	-28.4429	-0.4964	-1
1168	9	testSimRing_nAvg31.2_045_denoise_kymoWrap_0033-0029	Global	617.5	-10.5	-58.8095	137.8624	2.4062	-1
1169	10	testSimRing_nAvg31.2_045_denoise_kymoWrap_0030-0029	Global	520	18.75	27.7333	23.1063	0.4033	1
1170	11	testSimRing_nAvg31.2_045_denoise_kymoWrap_0020-0021	Global	-16.25	21.5	-0.7558	-0.6662	-0.01163	-1
1171	12	testSimRing_nAvg31.2_045_denoise_kymoWrap_0007-0024	Global	-390	12	-32.5	-26.5651	-0.4636	-1
1172	13	testSimRing_nAvg31.2_045_denoise_kymoWrap_0023-0010	Global	552.5	8	69.0625	46.7357	0.8157	1
1173	14	testSimRing_nAvg31.2_045_denoise_kymoWrap_0024-0017	Global	942.5	-16	-58.9062	137.8156	2.4053	-1
1174	15	testSimRing_nAvg31.2_045_denoise_kymoWrap_0033-0018	Global	-32.5	10.5	-3.0952	-2.7263	-0.04758	-1
1175	16	testSimRing_nAvg31.2_045_denoise_kymoWrap_0040-0022	Global	682.5	7.5	91	54.4623	0.9505	1
1176	17	testSimRing_nAvg31.2_045_denoise_kymoWrap_0051-0026	Global	32.5	17.75	1.831	1.6135	0.02816	1
1177	18	testSimRing_nAvg31.2_045_denoise_kymoWrap_0063-0027	Global	455	5.75	79.1304	50.5993	0.8831	1
1178	19	testSimRing_nAvg31.2_045_denoise_kymoWrap_0069-0031	Global	-16.25	13.75	-1.1818	-1.0416	-0.01818	-1
1179	20	testSimRing_nAvg31.2_045_denoise_kymoWrap_0070-0024	Global	650	14	46.4286	35.5377	0.6202	1
1180	21	testSimRing_nAvg31.2_045_denoise_kymoWrap_0083-0034	Global	260	14	18.5714	15.9454	0.2783	1
1181	22	testSimRing_nAvg31.2_045_denoise_kymoWrap_0091-0026	Global	113.75	19.5	5.8333	5.1282	0.0895	1
1182	23	testSimRing_nAvg31.2_045_denoise_kymoWrap_0094-0019	Global	471.25	12	39.2708	31.139	0.5435	1
1183	24	testSimRing_nAvg31.2_045_denoise_kymoWrap_0110-0037	Global	731.25	15	48.75	36.8699	0.6435	1
1184	25	testSimRing_nAvg31.2_045_denoise_kymoWrap_0115-0044	Global	1186.25	-8	-148.2812	113.6705	1.9839	-1
1185	26	testSimRing_nAvg31.2_045_denoise_kymoWrap_0102-0012	Global	-65	22.25	-2.9213	-2.5734	-0.04491	-1
1186	27	testSimRing_nAvg31.2_045_denoise_kymoWrap_0112-0026	Global	341.25	15.5	22.0161	18.7117	0.3266	1
1187	28	testSimRing_nAvg31.2_045_denoise_kymoWrap_0109-0021	Global	162.5	15.25	10.6557	9.3099	0.1625	1
1188	29	testSimRing_nAvg31.2_045_denoise_kymoWrap_0066-0013	Global	-422.5	26.75	-15.7944	-13.6576	-0.2384	-1
1189	30	testSimRing_nAvg31.2_045_denoise_kymoWrap_0077-0047	Global	32.5	31.25	1.04	0.9167	0.016	1
1190	31	testSimRing_nAvg31.2_045_denoise_kymoWrap_0058-0047	Global	-471.25	6	-78.5417	-50.3893	-0.8795	-1
1191	32	testSimRing_nAvg31.2_045_denoise_kymoWrap_0007-0018	Global	373.75	5.25	71.1905	47.6026	0.8308	1
1192	33	testSimRing_nAvg31.2_045_denoise_kymoWrap_0013-0014	Global	-16.25	6.75	-2.4074	-2.1211	-0.03702	-1
1193	34	testSimRing_nAvg31.2_045_denoise_kymoWrap_0018-0011	Global	633.75	-4.5	-140.8333	114.7751	2.0032	-1
1194	35	testSimRing_nAvg31.2_045_denoise_kymoWrap_0041-0013	Global	845	9.5	88.9474	53.8418	0.9397	1
1195	1	testSimRing_nAvg31.2_046_denoise_kymoWrap_0006-0054	Global	-32.5	12.3333	-2.6351	-2.3215	-0.04052	-1
1196	2	testSimRing_nAvg31.2_046_denoise_kymoWrap_0011-0053	Global	-281.6666	15.1667	-18.5714	-15.9454	-0.2783	-1
1197	3	testSimRing_nAvg31.2_046_denoise_kymoWrap_0028-0047	Global	10.8332	32.5	0.3333	0.2938	0.005128	1
1198	4	testSimRing_nAvg31.2_046_denoise_kymoWrap_0054-0052	Global	530.8334	26.8333	19.7826	16.9275	0.2954	1
1199	5	testSimRing_nAvg31.2_046_denoise_kymoWrap_0083-0058	Global	260	28.8333	9.0173	7.8981	0.1378	1
1200	6	testSimRing_nAvg31.2_046_denoise_kymoWrap_0086-0048	Global	1300	-20.1667	-64.4628	135.2377	2.3603	-1
1201	7	testSimRing_nAvg31.2_046_denoise_kymoWrap_0080-0050	Global	-65	18.1667	-3.578	-3.1507	-0.05499	-1
1202	8	testSimRing_nAvg31.2_046_denoise_kymoWrap_0089-0051	Global	455	12.5	36.4	29.2488	0.5105	1
1203	9	testSimRing_nAvg31.2_046_denoise_kymoWrap_0104-0051	Global	357.5	-11	-32.5	153.4349	2.6779	-1
1204	10	testSimRing_nAvg31.2_046_denoise_kymoWrap_0099-0052	Global	-43.3332	14.1667	-3.0588	-2.6943	-0.04702	-1
1205	11	testSimRing_nAvg31.2_046_denoise_kymoWrap_0111-0049	Global	-21.6668	-10.1667	2.1312	-178.1221	-3.1088	1
1206	12	testSimRing_nAvg31.2_046_denoise_kymoWrap_0090-0044	Global	801.6668	15.5	51.7204	38.5092	0.6721	1
1207	13	testSimRing_nAvg31.2_046_denoise_kymoWrap_0081-0069	Global	-476.6663	20.5	-23.252	-19.6833	-0.3435	-1
1208	14	testSimRing_nAvg31.2_046_denoise_kymoWrap_0062-0074	Global	0	15.3333	0	0	0	0
1209	15	testSimRing_nAvg31.2_046_denoise_kymoWrap_0038-0078	Global	-325	26.1667	-12.4204	-10.8178	-0.1888	-1
1210	16	testSimRing_nAvg31.2_046_denoise_kymoWrap_0054-0074	Global	498.3332	6	83.0555	51.9529	0.9068	1
1211	17	testSimRing_nAvg31.2_046_denoise_kymoWrap_0041-0069	Global	325	7.8333	41.4894	32.55	0.5681	1
1212	18	testSimRing_nAvg31.2_046_denoise_kymoWrap_0058-0063	Global	194.9998	19.1667	10.1739	8.8958	0.1553	1
1213	19	testSimRing_nAvg31.2_046_denoise_kymoWrap_0028-0061	Global	21.6666	11.3333	1.9118	1.6847	0.0294	1
1214	20	testSimRing_nAvg31.2_046_denoise_kymoWrap_0039-0059	Global	-10.8334	11.5	-0.942	-0.8303	-0.01449	-1
1215	21	testSimRing_nAvg31.2_046_denoise_kymoWrap_0046-0055	Global	455	-6	-75.8333	130.6013	2.2794	-1
1216	22	testSimRing_nAvg31.2_046_denoise_kymoWrap_0046-0064	Global	346.6668	-7	-49.5238	142.696	2.4905	-1
1217	23	testSimRing_nAvg31.2_046_denoise_kymoWrap_0031-0064	Global	-552.4998	-6.6667	82.8749	-128.1076	-2.2359	1
1218	24	testSimRing_nAvg31.2_046_denoise_kymoWrap_0030-0052	Global	346.6666	-6.8333	-50.7317	142.0284	2.4789	-1
1219	25	testSimRing_nAvg31.2_046_denoise_kymoWrap_0010-0070	Global	-444.1663	9.3333	-47.5893	-36.2094	-0.632	-1
1220	26	testSimRing_nAvg31.2_046_denoise_kymoWrap_0020-0065	Global	487.4998	9.1667	53.1818	39.2894	0.6857	1
1221	27	testSimRing_nAvg31.2_046_denoise_kymoWrap_0005-0066	Global	54.1668	10	5.4167	4.7637	0.08314	1
1222	28	testSimRing_nAvg31.2_046_denoise_kymoWrap_0012-0061	Global	10.8332	7.8333	1.383	1.2189	0.02127	1
1223	29	testSimRing_nAvg31.2_046_denoise_kymoWrap_0020-0064	Global	-325	8.3333	-39	-30.9638	-0.5404	-1
1224	30	testSimRing_nAvg31.2_046_denoise_kymoWrap_0028-0053	Global	-21.6666	11.8333	-1.831	-1.6135	-0.02816	-1
1225	31	testSimRing_nAvg31.2_046_denoise_kymoWrap_0026-0068	Global	216.6668	2.8333	76.4706	49.6355	0.8663	1
1226	32	testSimRing_nAvg31.2_046_denoise_kymoWrap_0034-0070	Global	-260	5.6667	-45.8824	-35.2176	-0.6147	-1
1227	33	testSimRing_nAvg31.2_046_denoise_kymoWrap_0068-0043	Global	801.6668	13.5	59.3827	42.4142	0.7403	1
1228	34	testSimRing_nAvg31.2_046_denoise_kymoWrap_0087-0076	Global	10.8332	24.8333	0.4362	0.3845	0.006711	1
1229	35	testSimRing_nAvg31.2_046_denoise_kymoWrap_0108-0078	Global	433.3332	19	22.807	19.3348	0.3375	1
1230	36	testSimRing_nAvg31.2_046_denoise_kymoWrap_0004-0039	Global	-32.5	7.5	-4.3333	-3.8141	-0.06657	-1
1231	1	testSimRing_nAvg31.2_047_denoise_kymoWrap_0042-0039	Global	-108.3332	39.6667	-2.7311	-2.406	-0.04199	-1
1232	2	testSimRing_nAvg31.2_047_denoise_kymoWrap_0060-0038	Global	411.6666	25.8333	15.9355	13.775	0.2404	1
1233	3	testSimRing_nAvg31.2_047_denoise_kymoWrap_0064-0049	Global	43.3334	30.1667	1.4365	1.266	0.0221	1
1234	4	testSimRing_nAvg31.2_047_denoise_kymoWrap_0088-0044	Global	162.5	30.8333	5.2703	4.6355	0.0809	1
1235	5	testSimRing_nAvg31.2_047_denoise_kymoWrap_0107-0043	Global	790.8334	17.5	45.1905	34.8085	0.6075	1
1236	6	testSimRing_nAvg31.2_047_denoise_kymoWrap_0111-0042	Global	563.3332	-12.6667	-44.4737	145.6197	2.5415	-1
1237	7	testSimRing_nAvg31.2_047_denoise_kymoWrap_0112-0045	Global	-21.6666	13	-1.6667	-1.4688	-0.02564	-1
1238	8	testSimRing_nAvg31.2_047_denoise_kymoWrap_0110-0053	Global	314.1666	-9.5	-33.0702	153.0343	2.671	-1
1239	9	testSimRing_nAvg31.2_047_denoise_kymoWrap_0099-0056	Global	541.6666	16.3333	33.1633	27.0309	0.4718	1
1240	10	testSimRing_nAvg31.2_047_denoise_kymoWrap_0084-0024	Global	-130	33.1667	-3.9196	-3.4508	-0.06023	-1
1241	11	testSimRing_nAvg31.2_047_denoise_kymoWrap_0078-0031	Global	390.0001	-7.5	-52	141.3402	2.4669	-1
1242	12	testSimRing_nAvg31.2_047_denoise_kymoWrap_0086-0033	Global	454.9999	-15.5	-29.3548	155.6955	2.7174	-1
1243	13	testSimRing_nAvg31.2_047_denoise_kymoWrap_0079-0035	Global	130	13.3333	9.75	8.5308	0.1489	1
1244	14	testSimRing_nAvg31.2_047_denoise_kymoWrap_0086-0027	Global	-476.6667	6.8333	-69.7561	-47.0214	-0.8207	-1
1245	15	testSimRing_nAvg31.2_047_denoise_kymoWrap_0092-0038	Global	173.3334	9	19.2593	16.5044	0.2881	1
1246	16	testSimRing_nAvg31.2_047_denoise_kymoWrap_0073-0041	Global	21.6668	14	1.5476	1.3639	0.02381	1
1247	17	testSimRing_nAvg31.2_047_denoise_kymoWrap_0025-0055	Global	-747.5	25	-29.9	-24.7024	-0.4311	-1
1248	18	testSimRing_nAvg31.2_047_denoise_kymoWrap_0026-0048	Global	855.8332	16.5	51.8687	38.5892	0.6735	1
1249	19	testSimRing_nAvg31.2_047_denoise_kymoWrap_0037-0050	Global	0	10.1667	0	0	0	0
1250	20	testSimRing_nAvg31.2_047_denoise_kymoWrap_0016-0037	Global	888.3334	-23.5	-37.8014	149.8194	2.6148	-1
1251	21	testSimRing_nAvg31.2_047_denoise_kymoWrap_0011-0048	Global	-379.1666	13.8333	-27.4096	-22.8645	-0.3991	-1
1252	22	testSimRing_nAvg31.2_047_denoise_kymoWrap_0015-0061	Global	357.5	21.8333	16.374	14.1391	0.2468	1
1253	1	testSimRing_nAvg31.2_048_denoise_kymoWrap_0014-0044	Global	32.5	28.5	1.1404	1.0051	0.01754	1
1254	2	testSimRing_nAvg31.2_048_denoise_kymoWrap_0006-0060	Global	243.75	12.75	19.1176	16.3895	0.2861	1
1255	3	testSimRing_nAvg31.2_048_denoise_kymoWrap_0010-0064	Global	-260	15.25	-17.0492	-14.6973	-0.2565	-1
1256	4	testSimRing_nAvg31.2_048_denoise_kymoWrap_0023-0060	Global	178.75	-15.75	-11.3492	170.0958	2.9687	-1
1257	5	testSimRing_nAvg31.2_048_denoise_kymoWrap_0011-0067	Global	536.25	18.25	29.3836	24.3256	0.4246	1
1258	6	testSimRing_nAvg31.2_048_denoise_kymoWrap_0010-0035	Global	-325	18	-18.0556	-15.5241	-0.2709	-1
1259	7	testSimRing_nAvg31.2_048_denoise_kymoWrap_0026-0032	Global	48.75	16.25	3	2.6425	0.04612	1
1260	8	testSimRing_nAvg31.2_048_denoise_kymoWrap_0039-0035	Global	812.5	-21.25	-38.2353	149.5345	2.6099	-1
1261	9	testSimRing_nAvg31.2_048_denoise_kymoWrap_0043-0054	Global	357.5	22.25	16.0674	13.8847	0.2423	1
1262	10	testSimRing_nAvg31.2_048_denoise_kymoWrap_0065-0056	Global	146.25	14	10.4464	9.1302	0.1594	1
1263	11	testSimRing_nAvg31.2_048_denoise_kymoWrap_0083-0065	Global	698.75	20	34.9375	28.258	0.4932	1
1264	12	testSimRing_nAvg31.2_048_denoise_kymoWrap_0091-0055	Global	-65	25.5	-2.549	-2.2457	-0.0392	-1
1265	13	testSimRing_nAvg31.2_048_denoise_kymoWrap_0110-0055	Global	16.25	-15.25	-1.0656	179.0608	3.1252	-1
1266	14	testSimRing_nAvg31.2_048_denoise_kymoWrap_0073-0061	Global	-487.5	11	-44.3182	-34.2869	-0.5984	-1
1267	15	testSimRing_nAvg31.2_048_denoise_kymoWrap_0066-0069	Global	568.75	14.5	39.2241	31.1088	0.543	1
1268	16	testSimRing_nAvg31.2_048_denoise_kymoWrap_0058-0068	Global	0	16.5	0	0	0	0
1269	17	testSimRing_nAvg31.2_048_denoise_kymoWrap_0045-0062	Global	520	17.5	29.7143	24.5672	0.4288	1
1270	18	testSimRing_nAvg31.2_048_denoise_kymoWrap_0042-0069	Global	796.25	12.5	63.7	44.4213	0.7753	1
1271	19	testSimRing_nAvg31.2_048_denoise_kymoWrap_0068-0041	Global	-812.5	20.5	-39.6341	-31.373	-0.5476	-1
1272	20	testSimRing_nAvg31.2_048_denoise_kymoWrap_0064-0046	Global	-32.5	26	-1.25	-1.1017	-0.01923	-1
1273	21	testSimRing_nAvg31.2_048_denoise_kymoWrap_0043-0044	Global	-113.75	18.25	-6.2329	-5.4774	-0.0956	-1
1274	22	testSimRing_nAvg31.2_048_denoise_kymoWrap_0016-0051	Global	-81.25	18	-4.5139	-3.9725	-0.06933	-1
1275	1	testSimRing_nAvg31.2_049_denoise_kymoWrap_0019-0043	Global	-1202.5	38.25	-31.4379	-25.8112	-0.4505	-1
1276	2	testSimRing_nAvg31.2_049_denoise_kymoWrap_0026-0043	Global	32.5	26	1.25	1.1017	0.01923	1
1277	3	testSimRing_nAvg31.2_049_denoise_kymoWrap_0049-0041	Global	0	16.75	0	0	0	0
1278	4	testSimRing_nAvg31.2_049_denoise_kymoWrap_0024-0051	Global	32.5	13	2.5	2.2026	0.03844	1
1279	5	testSimRing_nAvg31.2_049_denoise_kymoWrap_0038-0049	Global	-32.5	16.75	-1.9403	-1.7098	-0.02984	-1
1280	6	testSimRing_nAvg31.2_049_denoise_kymoWrap_0051-0050	Global	520	-16.75	-31.0448	154.4703	2.696	-1
1281	7	testSimRing_nAvg31.2_049_denoise_kymoWrap_0070-0045	Global	601.25	21.5	27.9651	23.2789	0.4063	1
1282	8	testSimRing_nAvg31.2_049_denoise_kymoWrap_0075-0046	Global	520	-12	-43.3333	146.3099	2.5536	-1
1283	9	testSimRing_nAvg31.2_049_denoise_kymoWrap_0071-0036	Global	-16.25	23.5	-0.6915	-0.6095	-0.01064	-1
1284	10	testSimRing_nAvg31.2_049_denoise_kymoWrap_0085-0042	Global	958.75	49	19.5663	16.7529	0.2924	1
1285	11	testSimRing_nAvg31.2_049_denoise_kymoWrap_0099-0040	Global	780	-17.5	-44.5714	145.561	2.5405	-1
1286	12	testSimRing_nAvg31.2_049_denoise_kymoWrap_0094-0036	Global	877.5	-19.75	-44.4304	145.6457	2.542	-1
1287	13	testSimRing_nAvg31.2_049_denoise_kymoWrap_0110-0038	Global	0	19	0	0	0	0
1288	14	testSimRing_nAvg31.2_049_denoise_kymoWrap_0110-0048	Global	0	17.5	0	0	0	0
1289	15	testSimRing_nAvg31.2_049_denoise_kymoWrap_0099-0028	Global	-81.25	37.5	-2.1667	-1.9092	-0.03332	-1
1290	16	testSimRing_nAvg31.2_049_denoise_kymoWrap_0114-0025	Global	357.5	-7.5	-47.6667	143.7462	2.5088	-1
1291	17	testSimRing_nAvg31.2_049_denoise_kymoWrap_0089-0021	Global	341.25	18	18.9583	16.2602	0.2838	1
1292	18	testSimRing_nAvg31.2_049_denoise_kymoWrap_0066-0023	Global	-32.5	-30	1.0833	-179.0452	-3.1249	1
1293	19	testSimRing_nAvg31.2_049_denoise_kymoWrap_0039-0020	Global	325	21.75	14.9425	12.9465	0.226	1
1294	20	testSimRing_nAvg31.2_049_denoise_kymoWrap_0020-0017	Global	585	17	34.4118	27.8973	0.4869	1
1295	21	testSimRing_nAvg31.2_049_denoise_kymoWrap_0016-0029	Global	-97.5	32.75	-2.9771	-2.6224	-0.04577	-1
1296	22	testSimRing_nAvg31.2_049_denoise_kymoWrap_0035-0031	Global	162.5	12.25	13.2653	11.5346	0.2013	1
1297	23	testSimRing_nAvg31.2_049_denoise_kymoWrap_0046-0030	Global	146.25	-8.25	-17.7273	164.7449	2.8753	-1
1298	24	testSimRing_nAvg31.2_049_denoise_kymoWrap_0051-0030	Global	-32.5	14.5	-2.2414	-1.9749	-0.03447	-1
1299	25	testSimRing_nAvg31.2_049_denoise_kymoWrap_0005-0041	Global	747.5	9.5	78.6842	50.4403	0.8803	1
1300	1	testSimRing_nAvg31.2_050_denoise_kymoWrap_0010-0040	Global	650	20	32.5	26.5651	0.4636	1
1301	2	testSimRing_nAvg31.2_050_denoise_kymoWrap_0016-0031	Global	48.75	30.5	1.5984	1.4086	0.02459	1
1302	3	testSimRing_nAvg31.2_050_denoise_kymoWrap_0030-0047	Global	130	21.5	6.0465	5.3145	0.09276	1
1303	4	testSimRing_nAvg31.2_050_denoise_kymoWrap_0025-0060	Global	585	27.75	21.0811	17.9691	0.3136	1
1304	5	testSimRing_nAvg31.2_050_denoise_kymoWrap_0006-0053	Global	-48.75	12.5	-3.9	-3.4336	-0.05993	-1
1305	6	testSimRing_nAvg31.2_050_denoise_kymoWrap_0034-0056	Global	455	23.75	19.1579	16.4222	0.2866	1
1306	7	testSimRing_nAvg31.2_050_denoise_kymoWrap_0011-0044	Global	-97.5	20.75	-4.6988	-4.1347	-0.07216	-1
1307	8	testSimRing_nAvg31.2_050_denoise_kymoWrap_0055-0035	Global	-520	12.5	-41.6	-32.6192	-0.5693	-1
1308	9	testSimRing_nAvg31.2_050_denoise_kymoWrap_0054-0066	Global	-81.25	84.25	-0.9644	-0.85	-0.01484	-1
1309	10	testSimRing_nAvg31.2_050_denoise_kymoWrap_0090-0059	Global	97.5	19	5.1316	4.514	0.07878	1
1310	11	testSimRing_nAvg31.2_050_denoise_kymoWrap_0065-0053	Global	341.25	-13.25	-25.7547	158.3852	2.7643	-1
1311	12	testSimRing_nAvg31.2_050_denoise_kymoWrap_0058-0055	Global	-682.5	15	-45.5	-34.992	-0.6107	-1
1312	13	testSimRing_nAvg31.2_050_denoise_kymoWrap_0064-0044	Global	-146.25	24.5	-5.9694	-5.2471	-0.09158	-1
1313	14	testSimRing_nAvg31.2_050_denoise_kymoWrap_0076-0043	Global	97.5	-31.5	-3.0952	177.2737	3.094	-1
1314	15	testSimRing_nAvg31.2_050_denoise_kymoWrap_0091-0040	Global	-97.5	29.5	-3.3051	-2.9108	-0.0508	-1
1315	16	testSimRing_nAvg31.2_050_denoise_kymoWrap_0073-0034	Global	585	-29.5	-19.8305	163.0339	2.8455	-1
1316	17	testSimRing_nAvg31.2_050_denoise_kymoWrap_0100-0029	Global	195	14.25	13.6842	11.8887	0.2075	1
1317	18	testSimRing_nAvg31.2_050_denoise_kymoWrap_0112-0037	Global	390	10.25	38.0488	30.3432	0.5296	1
1318	19	testSimRing_nAvg31.2_050_denoise_kymoWrap_0108-0056	Global	975	-16.5	-59.0909	137.7263	2.4038	-1
1319	20	testSimRing_nAvg31.2_050_denoise_kymoWrap_0112-0057	Global	520	12.5	41.6	32.6192	0.5693	1
1320	21	testSimRing_nAvg31.2_050_denoise_kymoWrap_0106-0064	Global	-146.25	15.25	-9.5902	-8.3929	-0.1465	-1
1321	1	testSimRing_nAvg31.2_051_denoise_kymoWrap_0019-0020	Global	65	35.25	1.844	1.625	0.02836	1
1322	2	testSimRing_nAvg31.2_051_denoise_kymoWrap_0035-0024	Global	877.5	34	25.8088	21.656	0.378	1
1323	3	testSimRing_nAvg31.2_051_denoise_kymoWrap_0050-0020	Global	195	27.25	7.156	6.2825	0.1097	1
1324	4	testSimRing_nAvg31.2_051_denoise_kymoWrap_0070-0022	Global	97.5	-24	-4.0625	176.4237	3.0792	-1
1325	5	testSimRing_nAvg31.2_051_denoise_kymoWrap_0074-0030	Global	520	-17.25	-30.1449	155.1196	2.7073	-1
1326	6	testSimRing_nAvg31.2_051_denoise_kymoWrap_0056-0034	Global	-552.5	11.5	-48.0435	-36.4692	-0.6365	-1
1327	7	testSimRing_nAvg31.2_051_denoise_kymoWrap_0027-0033	Global	97.5	32	3.0469	2.6838	0.04684	1
1328	8	testSimRing_nAvg31.2_051_denoise_kymoWrap_0027-0036	Global	877.5	19	46.1842	35.3948	0.6178	1
1329	9	testSimRing_nAvg31.2_051_denoise_kymoWrap_0010-0029	Global	471.25	19.5	24.1667	20.3949	0.356	1
1330	10	testSimRing_nAvg31.2_051_denoise_kymoWrap_0007-0041	Global	308.75	15	20.5833	17.5713	0.3067	1
1331	11	testSimRing_nAvg31.2_051_denoise_kymoWrap_0025-0042	Global	0	17.5	0	0	0	0
1332	12	testSimRing_nAvg31.2_051_denoise_kymoWrap_0039-0046	Global	-585	11.75	-49.7872	-37.4506	-0.6536	-1
1333	13	testSimRing_nAvg31.2_051_denoise_kymoWrap_0029-0053	Global	-32.5	12.75	-2.549	-2.2457	-0.0392	-1
1334	14	testSimRing_nAvg31.2_051_denoise_kymoWrap_0009-0053	Global	32.5	14.75	2.2034	1.9415	0.03389	1
1335	15	testSimRing_nAvg31.2_051_denoise_kymoWrap_0105-0027	Global	682.5	-27.5	-24.8182	159.1022	2.7769	-1
1336	16	testSimRing_nAvg31.2_051_denoise_kymoWrap_0114-0037	Global	-325	-8.25	39.3939	-148.7816	-2.5967	1
1337	17	testSimRing_nAvg31.2_051_denoise_kymoWrap_0111-0043	Global	-438.75	-11.75	37.3404	-150.124	-2.6202	1
1338	18	testSimRing_nAvg31.2_051_denoise_kymoWrap_0116-0048	Global	438.75	-5	-87.75	126.5289	2.2083	-1
1339	19	testSimRing_nAvg31.2_051_denoise_kymoWrap_0110-0051	Global	373.75	9.5	39.3421	31.185	0.5443	1
1340	20	testSimRing_nAvg31.2_051_denoise_kymoWrap_0063-0034	Global	-146.25	-6	24.375	-159.444	-2.7828	1
1341	21	testSimRing_nAvg31.2_051_denoise_kymoWrap_0045-0043	Global	178.75	-13.75	-13	168.6901	2.9442	-1
1342	22	testSimRing_nAvg31.2_051_denoise_kymoWrap_0016-0014	Global	292.5	5.75	50.8696	38.047	0.664	1
1343	1	testSimRing_nAvg31.2_052_denoise_kymoWrap_0012-0052	Global	406.25	11.75	34.5745	28.0092	0.4889	1
1344	2	testSimRing_nAvg31.2_052_denoise_kymoWrap_0020-0056	Global	-65	10	-6.5	-5.7106	-0.09967	-1
1345	3	testSimRing_nAvg31.2_052_denoise_kymoWrap_0024-0057	Global	390	12.25	31.8367	26.0954	0.4555	1
1346	4	testSimRing_nAvg31.2_052_denoise_kymoWrap_0009-0031	Global	487.5	14	34.8214	28.1786	0.4918	1
1347	5	testSimRing_nAvg31.2_052_denoise_kymoWrap_0043-0045	Global	455	18.25	24.9315	20.9849	0.3663	1
1348	6	testSimRing_nAvg31.2_052_denoise_kymoWrap_0027-0049	Global	-276.25	15.5	-17.8226	-15.3333	-0.2676	-1
1349	7	testSimRing_nAvg31.2_052_denoise_kymoWrap_0077-0044	Global	-65	-42.75	1.5205	-178.66	-3.1182	1
1350	8	testSimRing_nAvg31.2_052_denoise_kymoWrap_0056-0045	Global	373.75	12.75	29.3137	24.2744	0.4237	1
1351	9	testSimRing_nAvg31.2_052_denoise_kymoWrap_0062-0052	Global	-845	15.25	-55.4098	-40.4462	-0.7059	-1
1352	10	testSimRing_nAvg31.2_052_denoise_kymoWrap_0039-0059	Global	81.25	26.5	3.066	2.7006	0.04713	1
1353	11	testSimRing_nAvg31.2_052_denoise_kymoWrap_0056-0065	Global	552.5	20.75	26.6265	22.2759	0.3888	1
1354	12	testSimRing_nAvg31.2_052_denoise_kymoWrap_0067-0063	Global	373.75	-10	-37.375	150.1011	2.6198	-1
1355	13	testSimRing_nAvg31.2_052_denoise_kymoWrap_0066-0054	Global	-16.25	13	-1.25	-1.1017	-0.01923	-1
1356	14	testSimRing_nAvg31.2_052_denoise_kymoWrap_0079-0050	Global	438.75	-11.75	-37.3404	150.124	2.6202	-1
1357	15	testSimRing_nAvg31.2_052_denoise_kymoWrap_0072-0044	Global	568.75	10.75	52.907	39.144	0.6832	1
1358	16	testSimRing_nAvg31.2_052_denoise_kymoWrap_0079-0059	Global	910	-11	-82.7273	128.1572	2.2368	-1
1359	17	testSimRing_nAvg31.2_052_denoise_kymoWrap_0086-0034	Global	422.5	27.75	15.2252	13.183	0.2301	1
1360	18	testSimRing_nAvg31.2_052_denoise_kymoWrap_0105-0035	Global	32.5	-23.25	-1.3978	178.768	3.1201	-1
1361	19	testSimRing_nAvg31.2_052_denoise_kymoWrap_0112-0045	Global	243.75	14.25	17.1053	14.7436	0.2573	1
1362	20	testSimRing_nAvg31.2_052_denoise_kymoWrap_0089-0064	Global	-81.25	12	-6.7708	-5.9469	-0.1038	-1
1363	21	testSimRing_nAvg31.2_052_denoise_kymoWrap_0097-0066	Global	227.5	11.25	20.2222	17.2815	0.3016	1
1364	22	testSimRing_nAvg31.2_052_denoise_kymoWrap_0111-0069	Global	-113.75	-15	7.5833	-173.3456	-3.0255	1
1365	23	testSimRing_nAvg31.2_052_denoise_kymoWrap_0044-0031	Global	877.5	-12.5	-70.2	132.7974	2.3178	-1
1366	24	testSimRing_nAvg31.2_052_denoise_kymoWrap_0036-0032	Global	211.25	10	21.125	18.0042	0.3142	1
1367	25	testSimRing_nAvg31.2_052_denoise_kymoWrap_0024-0030	Global	276.25	-13	-21.25	161.8962	2.8256	-1
1368	26	testSimRing_nAvg31.2_052_denoise_kymoWrap_0024-0041	Global	406.25	5.75	70.6522	47.3859	0.827	1
1369	27	testSimRing_nAvg31.2_052_denoise_kymoWrap_0040-0023	Global	503.75	-15	-33.5833	152.6761	2.6647	-1
1370	28	testSimRing_nAvg31.2_052_denoise_kymoWrap_0042-0027	Global	536.25	13.5	39.7222	31.4296	0.5485	1
1371	29	testSimRing_nAvg31.2_052_denoise_kymoWrap_0010-0058	Global	-32.5	13.75	-2.3636	-2.0826	-0.03635	-1
1372	1	testSimRing_nAvg31.2_053_denoise_kymoWrap_0020-0054	Global	1657.5	24.5	67.6531	46.1458	0.8054	1
1373	2	testSimRing_nAvg31.2_053_denoise_kymoWrap_0011-0048	Global	-422.5	23	-18.3696	-15.7808	-0.2754	-1
1374	3	testSimRing_nAvg31.2_053_denoise_kymoWrap_0024-0048	Global	780	-13	-60	137.2906	2.3962	-1
1375	4	testSimRing_nAvg31.2_053_denoise_kymoWrap_0026-0037	Global	568.75	16.25	35	28.3008	0.4939	1
1376	5	testSimRing_nAvg31.2_053_denoise_kymoWrap_0043-0043	Global	211.25	26	8.125	7.125	0.1244	1
1377	6	testSimRing_nAvg31.2_053_denoise_kymoWrap_0067-0049	Global	227.5	22.75	10	8.7462	0.1526	1
1378	7	testSimRing_nAvg31.2_053_denoise_kymoWrap_0069-0054	Global	422.5	-30.5	-13.8525	167.9694	2.9316	-1
1379	8	testSimRing_nAvg31.2_053_denoise_kymoWrap_0060-0057	Global	763.75	19.5	39.1667	31.0717	0.5423	1
1380	9	testSimRing_nAvg31.2_053_denoise_kymoWrap_0048-0056	Global	325	11.75	27.6596	23.0513	0.4023	1
1381	10	testSimRing_nAvg31.2_053_denoise_kymoWrap_0082-0054	Global	520	13.5	38.5185	30.6507	0.535	1
1382	11	testSimRing_nAvg31.2_053_denoise_kymoWrap_0103-0046	Global	633.75	-15.5	-40.8871	147.8288	2.5801	-1
1383	12	testSimRing_nAvg31.2_053_denoise_kymoWrap_0109-0055	Global	357.5	-16.75	-21.3433	161.822	2.8243	-1
1384	13	testSimRing_nAvg31.2_053_denoise_kymoWrap_0105-0057	Global	65	23	2.8261	2.4896	0.04345	1
1385	14	testSimRing_nAvg31.2_053_denoise_kymoWrap_0091-0035	Global	390	22.5	17.3333	14.9314	0.2606	1
1386	15	testSimRing_nAvg31.2_053_denoise_kymoWrap_0103-0031	Global	32.5	-21.5	-1.5116	178.6678	3.1183	-1
1387	16	testSimRing_nAvg31.2_053_denoise_kymoWrap_0082-0032	Global	260	-6.25	-41.6	147.3808	2.5723	-1
1388	17	testSimRing_nAvg31.2_053_denoise_kymoWrap_0072-0036	Global	65	-11.25	-5.7778	174.9204	3.0529	-1
1389	18	testSimRing_nAvg31.2_053_denoise_kymoWrap_0063-0039	Global	-341.25	10.5	-32.5	-26.5651	-0.4636	-1
1390	19	testSimRing_nAvg31.2_053_denoise_kymoWrap_0053-0031	Global	65	19.5	3.3333	2.9357	0.05124	1
1391	20	testSimRing_nAvg31.2_053_denoise_kymoWrap_0029-0061	Global	-227.5	22	-10.3409	-9.0395	-0.1578	-1
1392	21	testSimRing_nAvg31.2_053_denoise_kymoWrap_0044-0062	Global	715	11.75	60.8511	43.1118	0.7524	1
1393	22	testSimRing_nAvg31.2_053_denoise_kymoWrap_0018-0061	Global	438.75	11.75	37.3404	29.876	0.5214	1
1394	23	testSimRing_nAvg31.2_053_denoise_kymoWrap_0006-0062	Global	-276.25	13	-21.25	-18.1038	-0.316	-1
1395	24	testSimRing_nAvg31.2_053_denoise_kymoWrap_0038-0029	Global	16.25	12.75	1.2745	1.1233	0.01961	1
1396	25	testSimRing_nAvg31.2_053_denoise_kymoWrap_0025-0031	Global	-227.5	13.75	-16.5455	-14.2811	-0.2493	-1
1397	26	testSimRing_nAvg31.2_053_denoise_kymoWrap_0067-0030	Global	178.75	-10.5	-17.0238	165.3236	2.8854	-1
1398	27	testSimRing_nAvg31.2_053_denoise_kymoWrap_0027-0055	Global	-357.5	5.5	-65	-45	-0.7854	-1
1399	1	testSimRing_nAvg31.2_054_denoise_kymoWrap_0014-0034	Global	763.75	28.25	27.0354	22.5839	0.3942	1
1400	2	testSimRing_nAvg31.2_054_denoise_kymoWrap_0036-0034	Global	406.25	-10.25	-39.6341	148.627	2.594	-1
1401	3	testSimRing_nAvg31.2_054_denoise_kymoWrap_0016-0026	Global	780	29.5	26.4407	22.1355	0.3863	1
1402	4	testSimRing_nAvg31.2_054_denoise_kymoWrap_0026-0017	Global	1413.75	-17	-83.1618	128.0115	2.2342	-1
1403	5	testSimRing_nAvg31.2_054_denoise_kymoWrap_0036-0017	Global	1007.5	21.75	46.3218	35.4753	0.6192	1
1404	6	testSimRing_nAvg31.2_054_denoise_kymoWrap_0048-0031	Global	-32.5	20	-1.625	-1.4321	-0.02499	-1
1405	7	testSimRing_nAvg31.2_054_denoise_kymoWrap_0064-0033	Global	390	17	22.9412	19.44	0.3393	1
1406	8	testSimRing_nAvg31.2_054_denoise_kymoWrap_0065-0037	Global	-585	18	-32.5	-26.5651	-0.4636	-1
1407	9	testSimRing_nAvg31.2_054_denoise_kymoWrap_0081-0031	Global	-65	11.75	-5.5319	-4.8645	-0.0849	-1
1408	10	testSimRing_nAvg31.2_054_denoise_kymoWrap_0089-0027	Global	373.75	-10.75	-34.7674	151.8584	2.6504	-1
1409	11	testSimRing_nAvg31.2_054_denoise_kymoWrap_0085-0019	Global	1462.5	53.75	27.2093	22.7144	0.3964	1
1410	12	testSimRing_nAvg31.2_054_denoise_kymoWrap_0106-0021	Global	1088.75	-17.25	-63.1159	135.8425	2.3709	-1
1411	13	testSimRing_nAvg31.2_054_denoise_kymoWrap_0108-0039	Global	243.75	21.75	11.2069	9.7824	0.1707	1
1412	14	testSimRing_nAvg31.2_054_denoise_kymoWrap_0108-0009	Global	926.25	-19	-48.75	143.1301	2.4981	-1
1413	15	testSimRing_nAvg31.2_054_denoise_kymoWrap_0079-0042	Global	585	18.5	31.6216	25.9423	0.4528	1
1414	16	testSimRing_nAvg31.2_054_denoise_kymoWrap_0081-0006	Global	292.5	-19	-15.3947	166.6755	2.909	-1
1415	17	testSimRing_nAvg31.2_054_denoise_kymoWrap_0093-0004	Global	81.25	16	5.0781	4.4672	0.07797	1
1416	18	testSimRing_nAvg31.2_054_denoise_kymoWrap_0058-0019	Global	81.25	22.75	3.5714	3.145	0.05489	1
1417	19	testSimRing_nAvg31.2_054_denoise_kymoWrap_0030-0015	Global	-601.25	39.75	-15.1258	-13.0998	-0.2286	-1
1418	20	testSimRing_nAvg31.2_054_denoise_kymoWrap_0013-0012	Global	-130	25	-5.2	-4.5739	-0.07983	-1
1419	21	testSimRing_nAvg31.2_054_denoise_kymoWrap_0010-0012	Global	-422.5	17.5	-24.1429	-20.3764	-0.3556	-1
1420	22	testSimRing_nAvg31.2_054_denoise_kymoWrap_0033-0006	Global	-65	28.5	-2.2807	-2.0096	-0.03507	-1
1421	23	testSimRing_nAvg31.2_054_denoise_kymoWrap_0048-0006	Global	65	12.75	5.098	4.4846	0.07827	1
1422	24	testSimRing_nAvg31.2_054_denoise_kymoWrap_0052-0027	Global	357.5	-9	-39.7222	148.5704	2.593	-1
1423	25	testSimRing_nAvg31.2_054_denoise_kymoWrap_0110-0023	Global	325	-18.25	-17.8082	164.6785	2.8742	-1
1424	26	testSimRing_nAvg31.2_054_denoise_kymoWrap_0093-0040	Global	487.5	-7.5	-65	135	2.3562	-1
1425	27	testSimRing_nAvg31.2_054_denoise_kymoWrap_0094-0034	Global	130	11.75	11.0638	9.6599	0.1686	1
1426	1	testSimRing_nAvg31.2_055_denoise_kymoWrap_0013-0038	Global	16.25	26	0.625	0.5509	0.009615	1
1427	2	testSimRing_nAvg31.2_055_denoise_kymoWrap_0033-0038	Global	292.5	22	13.2955	11.5601	0.2018	1
1428	3	testSimRing_nAvg31.2_055_denoise_kymoWrap_0061-0039	Global	113.75	23.5	4.8404	4.2588	0.07433	1
1429	4	testSimRing_nAvg31.2_055_denoise_kymoWrap_0089-0035	Global	-130	19.75	-6.5823	-5.7824	-0.1009	-1
1430	5	testSimRing_nAvg31.2_055_denoise_kymoWrap_0109-0032	Global	861.25	22.25	38.7079	30.774	0.5371	1
1431	6	testSimRing_nAvg31.2_055_denoise_kymoWrap_0067-0028	Global	65	11.5	5.6522	4.9697	0.08674	1
1432	7	testSimRing_nAvg31.2_055_denoise_kymoWrap_0066-0021	Global	715	23	31.087	25.56	0.4461	1
1433	8	testSimRing_nAvg31.2_055_denoise_kymoWrap_0085-0027	Global	0	22.5	0	0	0	0
1434	9	testSimRing_nAvg31.2_055_denoise_kymoWrap_0114-0028	Global	32.5	-10	-3.25	177.1376	3.0916	-1
1435	10	testSimRing_nAvg31.2_055_denoise_kymoWrap_0105-0018	Global	390	25.75	15.1456	13.1164	0.2289	1
1436	11	testSimRing_nAvg31.2_055_denoise_kymoWrap_0106-0046	Global	-958.75	27	-35.5093	-28.6476	-0.5	-1
1437	12	testSimRing_nAvg31.2_055_denoise_kymoWrap_0109-0052	Global	585	18	32.5	26.5651	0.4636	1
1438	13	testSimRing_nAvg31.2_055_denoise_kymoWrap_0115-0049	Global	325	-7.25	-44.8276	145.4077	2.5378	-1
1439	14	testSimRing_nAvg31.2_055_denoise_kymoWrap_0087-0043	Global	-195	28	-6.9643	-6.1155	-0.1067	-1
1440	15	testSimRing_nAvg31.2_055_denoise_kymoWrap_0061-0046	Global	211.25	17.5	12.0714	10.5208	0.1836	1
1441	16	testSimRing_nAvg31.2_055_denoise_kymoWrap_0056-0048	Global	-113.75	25.75	-4.4175	-3.8879	-0.06786	-1
1442	17	testSimRing_nAvg31.2_055_denoise_kymoWrap_0021-0046	Global	536.25	24	22.3438	18.9704	0.3311	1
1443	18	testSimRing_nAvg31.2_055_denoise_kymoWrap_0030-0048	Global	16.25	24	0.6771	0.5968	0.01042	1
1444	19	testSimRing_nAvg31.2_055_denoise_kymoWrap_0008-0027	Global	-32.5	16.5	-1.9697	-1.7357	-0.03029	-1
1445	20	testSimRing_nAvg31.2_055_denoise_kymoWrap_0006-0036	Global	390	-5.75	-67.8261	133.7811	2.3349	-1
1446	21	testSimRing_nAvg31.2_055_denoise_kymoWrap_0006-0021	Global	32.5	12	2.7083	2.3859	0.04164	1
1447	22	testSimRing_nAvg31.2_055_denoise_kymoWrap_0022-0019	Global	32.5	19.75	1.6456	1.4502	0.02531	1
1448	23	testSimRing_nAvg31.2_055_denoise_kymoWrap_0030-0021	Global	-780	-17.25	45.2174	-145.1755	-2.5338	1
1449	24	testSimRing_nAvg31.2_055_denoise_kymoWrap_0036-0029	Global	-438.75	17.75	-24.7183	-20.8209	-0.3634	-1
1450	25	testSimRing_nAvg31.2_055_denoise_kymoWrap_0048-0027	Global	422.5	10.5	40.2381	31.7595	0.5543	1
1451	26	testSimRing_nAvg31.2_055_denoise_kymoWrap_0054-0017	Global	0	29.75	0	0	0	0
1452	27	testSimRing_nAvg31.2_055_denoise_kymoWrap_0069-0017	Global	227.5	-8.25	-27.5758	157.0113	2.7404	-1
1453	28	testSimRing_nAvg31.2_055_denoise_kymoWrap_0008-0010	Global	65	11.25	5.7778	5.0796	0.08866	1
1454	29	testSimRing_nAvg31.2_055_denoise_kymoWrap_0087-0014	Global	-97.5	13.5	-7.2222	-6.3402	-0.1107	-1
1455	30	testSimRing_nAvg31.2_055_denoise_kymoWrap_0077-0018	Global	-65	-13.25	4.9057	-175.684	-3.0663	1
1456	31	testSimRing_nAvg31.2_055_denoise_kymoWrap_0029-0028	Global	48.75	9.75	5	4.3987	0.07677	1
1457	1	testSimRing_nAvg31.2_056_denoise_kymoWrap_0008-0065	Global	195	17	11.4706	10.008	0.1747	1
1458	2	testSimRing_nAvg31.2_056_denoise_kymoWrap_0028-0070	Global	-341.25	17.25	-19.7826	-16.9275	-0.2954	-1
1459	3	testSimRing_nAvg31.2_056_denoise_kymoWrap_0051-0066	Global	-357.5	47.5	-7.5263	-6.6048	-0.1153	-1
1460	4	testSimRing_nAvg31.2_056_denoise_kymoWrap_0035-0059	Global	-65	22.5	-2.8889	-2.5448	-0.04442	-1
1461	5	testSimRing_nAvg31.2_056_denoise_kymoWrap_0032-0059	Global	520	-19	-27.3684	157.1663	2.7431	-1
1462	6	testSimRing_nAvg31.2_056_denoise_kymoWrap_0010-0057	Global	65	21	3.0952	2.7263	0.04758	1
1463	7	testSimRing_nAvg31.2_056_denoise_kymoWrap_0011-0063	Global	877.5	17.5	50.1429	37.6476	0.6571	1
1464	8	testSimRing_nAvg31.2_056_denoise_kymoWrap_0005-0051	Global	585	-9	-65	135	2.3562	-1
1465	9	testSimRing_nAvg31.2_056_denoise_kymoWrap_0018-0047	Global	471.25	-13.75	-34.2727	152.1985	2.6564	-1
1466	10	testSimRing_nAvg31.2_056_denoise_kymoWrap_0030-0043	Global	-292.5	51.5	-5.6796	-4.9937	-0.08716	-1
1467	11	testSimRing_nAvg31.2_056_denoise_kymoWrap_0049-0039	Global	-796.25	17.75	-44.8592	-34.6111	-0.6041	-1
1468	12	testSimRing_nAvg31.2_056_denoise_kymoWrap_0055-0051	Global	-325	7	-46.4286	-35.5377	-0.6202	-1
1469	13	testSimRing_nAvg31.2_056_denoise_kymoWrap_0046-0055	Global	471.25	-9	-52.3611	141.1466	2.4635	-1
1470	14	testSimRing_nAvg31.2_056_denoise_kymoWrap_0066-0047	Global	-65	19.25	-3.3766	-2.9737	-0.0519	-1
1471	15	testSimRing_nAvg31.2_056_denoise_kymoWrap_0079-0043	Global	-503.75	16.75	-30.0746	-24.8293	-0.4334	-1
1472	16	testSimRing_nAvg31.2_056_denoise_kymoWrap_0073-0040	Global	-97.5	30.75	-3.1707	-2.7927	-0.04874	-1
1473	17	testSimRing_nAvg31.2_056_denoise_kymoWrap_0093-0049	Global	195	15	13	11.3099	0.1974	1
1474	18	testSimRing_nAvg31.2_056_denoise_kymoWrap_0097-0048	Global	162.5	24.25	6.701	5.886	0.1027	1
1475	19	testSimRing_nAvg31.2_056_denoise_kymoWrap_0105-0042	Global	1088.75	12.25	88.8776	53.8204	0.9393	1
1476	20	testSimRing_nAvg31.2_056_denoise_kymoWrap_0114-0051	Global	357.5	7	51.0714	38.1572	0.666	1
1477	21	testSimRing_nAvg31.2_056_denoise_kymoWrap_0097-0060	Global	113.75	14.25	7.9825	7.0013	0.1222	1
1478	22	testSimRing_nAvg31.2_056_denoise_kymoWrap_0108-0063	Global	113.75	14.25	7.9825	7.0013	0.1222	1
1479	23	testSimRing_nAvg31.2_056_denoise_kymoWrap_0081-0053	Global	-16.25	13.75	-1.1818	-1.0416	-0.01818	-1
1480	24	testSimRing_nAvg31.2_056_denoise_kymoWrap_0066-0072	Global	-162.5	17.75	-9.1549	-8.0171	-0.1399	-1
1481	25	testSimRing_nAvg31.2_056_denoise_kymoWrap_0076-0071	Global	438.75	8.75	50.1429	37.6476	0.6571	1
1482	26	testSimRing_nAvg31.2_056_denoise_kymoWrap_0083-0073	Global	-81.25	11.25	-7.2222	-6.3402	-0.1107	-1
1483	27	testSimRing_nAvg31.2_056_denoise_kymoWrap_0082-0068	Global	-162.5	12.75	-12.7451	-11.0937	-0.1936	-1
1484	28	testSimRing_nAvg31.2_056_denoise_kymoWrap_0101-0066	Global	406.25	-7.25	-56.0345	139.2364	2.4301	-1
1485	29	testSimRing_nAvg31.2_056_denoise_kymoWrap_0094-0068	Global	-48.75	11.5	-4.2391	-3.7314	-0.06513	-1
1486	30	testSimRing_nAvg31.2_056_denoise_kymoWrap_0111-0064	Global	861.25	-15.5	-55.5645	139.4749	2.4343	-1
1487	31	testSimRing_nAvg31.2_056_denoise_kymoWrap_0110-0033	Global	536.25	-13.75	-39	149.0362	2.6012	-1
1488	32	testSimRing_nAvg31.2_056_denoise_kymoWrap_0108-0038	Global	601.25	18.5	32.5	26.5651	0.4636	1
1489	33	testSimRing_nAvg31.2_056_denoise_kymoWrap_0098-0038	Global	32.5	24.5	1.3265	1.1691	0.02041	1
1490	34	testSimRing_nAvg31.2_056_denoise_kymoWrap_0010-0036	Global	0	18.5	0	0	0	0
1491	1	testSimRing_nAvg31.2_057_denoise_kymoWrap_0010-0028	Global	357.5	20	17.875	15.3763	0.2684	1
1492	2	testSimRing_nAvg31.2_057_denoise_kymoWrap_0031-0027	Global	-32.5	-10.75	3.0233	-177.337	-3.0951	1
1493	3	testSimRing_nAvg31.2_057_denoise_kymoWrap_0024-0029	Global	-260	12	-21.6667	-18.4349	-0.3218	-1
1494	4	testSimRing_nAvg31.2_057_denoise_kymoWrap_0019-0036	Global	-926.25	8.25	-112.2727	-59.9314	-1.046	-1
1495	5	testSimRing_nAvg31.2_057_denoise_kymoWrap_0016-0045	Global	0	17.75	0	0	0	0
1496	6	testSimRing_nAvg31.2_057_denoise_kymoWrap_0007-0042	Global	276.25	13.5	20.463	17.4748	0.305	1
1497	7	testSimRing_nAvg31.2_057_denoise_kymoWrap_0042-0032	Global	780	10	78	50.1944	0.8761	1
1498	8	testSimRing_nAvg31.2_057_denoise_kymoWrap_0050-0037	Global	65	14.5	4.4828	3.9452	0.06886	1
1499	9	testSimRing_nAvg31.2_057_denoise_kymoWrap_0060-0040	Global	48.75	11	4.4318	3.9005	0.06808	1
1500	10	testSimRing_nAvg31.2_057_denoise_kymoWrap_0062-0033	Global	520	26.75	19.4393	16.6501	0.2906	1
1501	11	testSimRing_nAvg31.2_057_denoise_kymoWrap_0086-0037	Global	-65	26	-2.5	-2.2026	-0.03844	-1
1502	12	testSimRing_nAvg31.2_057_denoise_kymoWrap_0112-0021	Global	276.25	-4.5	-61.3889	136.6366	2.3848	-1
1503	13	testSimRing_nAvg31.2_057_denoise_kymoWrap_0107-0024	Global	146.25	-12	-12.1875	169.3803	2.9562	-1
1504	14	testSimRing_nAvg31.2_057_denoise_kymoWrap_0100-0029	Global	-520	7.75	-67.0968	-45.9094	-0.8013	-1
1505	15	testSimRing_nAvg31.2_057_denoise_kymoWrap_0101-0021	Global	1251.25	17.5	71.5	47.7263	0.833	1
1506	16	testSimRing_nAvg31.2_057_denoise_kymoWrap_0101-0041	Global	-1251.25	18.25	-68.5616	-46.5275	-0.8121	-1
1507	17	testSimRing_nAvg31.2_057_denoise_kymoWrap_0041-0024	Global	-227.5	11.75	-19.3617	-16.5873	-0.2895	-1
1508	18	testSimRing_nAvg31.2_057_denoise_kymoWrap_0061-0024	Global	390	18.25	21.3699	18.1992	0.3176	1
1509	19	testSimRing_nAvg31.2_057_denoise_kymoWrap_0082-0030	Global	113.75	23.25	4.8925	4.3045	0.07513	1
1510	20	testSimRing_nAvg31.2_057_denoise_kymoWrap_0050-0018	Global	552.5	-12	-46.0417	144.6888	2.5253	-1
1511	21	testSimRing_nAvg31.2_057_denoise_kymoWrap_0101-0005	Global	211.25	-18.5	-11.4189	170.0362	2.9677	-1
1512	22	testSimRing_nAvg31.2_057_denoise_kymoWrap_0080-0010	Global	-81.25	14.5	-5.6034	-4.9271	-0.08599	-1
1513	23	testSimRing_nAvg31.2_057_denoise_kymoWrap_0066-0013	Global	828.75	17.25	48.0435	36.4692	0.6365	1
1514	24	testSimRing_nAvg31.2_057_denoise_kymoWrap_0086-0023	Global	32.5	19.5	1.6667	1.4688	0.02564	1
1515	25	testSimRing_nAvg31.2_057_denoise_kymoWrap_0103-0018	Global	503.75	-12.25	-41.1224	147.6804	2.5775	-1
1516	26	testSimRing_nAvg31.2_057_denoise_kymoWrap_0102-0014	Global	0	14.75	0	0	0	0
1517	27	testSimRing_nAvg31.2_057_denoise_kymoWrap_0088-0005	Global	601.25	10.25	58.6585	42.0643	0.7342	1
1518	28	testSimRing_nAvg31.2_057_denoise_kymoWrap_0060-0007	Global	-195	33	-5.9091	-5.1944	-0.09066	-1
1519	29	testSimRing_nAvg31.2_057_denoise_kymoWrap_0029-0015	Global	828.75	-30	-27.625	156.9745	2.7397	-1
1520	30	testSimRing_nAvg31.2_057_denoise_kymoWrap_0013-0014	Global	471.25	26	18.125	15.5809	0.2719	1
1521	1	testSimRing_nAvg31.2_058_denoise_kymoWrap_0047-0049	Global	780	34.75	22.446	19.051	0.3325	1
1522	2	testSimRing_nAvg31.2_058_denoise_kymoWrap_0057-0039	Global	65	22.5	2.8889	2.5448	0.04442	1
1523	3	testSimRing_nAvg31.2_058_denoise_kymoWrap_0067-0041	Global	731.25	-16	-45.7031	144.888	2.5288	-1
1524	4	testSimRing_nAvg31.2_058_denoise_kymoWrap_0049-0056	Global	503.75	-12	-41.9792	147.1443	2.5682	-1
1525	5	testSimRing_nAvg31.2_058_denoise_kymoWrap_0038-0035	Global	666.25	17.25	38.6232	30.7189	0.5361	1
1526	6	testSimRing_nAvg31.2_058_denoise_kymoWrap_0033-0028	Global	455	-20.75	-21.9277	161.3582	2.8162	-1
1527	7	testSimRing_nAvg31.2_058_denoise_kymoWrap_0014-0032	Global	-65	27.75	-2.3423	-2.0638	-0.03602	-1
1528	8	testSimRing_nAvg31.2_058_denoise_kymoWrap_0014-0036	Global	65	14.5	4.4828	3.9452	0.06886	1
1529	9	testSimRing_nAvg31.2_058_denoise_kymoWrap_0008-0053	Global	341.25	16.75	20.3731	17.4027	0.3037	1
1530	10	testSimRing_nAvg31.2_058_denoise_kymoWrap_0008-0057	Global	-292.5	12.25	-23.8776	-20.1707	-0.352	-1
1531	11	testSimRing_nAvg31.2_058_denoise_kymoWrap_0019-0055	Global	32.5	-12.75	-2.549	177.7543	3.1024	-1
1532	12	testSimRing_nAvg31.2_058_denoise_kymoWrap_0027-0054	Global	243.75	-13.25	-18.3962	164.1975	2.8658	-1
1533	13	testSimRing_nAvg31.2_058_denoise_kymoWrap_0052-0064	Global	812.5	18.5	43.9189	34.0459	0.5942	1
1534	14	testSimRing_nAvg31.2_058_denoise_kymoWrap_0059-0067	Global	-422.5	20.75	-20.3614	-17.3933	-0.3036	-1
1535	15	testSimRing_nAvg31.2_058_denoise_kymoWrap_0083-0065	Global	715	30.5	23.4426	19.8321	0.3461	1
1536	16	testSimRing_nAvg31.2_058_denoise_kymoWrap_0080-0054	Global	-16.25	12.75	-1.2745	-1.1233	-0.01961	-1
1537	17	testSimRing_nAvg31.2_058_denoise_kymoWrap_0091-0054	Global	16.25	-12.25	-1.3265	178.8309	3.1212	-1
1538	18	testSimRing_nAvg31.2_058_denoise_kymoWrap_0100-0052	Global	487.5	-10.25	-47.561	143.8068	2.5099	-1
1539	19	testSimRing_nAvg31.2_058_denoise_kymoWrap_0097-0049	Global	552.5	23.75	23.2632	19.692	0.3437	1
1540	20	testSimRing_nAvg31.2_058_denoise_kymoWrap_0112-0055	Global	-113.75	-11.75	9.6809	-171.5289	-2.9937	1
1541	21	testSimRing_nAvg31.2_058_denoise_kymoWrap_0104-0064	Global	113.75	18	6.3194	5.553	0.09692	1
1542	22	testSimRing_nAvg31.2_058_denoise_kymoWrap_0113-0067	Global	373.75	6.25	59.8	42.6141	0.7438	1
1543	23	testSimRing_nAvg31.2_058_denoise_kymoWrap_0080-0047	Global	-341.25	12.5	-27.3	-22.7824	-0.3976	-1
1544	24	testSimRing_nAvg31.2_058_denoise_kymoWrap_0072-0054	Global	243.75	8.25	29.5455	24.444	0.4266	1
1545	25	testSimRing_nAvg31.2_058_denoise_kymoWrap_0046-0061	Global	-32.5	12.5	-2.6	-2.2906	-0.03998	-1
1546	26	testSimRing_nAvg31.2_058_denoise_kymoWrap_0039-0062	Global	-633.75	10.25	-61.8293	-43.5679	-0.7604	-1
1547	27	testSimRing_nAvg31.2_058_denoise_kymoWrap_0055-0058	Global	-260	10	-26	-21.8014	-0.3805	-1
1548	28	testSimRing_nAvg31.2_058_denoise_kymoWrap_0101-0039	Global	1072.5	29.25	36.6667	29.4275	0.5136	1
1549	29	testSimRing_nAvg31.2_058_denoise_kymoWrap_0104-0072	Global	146.25	10.75	13.6047	11.8215	0.2063	1
1550	30	testSimRing_nAvg31.2_058_denoise_kymoWrap_0021-0044	Global	16.25	18.5	0.8784	0.7742	0.01351	1
1551	31	testSimRing_nAvg31.2_058_denoise_kymoWrap_0028-0037	Global	991.25	5.75	172.3913	69.3411	1.2102	1
1552	1	testSimRing_nAvg31.2_059_denoise_kymoWrap_0039-0049	Global	-725.8334	31	-23.414	-19.8098	-0.3457	-1
1553	2	testSimRing_nAvg31.2_059_denoise_kymoWrap_0009-0057	Global	-747.5	18.8333	-39.6903	-31.4091	-0.5482	-1
1554	3	testSimRing_nAvg31.2_059_denoise_kymoWrap_0008-0054	Global	54.1666	17.3333	3.125	2.7525	0.04804	1
1555	4	testSimRing_nAvg31.2_059_denoise_kymoWrap_0012-0035	Global	725.8333	-21	-34.5635	151.9984	2.6529	-1
1556	5	testSimRing_nAvg31.2_059_denoise_kymoWrap_0026-0062	Global	704.1666	32.6667	21.5561	18.3472	0.3202	1
1557	6	testSimRing_nAvg31.2_059_denoise_kymoWrap_0049-0072	Global	54.1668	23.6667	2.2887	2.0166	0.0352	1
1558	7	testSimRing_nAvg31.2_059_denoise_kymoWrap_0049-0070	Global	335.8332	15.6667	21.4362	18.2519	0.3186	1
1559	8	testSimRing_nAvg31.2_059_denoise_kymoWrap_0061-0068	Global	487.5	16.6667	29.25	24.2277	0.4229	1
1560	9	testSimRing_nAvg31.2_059_denoise_kymoWrap_0026-0049	Global	-21.6666	17.1667	-1.2621	-1.1124	-0.01941	-1
1561	10	testSimRing_nAvg31.2_059_denoise_kymoWrap_0053-0051	Global	-736.6666	29.6667	-24.8315	-20.908	-0.3649	-1
1562	11	testSimRing_nAvg31.2_059_denoise_kymoWrap_0056-0055	Global	-21.6666	16	-1.3542	-1.1935	-0.02083	-1
1563	12	testSimRing_nAvg31.2_059_denoise_kymoWrap_0073-0053	Global	-10.8334	17.1667	-0.6311	-0.5563	-0.009709	-1
1564	13	testSimRing_nAvg31.2_059_denoise_kymoWrap_0074-0067	Global	-985.8334	18.6667	-52.8125	-39.0939	-0.6823	-1
1565	14	testSimRing_nAvg31.2_059_denoise_kymoWrap_0077-0066	Global	790.8332	14.3333	55.1744	40.3258	0.7038	1
1566	15	testSimRing_nAvg31.2_059_denoise_kymoWrap_0092-0064	Global	-671.6668	23.6667	-28.3803	-23.587	-0.4117	-1
1567	16	testSimRing_nAvg31.2_059_denoise_kymoWrap_0102-0059	Global	-75.8334	8.3333	-9.1	-7.9696	-0.1391	-1
1568	17	testSimRing_nAvg31.2_059_denoise_kymoWrap_0099-0069	Global	-704.1668	28.6667	-24.564	-20.7019	-0.3613	-1
1569	18	testSimRing_nAvg31.2_059_denoise_kymoWrap_0103-0038	Global	1516.6666	15.6667	96.8085	56.1215	0.9795	1
1570	19	testSimRing_nAvg31.2_059_denoise_kymoWrap_0105-0048	Global	325	-10	-32.5	153.4349	2.6779	-1
1571	20	testSimRing_nAvg31.2_059_denoise_kymoWrap_0084-0048	Global	281.6668	19	14.8246	12.8477	0.2242	1
1572	21	testSimRing_nAvg31.2_059_denoise_kymoWrap_0097-0051	Global	0	14.5	0	0	0	0
1573	22	testSimRing_nAvg31.2_059_denoise_kymoWrap_0076-0041	Global	1408.3334	-8	-176.0417	110.2657	1.9245	-1
1574	23	testSimRing_nAvg31.2_059_denoise_kymoWrap_0070-0039	Global	173.3334	-7.5	-23.1111	160.4269	2.8	-1
1575	24	testSimRing_nAvg31.2_059_denoise_kymoWrap_0081-0041	Global	10.8334	-10.3333	-1.0484	179.0759	3.1255	-1
1576	25	testSimRing_nAvg31.2_059_denoise_kymoWrap_0110-0053	Global	162.5	11.3333	14.3382	12.4396	0.2171	1
1577	1	testSimRing_nAvg31.2_060_denoise_kymoWrap_0019-0034	Global	-16.25	37.5	-0.4333	-0.382	-0.006667	-1
1578	2	testSimRing_nAvg31.2_060_denoise_kymoWrap_0027-0039	Global	211.25	32.25	6.5504	5.7546	0.1004	1
1579	3	testSimRing_nAvg31.2_060_denoise_kymoWrap_0015-0046	Global	828.75	14.75	56.1864	40.8404	0.7128	1
1580	4	testSimRing_nAvg31.2_060_denoise_kymoWrap_0008-0055	Global	552.5	-13.75	-40.1818	148.2764	2.5879	-1
1581	5	testSimRing_nAvg31.2_060_denoise_kymoWrap_0040-0056	Global	-438.75	17.75	-24.7183	-20.8209	-0.3634	-1
1582	6	testSimRing_nAvg31.2_060_denoise_kymoWrap_0040-0052	Global	617.5	13.25	46.6038	35.6398	0.622	1
1583	7	testSimRing_nAvg31.2_060_denoise_kymoWrap_0055-0047	Global	812.5	17.5	46.4286	35.5377	0.6202	1
1584	8	testSimRing_nAvg31.2_060_denoise_kymoWrap_0062-0049	Global	-65	37	-1.7568	-1.5482	-0.02702	-1
1585	9	testSimRing_nAvg31.2_060_denoise_kymoWrap_0094-0047	Global	146.25	-24	-6.0938	174.6442	3.0481	-1
1586	10	testSimRing_nAvg31.2_060_denoise_kymoWrap_0112-0052	Global	357.5	14.75	24.2373	20.4495	0.3569	1
1587	11	testSimRing_nAvg31.2_060_denoise_kymoWrap_0112-0057	Global	195	-12.5	-15.6	166.5043	2.906	-1
1588	12	testSimRing_nAvg31.2_060_denoise_kymoWrap_0100-0062	Global	487.5	15	32.5	26.5651	0.4636	1
1589	13	testSimRing_nAvg31.2_060_denoise_kymoWrap_0111-0065	Global	-16.25	-9.75	1.6667	-178.5312	-3.116	1
1590	14	testSimRing_nAvg31.2_060_denoise_kymoWrap_0087-0076	Global	-422.5	13.25	-31.8868	-26.131	-0.4561	-1
1591	15	testSimRing_nAvg31.2_060_denoise_kymoWrap_0074-0070	Global	97.5	25	3.9	3.4336	0.05993	1
1592	16	testSimRing_nAvg31.2_060_denoise_kymoWrap_0093-0072	Global	-130	15	-8.6667	-7.5946	-0.1326	-1
1593	17	testSimRing_nAvg31.2_060_denoise_kymoWrap_0105-0068	Global	-520	11.75	-44.2553	-34.249	-0.5978	-1
1594	18	testSimRing_nAvg31.2_060_denoise_kymoWrap_0107-0072	Global	227.5	13.5	16.8519	14.5345	0.2537	1
1595	19	testSimRing_nAvg31.2_060_denoise_kymoWrap_0076-0050	Global	861.25	-11.25	-76.5556	130.3331	2.2747	-1
1596	20	testSimRing_nAvg31.2_060_denoise_kymoWrap_0083-0062	Global	-32.5	30.5	-1.0656	-0.9392	-0.01639	-1
1597	21	testSimRing_nAvg31.2_060_denoise_kymoWrap_0064-0066	Global	-731.25	11.5	-63.587	-44.3704	-0.7744	-1
1598	22	testSimRing_nAvg31.2_060_denoise_kymoWrap_0053-0069	Global	503.75	13.5	37.3148	29.859	0.5211	1
1599	23	testSimRing_nAvg31.2_060_denoise_kymoWrap_0045-0068	Global	1137.5	8.5	133.8235	64.0935	1.1186	1
1600	24	testSimRing_nAvg31.2_060_denoise_kymoWrap_0054-0063	Global	-926.25	24	-38.5938	-30.6997	-0.5358	-1
1601	25	testSimRing_nAvg31.2_060_denoise_kymoWrap_0049-0059	Global	503.75	-10.5	-47.9762	143.5691	2.5058	-1
1602	1	testSimRing_nAvg31.2_061_denoise_kymoWrap_0011-0015	Global	32.5	22.75	1.4286	1.259	0.02197	1
1603	2	testSimRing_nAvg31.2_061_denoise_kymoWrap_0036-0012	Global	-958.75	35.25	-27.1986	-22.7064	-0.3963	-1
1604	3	testSimRing_nAvg31.2_061_denoise_kymoWrap_0040-0012	Global	1040	25.25	41.1881	32.3609	0.5648	1
1605	4	testSimRing_nAvg31.2_061_denoise_kymoWrap_0064-0019	Global	-65	18	-3.6111	-3.1798	-0.0555	-1
1606	5	testSimRing_nAvg31.2_061_denoise_kymoWrap_0049-0024	Global	552.5	-17.5	-31.5714	154.0935	2.6894	-1
1607	6	testSimRing_nAvg31.2_061_denoise_kymoWrap_0028-0027	Global	0	22.75	0	0	0	0
1608	7	testSimRing_nAvg31.2_061_denoise_kymoWrap_0006-0029	Global	731.25	-10.75	-68.0233	133.698	2.3335	-1
1609	8	testSimRing_nAvg31.2_061_denoise_kymoWrap_0004-0031	Global	487.5	6.75	72.2222	48.0128	0.838	1
1610	9	testSimRing_nAvg31.2_061_denoise_kymoWrap_0009-0034	Global	-16.25	12.5	-1.3	-1.1458	-0.02	-1
1611	10	testSimRing_nAvg31.2_061_denoise_kymoWrap_0022-0035	Global	32.5	15.25	2.1311	1.8779	0.03278	1
1612	11	testSimRing_nAvg31.2_061_denoise_kymoWrap_0031-0032	Global	-325	11	-29.5455	-24.444	-0.4266	-1
1613	12	testSimRing_nAvg31.2_061_denoise_kymoWrap_0056-0036	Global	373.75	17.5	21.3571	18.189	0.3175	1
1614	13	testSimRing_nAvg31.2_061_denoise_kymoWrap_0069-0016	Global	1040	28.25	36.8142	29.526	0.5153	1
1615	14	testSimRing_nAvg31.2_061_denoise_kymoWrap_0104-0016	Global	-390	26.25	-14.8571	-12.875	-0.2247	-1
1616	15	testSimRing_nAvg31.2_061_denoise_kymoWrap_0087-0004	Global	81.25	23.5	3.4574	3.0448	0.05314	1
1617	16	testSimRing_nAvg31.2_061_denoise_kymoWrap_0108-0006	Global	16.25	19.75	0.8228	0.7252	0.01266	1
1618	17	testSimRing_nAvg31.2_061_denoise_kymoWrap_0112-0004	Global	260	-12	-21.6667	161.5651	2.8198	-1
1619	18	testSimRing_nAvg31.2_061_denoise_kymoWrap_0012-0043	Global	0	25	0	0	0	0
1620	19	testSimRing_nAvg31.2_061_denoise_kymoWrap_0050-0043	Global	568.75	11.25	50.5556	37.875	0.661	1
1621	20	testSimRing_nAvg31.2_061_denoise_kymoWrap_0048-0046	Global	390	12.5	31.2	25.641	0.4475	1
1622	1	testSimRing_nAvg31.2_062_denoise_kymoWrap_0008-0020	Global	812.5	16.8333	48.2673	36.5966	0.6387	1
1623	2	testSimRing_nAvg31.2_062_denoise_kymoWrap_0017-0021	Global	43.3333	12.6667	3.421	3.0128	0.05258	1
1624	3	testSimRing_nAvg31.2_062_denoise_kymoWrap_0032-0027	Global	162.5	16	10.1562	8.8807	0.155	1
1625	4	testSimRing_nAvg31.2_062_denoise_kymoWrap_0028-0034	Global	812.4999	-27.5	-29.5454	155.556	2.715	-1
1626	5	testSimRing_nAvg31.2_062_denoise_kymoWrap_0018-0044	Global	1029.1666	36.3333	28.3257	23.5466	0.411	1
1627	6	testSimRing_nAvg31.2_062_denoise_kymoWrap_0055-0042	Global	-1235	40.3333	-30.6198	-25.2239	-0.4402	-1
1628	7	testSimRing_nAvg31.2_062_denoise_kymoWrap_0053-0028	Global	-43.3333	-29	1.4943	-178.6831	-3.1186	1
1629	8	testSimRing_nAvg31.2_062_denoise_kymoWrap_0052-0035	Global	43.3334	16.6667	2.6	2.2906	0.03998	1
1630	9	testSimRing_nAvg31.2_062_denoise_kymoWrap_0042-0044	Global	140.8334	20.1667	6.9835	6.1322	0.107	1
1631	10	testSimRing_nAvg31.2_062_denoise_kymoWrap_0072-0032	Global	444.1667	7.1667	61.9768	43.6361	0.7616	1
1632	11	testSimRing_nAvg31.2_062_denoise_kymoWrap_0073-0054	Global	1397.5	-35.5	-39.3662	148.7995	2.597	-1
1633	12	testSimRing_nAvg31.2_062_denoise_kymoWrap_0051-0053	Global	65	19.5	3.3333	2.9357	0.05124	1
1634	13	testSimRing_nAvg31.2_062_denoise_kymoWrap_0072-0054	Global	-54.1668	-22.3333	2.4254	-177.8631	-3.1043	1
1635	14	testSimRing_nAvg31.2_062_denoise_kymoWrap_0012-0050	Global	43.3332	11.6667	3.7143	3.2705	0.05708	1
1636	15	testSimRing_nAvg31.2_062_denoise_kymoWrap_0004-0047	Global	325	8.3333	39	30.9638	0.5404	1
1637	16	testSimRing_nAvg31.2_062_denoise_kymoWrap_0028-0018	Global	-195	15.3333	-12.7174	-11.0702	-0.1932	-1
1638	17	testSimRing_nAvg31.2_062_denoise_kymoWrap_0084-0026	Global	65	12	5.4167	4.7636	0.08314	1
1639	18	testSimRing_nAvg31.2_062_denoise_kymoWrap_0105-0030	Global	325	-16	-20.3125	162.646	2.8387	-1
1640	19	testSimRing_nAvg31.2_062_denoise_kymoWrap_0093-0036	Global	335.8334	-4.5	-74.6296	131.0548	2.2873	-1
1641	20	testSimRing_nAvg31.2_062_denoise_kymoWrap_0096-0038	Global	130	11.6667	11.1429	9.7276	0.1698	1
1642	21	testSimRing_nAvg31.2_062_denoise_kymoWrap_0107-0040	Global	-21.6666	-7.5	2.8889	-177.4552	-3.0972	1
1643	22	testSimRing_nAvg31.2_062_denoise_kymoWrap_0109-0046	Global	0	17.8333	0	0	0	0
1644	23	testSimRing_nAvg31.2_062_denoise_kymoWrap_0107-0016	Global	1170	-13	-90	125.8377	2.1963	-1
1645	24	testSimRing_nAvg31.2_062_denoise_kymoWrap_0101-0013	Global	140.8333	17	8.2843	7.2632	0.1268	1
1646	25	testSimRing_nAvg31.2_062_denoise_kymoWrap_0100-0016	Global	-357.5	9	-39.7222	-31.4296	-0.5485	-1
1647	26	testSimRing_nAvg31.2_062_denoise_kymoWrap_0112-0017	Global	444.1666	9.3333	47.5893	36.2095	0.632	1
1648	27	testSimRing_nAvg31.2_062_denoise_kymoWrap_0115-0023	Global	563.3334	-8.3333	-67.6	133.8767	2.3366	-1
1649	28	testSimRing_nAvg31.2_062_denoise_kymoWrap_0071-0044	Global	32.5	11.3333	2.8676	2.5261	0.04409	1
1650	29	testSimRing_nAvg31.2_062_denoise_kymoWrap_0003-0025	Global	-10.8333	7.5	-1.4444	-1.273	-0.02222	-1
1651	30	testSimRing_nAvg31.2_062_denoise_kymoWrap_0081-0033	Global	21.6666	10.1667	2.1311	1.8779	0.03278	1
1652	31	testSimRing_nAvg31.2_062_denoise_kymoWrap_0022-0053	Global	21.6666	12.6667	1.7105	1.5074	0.02631	1
1653	1	testSimRing_nAvg31.2_063_denoise_kymoWrap_0042-0029	Global	-21.6667	40.3333	-0.5372	-0.4735	-0.008264	-1
1654	2	testSimRing_nAvg31.2_063_denoise_kymoWrap_0066-0024	Global	86.6666	44.1667	1.9623	1.7292	0.03018	1
1655	3	testSimRing_nAvg31.2_063_denoise_kymoWrap_0090-0027	Global	899.1667	-14.5	-62.0115	136.3479	2.3797	-1
1656	4	testSimRing_nAvg31.2_063_denoise_kymoWrap_0073-0044	Global	43.3332	23.8333	1.8182	1.6023	0.02796	1
1657	5	testSimRing_nAvg31.2_063_denoise_kymoWrap_0091-0043	Global	-21.6666	-11	1.9697	-178.2643	-3.1113	1
1658	6	testSimRing_nAvg31.2_063_denoise_kymoWrap_0060-0040	Global	520	-8.1667	-63.6735	135.5907	2.3665	-1
1659	7	testSimRing_nAvg31.2_063_denoise_kymoWrap_0059-0050	Global	758.3334	19.3333	39.2241	31.1088	0.543	1
1660	8	testSimRing_nAvg31.2_063_denoise_kymoWrap_0054-0054	Global	845	24.6667	34.2568	27.7904	0.485	1
1661	9	testSimRing_nAvg31.2_063_denoise_kymoWrap_0048-0055	Global	10.8334	19.8333	0.5462	0.4815	0.008403	1
1662	10	testSimRing_nAvg31.2_063_denoise_kymoWrap_0036-0047	Global	-238.3334	9.6667	-24.6552	-20.7723	-0.3625	-1
1663	11	testSimRing_nAvg31.2_063_denoise_kymoWrap_0021-0028	Global	509.1667	12.6667	40.1974	31.7335	0.5539	1
1664	12	testSimRing_nAvg31.2_063_denoise_kymoWrap_0010-0031	Global	-10.8333	19.8333	-0.5462	-0.4815	-0.008403	-1
1665	13	testSimRing_nAvg31.2_063_denoise_kymoWrap_0005-0036	Global	-704.1666	10.1667	-69.2623	-46.8183	-0.8171	-1
1666	14	testSimRing_nAvg31.2_063_denoise_kymoWrap_0020-0050	Global	444.1666	21	21.1508	18.0247	0.3146	1
1667	15	testSimRing_nAvg31.2_063_denoise_kymoWrap_0020-0042	Global	823.3334	-28.3333	-29.0588	155.9125	2.7212	-1
1668	16	testSimRing_nAvg31.2_063_denoise_kymoWrap_0015-0060	Global	-779.9998	29.8333	-26.1452	-21.9117	-0.3824	-1
1669	17	testSimRing_nAvg31.2_063_denoise_kymoWrap_0031-0018	Global	476.6666	17.6667	26.9811	22.5431	0.3935	1
1670	18	testSimRing_nAvg31.2_063_denoise_kymoWrap_0076-0033	Global	541.6667	-9.5	-57.0175	138.743	2.4215	-1
1671	19	testSimRing_nAvg31.2_063_denoise_kymoWrap_0112-0026	Global	888.3333	11.6667	76.1428	49.514	0.8642	1
1672	20	testSimRing_nAvg31.2_063_denoise_kymoWrap_0103-0023	Global	0	14.1667	0	0	0	0
1673	21	testSimRing_nAvg31.2_063_denoise_kymoWrap_0106-0052	Global	845	-12.5	-67.6	133.8767	2.3366	-1
1674	22	testSimRing_nAvg31.2_063_denoise_kymoWrap_0096-0054	Global	-140.8334	14.3333	-9.8256	-8.5959	-0.15	-1
1675	23	testSimRing_nAvg31.2_063_denoise_kymoWrap_0114-0019	Global	0	-7	-0	180	3.1416	0
1676	24	testSimRing_nAvg31.2_063_denoise_kymoWrap_0105-0029	Global	119.1666	19.1667	6.2174	5.4638	0.09536	1
1677	25	testSimRing_nAvg31.2_063_denoise_kymoWrap_0047-0037	Global	520	19.3333	26.8966	22.4794	0.3923	1
1678	1	testSimRing_nAvg31.2_064_denoise_kymoWrap_0014-0048	Global	43.3332	29	1.4942	1.3169	0.02298	1
1679	2	testSimRing_nAvg31.2_064_denoise_kymoWrap_0015-0055	Global	-281.6668	31.3333	-8.9894	-7.8739	-0.1374	-1
1680	3	testSimRing_nAvg31.2_064_denoise_kymoWrap_0035-0052	Global	151.6666	13.6667	11.0976	9.6888	0.1691	1
1681	4	testSimRing_nAvg31.2_064_denoise_kymoWrap_0041-0053	Global	476.6668	-13.5	-35.3087	151.4887	2.644	-1
1682	5	testSimRing_nAvg31.2_064_denoise_kymoWrap_0045-0056	Global	574.1668	15.1667	37.8572	30.2173	0.5274	1
1683	6	testSimRing_nAvg31.2_064_denoise_kymoWrap_0046-0064	Global	1029.1666	-31	-33.1989	152.9442	2.6694	-1
1684	7	testSimRing_nAvg31.2_064_denoise_kymoWrap_0057-0063	Global	162.5	8.6667	18.75	16.0908	0.2808	1
1685	8	testSimRing_nAvg31.2_064_denoise_kymoWrap_0068-0073	Global	920.8332	14.5	63.5057	44.3338	0.7738	1
1686	9	testSimRing_nAvg31.2_064_denoise_kymoWrap_0068-0070	Global	-260	10.6667	-24.375	-20.556	-0.3588	-1
1687	10	testSimRing_nAvg31.2_064_denoise_kymoWrap_0074-0072	Global	975	11.1667	87.3134	53.3344	0.9309	1
1688	11	testSimRing_nAvg31.2_064_denoise_kymoWrap_0076-0065	Global	552.4998	-11.1667	-49.4776	142.7218	2.491	-1
1689	12	testSimRing_nAvg31.2_064_denoise_kymoWrap_0068-0057	Global	140.8332	15	9.3889	8.2192	0.1435	1
1690	13	testSimRing_nAvg31.2_064_denoise_kymoWrap_0051-0051	Global	-422.5	23.5	-17.9787	-15.4612	-0.2698	-1
1691	14	testSimRing_nAvg31.2_064_denoise_kymoWrap_0097-0050	Global	823.3332	-16.6667	-49.4	142.7652	2.4917	-1
1692	15	testSimRing_nAvg31.2_064_denoise_kymoWrap_0089-0063	Global	465.8334	5.8333	79.8571	50.856	0.8876	1
1693	16	testSimRing_nAvg31.2_064_denoise_kymoWrap_0090-0069	Global	10.8332	10.6667	1.0156	0.8952	0.01562	1
1694	17	testSimRing_nAvg31.2_064_denoise_kymoWrap_0106-0069	Global	-130	19.5	-6.6667	-5.856	-0.1022	-1
1695	18	testSimRing_nAvg31.2_064_denoise_kymoWrap_0112-0059	Global	433.3334	11.1667	38.806	30.8378	0.5382	1
1696	19	testSimRing_nAvg31.2_064_denoise_kymoWrap_0108-0054	Global	1180.8332	-19.8333	-59.5378	137.5114	2.4	-1
1697	20	testSimRing_nAvg31.2_064_denoise_kymoWrap_0093-0060	Global	-43.3334	21.5	-2.0155	-1.776	-0.031	-1
1698	21	testSimRing_nAvg31.2_064_denoise_kymoWrap_0115-0055	Global	216.6666	-5.1667	-41.9355	147.1715	2.5686	-1
1699	22	testSimRing_nAvg31.2_064_denoise_kymoWrap_0084-0043	Global	671.6668	-14.5	-46.3219	144.5247	2.5224	-1
1700	23	testSimRing_nAvg31.2_064_denoise_kymoWrap_0098-0042	Global	-21.6668	-26	0.8333	-179.2655	-3.1288	1
1701	24	testSimRing_nAvg31.2_064_denoise_kymoWrap_0088-0044	Global	487.5	12.1667	40.0685	31.6513	0.5524	1
1702	1	testSimRing_nAvg31.2_065_denoise_kymoWrap_0009-0036	Global	465.8334	19.1667	24.3044	20.5014	0.3578	1
1703	2	testSimRing_nAvg31.2_065_denoise_kymoWrap_0009-0044	Global	-455	18.6667	-24.375	-20.556	-0.3588	-1
1704	3	testSimRing_nAvg31.2_065_denoise_kymoWrap_0011-0055	Global	-75.8332	23	-3.2971	-2.9038	-0.05068	-1
1705	4	testSimRing_nAvg31.2_065_denoise_kymoWrap_0027-0053	Global	-65	21.3333	-3.0469	-2.6838	-0.04684	-1
1706	5	testSimRing_nAvg31.2_065_denoise_kymoWrap_0016-0062	Global	346.6666	-18.3333	-18.9091	163.7798	2.8585	-1
1707	6	testSimRing_nAvg31.2_065_denoise_kymoWrap_0008-0067	Global	216.6668	13.6667	15.8537	13.707	0.2392	1
1708	7	testSimRing_nAvg31.2_065_denoise_kymoWrap_0034-0042	Global	541.6668	22.3333	24.2537	20.4623	0.3571	1
1709	8	testSimRing_nAvg31.2_065_denoise_kymoWrap_0063-0050	Global	-953.3334	32.1667	-29.6373	-24.511	-0.4278	-1
1710	9	testSimRing_nAvg31.2_065_denoise_kymoWrap_0085-0038	Global	660.8332	-10.6667	-61.9531	136.3748	2.3802	-1
1711	10	testSimRing_nAvg31.2_065_denoise_kymoWrap_0081-0063	Global	877.4998	27.1667	32.3006	26.4243	0.4612	1
1712	11	testSimRing_nAvg31.2_065_denoise_kymoWrap_0094-0063	Global	346.6666	25.5	13.5948	11.8131	0.2062	1
1713	12	testSimRing_nAvg31.2_065_denoise_kymoWrap_0074-0058	Global	714.9998	-17.5	-40.8571	147.8477	2.5804	-1
1714	13	testSimRing_nAvg31.2_065_denoise_kymoWrap_0090-0052	Global	-32.5	15.8333	-2.0526	-1.8087	-0.03157	-1
1715	14	testSimRing_nAvg31.2_065_denoise_kymoWrap_0102-0056	Global	368.3332	14	26.3095	22.0362	0.3846	1
1716	15	testSimRing_nAvg31.2_065_denoise_kymoWrap_0104-0057	Global	671.6668	-14.8333	-45.2809	145.1378	2.5331	-1
1717	16	testSimRing_nAvg31.2_065_denoise_kymoWrap_0114-0061	Global	151.6668	9.5	15.9649	13.7995	0.2408	1
1718	17	testSimRing_nAvg31.2_065_denoise_kymoWrap_0100-0050	Global	-325	12.1667	-26.7123	-22.3406	-0.3899	-1
1719	18	testSimRing_nAvg31.2_065_denoise_kymoWrap_0113-0048	Global	65	-12.1667	-5.3425	175.3013	3.0596	-1
1720	19	testSimRing_nAvg31.2_065_denoise_kymoWrap_0108-0035	Global	758.3334	-10.5	-72.2222	131.9872	2.3036	-1
1721	20	testSimRing_nAvg31.2_065_denoise_kymoWrap_0078-0034	Global	-21.6668	30.6667	-0.7065	-0.6228	-0.01087	-1
1722	21	testSimRing_nAvg31.2_065_denoise_kymoWrap_0068-0038	Global	1061.6666	-25.3333	-41.9079	147.1886	2.5689	-1
1723	22	testSimRing_nAvg31.2_065_denoise_kymoWrap_0057-0040	Global	86.6666	-12.5	-6.9333	173.9115	3.0353	-1
1724	23	testSimRing_nAvg31.2_065_denoise_kymoWrap_0046-0029	Global	899.1667	21.6667	41.5	32.5567	0.5682	1
1725	24	testSimRing_nAvg31.2_065_denoise_kymoWrap_0044-0033	Global	162.4999	26.5	6.1321	5.3893	0.09406	1
1726	25	testSimRing_nAvg31.2_065_denoise_kymoWrap_0037-0032	Global	216.6666	14.1667	15.2941	13.2405	0.2311	1
1727	26	testSimRing_nAvg31.2_065_denoise_kymoWrap_0016-0028	Global	119.1667	26.3333	4.5253	3.9825	0.06951	1
1728	27	testSimRing_nAvg31.2_065_denoise_kymoWrap_0043-0051	Global	-21.6668	14.8333	-1.4607	-1.2873	-0.02247	-1
1729	1	testSimRing_nAvg31.2_066_denoise_kymoWrap_0007-0029	Global	422.5001	15	28.1667	23.4287	0.4089	1
1730	2	testSimRing_nAvg31.2_066_denoise_kymoWrap_0007-0042	Global	195	11.8333	16.4789	14.226	0.2483	1
1731	3	testSimRing_nAvg31.2_066_denoise_kymoWrap_0003-0042	Global	151.6666	6.3333	23.9474	20.2248	0.353	1
1732	4	testSimRing_nAvg31.2_066_denoise_kymoWrap_0021-0060	Global	-1170.0002	25.3333	-46.1842	-35.3948	-0.6178	-1
1733	5	testSimRing_nAvg31.2_066_denoise_kymoWrap_0021-0062	Global	379.1666	-10.1667	-37.2951	150.1541	2.6207	-1
1734	6	testSimRing_nAvg31.2_066_denoise_kymoWrap_0037-0029	Global	1040.0001	-23	-45.2174	145.1755	2.5338	-1
1735	7	testSimRing_nAvg31.2_066_denoise_kymoWrap_0029-0038	Global	335.8334	13	25.8333	21.6747	0.3783	1
1736	8	testSimRing_nAvg31.2_066_denoise_kymoWrap_0031-0039	Global	54.1666	15.6667	3.4574	3.0448	0.05314	1
1737	9	testSimRing_nAvg31.2_066_denoise_kymoWrap_0043-0042	Global	32.5	14.3333	2.2674	1.9979	0.03487	1
1738	10	testSimRing_nAvg31.2_066_denoise_kymoWrap_0055-0039	Global	465.8332	-13.1667	-35.3797	151.4404	2.6431	-1
1739	11	testSimRing_nAvg31.2_066_denoise_kymoWrap_0061-0037	Global	520	16.6667	31.2	25.641	0.4475	1
1740	12	testSimRing_nAvg31.2_066_denoise_kymoWrap_0070-0034	Global	238.3333	-16.1667	-14.7423	167.2213	2.9186	-1
1741	13	testSimRing_nAvg31.2_066_denoise_kymoWrap_0064-0055	Global	-1614.1666	10.5	-153.7302	-67.0805	-1.1708	-1
1742	14	testSimRing_nAvg31.2_066_denoise_kymoWrap_0049-0054	Global	-390	10.6667	-36.5625	-29.3578	-0.5124	-1
1743	15	testSimRing_nAvg31.2_066_denoise_kymoWrap_0033-0053	Global	32.5	32.3333	1.0052	0.8859	0.01546	1
1744	16	testSimRing_nAvg31.2_066_denoise_kymoWrap_0059-0025	Global	162.5	39.8333	4.0795	3.5913	0.06268	1
1745	17	testSimRing_nAvg31.2_066_denoise_kymoWrap_0095-0032	Global	444.1666	13.3333	33.3125	27.1351	0.4736	1
1746	18	testSimRing_nAvg31.2_066_denoise_kymoWrap_0094-0044	Global	-346.6666	7.3333	-47.2727	-36.0274	-0.6288	-1
1747	19	testSimRing_nAvg31.2_066_denoise_kymoWrap_0100-0043	Global	10.8332	-9.1667	-1.1818	178.9584	3.1234	-1
1748	20	testSimRing_nAvg31.2_066_denoise_kymoWrap_0111-0047	Global	422.5	14.1667	29.8235	24.6468	0.4302	1
1749	21	testSimRing_nAvg31.2_066_denoise_kymoWrap_0113-0037	Global	-32.5	-9	3.6111	-176.8202	-3.0861	1
1750	22	testSimRing_nAvg31.2_066_denoise_kymoWrap_0105-0055	Global	758.3332	25.8333	29.3548	24.3045	0.4242	1
1751	23	testSimRing_nAvg31.2_066_denoise_kymoWrap_0087-0058	Global	379.1668	24.6667	15.3716	13.3052	0.2322	1
1752	24	testSimRing_nAvg31.2_066_denoise_kymoWrap_0096-0064	Global	379.1668	-12	-31.5972	154.0751	2.6891	-1
1753	25	testSimRing_nAvg31.2_066_denoise_kymoWrap_0058-0065	Global	140.8332	40.8333	3.449	3.0373	0.05301	1
1754	26	testSimRing_nAvg31.2_066_denoise_kymoWrap_0074-0057	Global	357.5	-9	-39.7222	148.5704	2.593	-1
1755	27	testSimRing_nAvg31.2_066_denoise_kymoWrap_0073-0044	Global	43.3334	9.1667	4.7273	4.1597	0.0726	1
1756	28	testSimRing_nAvg31.2_066_denoise_kymoWrap_0057-0050	Global	32.5	7.3333	4.4318	3.9005	0.06808	1
1757	29	testSimRing_nAvg31.2_066_denoise_kymoWrap_0083-0028	Global	-10.8334	9.1667	-1.1818	-1.0416	-0.01818	-1
1758	30	testSimRing_nAvg31.2_066_denoise_kymoWrap_0113-0031	Global	75.8333	-9.8333	-7.7119	173.2338	3.0235	-1
1759	1	testSimRing_nAvg31.2_067_denoise_kymoWrap_0008-0049	Global	563.3334	-13.1667	-42.7848	146.646	2.5595	-1
1760	2	testSimRing_nAvg31.2_067_denoise_kymoWrap_0006-0031	Global	682.5	11.5	59.3478	42.3974	0.74	1
1761	3	testSimRing_nAvg31.2_067_denoise_kymoWrap_0011-0038	Global	-10.8334	15	-0.7222	-0.6366	-0.01111	-1
1762	4	testSimRing_nAvg31.2_067_denoise_kymoWrap_0003-0036	Global	325	6.6667	48.75	36.8699	0.6435	1
1763	5	testSimRing_nAvg31.2_067_denoise_kymoWrap_0003-0039	Global	-205.8334	7.3333	-28.0682	-23.3556	-0.4076	-1
1764	6	testSimRing_nAvg31.2_067_denoise_kymoWrap_0014-0027	Global	-10.8334	10.8333	-1	-0.8814	-0.01538	-1
1765	7	testSimRing_nAvg31.2_067_denoise_kymoWrap_0025-0032	Global	-476.6667	-11.1667	42.6866	-146.7064	-2.5605	1
1766	8	testSimRing_nAvg31.2_067_denoise_kymoWrap_0038-0031	Global	-476.6666	15.5	-30.7527	-25.3197	-0.4419	-1
1767	9	testSimRing_nAvg31.2_067_denoise_kymoWrap_0036-0033	Global	130	-17	-7.6471	173.2902	3.0245	-1
1768	10	testSimRing_nAvg31.2_067_denoise_kymoWrap_0054-0048	Global	1256.6668	21.5	58.4496	41.9627	0.7324	1
1769	11	testSimRing_nAvg31.2_067_denoise_kymoWrap_0035-0049	Global	151.6666	18.3333	8.2727	7.2532	0.1266	1
1770	12	testSimRing_nAvg31.2_067_denoise_kymoWrap_0063-0049	Global	-21.6666	-27.8333	0.7784	-179.3139	-3.1296	1
1771	13	testSimRing_nAvg31.2_067_denoise_kymoWrap_0049-0055	Global	238.3332	10.5	22.6984	19.2495	0.336	1
1772	14	testSimRing_nAvg31.2_067_denoise_kymoWrap_0070-0057	Global	-54.1666	-25.6667	2.1104	-178.1404	-3.1091	1
1773	15	testSimRing_nAvg31.2_067_denoise_kymoWrap_0041-0059	Global	498.3334	18.6667	26.6964	22.3287	0.3897	1
1774	16	testSimRing_nAvg31.2_067_denoise_kymoWrap_0048-0054	Global	1332.4998	-11.6667	-114.2143	119.6445	2.0882	-1
1775	17	testSimRing_nAvg31.2_067_denoise_kymoWrap_0089-0045	Global	-130	30.3333	-4.2857	-3.7723	-0.06584	-1
1776	18	testSimRing_nAvg31.2_067_denoise_kymoWrap_0090-0055	Global	0	23.1667	0	0	0	0
1777	19	testSimRing_nAvg31.2_067_denoise_kymoWrap_0108-0056	Global	173.3332	22	7.8788	6.9112	0.1206	1
1778	20	testSimRing_nAvg31.2_067_denoise_kymoWrap_0103-0036	Global	-195	-14.5	13.4483	-168.3106	-2.9376	1
1779	21	testSimRing_nAvg31.2_067_denoise_kymoWrap_0087-0031	Global	563.3333	17.6667	31.8868	26.131	0.4561	1
1780	22	testSimRing_nAvg31.2_067_denoise_kymoWrap_0065-0030	Global	-585	18.1667	-32.2018	-26.3544	-0.46	-1
1781	23	testSimRing_nAvg31.2_067_denoise_kymoWrap_0058-0034	Global	996.6667	17.6667	56.4151	40.9555	0.7148	1
1782	24	testSimRing_nAvg31.2_067_denoise_kymoWrap_0048-0024	Global	10.8333	30.5	0.3552	0.3131	0.005464	1
1783	25	testSimRing_nAvg31.2_067_denoise_kymoWrap_0023-0037	Global	-238.3334	16.8333	-14.1584	-12.2883	-0.2145	-1
1784	1	testSimRing_nAvg31.2_068_denoise_kymoWrap_0017-0024	Global	-520	33.6667	-15.4455	-13.3669	-0.2333	-1
1785	2	testSimRing_nAvg31.2_068_denoise_kymoWrap_0017-0026	Global	-32.5	19.5	-1.6667	-1.4688	-0.02564	-1
1786	3	testSimRing_nAvg31.2_068_denoise_kymoWrap_0037-0017	Global	260.0001	9.1667	28.3636	23.5747	0.4115	1
1787	4	testSimRing_nAvg31.2_068_denoise_kymoWrap_0051-0017	Global	259.9999	-14.6667	-17.7273	164.7449	2.8753	-1
1788	5	testSimRing_nAvg31.2_068_denoise_kymoWrap_0063-0015	Global	10.8334	17.5	0.619	0.5457	0.009524	1
1789	6	testSimRing_nAvg31.2_068_denoise_kymoWrap_0057-0023	Global	-21.6667	12.5	-1.7333	-1.5275	-0.02666	-1
1790	7	testSimRing_nAvg31.2_068_denoise_kymoWrap_0049-0025	Global	346.6667	-7.5	-46.2222	144.5829	2.5234	-1
1791	8	testSimRing_nAvg31.2_068_denoise_kymoWrap_0037-0026	Global	270.8333	6.6667	40.625	32.0054	0.5586	1
1792	9	testSimRing_nAvg31.2_068_denoise_kymoWrap_0040-0027	Global	422.5	-5.6667	-74.5588	131.0818	2.2878	-1
1793	10	testSimRing_nAvg31.2_068_denoise_kymoWrap_0034-0029	Global	-476.6666	7.5	-63.5555	-44.3562	-0.7742	-1
1794	11	testSimRing_nAvg31.2_068_denoise_kymoWrap_0040-0044	Global	1018.3334	19.6667	51.7797	38.5412	0.6727	1
1795	12	testSimRing_nAvg31.2_068_denoise_kymoWrap_0046-0035	Global	-693.3333	24.1667	-28.6897	-23.8157	-0.4157	-1
1796	13	testSimRing_nAvg31.2_068_denoise_kymoWrap_0003-0042	Global	0	6.1667	0	0	0	0
1797	14	testSimRing_nAvg31.2_068_denoise_kymoWrap_0013-0044	Global	-552.5	23.6667	-23.3451	-19.756	-0.3448	-1
1798	15	testSimRing_nAvg31.2_068_denoise_kymoWrap_0012-0054	Global	-281.6666	22.1667	-12.7068	-11.0612	-0.1931	-1
1799	16	testSimRing_nAvg31.2_068_denoise_kymoWrap_0018-0044	Global	-10.8334	17	-0.6373	-0.5617	-0.009804	-1
1800	17	testSimRing_nAvg31.2_068_denoise_kymoWrap_0030-0045	Global	-162.5	-4.8333	33.6207	-152.6501	-2.6642	1
1801	18	testSimRing_nAvg31.2_068_denoise_kymoWrap_0038-0047	Global	0	14.3333	0	0	0	0
1802	19	testSimRing_nAvg31.2_068_denoise_kymoWrap_0074-0048	Global	-260	-24	10.8333	-170.5377	-2.9764	1
1803	20	testSimRing_nAvg31.2_068_denoise_kymoWrap_0068-0036	Global	-422.5	29	-14.569	-12.6334	-0.2205	-1
1804	21	testSimRing_nAvg31.2_068_denoise_kymoWrap_0059-0046	Global	671.6666	8.6667	77.5	50.0131	0.8729	1
1805	22	testSimRing_nAvg31.2_068_denoise_kymoWrap_0066-0053	Global	-801.6666	-10.1667	78.8524	-129.4996	-2.2602	1
1806	23	testSimRing_nAvg31.2_068_denoise_kymoWrap_0075-0054	Global	292.5	7.6667	38.1522	30.4111	0.5308	1
1807	24	testSimRing_nAvg31.2_068_denoise_kymoWrap_0075-0021	Global	487.5	8.6667	56.25	40.8724	0.7134	1
1808	25	testSimRing_nAvg31.2_068_denoise_kymoWrap_0072-0027	Global	314.1667	18.8333	16.6814	14.3936	0.2512	1
1809	26	testSimRing_nAvg31.2_068_denoise_kymoWrap_0088-0031	Global	259.9999	-7.6667	-33.913	152.4472	2.6607	-1
1810	27	testSimRing_nAvg31.2_068_denoise_kymoWrap_0085-0025	Global	10.8333	8.5	1.2745	1.1233	0.01961	1
1811	28	testSimRing_nAvg31.2_068_denoise_kymoWrap_0097-0029	Global	21.6667	12	1.8056	1.5911	0.02777	1
1812	29	testSimRing_nAvg31.2_068_denoise_kymoWrap_0111-0032	Global	-238.3334	-15.8333	15.0526	-166.9613	-2.914	1
1813	30	testSimRing_nAvg31.2_068_denoise_kymoWrap_0091-0022	Global	-238.3333	4	-59.5833	-42.5104	-0.7419	-1
1814	31	testSimRing_nAvg31.2_068_denoise_kymoWrap_0098-0020	Global	617.5	-7.6667	-80.5435	128.9041	2.2498	-1
1815	32	testSimRing_nAvg31.2_068_denoise_kymoWrap_0099-0018	Global	-86.6666	14.8333	-5.8427	-5.1364	-0.08965	-1
1816	33	testSimRing_nAvg31.2_068_denoise_kymoWrap_0111-0020	Global	390	14	27.8571	23.1986	0.4049	1
1817	34	testSimRing_nAvg31.2_068_denoise_kymoWrap_0113-0012	Global	303.3334	-11	-27.5758	157.0113	2.7404	-1
1818	35	testSimRing_nAvg31.2_068_denoise_kymoWrap_0115-0013	Global	498.3334	8.6667	57.5	41.4965	0.7242	1
1819	36	testSimRing_nAvg31.2_068_denoise_kymoWrap_0069-0023	Global	379.1667	-6.3333	-59.8684	137.3533	2.3973	-1
1820	1	testSimRing_nAvg31.2_069_denoise_kymoWrap_0037-0050	Global	-119.1666	74.3333	-1.6031	-1.4128	-0.02466	-1
1821	2	testSimRing_nAvg31.2_069_denoise_kymoWrap_0017-0043	Global	1083.3332	34.8333	31.1005	25.5697	0.4463	1
1822	3	testSimRing_nAvg31.2_069_denoise_kymoWrap_0045-0056	Global	-964.1666	-25.8333	37.3226	-150.1358	-2.6204	1
1823	4	testSimRing_nAvg31.2_069_denoise_kymoWrap_0020-0061	Global	-162.5	23.3333	-6.9643	-6.1155	-0.1067	-1
1824	5	testSimRing_nAvg31.2_069_denoise_kymoWrap_0020-0033	Global	866.6666	35.6667	24.2991	20.4973	0.3577	1
1825	6	testSimRing_nAvg31.2_069_denoise_kymoWrap_0044-0041	Global	173.3334	-14.1667	-12.2353	169.3396	2.9555	-1
1826	7	testSimRing_nAvg31.2_069_denoise_kymoWrap_0033-0029	Global	-54.1666	19.1667	-2.8261	-2.4895	-0.04345	-1
1827	8	testSimRing_nAvg31.2_069_denoise_kymoWrap_0051-0040	Global	639.1666	14.8333	43.0899	33.5412	0.5854	1
1828	9	testSimRing_nAvg31.2_069_denoise_kymoWrap_0058-0052	Global	563.3334	16.8333	33.4653	27.2417	0.4755	1
1829	10	testSimRing_nAvg31.2_069_denoise_kymoWrap_0064-0060	Global	325	-7.8333	-41.4894	147.45	2.5735	-1
1830	11	testSimRing_nAvg31.2_069_denoise_kymoWrap_0070-0057	Global	0	-11.3333	-0	180	3.1416	0
1831	12	testSimRing_nAvg31.2_069_denoise_kymoWrap_0079-0054	Global	433.3334	-12	-36.1111	150.9454	2.6345	-1
1832	13	testSimRing_nAvg31.2_069_denoise_kymoWrap_0083-0059	Global	-65	-17.3333	3.75	-176.6981	-3.084	1
1833	14	testSimRing_nAvg31.2_069_denoise_kymoWrap_0089-0051	Global	43.3334	-8	-5.4167	175.2363	3.0585	-1
1834	15	testSimRing_nAvg31.2_069_denoise_kymoWrap_0112-0042	Global	617.5	-12.6667	-48.75	143.1301	2.4981	-1
1835	16	testSimRing_nAvg31.2_069_denoise_kymoWrap_0100-0043	Global	-628.3334	-15.8333	39.6842	-148.5948	-2.5935	1
1836	17	testSimRing_nAvg31.2_069_denoise_kymoWrap_0098-0047	Global	346.6668	-9.3333	-37.1429	150.2551	2.6224	-1
1837	18	testSimRing_nAvg31.2_069_denoise_kymoWrap_0098-0040	Global	54.1666	-7.6667	-7.0652	173.7966	3.0333	-1
1838	19	testSimRing_nAvg31.2_069_denoise_kymoWrap_0084-0037	Global	54.1666	-13.3333	-4.0625	176.4237	3.0792	-1
1839	20	testSimRing_nAvg31.2_069_denoise_kymoWrap_0078-0034	Global	595.8333	13	45.8333	35.1887	0.6142	1
1840	21	testSimRing_nAvg31.2_069_denoise_kymoWrap_0065-0036	Global	238.3334	16.5	14.4445	12.5288	0.2187	1
1841	22	testSimRing_nAvg31.2_069_denoise_kymoWrap_0086-0027	Global	-617.5	41.3333	-14.9395	-12.944	-0.2259	-1
1842	23	testSimRing_nAvg31.2_069_denoise_kymoWrap_0110-0034	Global	520.0001	13.3333	39	30.9638	0.5404	1
1843	24	testSimRing_nAvg31.2_069_denoise_kymoWrap_0106-0041	Global	-162.5	23.5	-6.9149	-6.0725	-0.106	-1
1844	25	testSimRing_nAvg31.2_069_denoise_kymoWrap_0092-0042	Global	-422.5	19.5	-21.6667	-18.4349	-0.3218	-1
1845	26	testSimRing_nAvg31.2_069_denoise_kymoWrap_0049-0027	Global	238.3334	-10.6667	-22.3438	161.0296	2.8105	-1
1846	27	testSimRing_nAvg31.2_069_denoise_kymoWrap_0023-0051	Global	-433.3332	16.8333	-25.7426	-21.6055	-0.3771	-1
1847	28	testSimRing_nAvg31.2_069_denoise_kymoWrap_0007-0044	Global	400.8334	-12.5	-32.0667	153.7413	2.6833	-1
1848	1	testSimRing_nAvg31.2_070_denoise_kymoWrap_0018-0019	Global	996.6666	-29	-34.3678	152.133	2.6552	-1
1849	2	testSimRing_nAvg31.2_070_denoise_kymoWrap_0007-0022	Global	292.5	14.6667	19.9432	17.057	0.2977	1
1850	3	testSimRing_nAvg31.2_070_denoise_kymoWrap_0016-0031	Global	-65	24.1667	-2.6897	-2.3695	-0.04136	-1
1851	4	testSimRing_nAvg31.2_070_denoise_kymoWrap_0034-0026	Global	411.6667	12.5	32.9333	26.8698	0.469	1
1852	5	testSimRing_nAvg31.2_070_denoise_kymoWrap_0043-0022	Global	1245.8332	22.1667	56.203	40.8487	0.7129	1
1853	6	testSimRing_nAvg31.2_070_denoise_kymoWrap_0061-0026	Global	1494.9999	-21.5	-69.5349	133.0694	2.3225	-1
1854	7	testSimRing_nAvg31.2_070_denoise_kymoWrap_0042-0040	Global	173.3334	31.6667	5.4737	4.8136	0.08401	1
1855	8	testSimRing_nAvg31.2_070_denoise_kymoWrap_0028-0033	Global	259.9999	-5.1667	-50.3226	142.2532	2.4828	-1
1856	9	testSimRing_nAvg31.2_070_denoise_kymoWrap_0038-0030	Global	205.8333	-9	-22.8704	160.6155	2.8033	-1
1857	10	testSimRing_nAvg31.2_070_denoise_kymoWrap_0013-0037	Global	834.1667	19.1667	43.5217	33.8049	0.59	1
1858	11	testSimRing_nAvg31.2_070_denoise_kymoWrap_0011-0041	Global	487.5	-8.5	-57.3529	138.5763	2.4186	-1
1859	12	testSimRing_nAvg31.2_070_denoise_kymoWrap_0004-0046	Global	-21.6666	8.3333	-2.6	-2.2906	-0.03998	-1
1860	13	testSimRing_nAvg31.2_070_denoise_kymoWrap_0009-0048	Global	-292.5	-4.3333	67.5	-133.9191	-2.3373	1
1861	14	testSimRing_nAvg31.2_070_denoise_kymoWrap_0050-0051	Global	606.6668	22.3333	27.1642	22.6806	0.3959	1
1862	15	testSimRing_nAvg31.2_070_denoise_kymoWrap_0048-0049	Global	-422.5	-25.8333	16.3548	-165.8768	-2.8951	1
1863	16	testSimRing_nAvg31.2_070_denoise_kymoWrap_0084-0036	Global	455	-24.3333	-18.6986	163.951	2.8615	-1
1864	17	testSimRing_nAvg31.2_070_denoise_kymoWrap_0085-0026	Global	43.3333	20.3333	2.1311	1.8779	0.03278	1
1865	18	testSimRing_nAvg31.2_070_denoise_kymoWrap_0083-0023	Global	628.3333	21.5	29.2248	24.2093	0.4225	1
1866	19	testSimRing_nAvg31.2_070_denoise_kymoWrap_0105-0045	Global	1018.3334	25.6667	39.6753	31.3995	0.548	1
1867	20	testSimRing_nAvg31.2_070_denoise_kymoWrap_0099-0039	Global	346.6666	-7.1667	-48.3721	143.3439	2.5018	-1
1868	21	testSimRing_nAvg31.2_070_denoise_kymoWrap_0099-0034	Global	400.8334	7	57.2619	41.3785	0.7222	1
1869	22	testSimRing_nAvg31.2_070_denoise_kymoWrap_0110-0033	Global	498.3333	-12.6667	-39.3421	148.815	2.5973	-1
1870	23	testSimRing_nAvg31.2_070_denoise_kymoWrap_0110-0042	Global	43.3334	-17.5	-2.4762	177.8184	3.1035	-1
1871	24	testSimRing_nAvg31.2_070_denoise_kymoWrap_0099-0022	Global	368.3333	23.8333	15.4545	13.3744	0.2334	1
1872	25	testSimRing_nAvg31.2_070_denoise_kymoWrap_0055-0022	Global	357.5	21.3333	16.7578	14.4568	0.2523	1
1873	26	testSimRing_nAvg31.2_070_denoise_kymoWrap_0027-0053	Global	216.6668	32.1667	6.7358	5.9163	0.1033	1
1874	27	testSimRing_nAvg31.2_070_denoise_kymoWrap_0018-0049	Global	325	14.5	22.4138	19.0256	0.3321	1
1875	1	testSimRing_nAvg31.2_071_denoise_kymoWrap_0016-0032	Global	-21.6667	31.6667	-0.6842	-0.6031	-0.01053	-1
1876	2	testSimRing_nAvg31.2_071_denoise_kymoWrap_0020-0039	Global	-585	34	-17.2059	-14.8265	-0.2588	-1
1877	3	testSimRing_nAvg31.2_071_denoise_kymoWrap_0010-0054	Global	628.3332	16	39.2708	31.139	0.5435	1
1878	4	testSimRing_nAvg31.2_071_denoise_kymoWrap_0016-0048	Global	-21.6668	10.8333	-2	-1.7624	-0.03076	-1
1879	5	testSimRing_nAvg31.2_071_denoise_kymoWrap_0033-0042	Global	-823.3334	27	-30.4938	-25.133	-0.4387	-1
1880	6	testSimRing_nAvg31.2_071_denoise_kymoWrap_0054-0048	Global	931.6666	11.6667	79.8571	50.856	0.8876	1
1881	7	testSimRing_nAvg31.2_071_denoise_kymoWrap_0062-0045	Global	-476.6666	33.5	-14.2289	-12.3476	-0.2155	-1
1882	8	testSimRing_nAvg31.2_071_denoise_kymoWrap_0065-0072	Global	-422.5	3.5	-120.7144	-61.6993	-1.0769	-1
1883	9	testSimRing_nAvg31.2_071_denoise_kymoWrap_0075-0053	Global	-1798.3334	15	-119.8889	-61.5348	-1.074	-1
1884	10	testSimRing_nAvg31.2_071_denoise_kymoWrap_0066-0048	Global	931.6666	17	54.8039	40.1355	0.7005	1
1885	11	testSimRing_nAvg31.2_071_denoise_kymoWrap_0062-0061	Global	-86.6666	14.6667	-5.9091	-5.1944	-0.09066	-1
1886	12	testSimRing_nAvg31.2_071_denoise_kymoWrap_0049-0056	Global	455	10.5	43.3333	33.6901	0.588	1
1887	13	testSimRing_nAvg31.2_071_denoise_kymoWrap_0033-0055	Global	-140.8332	22	-6.4015	-5.6246	-0.09817	-1
1888	14	testSimRing_nAvg31.2_071_denoise_kymoWrap_0010-0062	Global	411.6668	13	31.6667	25.9744	0.4533	1
1889	15	testSimRing_nAvg31.2_071_denoise_kymoWrap_0005-0070	Global	-455	10.5	-43.3333	-33.6901	-0.588	-1
1890	16	testSimRing_nAvg31.2_071_denoise_kymoWrap_0014-0060	Global	455.0002	-6.1667	-73.7838	131.3785	2.293	-1
1891	17	testSimRing_nAvg31.2_071_denoise_kymoWrap_0010-0066	Global	-21.6663	19.5	-1.1111	-0.9793	-0.01709	-1
1892	18	testSimRing_nAvg31.2_071_denoise_kymoWrap_0026-0066	Global	140.8332	7.1667	19.6511	16.8214	0.2936	1
1893	19	testSimRing_nAvg31.2_071_denoise_kymoWrap_0037-0067	Global	-43.3337	15.1667	-2.8572	-2.5169	-0.04393	-1
1894	20	testSimRing_nAvg31.2_071_denoise_kymoWrap_0038-0067	Global	-368.3334	5.1667	-71.2903	-47.6425	-0.8315	-1
1895	21	testSimRing_nAvg31.2_071_denoise_kymoWrap_0046-0069	Global	-21.6668	-19.1667	1.1304	-179.0036	-3.1242	1
1896	22	testSimRing_nAvg31.2_071_denoise_kymoWrap_0074-0074	Global	-32.5	20.5	-1.5854	-1.3972	-0.02439	-1
1897	23	testSimRing_nAvg31.2_071_denoise_kymoWrap_0095-0073	Global	-21.6668	17.8333	-1.215	-1.0708	-0.01869	-1
1898	24	testSimRing_nAvg31.2_071_denoise_kymoWrap_0096-0061	Global	-97.5	18.6667	-5.2232	-4.5943	-0.08018	-1
1899	25	testSimRing_nAvg31.2_071_denoise_kymoWrap_0091-0052	Global	379.1666	12	31.5972	25.9249	0.4525	1
1900	26	testSimRing_nAvg31.2_071_denoise_kymoWrap_0082-0061	Global	21.6666	9.3333	2.3214	2.0454	0.0357	1
1901	27	testSimRing_nAvg31.2_071_denoise_kymoWrap_0082-0065	Global	303.3332	-13.5	-22.4691	160.9308	2.8088	-1
1902	28	testSimRing_nAvg31.2_071_denoise_kymoWrap_0107-0074	Global	-227.5	-9	25.2778	-158.7495	-2.7707	1
1903	29	testSimRing_nAvg31.2_071_denoise_kymoWrap_0110-0061	Global	346.6666	7.5	46.2222	35.417	0.6181	1
1904	30	testSimRing_nAvg31.2_071_denoise_kymoWrap_0115-0060	Global	130	-6.5	-20	162.8973	2.8431	-1
1905	1	testSimRing_nAvg31.2_072_denoise_kymoWrap_0009-0056	Global	520	13.8333	37.5904	30.0414	0.5243	1
1906	2	testSimRing_nAvg31.2_072_denoise_kymoWrap_0018-0063	Global	-487.5002	-5.8333	83.5715	-127.875	-2.2318	1
1907	3	testSimRing_nAvg31.2_072_denoise_kymoWrap_0019-0058	Global	-21.6666	-12.1667	1.7808	-178.4307	-3.1142	1
1908	4	testSimRing_nAvg31.2_072_denoise_kymoWrap_0033-0065	Global	844.9998	-6	-140.8332	114.7752	2.0032	-1
1909	5	testSimRing_nAvg31.2_072_denoise_kymoWrap_0031-0056	Global	530.8334	10	53.0834	39.2374	0.6848	1
1910	6	testSimRing_nAvg31.2_072_denoise_kymoWrap_0040-0062	Global	-346.6666	-7.8333	44.2553	-145.751	-2.5438	1
1911	7	testSimRing_nAvg31.2_072_denoise_kymoWrap_0033-0045	Global	314.1666	18.6667	16.8304	14.5167	0.2534	1
1912	8	testSimRing_nAvg31.2_072_denoise_kymoWrap_0057-0051	Global	-303.3332	-21.3333	14.2187	-167.6609	-2.9262	1
1913	9	testSimRing_nAvg31.2_072_denoise_kymoWrap_0044-0046	Global	325	-3.6667	-88.6363	126.2538	2.2035	-1
1914	10	testSimRing_nAvg31.2_072_denoise_kymoWrap_0033-0050	Global	238.3334	-6.6667	-35.75	151.1892	2.6387	-1
1915	11	testSimRing_nAvg31.2_072_denoise_kymoWrap_0007-0044	Global	162.5	14.5	11.2069	9.7824	0.1707	1
1916	12	testSimRing_nAvg31.2_072_denoise_kymoWrap_0024-0044	Global	10.8334	11.6667	0.9286	0.8185	0.01428	1
1917	13	testSimRing_nAvg31.2_072_denoise_kymoWrap_0008-0034	Global	32.5	11.1667	2.9104	2.5638	0.04475	1
1918	14	testSimRing_nAvg31.2_072_denoise_kymoWrap_0056-0042	Global	628.3334	17.3333	36.25	29.1481	0.5087	1
1919	15	testSimRing_nAvg31.2_072_denoise_kymoWrap_0050-0044	Global	-205.8334	9.3333	-22.0536	-18.7413	-0.3271	-1
1920	16	testSimRing_nAvg31.2_072_denoise_kymoWrap_0073-0043	Global	-10.8334	9.1667	-1.1818	-1.0416	-0.01818	-1
1921	17	testSimRing_nAvg31.2_072_denoise_kymoWrap_0074-0038	Global	1278.3334	20.8333	61.36	43.35	0.7566	1
1922	18	testSimRing_nAvg31.2_072_denoise_kymoWrap_0085-0039	Global	281.6668	-10.6667	-26.4063	157.8905	2.7557	-1
1923	19	testSimRing_nAvg31.2_072_denoise_kymoWrap_0093-0038	Global	21.6666	-8.8333	-2.4528	177.8389	3.1039	-1
1924	20	testSimRing_nAvg31.2_072_denoise_kymoWrap_0091-0047	Global	65	12.8333	5.0649	4.4556	0.07776	1
1925	21	testSimRing_nAvg31.2_072_denoise_kymoWrap_0079-0056	Global	574.1666	-11.1667	-51.4179	141.6544	2.4723	-1
1926	22	testSimRing_nAvg31.2_072_denoise_kymoWrap_0074-0052	Global	357.5	10.5	34.0476	27.646	0.4825	1
1927	23	testSimRing_nAvg31.2_072_denoise_kymoWrap_0096-0026	Global	736.6666	28.8333	25.5491	21.458	0.3745	1
1928	24	testSimRing_nAvg31.2_072_denoise_kymoWrap_0109-0037	Global	368.3334	-6.8333	-53.9025	140.3321	2.4493	-1
1929	25	testSimRing_nAvg31.2_072_denoise_kymoWrap_0103-0039	Global	-21.6666	11.8333	-1.831	-1.6135	-0.02816	-1
1930	26	testSimRing_nAvg31.2_072_denoise_kymoWrap_0106-0049	Global	10.8334	9.8333	1.1017	0.971	0.01695	1
1931	27	testSimRing_nAvg31.2_072_denoise_kymoWrap_0099-0053	Global	249.1666	-4.8333	-51.5517	141.582	2.4711	-1
1932	28	testSimRing_nAvg31.2_072_denoise_kymoWrap_0102-0059	Global	-325	6.6667	-48.75	-36.8699	-0.6435	-1
1933	29	testSimRing_nAvg31.2_072_denoise_kymoWrap_0111-0055	Global	216.6666	-5.1667	-41.9355	147.1715	2.5686	-1
1934	30	testSimRing_nAvg31.2_072_denoise_kymoWrap_0113-0048	Global	227.5	-10	-22.75	160.71	2.8049	-1
1935	31	testSimRing_nAvg31.2_072_denoise_kymoWrap_0115-0035	Global	292.5	6.8333	42.8049	33.3664	0.5824	1
1936	32	testSimRing_nAvg31.2_072_denoise_kymoWrap_0086-0057	Global	21.6666	9.8333	2.2034	1.9415	0.03389	1
1937	33	testSimRing_nAvg31.2_072_denoise_kymoWrap_0075-0027	Global	21.6666	-27.1667	-0.7975	179.297	3.1293	-1
1938	34	testSimRing_nAvg31.2_072_denoise_kymoWrap_0111-0029	Global	281.6667	-13.5	-20.8642	162.204	2.831	-1
1939	35	testSimRing_nAvg31.2_072_denoise_kymoWrap_0059-0033	Global	21.6668	36.8333	0.5882	0.5185	0.00905	1
1940	1	testSimRing_nAvg31.2_073_denoise_kymoWrap_0071-0034	Global	43.3334	23.3333	1.8571	1.6366	0.02856	1
1941	2	testSimRing_nAvg31.2_073_denoise_kymoWrap_0059-0046	Global	-216.6666	26.6667	-8.125	-7.125	-0.1244	-1
1942	3	testSimRing_nAvg31.2_073_denoise_kymoWrap_0062-0061	Global	574.1668	-16.5	-34.798	151.8375	2.6501	-1
1943	4	testSimRing_nAvg31.2_073_denoise_kymoWrap_0063-0067	Global	433.3334	24.5	17.6871	15.2221	0.2657	1
1944	5	testSimRing_nAvg31.2_073_denoise_kymoWrap_0079-0057	Global	184.1668	11.3333	16.25	14.0363	0.245	1
1945	6	testSimRing_nAvg31.2_073_denoise_kymoWrap_0076-0058	Global	-21.6666	17.1667	-1.2621	-1.1124	-0.01941	-1
1946	7	testSimRing_nAvg31.2_073_denoise_kymoWrap_0097-0059	Global	65	26	2.5	2.2026	0.03844	1
1947	8	testSimRing_nAvg31.2_073_denoise_kymoWrap_0012-0063	Global	43.3334	25	1.7333	1.5275	0.02666	1
1948	9	testSimRing_nAvg31.2_073_denoise_kymoWrap_0030-0066	Global	-54.1663	8.6667	-6.25	-5.4923	-0.09586	-1
1949	10	testSimRing_nAvg31.2_073_denoise_kymoWrap_0038-0066	Global	54.1668	-24.6667	-2.196	178.0651	3.1078	-1
1950	11	testSimRing_nAvg31.2_073_denoise_kymoWrap_0009-0075	Global	0	17.6667	0	0	0	0
1951	12	testSimRing_nAvg31.2_073_denoise_kymoWrap_0030-0078	Global	43.3337	23.1667	1.8705	1.6484	0.02877	1
1952	13	testSimRing_nAvg31.2_073_denoise_kymoWrap_0022-0043	Global	1202.5	-27.6667	-43.4639	146.2304	2.5522	-1
1953	14	testSimRing_nAvg31.2_073_denoise_kymoWrap_0020-0045	Global	325	13.6667	23.7805	20.0952	0.3507	1
1954	15	testSimRing_nAvg31.2_073_denoise_kymoWrap_0035-0052	Global	-595.8334	-19	31.3597	-154.2447	-2.6921	1
1955	16	testSimRing_nAvg31.2_073_denoise_kymoWrap_0025-0057	Global	21.6666	24	0.9028	0.7957	0.01389	1
1956	17	testSimRing_nAvg31.2_073_denoise_kymoWrap_0042-0048	Global	-184.1668	8.5	-21.6667	-18.435	-0.3218	-1
1957	18	testSimRing_nAvg31.2_073_denoise_kymoWrap_0035-0046	Global	-238.3334	19.3333	-12.3276	-10.7389	-0.1874	-1
1958	19	testSimRing_nAvg31.2_073_denoise_kymoWrap_0092-0071	Global	-10.8332	14.6667	-0.7386	-0.6511	-0.01136	-1
1959	20	testSimRing_nAvg31.2_073_denoise_kymoWrap_0102-0035	Global	812.5	-20.3333	-39.959	148.4187	2.5904	-1
1960	21	testSimRing_nAvg31.2_073_denoise_kymoWrap_0105-0032	Global	595.8333	12.8333	46.4286	35.5377	0.6202	1
1961	22	testSimRing_nAvg31.2_073_denoise_kymoWrap_0110-0069	Global	0	17.1667	0	0	0	0
1962	23	testSimRing_nAvg31.2_073_denoise_kymoWrap_0114-0059	Global	390	8.8333	44.151	34.1861	0.5967	1
1963	1	testSimRing_nAvg31.2_074_denoise_kymoWrap_0027-0037	Global	43.3334	33	1.3131	1.1573	0.0202	1
1964	2	testSimRing_nAvg31.2_074_denoise_kymoWrap_0017-0059	Global	-985.8334	26.8333	-36.7391	-29.4759	-0.5145	-1
1965	3	testSimRing_nAvg31.2_074_denoise_kymoWrap_0036-0047	Global	498.3332	-10	-49.8333	142.5238	2.4875	-1
1966	4	testSimRing_nAvg31.2_074_denoise_kymoWrap_0015-0041	Global	920.8332	29.3333	31.392	25.7784	0.4499	1
1967	5	testSimRing_nAvg31.2_074_denoise_kymoWrap_0025-0044	Global	-86.6666	34	-2.549	-2.2457	-0.0392	-1
1968	6	testSimRing_nAvg31.2_074_denoise_kymoWrap_0051-0043	Global	10.8334	19.1667	0.5652	0.4982	0.008696	1
1969	7	testSimRing_nAvg31.2_074_denoise_kymoWrap_0023-0064	Global	-390.0002	12	-32.5	-26.5651	-0.4636	-1
1970	8	testSimRing_nAvg31.2_074_denoise_kymoWrap_0016-0057	Global	530.8332	27.6667	19.1867	16.4456	0.287	1
1971	9	testSimRing_nAvg31.2_074_denoise_kymoWrap_0005-0066	Global	-21.6668	9.6667	-2.2414	-1.9749	-0.03447	-1
1972	10	testSimRing_nAvg31.2_074_denoise_kymoWrap_0014-0067	Global	-54.1668	10.8333	-5	-4.3987	-0.07677	-1
1973	11	testSimRing_nAvg31.2_074_denoise_kymoWrap_0031-0061	Global	-32.5	11.5	-2.8261	-2.4896	-0.04345	-1
1974	12	testSimRing_nAvg31.2_074_denoise_kymoWrap_0045-0052	Global	975	-18.6667	-52.2321	141.2156	2.4647	-1
1975	13	testSimRing_nAvg31.2_074_denoise_kymoWrap_0044-0054	Global	-21.6666	19	-1.1403	-1.0051	-0.01754	-1
1976	14	testSimRing_nAvg31.2_074_denoise_kymoWrap_0039-0063	Global	-390	-9.5	41.0526	-147.7244	-2.5783	1
1977	15	testSimRing_nAvg31.2_074_denoise_kymoWrap_0039-0067	Global	-335.8332	17.5	-19.1905	-16.4486	-0.2871	-1
1978	16	testSimRing_nAvg31.2_074_denoise_kymoWrap_0066-0064	Global	-617.5002	23.3333	-26.4643	-22.1534	-0.3866	-1
1979	17	testSimRing_nAvg31.2_074_denoise_kymoWrap_0074-0061	Global	357.5002	-12.5	-28.6	156.2505	2.7271	-1
1980	18	testSimRing_nAvg31.2_074_denoise_kymoWrap_0083-0059	Global	10.8334	9.8333	1.1017	0.971	0.01695	1
1981	19	testSimRing_nAvg31.2_074_denoise_kymoWrap_0090-0058	Global	184.1668	-10	-18.4167	164.1808	2.8655	-1
1982	20	testSimRing_nAvg31.2_074_denoise_kymoWrap_0102-0056	Global	151.6668	-13.6667	-11.0976	170.3112	2.9725	-1
1983	21	testSimRing_nAvg31.2_074_denoise_kymoWrap_0096-0040	Global	-411.6668	16.3333	-25.2041	-21.1941	-0.3699	-1
1984	22	testSimRing_nAvg31.2_074_denoise_kymoWrap_0092-0040	Global	-32.5	33.8333	-0.9606	-0.8467	-0.01478	-1
1985	23	testSimRing_nAvg31.2_074_denoise_kymoWrap_0064-0036	Global	1039.9999	16.3333	63.6735	44.4093	0.7751	1
1986	24	testSimRing_nAvg31.2_074_denoise_kymoWrap_0061-0043	Global	119.1668	-6.6667	-17.875	164.6237	2.8732	-1
1987	25	testSimRing_nAvg31.2_074_denoise_kymoWrap_0064-0052	Global	-10.8334	15.8333	-0.6842	-0.6031	-0.01053	-1
1988	26	testSimRing_nAvg31.2_074_denoise_kymoWrap_0070-0051	Global	43.3334	-24.6667	-1.7568	178.4518	3.1146	-1
1989	27	testSimRing_nAvg31.2_074_denoise_kymoWrap_0052-0037	Global	54.1666	-15	-3.6111	176.8202	3.0861	-1
1990	28	testSimRing_nAvg31.2_074_denoise_kymoWrap_0115-0066	Global	552.5002	7.1667	77.0931	49.8645	0.8703	1
1991	1	testSimRing_nAvg31.2_075_denoise_kymoWrap_0020-0044	Global	32.5	38.6667	0.8405	0.7409	0.01293	1
1992	2	testSimRing_nAvg31.2_075_denoise_kymoWrap_0034-0052	Global	0	24.3333	0	0	0	0
1993	3	testSimRing_nAvg31.2_075_denoise_kymoWrap_0027-0057	Global	-639.1666	-7.8333	81.5957	-128.5412	-2.2435	1
1994	4	testSimRing_nAvg31.2_075_denoise_kymoWrap_0018-0063	Global	-10.8332	37.1667	-0.2915	-0.2569	-0.004484	-1
1995	5	testSimRing_nAvg31.2_075_denoise_kymoWrap_0021-0033	Global	-1343.3333	22.3333	-60.1492	-42.7803	-0.7467	-1
1996	6	testSimRing_nAvg31.2_075_denoise_kymoWrap_0046-0038	Global	65	12.6667	5.1316	4.514	0.07878	1
1997	7	testSimRing_nAvg31.2_075_denoise_kymoWrap_0062-0040	Global	43.3332	-34	-1.2745	178.8767	3.122	-1
1998	8	testSimRing_nAvg31.2_075_denoise_kymoWrap_0069-0043	Global	-281.6668	-16.1667	17.4227	-164.9951	-2.8797	1
1999	9	testSimRing_nAvg31.2_075_denoise_kymoWrap_0061-0048	Global	-671.6666	15.8333	-42.4211	-33.1297	-0.5782	-1
[truncated: 713 more rows]
