# Supplementary material for: FtsZ treadmilling is essential for Z-ring condensation and septal constriction initiation in Bacillus subtilis cell division
Source: Nat Commun. 2021 Apr 27;12:2448. doi: 10.1038/s41467-021-22526-0 (PMC8079713; doi:10.1038/s41467-021-22526-0)
Supplement: Supplementary file 27 — Source Data [file 41467_2021_22526_MOESM27_ESM.zip › Whitley2020_source_data/SuppFig10/sim_analysed_tracks_global_nascentSim.csv]

n	ROI#	Image&ROI_Name	Point#	Length (nm)	Time (s)	Speed (nm/s)	ThetaDeg	ThetaRad	Category
1	1	simZRing_nAvg6_001_denoise_kymoWrap_0047-0021	Global	65	10.75	6.0465	5.3145	0.09276	1
2	2	simZRing_nAvg6_001_denoise_kymoWrap_0038-0033	Global	162.5	68.75	2.3636	2.0826	0.03635	1
3	3	simZRing_nAvg6_001_denoise_kymoWrap_0033-0037	Global	-260	43	-6.0465	-5.3145	-0.09276	-1
4	4	simZRing_nAvg6_001_denoise_kymoWrap_0102-0032	Global	-1316.25	35.5	-37.0775	-29.7014	-0.5184	-1
5	5	simZRing_nAvg6_001_denoise_kymoWrap_0100-0033	Global	-32.5	36.75	-0.8844	-0.7795	-0.0136	-1
6	1	simZRing_nAvg6_002_denoise_kymoWrap_0009-0041	Global	10.8334	17.5	0.6191	0.5457	0.009524	1
7	2	simZRing_nAvg6_002_denoise_kymoWrap_0084-0035	Global	-325	24	-13.5417	-11.7683	-0.2054	-1
8	3	simZRing_nAvg6_002_denoise_kymoWrap_0092-0020	Global	-1289.1666	53.1667	-24.2476	-20.4576	-0.3571	-1
9	4	simZRing_nAvg6_002_denoise_kymoWrap_0109-0004	Global	21.6667	20.8333	1.04	0.9167	0.016	1
10	5	simZRing_nAvg6_002_denoise_kymoWrap_0072-0018	Global	-888.3334	23.8333	-37.2727	-29.8311	-0.5207	-1
11	6	simZRing_nAvg6_002_denoise_kymoWrap_0076-0019	Global	487.4999	20.1667	24.1735	20.4002	0.3561	1
12	1	simZRing_nAvg6_003_denoise_kymoWrap_0029-0028	Global	834.1666	18.6667	44.6875	34.5085	0.6023	1
13	2	simZRing_nAvg6_003_denoise_kymoWrap_0046-0024	Global	530.8334	35.6667	14.8832	12.8968	0.2251	1
14	3	simZRing_nAvg6_003_denoise_kymoWrap_0087-0034	Global	260	65.5	3.9695	3.4946	0.06099	1
15	4	simZRing_nAvg6_003_denoise_kymoWrap_0112-0030	Global	-563.3333	12.8333	-43.8961	-34.0321	-0.594	-1
16	5	simZRing_nAvg6_003_denoise_kymoWrap_0079-0018	Global	-563.3333	23.5	-23.9716	-20.2437	-0.3533	-1
17	1	simZRing_nAvg6_004_denoise_kymoWrap_0025-0033	Global	390.0001	21.6667	18	15.4786	0.2702	1
18	2	simZRing_nAvg6_004_denoise_kymoWrap_0026-0038	Global	433.3332	7.5	57.7778	41.6335	0.7266	1
19	3	simZRing_nAvg6_004_denoise_kymoWrap_0047-0037	Global	-2340	94.5	-24.7619	-20.8545	-0.364	-1
20	4	simZRing_nAvg6_004_denoise_kymoWrap_0070-0018	Global	-704.1666	17.8333	-39.486	-31.2777	-0.5459	-1
21	5	simZRing_nAvg6_004_denoise_kymoWrap_0098-0033	Global	-1191.6667	42.3333	-28.1496	-23.416	-0.4087	-1
22	1	simZRing_nAvg6_005_denoise_kymoWrap_0017-0041	Global	991.25	31.75	31.2205	25.6557	0.4478	1
23	2	simZRing_nAvg6_005_denoise_kymoWrap_0023-0042	Global	381.875	15.5	24.6371	20.7583	0.3623	1
24	3	simZRing_nAvg6_005_denoise_kymoWrap_0062-0033	Global	65	10.125	6.4198	5.6405	0.09845	1
25	4	simZRing_nAvg6_005_denoise_kymoWrap_0078-0035	Global	365.625	30.125	12.1369	10.5766	0.1846	1
26	5	simZRing_nAvg6_005_denoise_kymoWrap_0062-0052	Global	24.375	30.125	0.8091	0.7132	0.01245	1
27	6	simZRing_nAvg6_005_denoise_kymoWrap_0062-0059	Global	-81.25	32.25	-2.5194	-2.2197	-0.03874	-1
28	7	simZRing_nAvg6_005_denoise_kymoWrap_0099-0035	Global	1137.5	22	51.7045	38.5007	0.672	1
29	8	simZRing_nAvg6_005_denoise_kymoWrap_0099-0053	Global	-666.25	24.25	-27.4742	-22.9128	-0.3999	-1
30	9	simZRing_nAvg6_005_denoise_kymoWrap_0102-0061	Global	-715	21.75	-32.8736	-26.8279	-0.4682	-1
31	1	simZRing_nAvg6_006_denoise_kymoWrap_0071-0058	Global	471.25	9.5	49.6053	37.3493	0.6519	1
32	2	simZRing_nAvg6_006_denoise_kymoWrap_0065-0058	Global	-113.75	16.25	-7	-6.1466	-0.1073	-1
33	3	simZRing_nAvg6_006_denoise_kymoWrap_0061-0039	Global	-1495	72.25	-20.692	-17.6583	-0.3082	-1
34	4	simZRing_nAvg6_006_denoise_kymoWrap_0036-0045	Global	861.25	14.25	60.4386	42.9174	0.7491	1
35	5	simZRing_nAvg6_006_denoise_kymoWrap_0092-0044	Global	-633.75	38.5	-16.461	-14.2112	-0.248	-1
36	1	simZRing_nAvg6_007_denoise_kymoWrap_0023-0019	Global	568.75	34.5	16.4855	14.2315	0.2484	1
37	2	simZRing_nAvg6_007_denoise_kymoWrap_0008-0035	Global	-552.5	17.25	-32.029	-26.2319	-0.4578	-1
38	3	simZRing_nAvg6_007_denoise_kymoWrap_0055-0045	Global	747.5	26	28.75	23.8602	0.4164	1
39	1	simZRing_nAvg6_008_denoise_kymoWrap_0011-0042	Global	1218.75	22.75	53.5714	39.4945	0.6893	1
40	2	simZRing_nAvg6_008_denoise_kymoWrap_0010-0051	Global	536.25	7.75	69.1935	46.7899	0.8166	1
41	3	simZRing_nAvg6_008_denoise_kymoWrap_0030-0062	Global	16.25	36.5	0.4452	0.3924	0.006849	1
42	4	simZRing_nAvg6_008_denoise_kymoWrap_0043-0054	Global	942.5	16.5	57.1212	41.3086	0.721	1
43	5	simZRing_nAvg6_008_denoise_kymoWrap_0067-0066	Global	-1348.75	47.75	-28.2461	-23.4876	-0.4099	-1
44	6	simZRing_nAvg6_008_denoise_kymoWrap_0074-0070	Global	-97.5	42.75	-2.2807	-2.0096	-0.03507	-1
45	7	simZRing_nAvg6_008_denoise_kymoWrap_0088-0063	Global	828.75	-36.5	-22.7055	160.7449	2.8055	-1
46	8	simZRing_nAvg6_008_denoise_kymoWrap_0113-0044	Global	520	-14	-37.1429	150.2551	2.6224	-1
47	1	simZRing_nAvg6_009_denoise_kymoWrap_0042-0024	Global	650	26.5	24.5283	20.6744	0.3608	1
48	2	simZRing_nAvg6_009_denoise_kymoWrap_0047-0033	Global	-373.75	42	-8.8988	-7.7956	-0.1361	-1
49	3	simZRing_nAvg6_009_denoise_kymoWrap_0064-0017	Global	1202.5	20.25	59.3827	42.4142	0.7403	1
50	4	simZRing_nAvg6_009_denoise_kymoWrap_0080-0026	Global	-682.5	-29.25	23.3333	-160.2532	-2.7969	1
51	5	simZRing_nAvg6_009_denoise_kymoWrap_0094-0041	Global	633.75	22.75	27.8571	23.1986	0.4049	1
52	1	simZRing_nAvg6_010_denoise_kymoWrap_0023-0042	Global	1040	18.25	56.9863	41.2414	0.7198	1
53	2	simZRing_nAvg6_010_denoise_kymoWrap_0034-0058	Global	-438.75	18.25	-24.0411	-20.2976	-0.3543	-1
54	3	simZRing_nAvg6_010_denoise_kymoWrap_0045-0071	Global	276.25	10.25	26.9512	22.5206	0.3931	1
55	4	simZRing_nAvg6_010_denoise_kymoWrap_0075-0053	Global	650	34.75	18.705	16.0542	0.2802	1
56	5	simZRing_nAvg6_010_denoise_kymoWrap_0097-0071	Global	422.5	13.5	31.2963	25.71	0.4487	1
57	6	simZRing_nAvg6_010_denoise_kymoWrap_0112-0047	Global	390	17.5	22.2857	18.9246	0.3303	1
58	1	simZRing_nAvg6_011_denoise_kymoWrap_0009-0037	Global	-227.5	16	-14.2188	-12.3391	-0.2154	-1
59	2	simZRing_nAvg6_011_denoise_kymoWrap_0051-0031	Global	1137.5	65.75	17.3004	14.9043	0.2601	1
60	3	simZRing_nAvg6_011_denoise_kymoWrap_0038-0021	Global	32.5	-32.75	-0.9924	179.1253	3.1263	-1
61	4	simZRing_nAvg6_011_denoise_kymoWrap_0044-0025	Global	-260	-14.25	18.2456	-164.3205	-2.8679	1
62	5	simZRing_nAvg6_011_denoise_kymoWrap_0063-0038	Global	-113.75	16.5	-6.8939	-6.0542	-0.1057	-1
63	1	simZRing_nAvg6_012_denoise_kymoWrap_0008-0046	Global	-32.5	14.75	-2.2034	-1.9415	-0.03389	-1
64	2	simZRing_nAvg6_012_denoise_kymoWrap_0041-0035	Global	-276.25	36	-7.6736	-6.7329	-0.1175	-1
65	3	simZRing_nAvg6_012_denoise_kymoWrap_0090-0029	Global	-146.25	53.25	-2.7465	-2.4195	-0.04223	-1
66	4	simZRing_nAvg6_012_denoise_kymoWrap_0089-0029	Global	16.25	11	1.4773	1.302	0.02272	1
67	5	simZRing_nAvg6_012_denoise_kymoWrap_0108-0034	Global	503.75	22	22.8977	19.406	0.3387	1
68	1	simZRing_nAvg6_013_denoise_kymoWrap_0083-0033	Global	-21.6666	72	-0.3009	-0.2653	-0.00463	-1
69	2	simZRing_nAvg6_013_denoise_kymoWrap_0069-0022	Global	-108.3334	26.3333	-4.1139	-3.6215	-0.06321	-1
70	3	simZRing_nAvg6_013_denoise_kymoWrap_0101-0022	Global	-86.6666	13.6667	-6.3415	-5.5722	-0.09725	-1
71	4	simZRing_nAvg6_013_denoise_kymoWrap_0107-0050	Global	-845	24.3333	-34.726	-28.1132	-0.4907	-1
72	5	simZRing_nAvg6_013_denoise_kymoWrap_0084-0052	Global	-65	39	-1.6667	-1.4688	-0.02564	-1
73	6	simZRing_nAvg6_013_denoise_kymoWrap_0062-0035	Global	520.0001	32.6667	15.9184	13.7608	0.2402	1
74	1	simZRing_nAvg6_014_denoise_kymoWrap_0032-0064	Global	-373.75	20.25	-18.4568	-15.8519	-0.2767	-1
75	2	simZRing_nAvg6_014_denoise_kymoWrap_0078-0050	Global	65	43.5	1.4943	1.3169	0.02298	1
76	3	simZRing_nAvg6_014_denoise_kymoWrap_0082-0038	Global	-325	30	-10.8333	-9.4623	-0.1651	-1
77	4	simZRing_nAvg6_014_denoise_kymoWrap_0077-0024	Global	0	20.25	0	0	0	0
78	1	simZRing_nAvg6_015_denoise_kymoWrap_0030-0031	Global	958.75	60	15.9792	13.8113	0.2411	1
79	2	simZRing_nAvg6_015_denoise_kymoWrap_0022-0034	Global	438.75	44.5	9.8596	8.6252	0.1505	1
80	3	simZRing_nAvg6_015_denoise_kymoWrap_0029-0036	Global	780	18.5	42.1622	32.9694	0.5754	1
81	4	simZRing_nAvg6_015_denoise_kymoWrap_0033-0045	Global	796.25	17.75	44.8592	34.6111	0.6041	1
82	5	simZRing_nAvg6_015_denoise_kymoWrap_0040-0052	Global	503.75	42.5	11.8529	10.3345	0.1804	1
83	6	simZRing_nAvg6_015_denoise_kymoWrap_0038-0051	Global	-1007.5	51.75	-19.4686	-16.6738	-0.291	-1
84	7	simZRing_nAvg6_015_denoise_kymoWrap_0073-0046	Global	-16.25	9	-1.8056	-1.5911	-0.02777	-1
85	8	simZRing_nAvg6_015_denoise_kymoWrap_0083-0032	Global	1576.25	23.75	66.3684	45.5968	0.7958	1
86	9	simZRing_nAvg6_015_denoise_kymoWrap_0103-0042	Global	-731.25	24	-30.4688	-25.1148	-0.4383	-1
87	10	simZRing_nAvg6_015_denoise_kymoWrap_0106-0036	Global	-552.5	28	-19.7321	-16.8868	-0.2947	-1
88	1	simZRing_nAvg6_016_denoise_kymoWrap_0036-0036	Global	-942.5	38.5	-24.4805	-20.6375	-0.3602	-1
89	2	simZRing_nAvg6_016_denoise_kymoWrap_0040-0048	Global	-1056.25	32.25	-32.7519	-26.7424	-0.4667	-1
90	3	simZRing_nAvg6_016_denoise_kymoWrap_0040-0047	Global	325	17	19.1176	16.3895	0.2861	1
91	4	simZRing_nAvg6_016_denoise_kymoWrap_0036-0060	Global	-942.5	27.25	-34.5872	-28.0179	-0.489	-1
92	5	simZRing_nAvg6_016_denoise_kymoWrap_0015-0063	Global	-16.25	28.25	-0.5752	-0.507	-0.008849	-1
93	6	simZRing_nAvg6_016_denoise_kymoWrap_0073-0058	Global	552.5	33	16.7424	14.444	0.2521	1
94	7	simZRing_nAvg6_016_denoise_kymoWrap_0106-0044	Global	-16.25	27.75	-0.5856	-0.5162	-0.009009	-1
95	1	simZRing_nAvg6_017_denoise_kymoWrap_0011-0018	Global	568.75	22.75	25	21.0375	0.3672	1
96	2	simZRing_nAvg6_017_denoise_kymoWrap_0035-0016	Global	-1121.25	24.25	-46.2371	-35.4258	-0.6183	-1
97	3	simZRing_nAvg6_017_denoise_kymoWrap_0035-0026	Global	-731.25	30.25	-24.1736	-20.4002	-0.3561	-1
98	4	simZRing_nAvg6_017_denoise_kymoWrap_0047-0016	Global	-438.75	17.25	-25.4348	-21.3706	-0.373	-1
99	5	simZRing_nAvg6_017_denoise_kymoWrap_0050-0013	Global	1137.5	29	39.2241	31.1088	0.543	1
100	6	simZRing_nAvg6_017_denoise_kymoWrap_0036-0033	Global	48.75	20.5	2.378	2.0953	0.03657	1
101	7	simZRing_nAvg6_017_denoise_kymoWrap_0100-0031	Global	-1088.75	31.5	-34.5635	-28.0016	-0.4887	-1
102	8	simZRing_nAvg6_017_denoise_kymoWrap_0110-0035	Global	-32.5	18.25	-1.7808	-1.5694	-0.02739	-1
103	9	simZRing_nAvg6_017_denoise_kymoWrap_0088-0048	Global	1397.5	47.5	29.4211	24.353	0.425	1
104	1	simZRing_nAvg6_018_denoise_kymoWrap_0032-0033	Global	-780	50.25	-15.5224	-13.431	-0.2344	-1
105	2	simZRing_nAvg6_018_denoise_kymoWrap_0029-0033	Global	81.25	15.75	5.1587	4.5378	0.0792	1
106	3	simZRing_nAvg6_018_denoise_kymoWrap_0057-0038	Global	-698.75	42	-16.6369	-14.3568	-0.2506	-1
107	4	simZRing_nAvg6_018_denoise_kymoWrap_0066-0039	Global	32.5	-23.75	-1.3684	178.794	3.1205	-1
108	5	simZRing_nAvg6_018_denoise_kymoWrap_0078-0033	Global	32.5	26	1.25	1.1017	0.01923	1
109	6	simZRing_nAvg6_018_denoise_kymoWrap_0007-0046	Global	0	14	0	0	0	0
110	7	simZRing_nAvg6_018_denoise_kymoWrap_0089-0052	Global	780	61	12.7869	11.1292	0.1942	1
111	8	simZRing_nAvg6_018_denoise_kymoWrap_0025-0058	Global	812.5	24.75	32.8283	26.7961	0.4677	1
112	9	simZRing_nAvg6_018_denoise_kymoWrap_0009-0057	Global	341.25	18.5	18.4459	15.8431	0.2765	1
113	1	simZRing_nAvg6_019_denoise_kymoWrap_0061-0012	Global	-1121.25	42.75	-26.2281	-21.9745	-0.3835	-1
114	2	simZRing_nAvg6_019_denoise_kymoWrap_0074-0014	Global	-422.5	23.5	-17.9787	-15.4612	-0.2698	-1
115	3	simZRing_nAvg6_019_denoise_kymoWrap_0081-0017	Global	471.25	8.5	55.4412	40.4622	0.7062	1
116	4	simZRing_nAvg6_019_denoise_kymoWrap_0062-0029	Global	536.25	36	14.8958	12.9074	0.2253	1
117	1	simZRing_nAvg6_020_denoise_kymoWrap_0016-0028	Global	81.25	33	2.4621	2.1693	0.03786	1
118	2	simZRing_nAvg6_020_denoise_kymoWrap_0012-0033	Global	-780	23.75	-32.8421	-26.8058	-0.4678	-1
119	3	simZRing_nAvg6_020_denoise_kymoWrap_0010-0034	Global	-146.25	9	-16.25	-14.0362	-0.245	-1
120	4	simZRing_nAvg6_020_denoise_kymoWrap_0026-0025	Global	97.5	33.5	2.9104	2.5638	0.04475	1
121	5	simZRing_nAvg6_020_denoise_kymoWrap_0040-0016	Global	-780	32.5	-24	-20.2657	-0.3537	-1
122	6	simZRing_nAvg6_020_denoise_kymoWrap_0065-0033	Global	-16.25	18.25	-0.8904	-0.7848	-0.0137	-1
123	7	simZRing_nAvg6_020_denoise_kymoWrap_0066-0034	Global	-390	8.75	-44.5714	-34.439	-0.6011	-1
124	8	simZRing_nAvg6_020_denoise_kymoWrap_0094-0040	Global	-958.75	-50.5	18.9851	-163.718	-2.8574	1
125	1	simZRing_nAvg6_021_denoise_kymoWrap_0009-0047	Global	-693.3334	6.6667	-104	-57.9946	-1.0122	-1
126	2	simZRing_nAvg6_021_denoise_kymoWrap_0011-0061	Global	-639.1666	22.8333	-27.9927	-23.2995	-0.4067	-1
127	3	simZRing_nAvg6_021_denoise_kymoWrap_0033-0040	Global	-1300.0001	41.5	-31.3253	-25.7307	-0.4491	-1
128	4	simZRing_nAvg6_021_denoise_kymoWrap_0034-0040	Global	-314.1666	10	-31.4167	-25.796	-0.4502	-1
129	5	simZRing_nAvg6_021_denoise_kymoWrap_0055-0054	Global	184.1666	30.5	6.0382	5.3073	0.09263	1
130	6	simZRing_nAvg6_021_denoise_kymoWrap_0102-0033	Global	-325	32.8333	-9.8985	-8.6587	-0.1511	-1
131	1	simZRing_nAvg6_022_denoise_kymoWrap_0086-0025	Global	-1029.1666	32.6667	-31.5051	-25.8592	-0.4513	-1
132	2	simZRing_nAvg6_022_denoise_kymoWrap_0093-0025	Global	-65	25.5	-2.549	-2.2457	-0.0392	-1
133	3	simZRing_nAvg6_022_denoise_kymoWrap_0103-0031	Global	628.3334	15.8333	39.6842	31.4052	0.5481	1
134	1	simZRing_nAvg6_023_denoise_kymoWrap_0016-0046	Global	-65	16.25	-4	-3.5215	-0.06146	-1
135	2	simZRing_nAvg6_023_denoise_kymoWrap_0030-0053	Global	-520	5.625	-92.4444	-54.888	-0.958	-1
136	3	simZRing_nAvg6_023_denoise_kymoWrap_0018-0049	Global	390	25.125	15.5224	13.431	0.2344	1
137	4	simZRing_nAvg6_023_denoise_kymoWrap_0043-0057	Global	-24.375	31.625	-0.7708	-0.6794	-0.01186	-1
138	5	simZRing_nAvg6_023_denoise_kymoWrap_0050-0056	Global	40.625	17.75	2.2887	2.0166	0.0352	1
139	6	simZRing_nAvg6_023_denoise_kymoWrap_0047-0049	Global	113.75	31.5	3.6111	3.1798	0.0555	1
140	7	simZRing_nAvg6_023_denoise_kymoWrap_0033-0052	Global	-658.125	13.25	-49.6698	-37.3853	-0.6525	-1
141	8	simZRing_nAvg6_023_denoise_kymoWrap_0045-0064	Global	-763.75	43.25	-17.659	-15.1991	-0.2653	-1
142	9	simZRing_nAvg6_023_denoise_kymoWrap_0041-0066	Global	-341.25	15.875	-21.4961	-18.2995	-0.3194	-1
143	10	simZRing_nAvg6_023_denoise_kymoWrap_0060-0059	Global	162.5	40.5	4.0123	3.5323	0.06165	1
144	1	simZRing_nAvg6_024_denoise_kymoWrap_0010-0020	Global	609.375	12.875	47.3301	36.0604	0.6294	1
145	2	simZRing_nAvg6_024_denoise_kymoWrap_0036-0042	Global	812.5	40.75	19.9387	17.0533	0.2976	1
146	3	simZRing_nAvg6_024_denoise_kymoWrap_0037-0034	Global	333.125	10	33.3125	27.1351	0.4736	1
147	4	simZRing_nAvg6_024_denoise_kymoWrap_0041-0025	Global	154.375	17.5	8.8214	7.7286	0.1349	1
148	5	simZRing_nAvg6_024_denoise_kymoWrap_0047-0030	Global	438.75	4.625	94.8649	55.5816	0.9701	1
149	6	simZRing_nAvg6_024_denoise_kymoWrap_0066-0057	Global	-81.25	44.625	-1.8207	-1.6045	-0.028	-1
150	7	simZRing_nAvg6_024_denoise_kymoWrap_0078-0056	Global	-1763.125	14.25	-123.7281	-62.285	-1.0871	-1
151	8	simZRing_nAvg6_024_denoise_kymoWrap_0089-0043	Global	365.625	-9.625	-37.987	149.6973	2.6127	-1
152	9	simZRing_nAvg6_024_denoise_kymoWrap_0023-0048	Global	56.875	20.75	2.741	2.4147	0.04214	1
153	1	simZRing_nAvg6_025_denoise_kymoWrap_0026-0057	Global	-292.5	20.3333	-14.3852	-12.4791	-0.2178	-1
154	2	simZRing_nAvg6_025_denoise_kymoWrap_0056-0032	Global	-325	23.6667	-13.7324	-11.9293	-0.2082	-1
155	3	simZRing_nAvg6_025_denoise_kymoWrap_0066-0035	Global	693.3334	9	77.037	49.844	0.8699	1
156	4	simZRing_nAvg6_025_denoise_kymoWrap_0106-0021	Global	-216.6667	25.5	-8.4967	-7.4474	-0.13	-1
157	1	simZRing_nAvg6_026_denoise_kymoWrap_0046-0053	Global	812.5	66.6667	12.1875	10.6197	0.1853	1
158	2	simZRing_nAvg6_026_denoise_kymoWrap_0036-0050	Global	-866.6668	20.6667	-41.9355	-32.8285	-0.573	-1
159	1	simZRing_nAvg6_027_denoise_kymoWrap_0010-0044	Global	276.25	20.75	13.3133	11.5752	0.202	1
160	2	simZRing_nAvg6_027_denoise_kymoWrap_0015-0059	Global	243.75	17.25	14.1304	12.2648	0.2141	1
161	3	simZRing_nAvg6_027_denoise_kymoWrap_0081-0069	Global	1300	51.75	25.1208	21.1302	0.3688	1
162	1	simZRing_nAvg6_028_denoise_kymoWrap_0041-0048	Global	195	34.25	5.6934	5.0058	0.08737	1
163	2	simZRing_nAvg6_028_denoise_kymoWrap_0027-0063	Global	-146.25	29.25	-5	-4.3987	-0.07677	-1
164	3	simZRing_nAvg6_028_denoise_kymoWrap_0098-0055	Global	-32.5	19.75	-1.6456	-1.4502	-0.02531	-1
165	4	simZRing_nAvg6_028_denoise_kymoWrap_0072-0074	Global	195	54.25	3.5945	3.1652	0.05524	1
166	1	simZRing_nAvg6_029_denoise_kymoWrap_0006-0043	Global	650	13.25	49.0566	37.0425	0.6465	1
167	2	simZRing_nAvg6_029_denoise_kymoWrap_0008-0055	Global	16.25	13.75	1.1818	1.0416	0.01818	1
168	3	simZRing_nAvg6_029_denoise_kymoWrap_0054-0054	Global	162.5	17.5	9.2857	8.1301	0.1419	1
169	4	simZRing_nAvg6_029_denoise_kymoWrap_0069-0058	Global	715	24.5	29.1837	24.1791	0.422	1
170	5	simZRing_nAvg6_029_denoise_kymoWrap_0071-0047	Global	373.75	35.75	10.4545	9.1372	0.1595	1
171	6	simZRing_nAvg6_029_denoise_kymoWrap_0114-0046	Global	633.75	10.5	60.3571	42.8789	0.7484	1
172	1	simZRing_nAvg6_030_denoise_kymoWrap_0029-0050	Global	-715	33.5	-21.3433	-18.178	-0.3173	-1
173	2	simZRing_nAvg6_030_denoise_kymoWrap_0047-0055	Global	-617.5	21.25	-29.0588	-24.0875	-0.4204	-1
174	3	simZRing_nAvg6_030_denoise_kymoWrap_0097-0060	Global	178.75	45	3.9722	3.4971	0.06104	1
175	4	simZRing_nAvg6_030_denoise_kymoWrap_0088-0036	Global	601.25	37.75	15.9272	13.7681	0.2403	1
176	5	simZRing_nAvg6_030_denoise_kymoWrap_0086-0032	Global	-422.5	27.25	-15.5046	-13.4162	-0.2342	-1
177	6	simZRing_nAvg6_030_denoise_kymoWrap_0091-0043	Global	-503.75	18	-27.9861	-23.2946	-0.4066	-1
178	7	simZRing_nAvg6_030_denoise_kymoWrap_0095-0040	Global	227.5	-10.5	-21.6667	161.5651	2.8198	-1
179	1	simZRing_nAvg6_031_denoise_kymoWrap_0020-0027	Global	130	34.3333	3.7864	3.3339	0.05819	1
180	1	simZRing_nAvg6_032_denoise_kymoWrap_0041-0042	Global	845	15	56.3333	40.9144	0.7141	1
181	2	simZRing_nAvg6_032_denoise_kymoWrap_0075-0045	Global	-48.75	13	-3.75	-3.3019	-0.05763	-1
182	3	simZRing_nAvg6_032_denoise_kymoWrap_0112-0063	Global	-32.5	14.5	-2.2414	-1.9749	-0.03447	-1
183	1	simZRing_nAvg6_033_denoise_kymoWrap_0017-0052	Global	-16.25	18.5	-0.8784	-0.7742	-0.01351	-1
184	2	simZRing_nAvg6_033_denoise_kymoWrap_0033-0036	Global	-893.75	24.25	-36.8557	-29.5537	-0.5158	-1
185	3	simZRing_nAvg6_033_denoise_kymoWrap_0054-0055	Global	455	16.25	28	23.3049	0.4067	1
186	4	simZRing_nAvg6_033_denoise_kymoWrap_0074-0025	Global	-276.25	19	-14.5395	-12.6086	-0.2201	-1
187	5	simZRing_nAvg6_033_denoise_kymoWrap_0094-0031	Global	812.5	16.5	49.2424	37.1467	0.6483	1
188	1	simZRing_nAvg6_034_denoise_kymoWrap_0028-0031	Global	-65	40	-1.625	-1.4321	-0.02499	-1
189	2	simZRing_nAvg6_034_denoise_kymoWrap_0038-0061	Global	1413.75	54.25	26.0599	21.8469	0.3813	1
190	3	simZRing_nAvg6_034_denoise_kymoWrap_0014-0055	Global	1478.75	18.75	78.8667	50.5055	0.8815	1
191	4	simZRing_nAvg6_034_denoise_kymoWrap_0080-0051	Global	16.25	26	0.625	0.5509	0.009615	1
192	5	simZRing_nAvg6_034_denoise_kymoWrap_0088-0050	Global	-32.5	24	-1.3542	-1.1935	-0.02083	-1
193	6	simZRing_nAvg6_034_denoise_kymoWrap_0086-0047	Global	552.5	25	22.1	18.778	0.3277	1
194	7	simZRing_nAvg6_034_denoise_kymoWrap_0070-0057	Global	845	15.5	54.5161	39.9869	0.6979	1
195	8	simZRing_nAvg6_034_denoise_kymoWrap_0111-0063	Global	-471.25	16.25	-29	-24.0442	-0.4197	-1
196	1	simZRing_nAvg6_035_denoise_kymoWrap_0005-0063	Global	65	10.25	6.3415	5.5722	0.09725	1
197	2	simZRing_nAvg6_035_denoise_kymoWrap_0011-0069	Global	487.5	21.75	22.4138	19.0256	0.3321	1
198	3	simZRing_nAvg6_035_denoise_kymoWrap_0042-0069	Global	146.25	43.5	3.3621	2.9609	0.05168	1
199	4	simZRing_nAvg6_035_denoise_kymoWrap_0067-0062	Global	-195	34.5	-5.6522	-4.9697	-0.08674	-1
200	5	simZRing_nAvg6_035_denoise_kymoWrap_0064-0065	Global	325	43	7.5581	6.6325	0.1158	1
201	1	simZRing_nAvg6_036_denoise_kymoWrap_0015-0047	Global	1126.6666	28.8333	39.0751	31.0124	0.5413	1
202	2	simZRing_nAvg6_036_denoise_kymoWrap_0028-0049	Global	-725.8334	55.1667	-13.1571	-11.443	-0.1997	-1
203	3	simZRing_nAvg6_036_denoise_kymoWrap_0046-0056	Global	314.1666	18.6667	16.8304	14.5167	0.2534	1
204	4	simZRing_nAvg6_036_denoise_kymoWrap_0012-0033	Global	292.5	16	18.2812	15.7086	0.2742	1
205	5	simZRing_nAvg6_036_denoise_kymoWrap_0076-0051	Global	628.3332	8.6667	72.5	48.1221	0.8399	1
206	1	simZRing_nAvg6_037_denoise_kymoWrap_0027-0054	Global	0	23.1667	0	0	0	0
207	2	simZRing_nAvg6_037_denoise_kymoWrap_0016-0066	Global	-260	32.3333	-8.0412	-7.0523	-0.1231	-1
208	3	simZRing_nAvg6_037_denoise_kymoWrap_0085-0044	Global	1050.8334	25.8333	40.6774	32.0386	0.5592	1
209	4	simZRing_nAvg6_037_denoise_kymoWrap_0082-0033	Global	292.5	9.6667	30.2586	24.9628	0.4357	1
210	5	simZRing_nAvg6_037_denoise_kymoWrap_0116-0048	Global	552.5	7.5	73.6667	48.5763	0.8478	1
211	1	simZRing_nAvg6_038_denoise_kymoWrap_0017-0030	Global	16.25	34.25	0.4745	0.4182	0.007299	1
212	2	simZRing_nAvg6_038_denoise_kymoWrap_0031-0039	Global	1673.75	35.5	47.1479	35.9553	0.6275	1
213	3	simZRing_nAvg6_038_denoise_kymoWrap_0029-0037	Global	-698.75	45.75	-15.2732	-13.2231	-0.2308	-1
214	4	simZRing_nAvg6_038_denoise_kymoWrap_0077-0046	Global	-2128.75	31.25	-68.12	-46.3426	-0.8088	-1
215	5	simZRing_nAvg6_038_denoise_kymoWrap_0107-0024	Global	0	25	0	0	0	0
216	1	simZRing_nAvg6_039_denoise_kymoWrap_0012-0034	Global	-844.9999	23.1667	-36.4748	-29.299	-0.5114	-1
217	2	simZRing_nAvg6_039_denoise_kymoWrap_0012-0047	Global	-75.8334	25.3333	-2.9934	-2.6368	-0.04602	-1
218	3	simZRing_nAvg6_039_denoise_kymoWrap_0006-0063	Global	-400.8334	10.6667	-37.5781	-30.0333	-0.5242	-1
219	4	simZRing_nAvg6_039_denoise_kymoWrap_0012-0059	Global	985.8334	-25	-39.4333	148.7562	2.5963	-1
220	5	simZRing_nAvg6_039_denoise_kymoWrap_0030-0063	Global	368.3334	12.8333	28.7013	23.8243	0.4158	1
221	6	simZRing_nAvg6_039_denoise_kymoWrap_0081-0037	Global	433.3332	29.5	14.6893	12.7343	0.2223	1
222	7	simZRing_nAvg6_039_denoise_kymoWrap_0088-0039	Global	-1592.5001	9.8333	-161.9491	-68.1314	-1.1891	-1
223	8	simZRing_nAvg6_039_denoise_kymoWrap_0105-0056	Global	552.5	14.8333	37.2472	29.8142	0.5204	1
224	1	simZRing_nAvg6_040_denoise_kymoWrap_0072-0016	Global	151.6667	37	4.0991	3.6085	0.06298	1
225	2	simZRing_nAvg6_040_denoise_kymoWrap_0081-0012	Global	-682.5	6.3333	-107.7632	-58.9027	-1.028	-1
226	3	simZRing_nAvg6_040_denoise_kymoWrap_0090-0037	Global	-660.8334	24	-27.5347	-22.9581	-0.4007	-1
227	4	simZRing_nAvg6_040_denoise_kymoWrap_0102-0035	Global	43.3334	24.6667	1.7568	1.5482	0.02702	1
228	1	simZRing_nAvg6_041_denoise_kymoWrap_0025-0060	Global	21.6666	19.6667	1.1017	0.971	0.01695	1
229	2	simZRing_nAvg6_041_denoise_kymoWrap_0070-0060	Global	-108.3334	36.5	-2.968	-2.6144	-0.04563	-1
230	3	simZRing_nAvg6_041_denoise_kymoWrap_0079-0074	Global	-585	22.1667	-26.391	-22.0979	-0.3857	-1
231	4	simZRing_nAvg6_041_denoise_kymoWrap_0113-0040	Global	-747.5	13.5	-55.3704	-40.4261	-0.7056	-1
232	1	simZRing_nAvg6_042_denoise_kymoWrap_0073-0028	Global	308.75	64.75	4.7683	4.1956	0.07323	1
233	2	simZRing_nAvg6_042_denoise_kymoWrap_0050-0035	Global	-503.75	21.5	-23.4302	-19.8225	-0.346	-1
234	3	simZRing_nAvg6_042_denoise_kymoWrap_0048-0042	Global	-16.25	32.75	-0.4962	-0.4374	-0.007633	-1
235	4	simZRing_nAvg6_042_denoise_kymoWrap_0085-0043	Global	-503.75	15.75	-31.9841	-26.2001	-0.4573	-1
236	5	simZRing_nAvg6_042_denoise_kymoWrap_0102-0040	Global	1202.5	35.5	33.8732	27.5252	0.4804	1
237	6	simZRing_nAvg6_042_denoise_kymoWrap_0083-0022	Global	682.5	9	75.8333	49.3987	0.8622	1
238	1	simZRing_nAvg6_043_denoise_kymoWrap_0008-0044	Global	-585	15.8333	-36.9474	-29.6148	-0.5169	-1
239	2	simZRing_nAvg6_043_denoise_kymoWrap_0011-0030	Global	0	20.5	0	0	0	0
240	3	simZRing_nAvg6_043_denoise_kymoWrap_0032-0038	Global	108.3334	27.6667	3.9157	3.4474	0.06017	1
241	4	simZRing_nAvg6_043_denoise_kymoWrap_0023-0022	Global	-65	36.3333	-1.789	-1.5766	-0.02752	-1
242	5	simZRing_nAvg6_043_denoise_kymoWrap_0073-0030	Global	-86.6667	26.8333	-3.2298	-2.8447	-0.04965	-1
243	6	simZRing_nAvg6_043_denoise_kymoWrap_0076-0035	Global	-693.3333	16.1667	-42.8866	-33.4166	-0.5832	-1
244	1	simZRing_nAvg6_044_denoise_kymoWrap_0020-0069	Global	-1105	40.25	-27.4534	-22.8973	-0.3996	-1
245	2	simZRing_nAvg6_044_denoise_kymoWrap_0043-0060	Global	576.875	17.625	32.7305	26.7274	0.4665	1
246	3	simZRing_nAvg6_044_denoise_kymoWrap_0049-0077	Global	219.375	11.25	19.5	16.6992	0.2915	1
247	4	simZRing_nAvg6_044_denoise_kymoWrap_0073-0061	Global	211.25	42.5	4.9706	4.3729	0.07632	1
248	5	simZRing_nAvg6_044_denoise_kymoWrap_0113-0041	Global	-390	12.125	-32.1649	-26.3283	-0.4595	-1
249	1	simZRing_nAvg6_045_denoise_kymoWrap_0007-0054	Global	-476.6666	13.5	-35.3086	-28.5112	-0.4976	-1
250	2	simZRing_nAvg6_045_denoise_kymoWrap_0011-0037	Global	1235	21.6667	57	41.2483	0.7199	1
251	3	simZRing_nAvg6_045_denoise_kymoWrap_0054-0046	Global	520	10.6667	48.75	36.8699	0.6435	1
252	4	simZRing_nAvg6_045_denoise_kymoWrap_0052-0064	Global	-10.8337	20.6667	-0.5242	-0.4621	-0.008065	-1
253	5	simZRing_nAvg6_045_denoise_kymoWrap_0085-0050	Global	-574.1668	18.5	-31.036	-25.5234	-0.4455	-1
254	6	simZRing_nAvg6_045_denoise_kymoWrap_0111-0027	Global	-390	16.1667	-24.1237	-20.3616	-0.3554	-1
255	7	simZRing_nAvg6_045_denoise_kymoWrap_0111-0037	Global	585	14.6667	39.8864	31.5348	0.5504	1
256	8	simZRing_nAvg6_045_denoise_kymoWrap_0111-0058	Global	-43.3334	17	-2.549	-2.2457	-0.0392	-1
257	1	simZRing_nAvg6_046_denoise_kymoWrap_0005-0038	Global	563.3334	10.8333	52	38.6598	0.6747	1
258	2	simZRing_nAvg6_046_denoise_kymoWrap_0057-0036	Global	1885.0001	58.3333	32.3143	26.4339	0.4614	1
259	3	simZRing_nAvg6_046_denoise_kymoWrap_0061-0037	Global	346.6666	10	34.6667	28.0725	0.49	1
260	4	simZRing_nAvg6_046_denoise_kymoWrap_0054-0033	Global	715.0001	22.1667	32.2556	26.3925	0.4606	1
261	5	simZRing_nAvg6_046_denoise_kymoWrap_0056-0031	Global	21.6666	15.6667	1.383	1.2189	0.02127	1
262	6	simZRing_nAvg6_046_denoise_kymoWrap_0058-0033	Global	-682.4999	70.8333	-9.6353	-8.4319	-0.1472	-1
263	7	simZRing_nAvg6_046_denoise_kymoWrap_0038-0021	Global	10.8333	19.6667	0.5508	0.4855	0.008474	1
264	8	simZRing_nAvg6_046_denoise_kymoWrap_0090-0035	Global	130	37.8333	3.4361	3.026	0.05281	1
265	9	simZRing_nAvg6_046_denoise_kymoWrap_0083-0028	Global	-65	23.3333	-2.7857	-2.454	-0.04283	-1
266	10	simZRing_nAvg6_046_denoise_kymoWrap_0095-0037	Global	1169.9999	13.8333	84.5783	52.457	0.9155	1
267	11	simZRing_nAvg6_046_denoise_kymoWrap_0052-0014	Global	43.3333	41.6667	1.04	0.9167	0.016	1
268	12	simZRing_nAvg6_046_denoise_kymoWrap_0053-0014	Global	10.8334	9.6667	1.1207	0.9878	0.01724	1
269	1	simZRing_nAvg6_047_denoise_kymoWrap_0072-0026	Global	-845.0001	48.6667	-17.363	-14.9558	-0.261	-1
270	2	simZRing_nAvg6_047_denoise_kymoWrap_0097-0041	Global	-1841.6667	43.3333	-42.5	-33.1785	-0.5791	-1
271	3	simZRing_nAvg6_047_denoise_kymoWrap_0105-0040	Global	65	24	2.7083	2.3859	0.04164	1
272	1	simZRing_nAvg6_048_denoise_kymoWrap_0025-0034	Global	-178.75	50	-3.575	-3.1481	-0.05494	-1
273	2	simZRing_nAvg6_048_denoise_kymoWrap_0093-0030	Global	-568.75	26.5	-21.4623	-18.2726	-0.3189	-1
274	3	simZRing_nAvg6_048_denoise_kymoWrap_0105-0034	Global	-926.25	29	-31.9397	-26.1685	-0.4567	-1
275	4	simZRing_nAvg6_048_denoise_kymoWrap_0096-0043	Global	-1072.5	13.5	-79.4444	-50.7106	-0.8851	-1
276	1	simZRing_nAvg6_049_denoise_kymoWrap_0068-0033	Global	-536.25	42.75	-12.5439	-10.9228	-0.1906	-1
277	2	simZRing_nAvg6_049_denoise_kymoWrap_0081-0028	Global	861.25	21.25	40.5294	31.9448	0.5575	1
278	3	simZRing_nAvg6_049_denoise_kymoWrap_0088-0017	Global	-861.25	32.25	-26.7054	-22.3354	-0.3898	-1
279	4	simZRing_nAvg6_049_denoise_kymoWrap_0085-0022	Global	-406.25	31.75	-12.7953	-11.1363	-0.1944	-1
280	5	simZRing_nAvg6_049_denoise_kymoWrap_0087-0037	Global	-471.25	53	-8.8915	-7.7893	-0.1359	-1
281	6	simZRing_nAvg6_049_denoise_kymoWrap_0114-0051	Global	-715	11.25	-63.5556	-44.3563	-0.7742	-1
282	7	simZRing_nAvg6_049_denoise_kymoWrap_0051-0057	Global	-796.25	34.5	-23.0797	-19.5485	-0.3412	-1
283	1	simZRing_nAvg6_050_denoise_kymoWrap_0009-0054	Global	308.75	18.25	16.9178	14.5889	0.2546	1
284	2	simZRing_nAvg6_050_denoise_kymoWrap_0079-0042	Global	1283.75	80.75	15.8978	13.7437	0.2399	1
285	3	simZRing_nAvg6_050_denoise_kymoWrap_0069-0041	Global	-455	11.75	-38.7234	-30.7841	-0.5373	-1
286	4	simZRing_nAvg6_050_denoise_kymoWrap_0074-0038	Global	48.75	13	3.75	3.3019	0.05763	1
287	5	simZRing_nAvg6_050_denoise_kymoWrap_0080-0038	Global	-503.75	10.75	-46.8605	-35.789	-0.6246	-1
288	6	simZRing_nAvg6_050_denoise_kymoWrap_0095-0035	Global	-97.5	51.75	-1.8841	-1.6603	-0.02898	-1
289	7	simZRing_nAvg6_050_denoise_kymoWrap_0112-0031	Global	-357.5	15.5	-23.0645	-19.5367	-0.341	-1
290	8	simZRing_nAvg6_050_denoise_kymoWrap_0086-0016	Global	65	16.75	3.8806	3.4166	0.05963	1
291	9	simZRing_nAvg6_050_denoise_kymoWrap_0082-0014	Global	455	22.5	20.2222	17.2815	0.3016	1
292	10	simZRing_nAvg6_050_denoise_kymoWrap_0108-0020	Global	455	21.5	21.1628	18.0343	0.3148	1
293	1	simZRing_nAvg6_051_denoise_kymoWrap_0030-0062	Global	-16.25	31	-0.5242	-0.4621	-0.008064	-1
294	2	simZRing_nAvg6_051_denoise_kymoWrap_0071-0035	Global	633.75	25.25	25.099	21.1135	0.3685	1
295	3	simZRing_nAvg6_051_denoise_kymoWrap_0082-0050	Global	438.75	31.5	13.9286	12.0948	0.2111	1
296	4	simZRing_nAvg6_051_denoise_kymoWrap_0079-0047	Global	-1007.5	18.75	-53.7333	-39.5794	-0.6908	-1
297	5	simZRing_nAvg6_051_denoise_kymoWrap_0088-0048	Global	48.75	25	1.95	1.7184	0.02999	1
298	6	simZRing_nAvg6_051_denoise_kymoWrap_0088-0057	Global	487.5	16.75	29.1045	24.121	0.421	1
299	1	simZRing_nAvg6_052_denoise_kymoWrap_0015-0043	Global	21.6666	23.1667	0.9352	0.8243	0.01439	1
300	2	simZRing_nAvg6_052_denoise_kymoWrap_0060-0038	Global	-1159.1666	17	-68.1863	-46.3704	-0.8093	-1
301	3	simZRing_nAvg6_052_denoise_kymoWrap_0068-0058	Global	682.5	45.1667	15.1107	13.0872	0.2284	1
302	4	simZRing_nAvg6_052_denoise_kymoWrap_0105-0048	Global	346.6668	27.1667	12.7607	11.107	0.1939	1
303	5	simZRing_nAvg6_052_denoise_kymoWrap_0112-0051	Global	693.3334	13	53.3333	39.3693	0.6871	1
304	6	simZRing_nAvg6_052_denoise_kymoWrap_0011-0024	Global	-455	22.6667	-20.0735	-17.1619	-0.2995	-1
305	1	simZRing_nAvg6_053_denoise_kymoWrap_0013-0037	Global	975	26.75	36.4486	29.2814	0.5111	1
306	2	simZRing_nAvg6_053_denoise_kymoWrap_0061-0029	Global	893.75	45.25	19.7514	16.9023	0.295	1
307	1	simZRing_nAvg6_054_denoise_kymoWrap_0011-0047	Global	541.6666	22	24.6212	20.7461	0.3621	1
308	2	simZRing_nAvg6_054_denoise_kymoWrap_0023-0063	Global	-108.3334	46.6667	-2.3214	-2.0454	-0.0357	-1
309	3	simZRing_nAvg6_054_denoise_kymoWrap_0013-0064	Global	-21.6668	18	-1.2037	-1.0609	-0.01852	-1
310	4	simZRing_nAvg6_054_denoise_kymoWrap_0060-0070	Global	-758.3334	12.6667	-59.8684	-42.6467	-0.7443	-1
311	5	simZRing_nAvg6_054_denoise_kymoWrap_0087-0066	Global	-130	19.6667	-6.6102	-5.8067	-0.1013	-1
312	1	simZRing_nAvg6_055_denoise_kymoWrap_0024-0049	Global	21.6666	21	1.0317	0.9094	0.01587	1
313	2	simZRing_nAvg6_055_denoise_kymoWrap_0065-0044	Global	-303.3334	15.3333	-19.7826	-16.9275	-0.2954	-1
314	3	simZRing_nAvg6_055_denoise_kymoWrap_0080-0036	Global	-585	37.6667	-15.531	-13.4382	-0.2345	-1
315	4	simZRing_nAvg6_055_denoise_kymoWrap_0094-0043	Global	628.3334	31.6667	19.8421	16.9755	0.2963	1
316	5	simZRing_nAvg6_055_denoise_kymoWrap_0099-0059	Global	541.6666	26.6667	20.3125	17.354	0.3029	1
317	1	simZRing_nAvg6_056_denoise_kymoWrap_0036-0046	Global	-503.75	18	-27.9861	-23.2946	-0.4066	-1
318	2	simZRing_nAvg6_056_denoise_kymoWrap_0035-0046	Global	-601.25	27.75	-21.6667	-18.4349	-0.3218	-1
319	3	simZRing_nAvg6_056_denoise_kymoWrap_0015-0064	Global	-828.75	29.75	-27.8571	-23.1986	-0.4049	-1
320	4	simZRing_nAvg6_056_denoise_kymoWrap_0071-0043	Global	975	33.5	29.1045	24.121	0.421	1
321	5	simZRing_nAvg6_056_denoise_kymoWrap_0074-0064	Global	-536.25	14.75	-36.3559	-29.2192	-0.51	-1
322	6	simZRing_nAvg6_056_denoise_kymoWrap_0096-0058	Global	-1007.5	19.25	-52.3377	-38.8408	-0.6779	-1
323	1	simZRing_nAvg6_057_denoise_kymoWrap_0090-0027	Global	958.75	36.75	26.0884	21.8686	0.3817	1
324	1	simZRing_nAvg6_058_denoise_kymoWrap_0016-0055	Global	552.5	31.5	17.5397	15.1011	0.2636	1
325	2	simZRing_nAvg6_058_denoise_kymoWrap_0046-0069	Global	715	35.5	20.1408	17.2161	0.3005	1
326	3	simZRing_nAvg6_058_denoise_kymoWrap_0049-0074	Global	32.5	26	1.25	1.1017	0.01923	1
327	4	simZRing_nAvg6_058_denoise_kymoWrap_0083-0068	Global	1153.75	47.5	24.2895	20.4899	0.3576	1
328	5	simZRing_nAvg6_058_denoise_kymoWrap_0105-0068	Global	861.25	27.25	31.6055	25.9308	0.4526	1
329	6	simZRing_nAvg6_058_denoise_kymoWrap_0106-0055	Global	1397.5	15.5	90.1613	54.211	0.9462	1
330	1	simZRing_nAvg6_059_denoise_kymoWrap_0014-0043	Global	-633.75	15.25	-41.5574	-32.5926	-0.5688	-1
331	2	simZRing_nAvg6_059_denoise_kymoWrap_0031-0029	Global	308.75	17.25	17.8986	15.3955	0.2687	1
332	3	simZRing_nAvg6_059_denoise_kymoWrap_0039-0027	Global	877.5	52.75	16.6351	14.3553	0.2505	1
333	4	simZRing_nAvg6_059_denoise_kymoWrap_0060-0039	Global	-32.5	19.25	-1.6883	-1.4879	-0.02597	-1
334	5	simZRing_nAvg6_059_denoise_kymoWrap_0092-0029	Global	-113.75	51.5	-2.2087	-1.9462	-0.03397	-1
335	6	simZRing_nAvg6_059_denoise_kymoWrap_0084-0030	Global	-601.25	25	-24.05	-20.3045	-0.3544	-1
336	7	simZRing_nAvg6_059_denoise_kymoWrap_0103-0048	Global	-715	32.75	-21.8321	-18.5661	-0.324	-1
337	1	simZRing_nAvg6_060_denoise_kymoWrap_0005-0057	Global	1397.5	9.5	147.1053	66.1613	1.1547	1
338	2	simZRing_nAvg6_060_denoise_kymoWrap_0018-0061	Global	991.25	-37	-26.7905	157.6004	2.7506	-1
339	3	simZRing_nAvg6_060_denoise_kymoWrap_0003-0041	Global	276.25	-5.75	-48.0435	143.5308	2.5051	-1
340	4	simZRing_nAvg6_060_denoise_kymoWrap_0028-0043	Global	1657.5	13.5	122.7778	62.1027	1.0839	1
341	5	simZRing_nAvg6_060_denoise_kymoWrap_0048-0022	Global	-991.25	73.5	-13.4864	-11.7216	-0.2046	-1
342	6	simZRing_nAvg6_060_denoise_kymoWrap_0049-0034	Global	-1901.25	22	-86.4205	-53.0518	-0.9259	-1
343	7	simZRing_nAvg6_060_denoise_kymoWrap_0039-0028	Global	211.25	32.5	6.5	5.7106	0.09967	1
344	8	simZRing_nAvg6_060_denoise_kymoWrap_0070-0035	Global	1235	21	58.8095	42.1376	0.7354	1
345	9	simZRing_nAvg6_060_denoise_kymoWrap_0055-0029	Global	-130	-6.5	20	-162.8973	-2.8431	1
346	10	simZRing_nAvg6_060_denoise_kymoWrap_0065-0041	Global	471.25	34.25	13.7591	11.9519	0.2086	1
347	11	simZRing_nAvg6_060_denoise_kymoWrap_0090-0048	Global	113.75	14.25	7.9825	7.0013	0.1222	1
348	12	simZRing_nAvg6_060_denoise_kymoWrap_0097-0050	Global	-32.5	34.25	-0.9489	-0.8364	-0.0146	-1
349	13	simZRing_nAvg6_060_denoise_kymoWrap_0096-0025	Global	-146.25	48	-3.0469	-2.6838	-0.04684	-1
350	1	simZRing_nAvg6_061_denoise_kymoWrap_0040-0031	Global	16.25	38.25	0.4248	0.3745	0.006536	1
351	2	simZRing_nAvg6_061_denoise_kymoWrap_0058-0031	Global	-1186.25	53.75	-22.0698	-18.7541	-0.3273	-1
352	3	simZRing_nAvg6_061_denoise_kymoWrap_0030-0051	Global	-438.75	23.5	-18.6702	-16.0259	-0.2797	-1
353	4	simZRing_nAvg6_061_denoise_kymoWrap_0076-0050	Global	-796.25	18.25	-43.6301	-33.8708	-0.5912	-1
354	5	simZRing_nAvg6_061_denoise_kymoWrap_0102-0030	Global	-552.5	28.75	-19.2174	-16.4704	-0.2875	-1
355	6	simZRing_nAvg6_061_denoise_kymoWrap_0108-0031	Global	682.5	13.5	50.5556	37.875	0.661	1
356	1	simZRing_nAvg6_062_denoise_kymoWrap_0029-0054	Global	-48.75	15.75	-3.0952	-2.7263	-0.04758	-1
357	2	simZRing_nAvg6_062_denoise_kymoWrap_0060-0061	Global	942.5	37.5	25.1333	21.1398	0.369	1
358	3	simZRing_nAvg6_062_denoise_kymoWrap_0070-0027	Global	227.5	30.25	7.5207	6.5999	0.1152	1
359	4	simZRing_nAvg6_062_denoise_kymoWrap_0095-0024	Global	-910	31	-29.3548	-24.3045	-0.4242	-1
360	5	simZRing_nAvg6_062_denoise_kymoWrap_0083-0010	Global	877.5	26	33.75	27.4397	0.4789	1
361	1	simZRing_nAvg6_063_denoise_kymoWrap_0026-0039	Global	-97.5	40.75	-2.3926	-2.1081	-0.03679	-1
362	2	simZRing_nAvg6_063_denoise_kymoWrap_0028-0038	Global	113.75	18	6.3194	5.553	0.09692	1
363	3	simZRing_nAvg6_063_denoise_kymoWrap_0017-0022	Global	-520	34.5	-15.0725	-13.0552	-0.2279	-1
364	4	simZRing_nAvg6_063_denoise_kymoWrap_0041-0023	Global	926.25	35	26.4643	22.1533	0.3866	1
365	5	simZRing_nAvg6_063_denoise_kymoWrap_0064-0023	Global	682.5	-16.5	-41.3636	147.5288	2.5749	-1
366	6	simZRing_nAvg6_063_denoise_kymoWrap_0069-0029	Global	568.75	-33.25	-17.1053	165.2564	2.8843	-1
367	7	simZRing_nAvg6_063_denoise_kymoWrap_0090-0038	Global	1121.25	58.75	19.0851	16.3631	0.2856	1
368	1	simZRing_nAvg6_064_denoise_kymoWrap_0031-0055	Global	-227.5	22.25	-10.2247	-8.9396	-0.156	-1
369	2	simZRing_nAvg6_064_denoise_kymoWrap_0084-0058	Global	32.5	20.5	1.5854	1.3972	0.02439	1
370	3	simZRing_nAvg6_064_denoise_kymoWrap_0114-0061	Global	-65	11.75	-5.5319	-4.8645	-0.0849	-1
371	4	simZRing_nAvg6_064_denoise_kymoWrap_0089-0031	Global	1088.75	45.5	23.9286	20.2103	0.3527	1
372	5	simZRing_nAvg6_064_denoise_kymoWrap_0085-0029	Global	-276.25	34.75	-7.9496	-6.9728	-0.1217	-1
373	6	simZRing_nAvg6_064_denoise_kymoWrap_0094-0029	Global	97.5	10	9.75	8.5308	0.1489	1
374	7	simZRing_nAvg6_064_denoise_kymoWrap_0088-0029	Global	-48.75	20.5	-2.378	-2.0953	-0.03657	-1
375	8	simZRing_nAvg6_064_denoise_kymoWrap_0109-0034	Global	146.25	10.75	13.6047	11.8215	0.2063	1
376	9	simZRing_nAvg6_064_denoise_kymoWrap_0114-0034	Global	406.25	12	33.8542	27.512	0.4802	1
377	1	simZRing_nAvg6_065_denoise_kymoWrap_0022-0026	Global	16.25	42.25	0.3846	0.339	0.005917	1
378	2	simZRing_nAvg6_065_denoise_kymoWrap_0027-0026	Global	195	51.5	3.7864	3.3339	0.05819	1
379	3	simZRing_nAvg6_065_denoise_kymoWrap_0023-0050	Global	975	40.5	24.0741	20.3231	0.3547	1
380	4	simZRing_nAvg6_065_denoise_kymoWrap_0022-0054	Global	-845	31	-27.2581	-22.751	-0.3971	-1
381	5	simZRing_nAvg6_065_denoise_kymoWrap_0063-0042	Global	-130	36	-3.6111	-3.1798	-0.0555	-1
382	6	simZRing_nAvg6_065_denoise_kymoWrap_0084-0028	Global	-633.75	23	-27.5543	-22.9727	-0.4009	-1
383	7	simZRing_nAvg6_065_denoise_kymoWrap_0104-0028	Global	-666.25	24.5	-27.1939	-22.7028	-0.3962	-1
384	1	simZRing_nAvg6_066_denoise_kymoWrap_0017-0025	Global	796.25	7.25	109.8276	59.3814	1.0364	1
385	2	simZRing_nAvg6_066_denoise_kymoWrap_0045-0026	Global	-715	24.25	-29.4845	-24.3994	-0.4259	-1
386	3	simZRing_nAvg6_066_denoise_kymoWrap_0104-0026	Global	-520	29.25	-17.7778	-15.2965	-0.267	-1
387	1	simZRing_nAvg6_067_denoise_kymoWrap_0013-0032	Global	0	21.25	0	0	0	0
388	2	simZRing_nAvg6_067_denoise_kymoWrap_0007-0043	Global	195	14.75	13.2203	11.4966	0.2007	1
389	3	simZRing_nAvg6_067_denoise_kymoWrap_0041-0034	Global	942.5	8.25	114.2424	60.3616	1.0535	1
390	4	simZRing_nAvg6_067_denoise_kymoWrap_0038-0021	Global	763.75	24	31.8229	26.0856	0.4553	1
391	5	simZRing_nAvg6_067_denoise_kymoWrap_0071-0034	Global	211.25	34	6.2132	5.4602	0.0953	1
392	6	simZRing_nAvg6_067_denoise_kymoWrap_0099-0037	Global	-341.25	40.5	-8.4259	-7.386	-0.1289	-1
393	7	simZRing_nAvg6_067_denoise_kymoWrap_0081-0023	Global	-97.5	15.75	-6.1905	-5.4403	-0.09495	-1
394	8	simZRing_nAvg6_067_denoise_kymoWrap_0108-0019	Global	162.5	24	6.7708	5.9469	0.1038	1
395	1	simZRing_nAvg6_068_denoise_kymoWrap_0043-0037	Global	1256.6667	41.6667	30.16	24.8913	0.4344	1
396	2	simZRing_nAvg6_068_denoise_kymoWrap_0045-0044	Global	-86.6666	21.3333	-4.0625	-3.5763	-0.06242	-1
397	3	simZRing_nAvg6_068_denoise_kymoWrap_0041-0057	Global	-1018.3334	28.6667	-35.5233	-28.6571	-0.5002	-1
398	4	simZRing_nAvg6_068_denoise_kymoWrap_0050-0026	Global	-368.3333	31.3333	-11.7553	-10.2512	-0.1789	-1
399	5	simZRing_nAvg6_068_denoise_kymoWrap_0082-0025	Global	-130	32.6667	-3.9796	-3.5035	-0.06115	-1
400	6	simZRing_nAvg6_068_denoise_kymoWrap_0090-0025	Global	-173.3333	51	-3.3987	-2.9931	-0.05224	-1
401	7	simZRing_nAvg6_068_denoise_kymoWrap_0099-0046	Global	-151.6666	26.6667	-5.6875	-5.0006	-0.08728	-1
402	8	simZRing_nAvg6_068_denoise_kymoWrap_0109-0044	Global	-910	15.3333	-59.3478	-42.3974	-0.74	-1
403	1	simZRing_nAvg6_069_denoise_kymoWrap_0028-0026	Global	325	56.75	5.7269	5.0351	0.08788	1
404	2	simZRing_nAvg6_069_denoise_kymoWrap_0034-0020	Global	-715	30.5	-23.4426	-19.8321	-0.3461	-1
405	3	simZRing_nAvg6_069_denoise_kymoWrap_0072-0015	Global	-698.75	48	-14.5573	-12.6236	-0.2203	-1
406	4	simZRing_nAvg6_069_denoise_kymoWrap_0063-0027	Global	-877.5	44	-19.9432	-17.057	-0.2977	-1
407	5	simZRing_nAvg6_069_denoise_kymoWrap_0108-0013	Global	520	-23.75	-21.8947	161.3843	2.8167	-1
408	6	simZRing_nAvg6_069_denoise_kymoWrap_0011-0008	Global	-48.75	10.75	-4.5349	-3.9909	-0.06965	-1
409	7	simZRing_nAvg6_069_denoise_kymoWrap_0082-0046	Global	-1251.25	46.5	-26.9086	-22.4885	-0.3925	-1
410	8	simZRing_nAvg6_069_denoise_kymoWrap_0095-0042	Global	-601.25	15.25	-39.4262	-31.2392	-0.5452	-1
411	1	simZRing_nAvg6_070_denoise_kymoWrap_0025-0048	Global	195	23.5	8.2979	7.275	0.127	1
412	2	simZRing_nAvg6_070_denoise_kymoWrap_0074-0039	Global	1332.5	51	26.1275	21.8982	0.3822	1
413	3	simZRing_nAvg6_070_denoise_kymoWrap_0109-0030	Global	-357.5	20.25	-17.6543	-15.1952	-0.2652	-1
414	4	simZRing_nAvg6_070_denoise_kymoWrap_0109-0023	Global	0	20.25	0	0	0	0
415	5	simZRing_nAvg6_070_denoise_kymoWrap_0114-0017	Global	113.75	11.5	9.8913	8.6525	0.151	1
416	1	simZRing_nAvg6_071_denoise_kymoWrap_0053-0051	Global	801.6666	12.6667	63.2895	44.2361	0.7721	1
417	2	simZRing_nAvg6_071_denoise_kymoWrap_0072-0043	Global	-303.3334	18	-16.8519	-14.5345	-0.2537	-1
418	3	simZRing_nAvg6_071_denoise_kymoWrap_0094-0025	Global	-433.3333	18	-24.0741	-20.3231	-0.3547	-1
419	1	simZRing_nAvg6_072_denoise_kymoWrap_0015-0067	Global	-520.0002	30	-17.3333	-14.9314	-0.2606	-1
420	2	simZRing_nAvg6_072_denoise_kymoWrap_0052-0065	Global	-758.3332	27	-28.0864	-23.3691	-0.4079	-1
421	3	simZRing_nAvg6_072_denoise_kymoWrap_0091-0075	Global	671.6668	53.3333	12.5938	10.9652	0.1914	1
422	4	simZRing_nAvg6_072_denoise_kymoWrap_0107-0054	Global	281.6666	22.6667	12.4265	10.823	0.1889	1
423	1	simZRing_nAvg6_073_denoise_kymoWrap_0018-0063	Global	1278.3334	37	34.5496	27.9921	0.4886	1
424	2	simZRing_nAvg6_073_denoise_kymoWrap_0038-0059	Global	-866.6666	31.3333	-27.6596	-23.0513	-0.4023	-1
425	3	simZRing_nAvg6_073_denoise_kymoWrap_0098-0056	Global	-65	42.6667	-1.5234	-1.3426	-0.02343	-1
426	4	simZRing_nAvg6_073_denoise_kymoWrap_0107-0066	Global	628.3334	24.3333	25.8219	21.666	0.3781	1
427	5	simZRing_nAvg6_073_denoise_kymoWrap_0109-0040	Global	-606.6668	19.3333	-31.3793	-25.7693	-0.4498	-1
428	1	simZRing_nAvg6_074_denoise_kymoWrap_0020-0058	Global	-693.3334	41	-16.9106	-14.5829	-0.2545	-1
429	2	simZRing_nAvg6_074_denoise_kymoWrap_0008-0064	Global	216.6666	16	13.5417	11.7683	0.2054	1
430	3	simZRing_nAvg6_074_denoise_kymoWrap_0039-0033	Global	173.3333	24.3333	7.1233	6.254	0.1092	1
431	4	simZRing_nAvg6_074_denoise_kymoWrap_0053-0037	Global	-563.3332	20.3333	-27.7049	-23.0851	-0.4029	-1
432	5	simZRing_nAvg6_074_denoise_kymoWrap_0072-0052	Global	-151.6666	34.6667	-4.375	-3.8506	-0.06721	-1
433	6	simZRing_nAvg6_074_denoise_kymoWrap_0097-0031	Global	-541.6667	22.6667	-23.8971	-20.1858	-0.3523	-1
434	1	simZRing_nAvg6_075_denoise_kymoWrap_0006-0042	Global	195	10	19.5	16.6992	0.2915	1
435	2	simZRing_nAvg6_075_denoise_kymoWrap_0018-0059	Global	650	21.6667	30	24.7751	0.4324	1
436	3	simZRing_nAvg6_075_denoise_kymoWrap_0042-0060	Global	-86.6666	37	-2.3423	-2.0638	-0.03602	-1
437	4	simZRing_nAvg6_075_denoise_kymoWrap_0068-0059	Global	650	19.6667	33.0509	26.9522	0.4704	1
438	5	simZRing_nAvg6_075_denoise_kymoWrap_0068-0076	Global	-650	13	-50	-37.5686	-0.6557	-1
439	6	simZRing_nAvg6_075_denoise_kymoWrap_0093-0055	Global	-43.3334	25	-1.7333	-1.5275	-0.02666	-1
440	1	simZRing_nAvg6_076_denoise_kymoWrap_0073-0040	Global	-308.75	76.75	-4.0228	-3.5415	-0.06181	-1
441	2	simZRing_nAvg6_076_denoise_kymoWrap_0072-0048	Global	-81.25	17.25	-4.7101	-4.1446	-0.07234	-1
442	1	simZRing_nAvg6_077_denoise_kymoWrap_0029-0028	Global	-1592.5	56.5	-28.1858	-23.4429	-0.4092	-1
443	2	simZRing_nAvg6_077_denoise_kymoWrap_0087-0044	Global	-113.75	31.5	-3.6111	-3.1798	-0.0555	-1
444	3	simZRing_nAvg6_077_denoise_kymoWrap_0076-0027	Global	-81.25	18	-4.5139	-3.9725	-0.06933	-1
445	4	simZRing_nAvg6_077_denoise_kymoWrap_0079-0055	Global	-422.5	29.25	-14.4444	-12.5288	-0.2187	-1
446	5	simZRing_nAvg6_077_denoise_kymoWrap_0109-0050	Global	-162.5	19.25	-8.4416	-7.3996	-0.1291	-1
447	1	simZRing_nAvg6_078_denoise_kymoWrap_0011-0059	Global	942.5	22.25	42.3596	33.0917	0.5776	1
448	2	simZRing_nAvg6_078_denoise_kymoWrap_0011-0056	Global	-113.75	21.5	-5.2907	-4.6534	-0.08122	-1
449	3	simZRing_nAvg6_078_denoise_kymoWrap_0007-0062	Global	698.75	14.25	49.0351	37.0304	0.6463	1
450	4	simZRing_nAvg6_078_denoise_kymoWrap_0016-0058	Global	-65	-27.5	2.3636	-177.9174	-3.1052	1
451	5	simZRing_nAvg6_078_denoise_kymoWrap_0026-0067	Global	243.75	24.5	9.949	8.7022	0.1519	1
452	6	simZRing_nAvg6_078_denoise_kymoWrap_0047-0064	Global	-747.5	25.25	-29.604	-24.4867	-0.4274	-1
453	7	simZRing_nAvg6_078_denoise_kymoWrap_0058-0045	Global	1235	39.25	31.465	25.8305	0.4508	1
454	8	simZRing_nAvg6_078_denoise_kymoWrap_0035-0035	Global	-32.5	30.5	-1.0656	-0.9392	-0.01639	-1
455	9	simZRing_nAvg6_078_denoise_kymoWrap_0095-0055	Global	520	38.75	13.4194	11.6649	0.2036	1
456	10	simZRing_nAvg6_078_denoise_kymoWrap_0108-0037	Global	536.25	22	24.375	20.556	0.3588	1
457	11	simZRing_nAvg6_078_denoise_kymoWrap_0009-0044	Global	211.25	5.75	36.7391	29.4759	0.5145	1
458	1	simZRing_nAvg6_079_denoise_kymoWrap_0014-0056	Global	162.5	28.5	5.7018	5.0131	0.0875	1
459	2	simZRing_nAvg6_079_denoise_kymoWrap_0017-0057	Global	422.5	30.5	13.8525	12.0306	0.21	1
460	3	simZRing_nAvg6_079_denoise_kymoWrap_0039-0051	Global	-162.5	31	-5.2419	-4.6106	-0.08047	-1
461	4	simZRing_nAvg6_079_denoise_kymoWrap_0032-0054	Global	227.5	17.75	12.8169	11.1547	0.1947	1
462	5	simZRing_nAvg6_079_denoise_kymoWrap_0070-0066	Global	455	25	18.2	15.6422	0.273	1
463	6	simZRing_nAvg6_079_denoise_kymoWrap_0083-0065	Global	-1316.25	31.75	-41.4567	-32.5295	-0.5677	-1
464	7	simZRing_nAvg6_079_denoise_kymoWrap_0096-0041	Global	-568.75	6.75	-84.2593	-52.3524	-0.9137	-1
465	1	simZRing_nAvg6_080_denoise_kymoWrap_0037-0061	Global	-438.75	25.25	-17.3762	-14.9667	-0.2612	-1
466	2	simZRing_nAvg6_080_denoise_kymoWrap_0051-0057	Global	0	29.75	0	0	0	0
467	3	simZRing_nAvg6_080_denoise_kymoWrap_0049-0039	Global	-780	31	-25.1613	-21.1613	-0.3693	-1
468	4	simZRing_nAvg6_080_denoise_kymoWrap_0062-0038	Global	747.5	28	26.6964	22.3287	0.3897	1
469	5	simZRing_nAvg6_080_denoise_kymoWrap_0082-0033	Global	-780	42.75	-18.2456	-15.6795	-0.2737	-1
470	6	simZRing_nAvg6_080_denoise_kymoWrap_0111-0036	Global	48.75	17.25	2.8261	2.4896	0.04345	1
471	7	simZRing_nAvg6_080_denoise_kymoWrap_0107-0057	Global	780	-19	-41.0526	147.7244	2.5783	-1
472	8	simZRing_nAvg6_080_denoise_kymoWrap_0102-0021	Global	-438.75	9.5	-46.1842	-35.3948	-0.6178	-1
473	1	simZRing_nAvg6_081_denoise_kymoWrap_0013-0031	Global	-21.6667	26	-0.8333	-0.7345	-0.01282	-1
474	2	simZRing_nAvg6_081_denoise_kymoWrap_0095-0037	Global	1018.3333	22	46.2879	35.4555	0.6188	1
475	3	simZRing_nAvg6_081_denoise_kymoWrap_0108-0031	Global	357.5	23.75	15.0526	13.0387	0.2276	1
476	4	simZRing_nAvg6_081_denoise_kymoWrap_0110-0030	Global	260	19.5	13.3333	11.5922	0.2023	1
477	5	simZRing_nAvg6_081_denoise_kymoWrap_0113-0027	Global	-48.75	11.25	-4.3333	-3.8141	-0.06657	-1
478	1	simZRing_nAvg6_082_denoise_kymoWrap_0040-0029	Global	698.75	81	8.6265	7.5599	0.1319	1
479	2	simZRing_nAvg6_082_denoise_kymoWrap_0034-0020	Global	-48.75	22.75	-2.1429	-1.8882	-0.03296	-1
480	3	simZRing_nAvg6_082_denoise_kymoWrap_0024-0024	Global	-438.75	27	-16.25	-14.0362	-0.245	-1
481	4	simZRing_nAvg6_082_denoise_kymoWrap_0071-0033	Global	211.25	16.5	12.803	11.1429	0.1945	1
482	5	simZRing_nAvg6_082_denoise_kymoWrap_0074-0035	Global	-1040	21.5	-48.3721	-36.6561	-0.6398	-1
483	6	simZRing_nAvg6_082_denoise_kymoWrap_0097-0033	Global	438.75	32.75	13.3969	11.646	0.2033	1
484	7	simZRing_nAvg6_082_denoise_kymoWrap_0106-0044	Global	260	14.75	17.6271	15.1729	0.2648	1
485	8	simZRing_nAvg6_082_denoise_kymoWrap_0096-0022	Global	390	11	35.4545	28.6105	0.4993	1
486	1	simZRing_nAvg6_083_denoise_kymoWrap_0040-0059	Global	-130	78	-1.6667	-1.4688	-0.02564	-1
487	2	simZRing_nAvg6_083_denoise_kymoWrap_0041-0039	Global	-16.25	24.75	-0.6566	-0.5787	-0.0101	-1
488	3	simZRing_nAvg6_083_denoise_kymoWrap_0070-0034	Global	-1820	66.5	-27.3684	-22.8337	-0.3985	-1
489	4	simZRing_nAvg6_083_denoise_kymoWrap_0058-0035	Global	975	17.5	55.7143	40.6013	0.7086	1
490	5	simZRing_nAvg6_083_denoise_kymoWrap_0066-0022	Global	-617.5	39.75	-15.5346	-13.4412	-0.2346	-1
491	6	simZRing_nAvg6_083_denoise_kymoWrap_0084-0044	Global	211.25	24.25	8.7113	7.6333	0.1332	1
492	7	simZRing_nAvg6_083_denoise_kymoWrap_0011-0038	Global	-227.5	22.25	-10.2247	-8.9396	-0.156	-1
493	1	simZRing_nAvg6_084_denoise_kymoWrap_0020-0064	Global	-563.3332	40.3333	-13.9669	-12.1271	-0.2117	-1
494	2	simZRing_nAvg6_084_denoise_kymoWrap_0036-0065	Global	86.6663	46.3333	1.8705	1.6483	0.02877	1
495	3	simZRing_nAvg6_084_denoise_kymoWrap_0015-0073	Global	541.6668	6.3333	85.5263	52.7652	0.9209	1
496	4	simZRing_nAvg6_084_denoise_kymoWrap_0037-0047	Global	585	6.6667	87.75	53.4711	0.9332	1
497	5	simZRing_nAvg6_084_denoise_kymoWrap_0053-0045	Global	43.3334	20.3333	2.1312	1.8779	0.03278	1
498	6	simZRing_nAvg6_084_denoise_kymoWrap_0066-0075	Global	-390	46	-8.4783	-7.4314	-0.1297	-1
499	7	simZRing_nAvg6_084_denoise_kymoWrap_0102-0069	Global	996.6666	21.6667	46	35.2867	0.6159	1
500	1	simZRing_nAvg6_085_denoise_kymoWrap_0039-0067	Global	43.3332	45.6667	0.9489	0.8364	0.0146	1
501	2	simZRing_nAvg6_085_denoise_kymoWrap_0089-0067	Global	-151.6668	60.6667	-2.5	-2.2026	-0.03844	-1
502	3	simZRing_nAvg6_085_denoise_kymoWrap_0067-0069	Global	-1863.3334	36	-51.7593	-38.5302	-0.6725	-1
503	4	simZRing_nAvg6_085_denoise_kymoWrap_0109-0080	Global	21.6668	21	1.0318	0.9094	0.01587	1
504	1	simZRing_nAvg6_086_denoise_kymoWrap_0019-0039	Global	866.6668	20	43.3333	33.6901	0.588	1
505	2	simZRing_nAvg6_086_denoise_kymoWrap_0010-0041	Global	-108.3334	17.6667	-6.1321	-5.3893	-0.09406	-1
506	3	simZRing_nAvg6_086_denoise_kymoWrap_0048-0054	Global	325	20.3333	15.9836	13.815	0.2411	1
507	4	simZRing_nAvg6_086_denoise_kymoWrap_0038-0068	Global	1690.0002	52	32.5	26.5651	0.4636	1
508	5	simZRing_nAvg6_086_denoise_kymoWrap_0038-0062	Global	-194.9998	15.6667	-12.4468	-10.8403	-0.1892	-1
509	6	simZRing_nAvg6_086_denoise_kymoWrap_0078-0060	Global	303.3332	64.6667	4.6907	4.1276	0.07204	1
510	7	simZRing_nAvg6_086_denoise_kymoWrap_0065-0070	Global	606.6668	13.3333	45.5	34.992	0.6107	1
511	8	simZRing_nAvg6_086_denoise_kymoWrap_0058-0071	Global	43.3332	26.6667	1.625	1.4321	0.02499	1
512	9	simZRing_nAvg6_086_denoise_kymoWrap_0087-0075	Global	325	46	7.0652	6.2034	0.1083	1
513	1	simZRing_nAvg6_087_denoise_kymoWrap_0019-0045	Global	-780	34	-22.9412	-19.44	-0.3393	-1
514	2	simZRing_nAvg6_087_denoise_kymoWrap_0041-0048	Global	1316.25	37	35.5743	28.6918	0.5008	1
515	3	simZRing_nAvg6_087_denoise_kymoWrap_0025-0070	Global	942.5	38.5	24.4805	20.6375	0.3602	1
516	4	simZRing_nAvg6_087_denoise_kymoWrap_0016-0067	Global	845	32.75	25.8015	21.6504	0.3779	1
517	5	simZRing_nAvg6_087_denoise_kymoWrap_0013-0055	Global	1511.25	11.25	134.3333	64.179	1.1201	1
518	6	simZRing_nAvg6_087_denoise_kymoWrap_0080-0056	Global	-1056.25	33	-32.0076	-26.2168	-0.4576	-1
519	7	simZRing_nAvg6_087_denoise_kymoWrap_0102-0053	Global	471.25	24.25	19.433	16.645	0.2905	1
520	8	simZRing_nAvg6_087_denoise_kymoWrap_0102-0067	Global	-633.75	20.75	-30.5422	-25.1679	-0.4393	-1
521	9	simZRing_nAvg6_087_denoise_kymoWrap_0076-0070	Global	617.5	24.75	24.9495	20.9987	0.3665	1
522	1	simZRing_nAvg6_088_denoise_kymoWrap_0012-0049	Global	-693.3334	22	-31.5152	-25.8664	-0.4515	-1
523	2	simZRing_nAvg6_088_denoise_kymoWrap_0011-0054	Global	-86.6668	22	-3.9394	-3.4682	-0.06053	-1
524	3	simZRing_nAvg6_088_denoise_kymoWrap_0009-0062	Global	-216.6666	15.3333	-14.1304	-12.2648	-0.2141	-1
525	4	simZRing_nAvg6_088_denoise_kymoWrap_0010-0060	Global	-606.6666	17.6667	-34.3396	-27.8476	-0.486	-1
526	5	simZRing_nAvg6_088_denoise_kymoWrap_0016-0064	Global	86.6668	28	3.0952	2.7263	0.04758	1
527	6	simZRing_nAvg6_088_denoise_kymoWrap_0009-0073	Global	195	17.6667	11.0377	9.6375	0.1682	1
528	7	simZRing_nAvg6_088_denoise_kymoWrap_0029-0060	Global	-1126.6668	20.3333	-55.4098	-40.4462	-0.7059	-1
529	8	simZRing_nAvg6_088_denoise_kymoWrap_0044-0058	Global	173.3334	13.6667	12.6829	11.0409	0.1927	1
530	9	simZRing_nAvg6_088_denoise_kymoWrap_0072-0060	Global	-650.0002	20	-32.5	-26.5651	-0.4636	-1
531	10	simZRing_nAvg6_088_denoise_kymoWrap_0091-0060	Global	736.6666	17.6667	41.6981	32.6806	0.5704	1
532	11	simZRing_nAvg6_088_denoise_kymoWrap_0083-0069	Global	-173.3332	61	-2.8415	-2.5031	-0.04369	-1
533	12	simZRing_nAvg6_088_denoise_kymoWrap_0089-0042	Global	173.3334	60	2.8889	2.5448	0.04442	1
534	13	simZRing_nAvg6_088_denoise_kymoWrap_0101-0040	Global	-43.3334	34	-1.2745	-1.1233	-0.01961	-1
535	1	simZRing_nAvg6_089_denoise_kymoWrap_0032-0048	Global	173.3332	18.3333	9.4545	8.2759	0.1444	1
536	2	simZRing_nAvg6_089_denoise_kymoWrap_0054-0037	Global	-520	16.3333	-31.8367	-26.0954	-0.4555	-1
537	3	simZRing_nAvg6_089_denoise_kymoWrap_0075-0044	Global	-541.6666	22.6667	-23.8971	-20.1858	-0.3523	-1
538	4	simZRing_nAvg6_089_denoise_kymoWrap_0092-0033	Global	-715.0001	40	-17.875	-15.3763	-0.2684	-1
539	5	simZRing_nAvg6_089_denoise_kymoWrap_0103-0025	Global	693.3334	30	23.1111	19.5731	0.3416	1
540	6	simZRing_nAvg6_089_denoise_kymoWrap_0104-0021	Global	433.3334	23.6667	18.3099	15.732	0.2746	1
541	1	simZRing_nAvg6_090_denoise_kymoWrap_0026-0044	Global	-21.6666	15	-1.4444	-1.273	-0.02222	-1
542	2	simZRing_nAvg6_090_denoise_kymoWrap_0079-0036	Global	823.3334	41.3333	19.9194	17.0378	0.2974	1
543	3	simZRing_nAvg6_090_denoise_kymoWrap_0034-0031	Global	433.3333	8.3333	52	38.6598	0.6747	1
544	4	simZRing_nAvg6_090_denoise_kymoWrap_0039-0044	Global	-21.6666	12.6667	-1.7105	-1.5074	-0.02631	-1
545	5	simZRing_nAvg6_090_denoise_kymoWrap_0068-0053	Global	-411.6666	15.6667	-26.2766	-22.0113	-0.3842	-1
546	6	simZRing_nAvg6_090_denoise_kymoWrap_0101-0034	Global	975.0001	34	28.6765	23.8059	0.4155	1
547	1	simZRing_nAvg6_091_denoise_kymoWrap_0011-0036	Global	-130	21.3333	-6.0938	-5.3558	-0.09348	-1
548	2	simZRing_nAvg6_091_denoise_kymoWrap_0009-0040	Global	520	15.6667	33.1915	27.0506	0.4721	1
549	3	simZRing_nAvg6_091_denoise_kymoWrap_0032-0046	Global	585	20.6667	28.3065	23.5323	0.4107	1
550	1	simZRing_nAvg6_092_denoise_kymoWrap_0079-0039	Global	-130	25	-5.2	-4.5739	-0.07983	-1
551	1	simZRing_nAvg6_093_denoise_kymoWrap_0006-0040	Global	888.3334	8	111.0417	59.6568	1.0412	1
552	2	simZRing_nAvg6_093_denoise_kymoWrap_0041-0031	Global	-1083.3333	32.6667	-33.1633	-27.0309	-0.4718	-1
553	3	simZRing_nAvg6_093_denoise_kymoWrap_0036-0055	Global	-21.6666	12.6667	-1.7105	-1.5074	-0.02631	-1
554	4	simZRing_nAvg6_093_denoise_kymoWrap_0076-0034	Global	1494.9999	11.3333	131.9117	63.7681	1.113	1
555	5	simZRing_nAvg6_093_denoise_kymoWrap_0092-0031	Global	-43.3333	37.3333	-1.1607	-1.023	-0.01786	-1
556	6	simZRing_nAvg6_093_denoise_kymoWrap_0038-0047	Global	455	9	50.5556	37.875	0.661	1
557	1	simZRing_nAvg6_094_denoise_kymoWrap_0014-0028	Global	-65	26.5	-2.4528	-2.1611	-0.03772	-1
558	2	simZRing_nAvg6_094_denoise_kymoWrap_0050-0057	Global	861.25	31	27.7823	23.1428	0.4039	1
559	3	simZRing_nAvg6_094_denoise_kymoWrap_0072-0068	Global	682.5	42.25	16.1538	13.9564	0.2436	1
560	4	simZRing_nAvg6_094_denoise_kymoWrap_0068-0061	Global	682.5	15.25	44.7541	34.5484	0.603	1
561	5	simZRing_nAvg6_094_denoise_kymoWrap_0107-0042	Global	16.25	23	0.7065	0.6228	0.01087	1
562	6	simZRing_nAvg6_094_denoise_kymoWrap_0111-0040	Global	0	16.5	0	0	0	0
563	1	simZRing_nAvg6_095_denoise_kymoWrap_0015-0043	Global	-97.5	30	-3.25	-2.8624	-0.04996	-1
564	2	simZRing_nAvg6_095_denoise_kymoWrap_0033-0040	Global	-211.25	31.25	-6.76	-5.9374	-0.1036	-1
565	3	simZRing_nAvg6_095_denoise_kymoWrap_0037-0038	Global	-975	33.75	-28.8889	-23.9625	-0.4182	-1
566	4	simZRing_nAvg6_095_denoise_kymoWrap_0037-0029	Global	-812.5	22	-36.9318	-29.6045	-0.5167	-1
567	5	simZRing_nAvg6_095_denoise_kymoWrap_0024-0022	Global	243.75	45.25	5.3867	4.7374	0.08268	1
568	6	simZRing_nAvg6_095_denoise_kymoWrap_0055-0022	Global	-373.75	40.25	-9.2857	-8.1301	-0.1419	-1
569	7	simZRing_nAvg6_095_denoise_kymoWrap_0072-0025	Global	130	33.25	3.9098	3.4422	0.06008	1
570	8	simZRing_nAvg6_095_denoise_kymoWrap_0024-0025	Global	-861.25	24.75	-34.798	-28.1625	-0.4915	-1
571	9	simZRing_nAvg6_095_denoise_kymoWrap_0005-0021	Global	113.75	10	11.375	9.9262	0.1732	1
572	10	simZRing_nAvg6_095_denoise_kymoWrap_0108-0033	Global	-48.75	15.25	-3.1967	-2.8156	-0.04914	-1
573	11	simZRing_nAvg6_095_denoise_kymoWrap_0108-0048	Global	942.5	13.5	69.8148	47.0454	0.8211	1
574	12	simZRing_nAvg6_095_denoise_kymoWrap_0109-0044	Global	-715	19	-37.6316	-30.0686	-0.5248	-1
575	13	simZRing_nAvg6_095_denoise_kymoWrap_0110-0052	Global	0	18.25	0	0	0	0
576	1	simZRing_nAvg6_096_denoise_kymoWrap_0023-0038	Global	888.3334	29	30.6322	25.2328	0.4404	1
577	2	simZRing_nAvg6_096_denoise_kymoWrap_0020-0025	Global	-433.3333	22.3333	-19.403	-16.6208	-0.2901	-1
578	3	simZRing_nAvg6_096_denoise_kymoWrap_0009-0059	Global	628.3334	16.3333	38.4694	30.6186	0.5344	1
579	4	simZRing_nAvg6_096_denoise_kymoWrap_0051-0043	Global	-650	32.6667	-19.898	-17.0205	-0.2971	-1
580	5	simZRing_nAvg6_096_denoise_kymoWrap_0086-0029	Global	-758.3333	30.6667	-24.7283	-20.8286	-0.3635	-1
581	6	simZRing_nAvg6_096_denoise_kymoWrap_0092-0020	Global	736.6666	30	24.5556	20.6955	0.3612	1
582	1	simZRing_nAvg6_097_denoise_kymoWrap_0012-0047	Global	-130	20.6667	-6.2903	-5.5275	-0.09647	-1
583	2	simZRing_nAvg6_097_denoise_kymoWrap_0033-0063	Global	0	17.3333	0	0	0	0
584	1	simZRing_nAvg6_098_denoise_kymoWrap_0008-0053	Global	-368.3334	14.6667	-25.1136	-21.1247	-0.3687	-1
585	2	simZRing_nAvg6_098_denoise_kymoWrap_0018-0048	Global	-1083.3332	36.3333	-29.8165	-24.6417	-0.4301	-1
586	3	simZRing_nAvg6_098_denoise_kymoWrap_0020-0064	Global	736.6666	41	17.9675	15.452	0.2697	1
587	4	simZRing_nAvg6_098_denoise_kymoWrap_0049-0073	Global	-671.6663	43.3333	-15.5	-13.4124	-0.2341	-1
588	5	simZRing_nAvg6_098_denoise_kymoWrap_0102-0060	Global	-563.3334	22.3333	-25.2239	-21.2092	-0.3702	-1
589	6	simZRing_nAvg6_098_denoise_kymoWrap_0114-0074	Global	-563.3337	13	-43.3334	-33.6901	-0.588	-1
590	1	simZRing_nAvg6_099_denoise_kymoWrap_0017-0034	Global	1018.3333	34.6667	29.375	24.3193	0.4245	1
591	2	simZRing_nAvg6_099_denoise_kymoWrap_0063-0038	Global	1689.9999	70	24.1429	20.3764	0.3556	1
592	3	simZRing_nAvg6_099_denoise_kymoWrap_0079-0042	Global	108.3334	80.6667	1.343	1.1836	0.02066	1
593	4	simZRing_nAvg6_099_denoise_kymoWrap_0088-0033	Global	-455.0001	20.6667	-22.0161	-18.7117	-0.3266	-1
594	5	simZRing_nAvg6_099_denoise_kymoWrap_0078-0054	Global	780	29	26.8966	22.4794	0.3923	1
595	6	simZRing_nAvg6_099_denoise_kymoWrap_0061-0052	Global	-260	30.3333	-8.5714	-7.5121	-0.1311	-1
596	7	simZRing_nAvg6_099_denoise_kymoWrap_0071-0053	Global	-433.3332	13.3333	-32.5	-26.5651	-0.4636	-1
597	8	simZRing_nAvg6_099_denoise_kymoWrap_0083-0053	Global	-325	17.3333	-18.75	-16.0908	-0.2808	-1
598	9	simZRing_nAvg6_099_denoise_kymoWrap_0088-0056	Global	151.6668	28	5.4167	4.7636	0.08314	1
599	10	simZRing_nAvg6_099_denoise_kymoWrap_0111-0064	Global	411.6666	18.3333	22.4545	19.0577	0.3326	1
600	1	simZRing_nAvg6_100_denoise_kymoWrap_0018-0042	Global	0	27.6667	0	0	0	0
601	2	simZRing_nAvg6_100_denoise_kymoWrap_0042-0052	Global	151.6666	20.6667	7.3387	6.4416	0.1124	1
602	3	simZRing_nAvg6_100_denoise_kymoWrap_0037-0059	Global	628.3334	14	44.881	34.6242	0.6043	1
603	4	simZRing_nAvg6_100_denoise_kymoWrap_0055-0065	Global	801.6666	31	25.8602	21.6951	0.3787	1
