# Supplementary material for: FtsZ treadmilling is essential for Z-ring condensation and septal constriction initiation in Bacillus subtilis cell division
Source: Nat Commun. 2021 Apr 27;12:2448. doi: 10.1038/s41467-021-22526-0 (PMC8079713; doi:10.1038/s41467-021-22526-0)
Supplement: Supplementary file 27 — Source Data [file 41467_2021_22526_MOESM27_ESM.zip › Whitley2020_source_data/SuppFig14/SuppFig14_sourceData_FtsZGFP_PC19_CDM_30C.csv]

Date	File_number	FOV_number	Ring_number	Fitted_center_position_pix	Fitted_radius_pix	Residual_norm_radius_fit	Divided_or_not	Fitted_maximal_radius_pix	Fitted_thickness_pix	Residual_norm_thickness_fit	Col12	Manual_division_stage_classification	Total_pixel_intensity_FtsZ	Col15	Col16	Condensed_or_not	Col18	Fitted_center_position_maximal_radius_pix	Residual_norm_maximal_radius_fit
200127	2	0	1	10,33436052	5,565638844	0,464048477	NaN	NaN	5,081646748	0,068276934	0	1	6948,607178	0	0	0	0	NaN	NaN
200127	2	0	2	12,08659397	4,92264595	0,160938344	NaN	NaN	4,777508943	0,044787222	0	1	11942,08704	0	0	1	0	NaN	NaN
200127	2	0	3	11,73681625	3,663179691	0,241530209	NaN	NaN	5,644688487	0,049641692	0	2	8709,674683	0	0	1	0	NaN	NaN
200127	2	0	4	12,05622154	4,383809054	0,149505647	NaN	NaN	5,47935789	0,060132845	0	2	11997,56372	0	0	1	0	NaN	NaN
200127	2	0	5	11,60814586	4,134731278	0,306052512	1	6,736725349	5,090544158	0,087311509	0	2	9651,576721	0	0	1	0	11,86327217	0,036612723
200127	2	0	6	12,08087396	4,649388445	0,075199766	1	6,323851638	4,981917218	0,054835598	0	2	11659,58167	0	0	1	0	11,87614679	0,184588082
200127	2	0	7	11,9198848	3,209017012	0,131229286	NaN	NaN	4,983805142	0,054742173	0	2	6169,884338	0	0	1	0	NaN	NaN
200127	2	0	8	12,33306163	6,366932996	0,086131675	NaN	7,031524775	5,235586156	0,087438487	0	1	6970,647888	0	0	1	0	12,03152498	0,18733591
200127	2	0	9	12,22841935	4,483917177	0,114670183	1	6,530832381	4,684415536	0,054157778	0	2	8654,32074	0	0	1	0	12,06916621	0,053816691
200127	2	0	10	11,9178639	4,117846142	0,202213144	NaN	6,432661219	5,008598708	0,048654883	0	2	6384,113159	0	0	1	0	12,02245981	0,090183025
200127	2	0	11	12,02598424	5,960019687	0,074244776	NaN	6,458728785	4,855764172	0,042855097	0	1	9231,811157	0	0	1	0	12,05874398	0,053076602
200127	2	0	12	12,06109005	4,890280345	0,104273843	1	6,56753258	4,599298634	0,049702336	0	2	7606,835022	0	0	1	0	11,63246181	0,319844156
200127	2	0	13	12,03493271	3,160249874	0,253541556	NaN	5,917618463	5,252370223	0,057242312	0	2	4305,396851	0	0	0	0	12,28237812	0,18982981
200127	2	0	14	12,01431703	4,248051524	0,111734725	1	7,025380983	4,765740903	0,039590185	0	2	6401,237976	0	0	1	0	11,82538612	0,129379815
200127	2	1	1	11,82646341	4,573535432	0,229572854	NaN	6,230430085	4,812809758	0,054783025	0	2	9289,054932	0	0	1	0	12,06956944	0,302730981
200127	2	1	2	12,03412622	4,68231898	0,133616324	1	7,006602526	4,800668977	0,050459306	0	2	10069,00623	0	0	1	0	11,96911066	0,030283062
200127	2	1	3	11,91776196	3,455248776	0,113183158	1	6,973720873	4,945876686	0,042147779	0	2	5564,161865	0	0	1	0	12,22627904	0,056721771
200127	2	1	4	12,08907627	3,514997519	0,137496826	1	6,860908711	5,303761969	0,087623852	0	2	6325,994019	0	0	0	0	12,03908871	0,465406524
200127	2	1	5	12,20000029	6,547090021	0,260555445	0	6,984636557	8,421884238	0,14951169	0	1	6671,167114	0	0	0	0	12,08464294	0,077351839
200127	2	1	6	12,41795791	5,917957324	0,361563865	0	6,484532832	5,218422265	0,179782157	0	1	6487,199524	0	0	0	0	11,96381996	0,082301997
200127	2	1	7	11,71375004	2,7331922	0,190881869	NaN	6,569865973	5,17600995	0,063881161	0	2	3600,641022	0	0	0	0	11,96987204	0,036647715
200127	2	1	8	11,34118874	6,658808843	0,246058542	0	6,568609918	5,575731258	0,147793661	0	0	3287,757294	0	0	NaN	0	11,34561896	0,267693751
200127	2	1	9	11,65293156	5,876564041	0,399438272	0	5,780961246	12,14037548	0,298661178	0	0	4126,715973	0	0	0	0	11,84291023	0,322298434
200127	2	1	10	11,59555111	6,73199501	0,303684747	0	6,613033149	8,627191034	1,051308164	0	0	3612,638	0	0	0	0	11,38696527	0,292192471
200127	2	3	1	12,05489951	5,980949104	0,187877511	0	5,920080779	4,690189481	0,111311237	0	1	6460,141602	0	0	0	0	12,02008289	0,16598687
200127	2	3	2	12,29732982	5,125376662	0,337189037	NaN	6,601357387	5,005401313	0,057877263	0	1	5283,585388	0	0	0	0	12,02587917	0,048160577
200127	2	3	3	11,98214405	6,193443772	0,048180984	1	6,559947614	5,514554896	0,110221883	0	1	6851,377502	0	0	1	0	11,64004999	0,05439774
200127	2	3	4	12,01242509	5,912424859	0,193079108	NaN	6,728487258	5,024189722	0,05128751	0	1	9095,315063	0	0	1	0	11,92848728	0,062970737
200127	2	3	5	11,79611921	6,426415859	0,43306035	0	6,191119105	5,281456449	0,228716711	0	1	6640,193665	0	0	0	0	11,85162534	0,297369414
200127	2	3	6	12,43120353	6,768796133	0,165179142	0	6,778944992	5,527764025	0,134072308	0	1	6077,444275	0	0	0	0	12,1789457	0,163632662
200127	2	3	7	12,01660667	4,916606061	0,073135674	NaN	6,364662563	4,811607205	0,039663565	0	2	10540,61304	0	0	1	0	12,26466295	0,109198671
200127	2	4	1	8,910253036	7,632010537	0,102506219	0	6,479692374	5,6486828	0,193783818	0	1	7716,651001	0	0	0	0	11,82030669	0,101714684
200127	2	4	2	12,00800173	6,568299345	0,05096019	0	6,511937568	8,646255782	0,041923797	0	0	6405,63324	0	0	0	0	11,99198394	0,041549644
200127	2	4	3	10,03927734	5,860721627	0,391335022	0	6,80527616	6,281427063	0,156300728	0	1	7524,166504	0	0	0	0	11,70527641	0,170286751
200127	2	4	4	11,75000106	6,579656742	0,062826576	0	6,796852473	5,842063613	0,10100578	0	1	7883,364746	0	0	1	0	12,05224449	0,013210382
200127	2	4	5	12,1187499	5,218749681	0,199007675	1	6,66366467	4,661600198	0,034686691	0	2	9917,465271	0	0	1	0	11,8636651	0,017576636
200127	2	4	6	11,83885096	5,695889855	0,093175697	1	6,478707763	4,794551614	0,058291204	0	2	10326,43188	0	0	0	0	11,96294757	0,057877258
200127	2	4	7	11,87832335	6,678322231	0,10623658	0	6,757722396	5,5112788	0,042553876	0	1	5783,776428	0	0	0	0	11,85772306	0,09975558
200127	2	4	8	12,36502258	6,765022108	0,071168591	0	6,804096627	5,468906492	0,050145553	0	1	5285,095764	0	0	NaN	0	12,09590276	0,235849075
200127	2	4	9	11,69142295	5,737753448	0,368492212	0	5,567190189	2,995676496	978,8296285	0	0	3216,304901	0	0	0	0	11,9671916	0,31726615
200127	2	4	10	12,10000212	5,83032234	0,371005374	0	5,74366343	4,216513433	0,562529942	0	0	3801,72522	0	0	0	0	12,09999922	0,298508593
200127	2	5	1	11,80779235	6,507791883	0,106316652	0	6,760125434	4,998577587	0,06494801	0	1	8386,307434	0	0	1	0	12,03987422	0,117335682
200127	2	5	2	12,11155028	6,831035067	0,050120777	0	7,023731164	4,959141851	0,057022313	0	1	9413,275391	0	0	0	0	11,89632004	0,017999214
200127	2	5	3	12,28050791	6,819491668	0,160159009	NaN	7,146545097	5,220317857	0,048406326	0	1	9240,478516	0	0	1	0	11,95345482	0,052472766
200127	2	5	4	11,7831462	6,216853318	0,069341571	NaN	6,975649005	4,652823714	0,045838895	0	1	11390,86804	0	0	1	0	12,07566172	0,014723431
200127	2	5	5	12,03527715	4,364688767	0,205273676	0	6,462771238	4,515463513	0,057533062	0	2	7421,139282	0	0	1	0	11,73722873	0,123630763
200127	2	5	6	12,12282121	4,70687256	0,308823593	NaN	6,88591686	4,570308801	0,029702921	0	2	9554,459778	0	0	1	0	11,87868322	0,0130674
200127	2	5	7	11,68232427	6,517660189	0,091166058	0	6,909629002	5,133133415	0,081929124	0	1	8471,402344	0	0	1	0	11,70962919	0,240070663
200127	2	5	8	12,14358657	4,765573586	0,087483076	1	6,772495298	4,7128482	0,035304085	0	2	8074,520142	0	0	1	0	11,77249545	0,137789615
200127	2	5	9	11,88134753	6,781347019	0,122755524	0	6,779664962	4,900352149	0,06247743	0	1	6168,552216	0	0	1	0	11,67966607	0,144004163
200127	2	5	10	11,88886853	6,633065653	0,35436177	0	6,686245753	4,614024678	0,057523319	0	1	6559,819092	0	0	0	0	11,85001961	0,321007154
200127	2	5	11	11,76665082	6,86663106	0,383906985	0	7,143491369	5,824705251	0,091670438	0	1	10073,4375	0	0	0	0	12,34349158	1,353945085
200127	2	5	12	10,07468818	6,210527219	0,279264985	0	6,900633749	5,963590574	0,283888215	0	1	5820,615784	0	0	NaN	0	12,01851663	0,051830929
200127	2	5	13	11,82364206	6,584788008	0,058654517	0	6,800922225	4,655252161	0,098378513	0	1	5714,490601	0	0	NaN	0	11,86176748	0,020666734
200127	2	5	14	12,26039074	4,775282518	0,283325215	NaN	6,790960038	5,149339242	0,13263931	0	2	4367,929657	0	0	NaN	0	12,04591001	0,027660573
200127	2	5	15	12,24235688	6,009222642	0,136139109	NaN	7,021054364	4,536519614	0,059761659	0	1	5688,256897	0	0	1	0	12,00681783	0,017569949
200127	2	5	16	12,07935897	5,120635372	0,092199546	1	6,563617561	5,104974078	0,040555695	0	2	6267,636292	0	0	1	0	11,73637877	0,078117993
200127	2	5	17	11,49405735	6,124316763	0,412812981	0	6,089607897	8,210133956	0,223804435	0	0	3490,154449	0	0	0	0	11,55538773	0,390618057
200127	2	6	1	11,8579428	4,188071272	0,211738248	NaN	6,86255873	4,89714924	0,068873983	0	2	9272,863037	0	0	1	0	12,3374412	0,122612678
200127	2	6	2	12,42616892	4,726167044	0,230569489	1	NaN	4,78679139	0,030225087	0	2	8692,17218	0	0	1	0	NaN	NaN
200127	2	6	3	12,0664049	5,079511466	0,313985589	NaN	NaN	5,086624307	0,248178299	0	2	10636,67444	0	0	1	0	NaN	NaN
200127	2	6	4	11,54467235	4,38849709	0,512074386	1	6,564963659	4,963189695	0,075558774	0	2	8380,449615	0	0	1	0	10,86516485	0,211672935
200127	2	6	5	11,67026742	7,170267044	0,290790374	0	7,119197945	8,849102819	0,143564825	0	0	3453,253967	0	0	0	0	11,51919835	0,215512398
200127	2	6	6	12,07805837	3,215844532	0,309831876	NaN	6,806208817	6,004673183	0,063948006	0	2	3731,226257	0	0	NaN	0	11,63622276	0,127255111
200127	2	6	7	12,09230011	6,527618178	0,271301354	0	6,585452429	6,876455245	0,367463122	0	0	3649,42804	0	0	0	0	11,85352831	0,343937171
200127	2	6	8	11,88534172	4,319065281	0,195229952	1	8,686903251	4,701687488	0,042560834	0	2	6500,677307	0	0	1	0	15,43963782	0,056585325
200127	2	6	9	11,77682792	4,26979001	0,12316758	1	5,824216348	4,751293768	0,039927855	0	2	7398,285583	0	0	1	0	12,20848911	0,160858261
200127	2	6	10	11,95851219	4,379533274	0,212165137	1	6,84088545	4,998635684	0,079440265	0	2	3420,470428	0	0	1	0	11,82332169	0,033646692
200127	2	6	11	11,71346701	5,11346576	0,099839449	1	6,04368059	5,152975977	0,033171997	0	2	8708,141663	0	0	1	0	11,79319297	0,131514934
200127	2	6	12	12,63611459	6,269457045	0,216014743	1	6,826431715	5,569229597	0,096369028	0	1	5312,768005	0	0	1	0	12,07356574	0,022819403
200127	2	6	13	11,56516256	5,396677884	0,305334661	0	5,489056108	4,639951626	0,071082082	0	1	5060,007263	0	0	0	0	11,56470664	0,280947778
200127	2	6	14	12,08717318	6,112819661	0,592826181	0	7,967673965	4,656653215	0,061366898	0	1	7898,679932	0	0	1	0	8,669108083	0,091335247
200127	2	6	15	12,71619392	6,511907493	0,327844628	0	6,528822613	4,963104429	0,071625533	0	1	4690,546082	0	0	0	0	12,70448444	0,34770849
200127	2	6	16	12,06302222	5,887243917	0,370380855	0	5,986714057	9,275251275	1,264895197	0	0	2274,770172	0	0	0	0	11,96265986	0,316807512
200826	1	0	1	11,9525397	5,072331902	0,045846608	1	7,147069373	5,704923873	0,041356353	0	0	10184,08636	0	0	1	0	12,02865162	0,060499516
200826	1	0	2	12,00788466	7,524687861	0,016837832	0	7,687491208	5,255250054	0,078777727	0	0	6238,158203	0	0	1	0	11,71250739	0,055388693
200826	1	0	3	11,77574017	7,14903577	0,071267688	NaN	7,066835399	5,643523541	0,064319033	0	0	8595,442505	0	0	NaN	0	11,96684076	0,110143832
200826	1	0	4	11,64856617	2,767575733	0,324432372	NaN	7,230736106	4,732689587	0,068622473	0	0	5241,903931	0	0	NaN	0	11,96926195	0,028347069
200826	1	0	5	11,88906619	4,254264572	0,105514282	1	7,208747475	4,800637986	0,049898305	0	0	7339,067383	0	0	1	0	12,40874838	0,065057593
200826	1	0	6	12,04707723	6,68419513	0,077971481	0	7,278286433	4,696021703	0,049165445	0	0	8279,201721	0	0	1	0	12,02170492	0,078373209
200826	1	0	7	11,92650881	7,373486495	0,026964645	1	7,391613482	5,870967636	0,091014647	0	0	6884,685486	0	0	1	0	11,73504309	0,010115658
200826	1	0	8	12,34275291	5,879763843	0,4626627	0	6,713271345	7,289767003	0,489621518	0	0	3382,97467	0	0	0	0	11,91328184	0,078977735
200826	1	0	9	11,82956851	5,929568313	0,094130621	1	7,011410097	5,074976119	0,03932517	0	0	10535,48596	0	0	1	0	11,81141036	0,091103792
200826	1	0	10	12,28334097	5,064932984	0,11896132	1	6,870235588	4,722597879	0,050386742	0	0	7865,834778	0	0	1	0	11,77023609	0,054946357
200826	1	0	11	11,71978302	4,3457806	0,217860698	1	7,563821735	4,701067599	0,045031683	0	0	9953,682251	0	0	1	0	12,06382224	0,038312386
200826	1	0	12	12,24209176	2,882440414	0,179055554	1	7,519280329	4,868856147	0,056009517	0	0	5516,961914	0	0	1	0	12,1192841	0,075273374
200826	1	0	13	11,3321499	6,567848378	0,415717	0	7,073760589	4,954641447	0,155937543	0	0	6925,620178	0	0	1	0	12,0303555	0,048602691
200826	1	0	14	12,24171656	7,119361748	0,032584005	0	7,263164872	5,578648893	0,100963543	0	0	7476,579529	0	0	1	0	11,96316512	0,272366372
200826	1	0	15	12,02784744	5,972151873	0,134115318	NaN	6,978635763	5,112395309	0,064728584	0	0	14553,68616	0	0	NaN	0	11,65003048	0,433814434
200826	1	0	16	12,14998723	6,782250911	0,601274459	NaN	NaN	6,499079887	0,123607633	0	0	5277,435303	0	0	NaN	0	NaN	NaN
200826	1	1	1	12,1790451	6,640953083	0,280198914	0	6,973728082	5,923819054	0,236015261	0	0	7413,246826	0	0	0	0	11,67373544	0,08906966
200826	1	1	2	11,91074144	6,528125044	0,109240541	0	7,034625433	7,622761834	0,311170262	0	0	7950,615479	0	0	0	0	11,57803239	0,161851551
200826	1	2	1	11,68645709	3,713541993	0,415666087	NaN	NaN	6,843868276	0,120981975	0	0	4727,320374	0	0	NaN	0	NaN	NaN
200826	1	2	2	11,69999993	6,245031113	0,246800406	0	6,836203094	6,012678923	0,164682231	0	0	7351,873413	0	0	0	0	12,17676534	0,051002823
200826	1	2	3	NaN	NaN	NaN	0	NaN	NaN	NaN	0	0	NaN	0	0	0	0	NaN	NaN
200826	1	2	4	NaN	NaN	NaN	1	NaN	NaN	NaN	0	0	NaN	0	0	1	0	NaN	NaN
200826	1	2	5	NaN	NaN	NaN	NaN	7,582463802	NaN	NaN	0	0	NaN	0	0	NaN	0	11,78246404	0,054426759
200826	1	2	6	12,04444175	6,566046772	0,058957698	1	7,376905759	5,206860691	0,042724758	0	0	9105,666748	0	0	1	0	11,82309363	0,147478705
200826	1	2	7	12,03672409	5,785666369	0,125169555	1	7,482530032	4,809453844	0,04447067	0	0	12777,33264	0	0	1	0	11,8383873	0,022545746
200826	1	2	8	11,66739962	6,448710944	0,02727689	NaN	6,918667501	5,212070323	0,039836151	0	0	8713,90625	0	0	1	0	11,71867023	0,078800257
200826	1	2	9	11,98015199	6,430875513	0,127652114	NaN	7,178045134	4,932247638	0,058222712	0	0	8286,243286	0	0	1	0	11,67804613	0,064645852
200826	1	4	1	12,21714953	3,607668724	0,359099313	1	7,01132438	6,48385494	0,149276557	0	0	4617,194885	0	0	1	0	11,91132517	0,032610584
200826	1	4	2	12,13025729	3,89597552	0,378197327	1	6,880096237	6,594148115	0,152562933	0	0	5377,634277	0	0	1	0	12,11989327	0,033404431
200826	1	4	3	11,90004003	5,224260917	0,067592505	1	6,986967967	4,765479055	0,04088078	0	0	11573,66052	0	0	1	0	11,8593881	0,045726694
200826	1	4	4	12,07478482	5,274781776	0,212008968	1	6,114067425	5,034849839	0,101287956	0	0	7969,133362	0	0	1	0	11,98593101	0,043645113
200826	1	5	1	11,8883266	3,123130197	0,352596075	1	7,724307318	5,33701799	0,074044439	0	0	6028,431824	0	0	1	0	12,20405264	0,028823879
200826	1	5	2	11,18557732	6,114420403	0,512921835	0	7,226218923	6,95588452	0,626046405	0	0	4905,098083	0	0	0	0	11,79999928	0,376425798
200826	1	5	3	12,00699725	4,633015395	0,179752502	1	7,524618753	4,670193932	0,076954897	0	0	7173,661133	0	0	1	0	12,0246188	0,291978534
200826	1	6	1	11,75324478	6,874677803	0,252107209	0	7,507536353	5,680788586	0,084585588	0	0	6652,953674	0	0	1	0	11,92118957	0,033211398
200826	1	6	2	12,15000566	7,390378355	0,351257279	0	7,760654438	8,41361869	3,55795462	0	0	8409,757935	0	0	1	0	12,16065508	0,126046015
200826	1	6	3	11,82650549	7,173494192	0,090871935	0	7,519287823	4,831291665	0,035796406	0	0	7163,414368	0	0	NaN	0	11,91929434	0,140141416
200826	1	6	4	12,12242204	6,940686062	0,065329505	0	7,215406484	5,399684362	0,025494497	0	0	7443,991577	0	0	0	0	12,08458772	0,026754467
200826	1	6	5	NaN	NaN	NaN	NaN	7,062309718	NaN	NaN	0	0	NaN	0	0	NaN	0	12,13768878	0,050856073
200826	1	6	6	8,398389865	8,937162478	0,057840782	NaN	7,468559527	5,298786544	0,111912192	0	0	8772,730591	0	0	NaN	0	12,18803648	0,051442277
200826	1	6	7	11,99076067	7,031821074	0,506143471	NaN	7,724427532	8,226367234	0,781822688	0	0	6292,95752	0	0	NaN	0	11,69481844	0,049547005
200826	1	6	8	11,70192695	6,23013714	0,497129675	NaN	6,135525719	7,052530049	54766,07318	0	0	4601,512329	0	0	NaN	0	12,30704882	0,532427077
200826	1	6	9	12,2979923	6,125253777	0,524086669	0	7,319208786	6,021916359	0,276665868	0	0	4129,132751	0	0	0	0	11,61921501	0,156037737
200826	1	6	10	11,73646527	6,184841408	0,526118696	0	6,176445337	10,30190568	0,684783002	0	0	3686,252808	0	0	0	0	11,95506329	0,522072981
200826	1	6	11	12,29329034	7,336036796	0,229588934	NaN	7,579682953	6,213892461	0,087219499	0	0	6800,328491	0	0	NaN	0	11,87968443	0,178966178
200826	1	6	12	12,12820419	7,471795462	0,156653803	NaN	7,617215133	5,420630806	0,052095042	0	0	6699,656433	0	0	NaN	0	12,1034665	0,010178976
200826	1	6	13	12,23864232	6,48088518	0,207293074	0	6,581203357	6,904500365	0,106645492	0	0	5292,352478	0	0	NaN	0	11,85000078	0,11083079
200826	1	6	14	11,64618768	3,184962977	0,243562216	NaN	NaN	4,643106073	0,033096275	0	0	4170,677887	0	0	NaN	0	NaN	NaN
200826	1	6	15	11,74235057	5,782585027	0,389684548	0	6,38399452	6,115746363	0,128390198	0	0	3795,657257	0	0	NaN	0	12,05605715	0,079229129
200826	1	6	16	11,9777473	6,177747262	0,067994962	NaN	6,682787501	5,244023982	0,0549062	0	0	8302,875122	0	0	1	0	11,96909486	0,101696937
200826	1	6	17	11,95266109	6,774822391	0,38605419	0	7,319831236	17,0363315	4,250988138	0	0	3547,89502	0	0	0	0	12,38016868	0,460777745
200826	1	6	18	11,23840526	6,661594068	0,42584301	0	7,473564701	5,27730263	0,185291812	0	0	4281,540894	0	0	0	0	11,64597924	0,23200696
200826	1	6	19	12,09920061	6,432770722	0,603110132	NaN	6,975997929	11,49163248	0,711560189	0	0	3646,021729	0	0	NaN	0	11,84597885	0,577192423
200826	1	6	20	11,97455307	7,974552753	0,229010742	0	8,339011595	6,036318075	0,115623413	0	0	10004,74036	0	0	1	0	12,06098817	0,123542796
200826	1	6	21	12,447393	7,868317406	0,134676824	0	8,007129782	6,580137021	0,198358107	0	0	5759,234985	0	0	0	0	11,89286961	0,159464048
200826	1	6	22	12,37513236	6,724866385	0,07327068	0	6,826517993	6,457927295	0,087402019	0	0	7395,23291	0	0	1	0	12,02651857	0,134339459
200826	1	7	1	11,63401113	3,865978359	0,11952005	1	6,944714771	4,934879758	0,044432077	0	0	8707,391052	0	0	1	0	11,77569705	0,030655198
200826	1	7	2	11,65299089	6,679752925	0,549404007	0	7,683462198	7,411566342	0,161777817	0	0	4182,852112	0	0	0	0	11,87329465	0,034265611
200826	1	7	3	11,73428683	5,260774971	0,088017136	1	7,033660003	4,876795948	0,042031161	0	0	12232,30615	0	0	1	0	11,83366046	0,060118089
200826	1	7	4	11,81258628	3,217111126	0,326953268	NaN	7,477901685	5,272833521	0,038714831	0	0	6894,711182	0	0	NaN	0	12,07790179	0,286509102
200826	1	7	5	11,84999533	7,383635275	0,57412268	NaN	7,239700457	10,49737969	0,237845179	0	0	5389,923523	0	0	NaN	0	12,00478252	0,538570512
200826	1	7	6	11,59419856	7,62689376	0,676670516	NaN	7,734079924	12,97770621	0,354096017	0	0	5728,892212	0	0	NaN	0	11,40703779	0,6940501
200826	1	7	7	12,04887188	6,387675544	0,526329017	NaN	7,410350909	6,024685089	0,079160516	0	0	4693,436279	0	0	NaN	0	12,32468149	0,122081335
200826	1	7	8	12,13251317	6,967468464	0,020428071	NaN	7,814320356	4,956169301	0,047757143	0	0	10162,86719	0	0	NaN	0	12,38567952	0,242742957
200827	1	0	1	11,7550833	5,28604587	0,265000071	1	7,264241973	5,409598882	0,074832457	0	0	12213,78906	0	0	1	0	11,77183226	0,084978143
200827	1	0	2	11,64999728	6,375120972	0,514885727	NaN	6,126877536	13,78434215	13,56623403	0	0	3272,616394	0	0	NaN	0	11,9962476	0,622199126
200827	1	0	3	11,9247286	3,411093734	0,338377675	NaN	5,816696161	6,846332366	0,079801374	0	0	5026,712219	0	0	NaN	0	12,20011627	0,189770331
200827	1	0	4	13,31407736	5,714001426	0,563033027	NaN	5,765335916	5,168708288	0,105861505	0	0	3808,914307	0	0	NaN	0	13,06534782	0,578554522
200827	1	0	5	12,19749268	7,13397268	0,170942015	0	7,137981943	7,335235299	0,452218532	0	0	7386,130859	0	0	0	0	12,19046772	0,16497871
200827	1	0	6	12,07354596	3,696626155	0,277306441	NaN	6,293756572	7,307416664	0,153785339	0	0	4221,104858	0	0	NaN	0	12,04199104	0,105576277
200827	1	0	7	12,26210341	6,062102742	0,19666897	0	6,188494174	6,300378275	0,351136561	0	0	4536,803162	0	0	0	0	11,65773816	0,345810624
200827	1	0	8	12,66360995	5,163590847	0,636973892	0	5,613514896	11,61734627	0,214596507	0	0	2904,748413	0	0	0	0	13,61351634	0,834459829
200827	1	0	9	11,96794186	4,559258368	0,33317038	NaN	5,918712155	6,666825061	0,087070751	0	0	4838,741699	0	0	NaN	0	12,00922257	0,182534079
200827	1	0	10	12,07893172	5,932332589	0,461003148	0	5,730673808	7,447090616	0,196983419	0	0	3372,079803	0	0	0	0	12,09999275	0,400442061
200827	1	0	11	12,51055205	6,120125852	0,23883389	0	6,228686624	4,80002366	0,042940188	0	0	5736,624542	0	0	0	0	11,98572646	0,130506749
200827	1	0	12	12,02417841	3,357816026	0,275991877	1	6,964585018	5,419710522	0,059491393	0	0	6210,760986	0	0	1	0	12,4591423	0,049888115
200827	1	0	13	12,663974	6,38359172	0,387851596	0	6,606072893	16,42777009	0,918726474	0	0	3248,893494	0	0	0	0	12,03865532	0,084123981
200827	1	0	14	11,9211129	3,608175383	0,199721073	1	6,075770935	4,926681847	0,094673109	0	0	5863,300476	0	0	1	0	12,3499986	0,140155288
200827	1	0	15	12,13755699	5,883866702	0,085239778	0	5,8252218	4,590246266	0,049603151	0	0	7000,200439	0	0	0	0	12,00483406	0,154136316
200827	1	1	1	12,03059842	3,967349985	0,560281617	NaN	NaN	6,347508507	0,337462442	0	0	4163,466064	0	0	1	0	NaN	NaN
200827	1	1	2	11,96253918	3,762538115	0,260957531	NaN	5,870305937	5,417155015	0,065739597	0	0	5357,417725	0	0	1	0	11,74999994	0,155972529
200827	1	1	3	NaN	NaN	NaN	0	NaN	NaN	NaN	0	0	NaN	0	0	0	0	NaN	NaN
200827	1	1	4	NaN	NaN	NaN	0	NaN	NaN	NaN	0	0	NaN	0	0	0	0	NaN	NaN
200827	1	1	5	11,74977789	6,18403807	0,586175605	NaN	6,580758493	6,923798305	0,25793117	0	0	3912,25296	0	0	NaN	0	11,55000096	0,644316851
200827	1	1	6	11,00830479	5,836485556	0,597461259	NaN	6,079155214	10,96118825	71,23509763	0	0	2156,696564	0	0	NaN	0	11,04230341	0,678762227
200827	1	1	7	11,80848414	6,42825044	0,473748794	0	6,640866602	4,960540237	0,06569991	0	0	5757,680054	0	0	0	0	12,30654609	0,498173888
200827	1	1	8	10,68282474	6,817172321	1,234682141	0	7,185720966	15,5158782	0,162414926	0	0	3368,824341	0	0	0	0	10,55000229	0,391167262
200827	1	1	9	12,27065802	4,565145833	0,300198454	1	7,154560472	5,03756197	0,097143953	0	0	8586,306946	0	0	1	0	11,89897416	0,05312656
200827	1	1	10	NaN	NaN	NaN	1	7,667573902	NaN	NaN	0	0	NaN	0	0	1	0	12,53242442	0,288837357
200827	1	1	11	12,14999665	7,87540497	0,956246372	0	7,737247188	5,714074027	0,202146727	0	0	10066,58752	0	0	1	0	11,70709542	0,363822825
200827	1	1	12	12,01040705	5,035238706	0,144397399	1	7,25963021	4,594587073	0,067447465	0	0	9837,952271	0	0	1	0	12,35963237	0,076903196
200827	1	1	13	11,93436089	6,184201605	0,226340492	0	6,834105069	4,845728847	0,040598995	0	0	8027,638	0	0	1	0	11,93411037	0,043241127
200827	1	1	14	11,56242118	5,98687364	0,225235963	0	6,12407106	7,170223374	0,560638274	0	0	3846,65448	0	0	0	0	11,70997125	0,236464525
200827	1	1	15	11,81264118	4,735996214	0,176457926	1	7,182813942	5,004760866	0,044687413	0	0	9564,078064	0	0	1	0	11,91718443	0,035698724
200827	1	1	16	11,73694492	5,96305057	0,1122896	1	6,91401123	4,975345172	0,035857647	0	0	8563,209106	0	0	1	0	11,99295005	0,084157445
200827	1	1	17	11,85365013	5,088293416	0,133091257	1	6,480448186	5,10482631	0,042589842	0	0	6943,71051	0	0	1	0	11,86337122	0,079907038
200827	1	1	18	11,75846133	4,476946729	0,20842465	NaN	6,380190633	5,226464897	0,055682873	0	0	6974,603882	0	0	NaN	0	11,95574069	0,097791344
200827	1	1	19	11,79936759	5,81910403	0,212621024	NaN	NaN	5,609797878	0,13803669	0	0	6403,328186	0	0	NaN	0	NaN	NaN
200827	1	1	20	11,98912641	5,827689338	0,138388021	NaN	NaN	5,317447759	0,06442456	0	0	5073,258423	0	0	NaN	0	NaN	NaN
200827	1	1	21	11,91737046	4,352918253	0,332313257	NaN	NaN	7,392159703	0,243014085	0	0	3101,274139	0	0	NaN	0	NaN	NaN
200827	1	1	22	12,31372062	3,713717413	0,264419339	NaN	NaN	4,897117433	0,038387682	0	0	4830,103149	0	0	NaN	0	NaN	NaN
200827	1	1	23	12,2084606	6,122069581	0,128728117	NaN	NaN	6,639605741	0,036328683	0	0	6335,180298	0	0	NaN	0	NaN	NaN
200827	1	1	24	11,92021969	3,720214867	0,293142421	1	6,76135125	5,430107631	0,102762525	0	0	7118,14325	0	0	1	0	11,78807059	0,04060811
200827	1	1	25	11,74388528	3,575725122	0,21424656	NaN	6,323421176	5,371766697	0,059588327	0	0	3416,099274	0	0	1	0	11,67657879	0,134861547
200827	1	2	1	12,18546064	3,118556	0,340355883	NaN	NaN	6,100731033	0,094754999	0	0	4336,213013	0	0	1	0	NaN	NaN
200827	1	2	2	11,74633915	6,472201394	0,097939008	0	6,429205085	5,591795821	0,16230633	0	0	4156,193665	0	0	0	0	11,61741073	0,096979911
200827	1	2	3	11,80905828	4,242629324	0,222890198	1	NaN	5,128480007	0,058748042	0	0	8005,691833	0	0	1	0	NaN	NaN
200827	1	2	4	12,18395548	5,640392007	0,195364139	1	NaN	5,123698485	0,058363916	0	0	8174,107971	0	0	1	0	NaN	NaN
200827	1	2	5	12,05503137	5,476472589	0,109609043	NaN	5,686515794	5,101342236	0,045299016	0	0	7073,426514	0	0	1	0	11,55322556	0,301773438
200827	1	2	6	12,2707242	6,455187013	0,083764427	0	6,753802861	5,38692037	0,077786695	0	0	7873,017639	0	0	1	0	12,19440727	0,081496562
200827	1	2	7	12,2114588	6,638270773	0,47209061	NaN	6,976724583	12,09018644	1,983973088	0	0	5770,477356	0	0	NaN	0	11,03932428	0,600135231
200827	1	2	8	11,60667718	6,241474113	0,440814669	NaN	7,023215526	5,638288796	0,130575153	0	0	5891,424683	0	0	NaN	0	11,50487276	0,418612453
200827	1	2	9	11,86519365	4,994592962	0,262326832	NaN	6,375284943	5,002300223	0,063352294	0	0	6443,558228	0	0	NaN	0	11,7752852	0,379053386
200827	1	2	10	11,78734745	3,246415303	0,312287871	NaN	6,475451385	6,610959313	0,113573437	0	0	5008,17926	0	0	NaN	0	12,14524954	0,069479224
200827	1	2	11	11,49086625	4,733077331	0,567186201	NaN	4,711657405	13,23254124	0,273273022	0	0	3017,701904	0	0	NaN	0	11,57525996	0,531687309
200827	1	2	12	6,118747501	14,3570684	0,066282857	NaN	7,15987085	5,186475866	0,270589788	0	0	4694,934906	0	0	NaN	0	12,1598716	0,158379765
200827	1	2	13	12,40432309	6,829677589	0,238813243	NaN	6,462184872	8,743165053	0,654016921	0	0	4870,644348	0	0	NaN	0	11,8621959	0,259650974
200827	1	2	14	12,05640461	6,456404294	0,100676301	NaN	6,329447615	5,433203933	0,042946622	0	0	7749,734253	0	0	NaN	0	11,92945309	0,133999278
200827	1	2	15	11,98166609	3,911155311	0,169464178	1	7,170016122	4,957585391	0,043219212	0	0	7900,785095	0	0	1	0	12,07001659	0,208370819
200827	1	2	16	12,09417449	4,932111959	0,35153456	0	5,032926846	7,185838016	0,737000531	0	0	3032,682983	0	0	0	0	11,78573529	0,376989338
200827	1	2	17	12,14042998	4,283458085	0,218060273	1	6,205265452	5,176151576	0,044903177	0	0	6652,24292	0	0	1	0	11,68079266	0,342481472
200827	1	2	18	11,85328539	3,373998496	0,170460088	NaN	7,140410785	4,968719804	0,062233346	0	0	5979,943848	0	0	1	0	12,19159799	0,100000426
200827	1	2	19	11,66081899	6,384379321	0,514869686	0	6,072655722	10,52987775	1,255324144	0	0	3000,347839	0	0	0	0	12,46525843	0,381483807
200827	1	2	20	12,21755967	3,317528723	0,330973073	1	6,729993162	6,230878949	0,032204355	0	0	7429,570923	0	0	1	0	12,18771685	0,068608618
200827	1	2	21	11,73245097	6,5827725	0,176607004	NaN	6,933914821	5,093400621	0,030270525	0	0	7036,829163	0	0	NaN	0	11,72103235	0,134292723
200827	1	2	22	11,76046552	5,89235103	0,073706315	NaN	6,683219534	4,921277968	0,0419492	0	0	10758,99371	0	0	NaN	0	12,15000059	0,167195017
200827	1	2	23	10,94748523	6,582449159	0,455836546	0	6,395195674	10,59177794	0,290850883	0	0	2720,351227	0	0	0	0	11,03113396	0,310881284
200827	1	2	24	11,82897464	3,175183803	0,151589554	1	7,783801479	4,544383271	0,057983878	0	0	4684,24939	0	0	1	0	12,11618166	0,063407982
200827	1	2	25	11,85922118	5,891600984	0,326753675	0	5,972483336	9,571902642	0,249510072	0	0	3262,832031	0	0	0	0	12,04198541	0,316359023
200827	1	2	26	11,78778092	7,312218671	0,236001489	0	7,415771678	5,237110866	0,075633013	0	0	6315,58374	0	0	1	0	12,28422669	0,302021016
200827	1	2	27	12,02688612	7,626885825	0,039312037	0	7,626885825	5,899477545	0,266122976	0	0	4499,450623	0	0	0	0	12,02688612	0,039312037
200827	1	2	28	12,30000028	6,229785526	0,570714031	0	6,564887042	6,092502988	0,293245692	0	0	3110,224396	0	0	0	0	13,26488729	0,58437364
200827	1	3	1	12,19270099	7,792700012	0,1084305	0	7,712850388	5,768465818	0,107887422	0	0	11665,12073	0	0	0	0	11,68714874	0,117799571
200827	1	3	2	12,76284509	5,562840645	0,353477004	0	6,167942202	7,226320081	0,13276433	0	0	5832,42041	0	0	0	0	11,43205727	0,371511001
200827	1	3	3	11,91086276	6,326605073	0,228356556	0	6,377921671	5,441571205	0,112833901	0	0	8651,000366	0	0	0	0	11,93971259	0,164943413
200827	1	3	4	12,41612207	4,916109426	0,277301551	1	NaN	4,615242138	0,039790698	0	0	7730,316284	0	0	1	0	NaN	NaN
200827	1	3	5	11,78080654	4,333490945	0,161362212	1	5,639860621	4,953201628	0,041062033	0	0	5090,992676	0	0	1	0	12,00223665	0,132763785
200827	1	3	6	12,03131308	6,231108043	0,053403038	NaN	6,857166352	5,88195748	0,109293335	0	0	5169,480347	0	0	NaN	0	12,18967501	0,057249645
200827	1	4	1	12,363954	4,583542056	0,193358621	1	NaN	5,149225647	0,042541989	0	0	8320,776428	0	0	1	0	NaN	NaN
200827	1	4	2	12,28949514	5,930575732	0,371688897	0	5,928101617	5,98542736	0,125584353	0	0	3699,469391	0	0	0	0	12,19173098	0,337110643
200827	1	4	3	12,14490583	5,677038904	0,182734175	0	NaN	4,983835599	0,289460242	0	0	5068,447388	0	0	1	0	NaN	NaN
200827	1	4	4	12,24884964	5,193263802	0,213433274	1	NaN	4,778528013	0,031806473	0	0	6619,951416	0	0	1	0	NaN	NaN
200827	1	4	5	12,14004137	4,09665332	0,191447451	1	NaN	5,429633021	0,055139722	0	0	6044,872833	0	0	1	0	NaN	NaN
200827	1	4	6	11,61226622	6,312264466	0,258276692	0	NaN	5,510403178	0,142255686	0	0	3143,963074	0	0	0	0	NaN	NaN
200827	1	4	7	12,23098716	5,489607304	0,151989797	NaN	5,517260899	4,769037619	0,056489073	0	0	5801,664429	0	0	1	0	13,31726221	0,514068558
200827	1	4	8	13,83291316	5,967083278	0,357880611	0	6,525195966	5,321901398	0,078179901	0	0	6131,073883	0	0	1	0	12,07480288	0,192127614
200827	1	4	9	11,65252813	6,684422304	0,55138656	NaN	6,529037572	6,532046903	0,36534627	0	0	5166,988953	0	0	NaN	0	11,8919618	0,565459262
200827	1	4	10	11,48168786	6,41830474	0,326511868	NaN	6,718740656	5,060860885	0,142020194	0	0	5812,950439	0	0	NaN	0	11,38983088	0,399950637
200827	1	4	11	11,55373427	4,890302118	0,271968128	1	6,439473143	4,641779921	0,071037439	0	0	5119,606415	0	0	1	0	12,00105999	0,155942068
200827	1	4	12	11,78193067	3,318054912	0,326738327	NaN	6,384428675	7,08790669	0,18135622	0	0	4309,734863	0	0	1	0	11,86073114	0,166475436
200827	1	4	13	11,81365049	4,454672161	0,491535049	0	4,608999938	13,5793616	0,359608324	0	0	2555,979279	0	0	0	0	11,48674672	0,418810941
200827	1	4	14	11,58725102	6,12793035	0,487223726	NaN	6,721621325	6,67554737	0,082176968	0	0	4432,556274	0	0	NaN	0	12,09133496	0,098424944
200827	1	4	15	12,19822831	6,62608373	0,142416796	NaN	6,330598084	8,588120555	0,283002132	0	0	4059,094788	0	0	NaN	0	11,91920883	0,08480922
200827	1	4	16	12,0743287	6,370576169	0,088732391	NaN	5,838740604	5,421428098	0,038246456	0	0	6999,836731	0	0	NaN	0	12,17164935	0,224361728
200827	1	4	17	12,25959251	3,759592357	0,208918834	1	9,645199372	4,995364897	0,047539453	0	0	6793,830444	0	0	1	0	15,70572112	0,062158286
200827	1	4	18	12,15812713	5,58020913	0,349058818	0	5,581553973	6,339849848	0,212025476	0	0	2707,350708	0	0	0	0	12,24398571	0,353039212
200827	1	4	19	11,77533606	3,824663127	0,241169616	1	6,224279384	4,990431217	0,067648249	0	0	4566,804626	0	0	1	0	11,67570632	0,155637853
200827	1	4	20	11,88518254	3,3477723	0,19008006	1	7,178411194	4,991161363	0,06842871	0	0	4224,960297	0	0	1	0	11,72158682	0,187660747
200827	1	4	21	12,39579799	6,135446844	0,416487637	0	6,383525574	9,457950411	0,177613318	0	0	2473,742401	0	0	0	0	12,2355939	0,340134547
200827	1	4	22	12,18857009	6,63513686	0,076837333	NaN	7,031680995	5,462840603	0,05736636	0	0	6011,331909	0	0	NaN	0	12,19160307	0,082809554
200827	1	4	23	12,09831952	5,679653122	0,036480858	1	7,562993588	5,108491947	0,043046812	0	0	9084,332764	0	0	1	0	12,03700524	0,142978151
200827	1	4	24	11,53521446	6,964783113	0,338355742	NaN	7,424166223	5,233091589	0,05011234	0	0	6129,663574	0	0	NaN	0	11,79992366	0,064796056
200827	1	4	25	14,06505258	5,965051033	0,682849635	NaN	6,742546465	6,593851269	0,136720667	0	0	4129,679291	0	0	NaN	0	12,71080089	0,173549759
200827	1	5	1	11,79508689	6,82970085	0,406289715	0	6,981651546	5,471426435	0,098499447	0	0	6692,999207	0	0	0	0	11,36678298	0,402433397
200827	1	5	2	11,96288286	4,990568429	0,424282854	1	NaN	4,748136775	0,046751878	0	0	8492,523621	0	0	1	0	NaN	NaN
200827	1	5	3	NaN	NaN	NaN	0	5,018932392	NaN	NaN	0	0	NaN	0	0	0	0	11,37936785	0,396824585
200827	1	5	4	NaN	NaN	NaN	1	6,097307083	NaN	NaN	0	0	NaN	0	0	1	0	14,13043374	0,342816738
200827	1	5	5	11,64718177	5,274084554	0,177275479	1	5,574051617	4,9671368	0,141636857	0	0	7049,734924	0	0	1	0	11,84649909	0,182862853
200827	1	5	6	11,61322064	6,613219874	0,499076191	0	6,525386453	4,900584298	0,090597227	0	0	7533,842773	0	0	1	0	11,69788531	0,148909431
200827	1	5	7	11,27823152	6,22176797	0,471581397	0	6,322031033	7,502075048	0,075197732	0	0	6438,38739	0	0	0	0	11,17796734	0,453116428
200827	1	5	8	11,76210347	6,891441628	0,106608579	0	7,065898233	4,984117877	0,082690381	0	0	6121,965576	0	0	0	0	12,03410127	0,103533257
200827	1	5	9	11,99561044	6,422362041	0,235487524	0	6,538282078	7,262279939	0,216335358	0	0	4967,025818	0	0	0	0	12,49535544	0,221697627
200827	1	5	10	14,16791632	6,167916011	0,252380975	0	6,360183707	5,137931868	0,142050994	0	0	7162,333923	0	0	1	0	11,86018888	0,055447125
200827	1	5	11	11,95586227	6,871303507	0,080790358	NaN	6,881140748	5,164211574	0,039229497	0	0	6239,832947	0	0	NaN	0	12,26266667	0,103905054
200827	1	5	12	13,44555673	7,877607427	0,143589006	0	7,59219177	5,0396051	0,042286353	0	0	6508,332825	0	0	1	0	11,95457708	0,036748857
200827	1	5	13	11,79958731	6,426026935	0,22078621	0	6,913477269	6,176355738	0,14420874	0	0	6003,624573	0	0	0	0	11,71347764	0,31102295
200827	1	5	14	12,29271478	5,138559614	0,394933819	0	5,646601297	9,050039205	0,325134438	0	0	5808,414856	0	0	0	0	12,07637126	0,274713993
200827	1	5	15	12,06031743	6,278608995	0,124552291	0	6,209481526	6,051054384	0,044364182	0	0	5805,567017	0	0	0	0	13,90948176	0,287812619
200827	1	5	16	12,06294222	5,162941592	0,156874985	NaN	6,157261385	5,121657843	0,04101896	0	0	7469,597107	0	0	1	0	13,85726159	0,260256375
200827	1	5	17	11,91791392	6,2299476	0,465470207	0	6,177746969	8,553641328	0,338872879	0	0	3441,631134	0	0	0	0	11,84459788	0,297901744
200827	1	5	18	12,97153544	5,251413551	0,391758431	NaN	6,734133808	4,977140455	0,051635105	0	0	6406,60498	0	0	1	0	11,79361054	0,245504505
200827	1	5	19	11,98867989	6,411318918	0,134507117	0	6,41337669	4,777853544	0,058288315	0	0	3530,749176	0	0	0	0	11,98662292	0,128803552
200827	1	5	20	11,8635846	7,388553095	0,085123856	1	7,960373361	5,784241204	0,067899229	0	0	13097,93262	0	0	1	0	12,23962614	0,14176611
200827	1	5	21	11,98783261	3,512156248	0,333825223	1	5,922052805	5,865871735	0,075123051	0	0	5200,797852	0	0	1	0	12,02948243	0,147348956
200827	1	5	22	12,00180076	5,534274642	0,187846334	0	6,368729429	5,961774038	0,062411132	0	0	3276,709412	0	0	0	0	11,83126692	0,199803696
200827	1	5	23	12,11057255	4,210570117	0,219667967	1	7,209235235	5,110391184	0,040242504	0	0	7063,974915	0	0	1	0	12,09076423	0,100141126
200827	1	5	24	10,08111641	5,718883102	0,793439365	0	6,517433711	6,315057272	0,262394246	0	0	4141,263794	0	0	0	0	11,51743431	0,579940905
200827	1	5	25	12,06678023	7,066779247	0,079459106	0	6,964084168	5,305196071	0,112366493	0	0	6903,009155	0	0	0	0	11,66408781	0,26569739
200827	1	5	26	11,84190108	6,471833912	0,076099917	0	6,444684555	4,964520866	0,064901371	0	0	7178,020935	0	0	0	0	11,90554737	0,103252956
200827	1	5	27	12,05383462	3,184675818	0,19371317	1	6,740384398	5,069286163	0,050754832	0	0	4655,596619	0	0	1	0	11,9066392	0,05624491
200827	1	5	28	11,87234461	7,072344597	0,026743841	0	7,138738585	4,963393442	0,039058506	0	0	5424,875671	0	0	1	0	11,8387387	0,025015188
200827	1	5	29	12,09999978	6,820370931	0,252849697	0	6,731607602	5,698177747	0,051333126	0	0	5821,096252	0	0	0	0	12,29077657	0,260226856
200827	1	5	30	11,85083989	3,480167342	0,330058878	1	5,984997655	7,459188905	0,15409964	0	0	5966,261108	0	0	NaN	0	11,93388138	0,171645642
200827	1	5	31	11,77678053	3,514069136	0,229857955	1	6,258099752	5,326082643	0,234777626	0	0	6183,866516	0	0	NaN	0	11,80900428	0,103275808
200827	1	5	32	11,80967396	5,119887526	0,220819009	1	8,422940812	4,965909383	0,031816903	0	0	14380,33911	0	0	1	0	11,72294264	0,080821513
200827	1	5	33	14,01895722	6,71895309	0,363454326	0	6,71895309	6,159477286	0,255104086	0	0	7493,905518	0	0	0	0	14,01895722	0,363454326
200827	1	5	34	11,91317996	4,418856088	0,117966276	1	7,261878	5,043917295	0,065741533	0	0	10038,91797	0	0	1	0	12,16872769	0,024366552
200827	1	5	35	12,09176864	3,720799893	0,203220612	1	7,176376037	5,0318479	0,095597178	0	0	8096,51178	0	0	1	0	12,22362311	0,179159251
200827	1	5	36	12,67576449	6,464234056	0,188618308	0	6,961373856	5,513554796	0,082668492	0	0	5940,449463	0	0	0	0	12,26144092	0,130285568
200827	1	5	37	12,46796576	6,467960872	0,21151621	1	7,480973716	5,291738798	0,033088072	0	0	10838,48389	0	0	1	0	12,11902445	0,020021749
200827	1	5	38	11,98493841	6,932171548	0,28310055	0	6,939470717	11,46971462	0,367730545	0	0	4320,564148	0	0	0	0	11,80750865	0,218282397
200827	1	5	39	11,70422744	6,927084155	0,693487901	0	7,414729899	12,96246143	0,466930853	0	0	3457,37085	0	0	0	0	12,71473185	0,12933829
200827	1	5	40	12,14086433	6,980042768	0,12789093	NaN	7,188552237	5,581322293	0,041616936	0	0	7644,053833	0	0	NaN	0	11,95934148	0,042639783
200827	1	5	41	11,06703025	6,467030058	0,339365411	0	6,467030058	6,241036142	0,062466874	0	0	6622,698425	0	0	0	0	11,06703025	0,339365411
200827	1	5	42	11,74979277	6,19174481	0,251239235	0	6,087591292	6,55255311	0,054301358	0	0	4624,759888	0	0	0	0	11,75377157	0,194741288
200827	1	5	43	12,00001135	5,925216015	0,1080989	NaN	6,904029347	4,411167247	0,032112921	0	0	9915,099121	0	0	NaN	0	12,03216659	0,135427559
200827	1	5	44	11,90925526	6,119691644	0,173491453	NaN	7,07735729	4,79540031	0,049526866	0	0	7655,413147	0	0	NaN	0	12,05221558	0,070783829
200827	1	5	45	11,76111703	7,461113427	0,141696699	NaN	7,31436811	5,485397357	0,092100203	0	0	8275,204102	0	0	NaN	0	12,71436815	0,19108072
200827	1	5	46	15,74327618	10,57144726	0,082261789	NaN	7,072572509	5,067516922	0,112490046	0	0	6259,608154	0	0	NaN	0	12,37410171	0,1219963
200827	1	5	47	11,80175975	6,721269741	0,114775248	0	6,642013867	6,105754625	0,158777013	0	0	5410,300476	0	0	NaN	0	12,08330394	0,097239441
200827	1	5	48	11,92236812	7,077631169	0,066667241	0	7,088937456	6,137556504	0,166612242	0	0	5498,378174	0	0	0	0	12,03384146	0,045529528
200827	1	5	49	NaN	NaN	NaN	NaN	7,283488378	NaN	NaN	0	0	NaN	0	0	NaN	0	11,78348954	0,066060517
200827	1	6	1	11,97879573	5,732692376	0,168940363	0	5,731756036	5,223682098	0,054676971	0	0	6373,354004	0	0	1	0	12,00693929	0,188647871
200827	1	6	2	11,67273616	3,161026808	0,261290066	NaN	6,654397854	6,041402809	0,084029018	0	0	4107,155243	0	0	1	0	12,37506945	0,168957848
200827	1	6	3	12,10620185	6,247498397	0,09263684	0	6,020998136	4,854144954	0,134204203	0	0	6796,668213	0	0	NaN	0	12,42100102	0,314734866
200827	1	6	4	11,81319564	4,726363234	0,183008676	1	6,675964938	4,87836452	0,044817126	0	0	9474,559082	0	0	1	0	12,04999933	0,076583742
200827	1	6	5	11,94683287	5,582880966	0,530679084	0	6,821143798	4,405031857	0,327508223	0	0	3001,898956	0	0	0	0	11,72114412	0,076013382
200827	1	6	6	12,20058528	6,549223096	0,230352498	0	6,240254644	10,0129226	0,469632666	0	0	4381,591797	0	0	0	0	11,70929493	0,364711561
200827	1	6	7	10,67939395	6,417112374	0,819547915	0	6,46516983	6,551837815	0,092702202	0	0	3019,65596	0	0	0	0	10,83481945	0,869840315
200827	1	6	8	12,23851589	3,106068197	0,248671355	1	6,36851565	6,325222691	0,071166067	0	0	5029,251709	0	0	1	0	11,76851683	0,126635071
200827	1	6	9	12,66342841	5,663427716	0,446724164	0	6,183410755	4,627038121	0,038870582	0	0	5497,538406	0	0	0	0	11,65329818	0,129668712
200827	1	6	10	12,11541929	4,61541571	0,223550199	NaN	5,784302209	4,947547252	0,052381488	0	0	6357,252136	0	0	1	0	11,87203459	0,181429952
200827	1	6	11	12,29353677	4,641206661	0,129671675	1	6,642859603	5,18718742	0,064346605	0	0	6195,550415	0	0	1	0	11,79999918	0,123902125
200827	1	6	12	11,74409176	4,58055582	0,220981513	1	6,175765273	4,644599133	0,041991481	0	0	6819,925415	0	0	1	0	12,05623898	0,140901498
200827	1	6	13	11,81914532	3,244980482	0,137403536	1	6,079350643	5,395757296	0,067415599	0	0	7759,893066	0	0	1	0	11,74605619	0,156443428
200827	1	6	14	12,05503721	6,282033579	0,248548805	0	6,087799939	5,739127	0,381511675	0	0	4702,680481	0	0	0	0	12,15989996	0,167428629
200827	1	6	15	12,14186632	6,385643556	0,545538269	0	6,426976503	10,71411232	0,488527143	0	0	5639,260254	0	0	0	0	11,79130462	0,557851899
200827	1	6	16	11,86680542	6,383324397	0,030837686	NaN	6,487937631	5,049683579	0,039736314	0	0	7346,63446	0	0	NaN	0	11,85313665	0,123667411
200827	1	6	17	11,66871783	4,60706833	0,521617183	NaN	6,682159388	6,544900272	0,235220112	0	0	6510,007446	0	0	NaN	0	12,0363224	0,098987171
200827	1	6	18	12,02111298	6,112552131	0,050775381	NaN	7,173459963	4,987965742	0,037185973	0	0	8306,226074	0	0	NaN	0	11,45911689	0,073472796
200827	1	7	1	NaN	NaN	NaN	1	5,528668148	NaN	NaN	0	0	NaN	0	0	1	0	11,59851013	0,368361894
200827	1	7	2	12,09082407	5,624871557	0,935315943	1	NaN	7,358446457	0,331745588	0	0	5367,329956	0	0	1	0	NaN	NaN
200827	1	7	3	11,81059208	5,410591358	0,307080546	0	5,467474189	4,986062141	0,109102379	0	0	2583,372772	0	0	0	0	11,8674765	0,262166422
200827	1	7	4	12,25864369	4,289971703	0,367955003	NaN	5,711713284	5,872361383	0,125066491	0	0	4514,784851	0	0	NaN	0	12,4882839	0,16535519
200827	1	7	5	12,14006962	5,200379563	0,325819399	0	5,200379563	4,831549946	0,088043513	0	0	3967,982727	0	0	0	0	12,14006962	0,325819399
200827	1	7	6	11,869118	3,669117746	0,196190692	1	6,027546762	5,664089761	0,090566942	0	0	6909,327515	0	0	1	0	11,79726302	0,107358083
200827	1	7	7	11,94999553	5,977539639	0,196805025	0	6,042744084	5,471174947	0,116429629	0	0	4279,200928	0	0	0	0	12,10082488	0,20905887
200827	1	7	8	11,89936008	5,532431064	0,390654551	0	5,584555155	6,758636544	0,073924651	0	0	3470,556488	0	0	0	0	12,15116735	0,39276299
200827	1	7	9	12,11959316	5,72663517	0,193751276	NaN	5,72663517	4,880177156	0,061940169	0	0	3573,609406	0	0	NaN	0	12,11959316	0,193751276
200827	1	7	10	11,92639511	6,215730595	0,141473602	0	6,32780966	5,69820365	0,046276064	0	0	4716,589722	0	0	0	0	12,21480161	0,1885464
200827	1	7	11	11,89307537	5,431931776	0,18480025	0	6,271389465	5,169742526	0,049299049	0	0	6089,02655	0	0	NaN	0	11,96918297	0,069648119
200827	1	7	12	11,6390513	4,560948386	0,332247622	0	6,080125983	4,655884748	0,138595297	0	0	3915,511902	0	0	0	0	11,85022519	0,189782689
200827	1	7	13	12,00656319	5,334181114	0,292554229	1	6,286272481	5,061249961	0,036286333	0	0	5612,087708	0	0	1	0	11,6563314	0,185379417
200827	1	7	14	11,78905149	6,034734965	0,289852991	0	6,511918206	4,898331338	0,110343965	0	0	9572,173035	0	0	1	0	11,88808167	0,152926746
200827	1	7	15	12,09380021	4,738248336	0,515950677	1	6,742500582	4,65275091	0,06737378	0	0	7007,232056	0	0	1	0	11,88706591	0,123044028
200827	1	7	16	11,87037672	5,483139177	0,147012478	1	6,485508383	4,619832358	0,035913615	0	0	8418,522949	0	0	1	0	11,86489808	0,068071889
200827	1	7	17	11,89669667	5,536882794	0,238722799	1	8,164733015	4,759257408	0,03063323	0	0	12021,37225	0	0	1	0	12,13526435	0,019362612
200827	1	7	18	12,01522566	3,713295304	0,237106444	1	6,582841893	5,236278751	0,084965616	0	0	5600,663757	0	0	1	0	12,2389899	0,165053658
200827	1	7	19	12,01090229	6,42462722	0,108335767	0	6,538764182	8,256166954	0,119321239	0	0	5130,113403	0	0	0	0	11,82576356	0,152389034
200827	1	7	20	11,90627609	4,542887249	0,142402725	1	6,423458687	4,67602468	0,050495918	0	0	5811,528503	0	0	1	0	12,20338424	0,167441006
200827	1	7	21	11,8944636	6,133413506	0,147676212	0	NaN	4,927381198	0,068055516	0	0	9294,509521	0	0	0	0	NaN	NaN
200827	1	7	22	11,78395872	3,241962871	0,261893132	NaN	5,682096265	5,801669143	0,074368756	0	0	5202,11261	0	0	1	0	11,92928645	0,133168879
200827	1	7	23	12,18205149	3,517936947	0,239842236	NaN	5,994627083	5,393810172	0,060802672	0	0	4826,187256	0	0	1	0	11,13826387	0,417422451
200827	1	7	24	12,4232735	5,823265734	0,206249212	0	5,81203858	7,524715883	0,178919807	0	0	3412,29425	0	0	0	0	12,61432299	0,228178668
200827	1	7	25	11,84295839	5,086705131	0,328747349	0	5,686390032	4,382511864	0,144125346	0	0	2812,74884	0	0	0	0	11,86343256	0,185932122
200827	1	7	26	11,65055466	5,180322657	0,165007832	1	6,12762842	5,06404458	0,04134736	0	0	7000,522705	0	0	1	0	11,98767715	0,108714676
200827	1	7	27	11,73768172	3,775255694	0,267122859	1	6,882066171	4,832941453	0,049503118	0	0	5304,85675	0	0	1	0	11,83248829	0,069410691
200827	1	7	28	11,650934	6,284021536	0,231181215	0	6,236164517	5,643790269	0,076617906	0	0	6278,03949	0	0	0	0	11,70000226	0,273311301
200827	1	7	29	12,81253435	4,812530682	0,542578318	0	6,089691286	10,37135095	0,128557907	0	0	3353,691803	0	0	0	0	12,0691357	0,101617283
200827	1	7	30	11,73694396	5,263019656	0,140868869	1	6,041700789	5,147974627	0,060535882	0	0	11586,28076	0	0	1	0	11,89959081	0,108138164
200827	1	7	31	11,73922603	5,988155741	0,148412208	0	5,935272516	5,092485549	0,037400013	0	0	9143,662903	0	0	1	0	12,12663992	0,143337735
200827	1	7	32	12,0152066	6,427978583	0,138519972	0	6,683693504	4,908692607	0,104053261	0	0	5496,671143	0	0	0	0	11,85393917	0,039702519
200827	1	7	33	12,1905019	6,227903377	0,345827391	0	6,686906847	5,897209365	0,121616912	0	0	4532,877136	0	0	0	0	11,92429951	0,068126905
200827	1	7	34	12,4068167	6,225473165	0,581501612	0	6,028065846	5,050087319	0,139422359	0	0	2760,80249	0	0	0	0	12,10022781	0,431925619
200827	1	7	35	NaN	NaN	NaN	NaN	6,208895847	NaN	NaN	0	0	NaN	0	0	0	0	12,26503289	0,13580775
200827	1	7	36	11,7359453	4,861637184	0,158653835	1	4,988600777	5,018670905	0,070829233	0	0	7838,421631	0	0	1	0	11,84352736	0,111124606
200827	1	7	37	12,38629322	6,435025137	0,175500288	0	6,682142168	4,656653841	0,075522574	0	0	7589,434326	0	0	1	0	12,13818976	0,117692219
200827	1	7	38	11,74000495	6,483851442	0,195214942	NaN	6,539020859	5,096827582	0,115302405	0	0	6570,442566	0	0	1	0	12,08970548	0,156833628
200827	1	7	39	12,26548904	5,865477714	0,141756129	NaN	6,082691429	5,021295836	0,06384448	0	0	9744,365662	0	0	1	0	11,73243543	0,151967728
200827	1	7	40	11,95600303	6,374149143	0,189199956	1	6,831724269	5,089771235	0,043471476	0	0	7943,997437	0	0	1	0	12,06827559	0,260623777
200827	1	7	41	12,66910386	6,569100378	0,28274353	0	6,92276152	5,405553067	0,116309074	0	0	6243,541199	0	0	0	0	12,22661563	0,052844031
200827	1	7	42	12,15000027	6,673246755	0,3297713	0	6,783627705	6,506821779	0,12926804	0	0	6626,87207	0	0	1	0	11,74999536	0,44295794
200827	1	7	43	12,15959665	3,288425866	0,31654079	1	7,621861241	5,173627412	0,075107435	0	0	6219,053589	0	0	1	0	11,50034169	0,124394644
200827	1	7	44	12,10000846	6,328849533	0,268281814	0	6,330848068	5,139026646	0,062534338	0	0	6680,62439	0	0	NaN	0	12,10000377	0,272332976
200827	1	7	45	11,69790491	6,534968263	0,232576138	0	6,773914322	5,196699941	0,055169791	0	0	7142,946289	0	0	NaN	0	12,05628389	0,093657761
200827	1	7	46	12,11424803	4,114244396	0,447928205	1	6,859384531	5,118845574	0,050585163	0	0	6156,305298	0	0	1	0	12,06726143	0,104858913
200827	1	7	47	12,18257957	5,753570236	0,097041267	0	6,074890098	5,245585989	0,077078776	0	0	5996,628418	0	0	0	0	12,14041845	0,139693948
200827	1	7	48	11,96987904	4,785094931	0,115436407	1	7,125212928	4,557024065	0,045557349	0	0	6972,696411	0	0	1	0	12,12521304	0,355050464
200827	1	7	49	11,91440875	3,514398897	0,209857267	1	6,847855148	4,931120857	0,030648758	0	0	4501,512024	0	0	1	0	11,68777235	0,091327031
200827	1	7	50	11,8856911	5,9141888	0,148089683	0	5,869826407	5,946681528	0,077674113	0	0	3164,542603	0	0	1	0	11,81565548	0,139093104
200827	1	7	51	11,62661166	6,498691029	0,260920203	0	6,527687559	5,424971595	0,162005548	0	0	5007,991455	0	0	0	0	11,79185089	0,270624784
200827	1	8	1	12,15768944	5,663286647	0,192973259	NaN	7,409652689	4,5875671	0,045705597	0	0	6232,94989	0	0	NaN	0	12,14582363	0,036375077
200827	1	8	2	11,99500536	6,224911489	0,252127362	NaN	7,160018825	5,059660054	0,04076611	0	0	5917,670776	0	0	NaN	0	11,86002071	0,101063707
200827	1	8	3	12,53970063	6,682869094	0,258193729	NaN	7,011732734	5,021837002	0,077463483	0	0	6524,13916	0	0	NaN	0	12,29495655	0,043261569
200827	1	8	4	11,80261943	5,630882173	0,408457213	NaN	6,291374591	7,56759786	0,210639894	0	0	5752,132019	0	0	NaN	0	11,76087116	0,211373317
200827	1	8	5	11,80220342	6,82677711	0,238715377	0	7,185486288	5,305224851	0,062840689	0	0	8615,163086	0	0	0	0	12,01450401	0,059377647
200827	1	8	6	11,73013674	5,869863169	0,480254254	0	6,480382093	7,664522628	0,173141998	0	0	4382,607666	0	0	0	0	12,05722737	0,308137571
200827	1	8	7	12,07065762	4,870655001	0,229494948	1	6,244479829	4,869010128	0,031283754	0	0	8033,729797	0	0	1	0	12,11236989	0,236331045
200827	1	8	8	12,04999	7,180542464	0,151464922	0	7,570035519	7,077223068	0,082755601	0	0	8100,8927	0	0	0	0	12,02996261	0,016272436
200827	1	8	9	11,63767966	7,637676893	0,160696851	0	7,634127966	5,072554342	0,067038466	0	0	7422,59137	0	0	1	0	11,93412889	0,225393427
200827	1	8	10	12,21126865	6,931354878	0,144283632	0	7,394174171	4,615819561	0,08251176	0	0	6603,678589	0	0	0	0	12,24999606	0,150994241
200827	1	8	11	12,32469794	7,685166804	0,077428946	0	8,115646823	5,517572232	0,043158402	0	0	6419,557434	0	0	0	0	12,18435165	0,196080588
200827	1	8	12	NaN	NaN	NaN	1	NaN	NaN	NaN	0	0	NaN	0	0	1	0	NaN	NaN
200827	1	8	13	12,51999927	7,479999997	0,613182672	1	8,090967509	10,73564477	2,446589879	0	0	8613,555664	0	0	1	0	12,00903207	0,175697437
200827	1	8	14	11,11373188	7,35383601	0,200802967	1	8,217927091	5,208885103	0,049111978	0	0	8873,159546	0	0	1	0	11,98207287	0,771395882
200827	1	1	1	NaN	NaN	NaN	1	NaN	NaN	NaN	0	0	NaN	0	0	1	0	NaN	NaN
200827	1	1	2	12,05506629	6,084066963	0,332304901	0	NaN	8,722455725	0,308387926	0	0	6956,193237	0	0	0	0	NaN	NaN
200827	1	1	3	NaN	NaN	NaN	1	7,110211218	NaN	NaN	0	0	NaN	0	0	1	0	11,88978814	0,185930171
200827	1	1	4	NaN	NaN	NaN	1	NaN	NaN	NaN	0	0	NaN	0	0	1	0	NaN	NaN
200827	1	1	5	11,79747939	6,930392396	0,309395115	0	7,258653235	6,802846915	0,382268941	0	0	5231,891174	0	0	1	0	12,14131984	0,097901834
200827	1	1	6	11,87746162	6,822529888	0,019560325	NaN	7,313776631	5,305131931	0,037487935	0	0	6547,64801	0	0	1	0	11,9862226	0,104618243
200827	1	1	7	12,48508958	6,914910364	0,338089201	1	7,79949006	5,220619301	0,049906171	0	0	8979,92749	0	0	1	0	11,97126812	0,026188795
200827	1	1	8	12,23853078	6,284954969	0,315834227	0	6,284954969	5,97653047	0,072531347	0	0	4124,878296	0	0	0	0	12,23853078	0,315834227
200827	1	1	9	12,05683158	4,983998205	0,324068071	NaN	7,281087701	5,787059399	0,075730991	0	0	7140,821777	0	0	1	0	12,05007044	0,333868406
200827	1	1	10	12,16551765	3,605980837	0,298839002	NaN	6,418524252	6,407079712	0,113297961	0	0	4315,598633	0	0	NaN	0	11,79547256	0,080845821
200827	1	1	11	11,93702922	5,762970309	0,153019063	0	5,811270672	9,230648785	0,123258973	0	0	4744,187256	0	0	0	0	11,88872762	0,150832761
