# Supplementary material for: FtsZ treadmilling is essential for Z-ring condensation and septal constriction initiation in Bacillus subtilis cell division
Source: Nat Commun. 2021 Apr 27;12:2448. doi: 10.1038/s41467-021-22526-0 (PMC8079713; doi:10.1038/s41467-021-22526-0)
Supplement: Supplementary file 27 — Source Data [file 41467_2021_22526_MOESM27_ESM.zip › Whitley2020_source_data/SuppFig15/SuppFig15_sourceData_FtsZGFP_PC58_PHMM_37C.csv]

Date	File_number	FOV_number	Ring_number	Fitted_center_position_pix	Fitted_radius_pix	Residual_norm_radius_fit	Divided_or_not	Fitted_maximal_radius_pix	Fitted_thickness_pix	Residual_norm_thickness_fit	Col12	Col13	Total_pixel_intensity_FtsZ	Col15	Col16	Condensed_or_not	Col18	Fitted_center_position_maximal_radius_pix	Residual_norm_maximal_radius_fit
200830	2	0	1	11,80396453	7,537966998	0,106136862	0	7,537966998	4,819694459	0,07055568	0	0	3253,846558	0	0	0	0	11,80396453	0,106136862
200830	2	0	2	12,01815068	4,834687761	0,255578391	1	7,308946017	5,445327812	0,064895212	0	0	6143,191284	0	0	1	0	11,99104916	0,180691317
200830	2	0	3	12,01616238	7,716161426	0,377155888	0	13,32361816	5,96386128	0,159845914	0	0	4475,849487	0	0	0	0	13,95768436	0,04891194
200830	2	0	4	11,94328668	7,196492251	0,173585021	1	8,286340378	4,970848674	0,088190788	0	0	5714,575256	0	0	1	0	8,633342758	0,113267628
200830	2	0	5	11,99447886	6,630267283	0,664627873	0	6,581037311	5,157580981	0,287434976	0	0	2824,462769	0	0	0	0	11,958307	0,648857958
200830	2	0	6	12,22657331	7,673426051	0,14104042	NaN	8,084540737	5,496189575	0,067670677	0	0	4693,863892	0	0	1	0	12,01545915	0,289670616
200830	2	0	7	13,08490438	8,015083161	0,361340868	0	8,260662341	5,288926086	0,098880977	0	0	4069,422089	0	0	0	0	12,16066249	0,194862003
200830	2	0	8	11,85040018	6,685904257	0,639483273	0	2,562599839	15,84160489	0,250500913	0	0	2647,951599	0	0	0	0	14,93734175	6,48396107
200830	2	0	9	11,83161997	6,431599558	0,04093739	1	8,356572656	5,373241716	0,042415708	0	0	7003,163086	0	0	1	0	12,15657279	0,057552356
200830	2	0	10	11,64362839	6,184845289	0,693095014	0	6,186709396	15,73947977	0,366794794	0	0	2593,790741	0	0	0	0	11,64108812	0,668984149
200830	2	1	1	11,317303	6,735436056	0,442731744	0	6,72918143	6,520462193	0,24810927	0	0	3609,791199	0	0	0	0	11,60750707	0,409535022
200830	2	1	2	11,88708909	4,062979361	0,212720487	1	12,16220568	5,303494552	0,042981417	0	0	4728,252625	0	0	1	0	6,637794245	0,07754531
200830	2	1	3	10,27937891	6,120619836	0,423801135	0	6,330475149	6,274629565	0,440280008	0	0	2677,907288	0	0	0	0	10,59147254	0,402405229
200830	2	1	4	11,43014204	5,558877125	0,58250103	0	5,216362971	13,32663636	0,41837161	0	0	2598,888458	0	0	0	0	11,68363646	0,481379393
200830	2	1	5	10,20114522	6,324555327	0,383971059	NaN	7,284317936	5,712680129	0,102674645	0	0	4291,622589	0	0	0	0	11,91568204	0,542166796
200830	2	1	6	12,29740439	5,626643717	0,429094896	0	5,431751246	14,07957536	0,408867648	0	0	3108,44162	0	0	0	0	12,09082476	0,393452777
200830	2	1	7	11,28983341	6,010166134	0,382473044	0	6,045722295	9,154590352	0,269691252	0	0	2604,681396	0	0	0	0	11,31736112	0,36446939
200830	2	1	8	11,9651832	6,265154655	0,149070066	0	6,263572983	4,635888876	0,174319957	0	0	2900,748718	0	0	0	0	13,36357832	0,193940828
200830	2	1	9	12,32813198	6,393785504	0,337577276	NaN	6,128293291	6,399947909	0,153757049	0	0	3717,252472	0	0	NaN	0	11,80246275	0,259223365
200830	2	1	10	11,73278749	7,267212174	0,260201419	1	7,784414796	4,423649883	0,144114285	0	0	4429,31543	0	0	1	0	12,07514868	0,064862944
200830	2	1	11	11,99122382	7,308776163	0,121672663	1	11,12187614	4,943724244	0,113956505	0	0	5323,98468	0	0	1	0	10,20017612	0,644089389
200830	2	1	12	11,98484301	7,032959611	0,539712146	0	6,933824367	5,829398923	0,185926867	0	0	2602,732391	0	0	0	0	12,38901611	0,482214956
200830	2	1	13	11,88455966	7,335353905	0,403516617	1	8,224310425	5,021930028	0,116222604	0	0	5743,884277	0	0	1	0	11,97568944	0,115902983
200830	2	1	14	12,00407975	5,512125842	0,05609658	1	7,825891191	5,243109439	0,04516308	0	0	10295,07581	0	0	1	0	12,02590834	0,025745544
200830	2	1	15	12,09659865	6,829606238	0,673892561	0	8,213913785	5,295113769	0,244145379	0	0	3224,333527	0	0	0	0	12,11391385	0,121123534
200830	2	1	16	9,663641953	9,065175196	0,183781099	NaN	8,061179304	7,064585013	0,797995927	0	0	5237,219055	0	0	1	0	12,11353048	0,072589913
200830	2	1	17	11,84702053	4,286382391	0,327821479	1	7,628843155	5,067140998	0,044175902	0	0	4279,405518	0	0	1	0	11,80964019	0,23654987
200830	2	1	18	12,24707343	7,069297434	0,241268969	0	6,887755802	14,65877513	0,096228062	0	0	4025,269165	0	0	0	0	12,14828209	0,221824995
200830	2	1	19	11,68678511	3,513209733	0,428882802	1	10,95197038	5,888565624	0,085743446	0	0	4303,741882	0	0	1	0	10,24802923	0,585379233
200830	2	1	20	11,90300024	7,016719128	0,049498075	0	6,929532508	10,17141122	0,56030893	0	0	3481,863953	0	0	0	0	12,08181602	0,050988581
200830	2	1	21	12,11194254	7,411942484	0,139347105	0	7,718866329	5,894744896	0,080011847	0	0	5078,975037	0	0	1	0	11,71886667	0,234377944
200830	2	1	22	12,08674902	5,524656463	0,19176854	1	7,866032919	5,574656532	0,059343448	0	0	5679,009888	0	0	1	0	12,04519728	0,094278343
200830	2	1	23	9,320680935	9,100342999	0,313811531	0	8,06473916	4,739243908	0,127565158	0	0	3599,729034	0	0	0	0	12,23523567	0,447286733
200830	2	1	24	11,4861113	6,737119481	0,455134939	0	6,78220719	12,68114936	0,185454511	0	0	3570,889465	0	0	0	0	11,45361113	0,485123814
200830	2	1	25	13,50119552	7,025385455	0,481719132	0	7,174595661	4,076699058	0,717095612	0	0	3130,961792	0	0	0	0	13,45063571	0,568475843
200830	2	1	26	12,10380114	7,42136432	0,048456121	1	8,213123004	6,326205062	0,092737103	0	0	6743,198242	0	0	1	0	12,01312473	0,607211139
200830	2	1	27	12,0048029	6,829712714	0,754565947	0	6,629611889	5,129638329	0,225473855	0	0	3146,968079	0	0	0	0	11,81401485	0,458421123
200830	2	1	28	12,6080829	7,727485322	0,124737455	0	7,727485322	5,500416114	0,966306079	0	0	2736,591278	0	0	0	0	12,6080829	0,124737455
200830	2	1	29	11,6627037	6,196325804	0,328976274	NaN	7,573686196	4,887401065	0,050065677	0	0	5374,861145	0	0	1	0	11,92631374	0,158728627
200830	2	1	30	13,00766801	6,530828415	0,569210391	0	7,823429814	10,69617137	0,667480978	0	0	2892,967773	0	0	1	0	12,02343182	0,080214391
200830	2	1	31	11,83520754	5,377462622	0,408142294	1	NaN	4,891813107	0,11654576	0	0	3231,688293	0	0	1	0	NaN	NaN
200830	2	1	32	12,15000054	7,592268164	0,160883619	0	7,791452929	5,787544661	0,136336232	0	0	5618,296875	0	0	0	0	11,95658138	0,024202804
200830	2	1	33	12,34645396	7,178862593	0,317339104	0	6,128015989	4,96738951	0,155560861	0	0	3514,2724	0	0	0	0	10,90483779	0,658950619
200830	2	1	34	12,0779651	7,534289605	0,06046097	1	7,793595542	6,845148398	0,175590989	0	0	6095,972778	0	0	1	0	12,34635592	0,071413786
200830	2	1	35	12,02045224	4,226256854	0,26217385	1	7,479057091	4,588713402	0,039930057	0	0	3913,026581	0	0	1	0	12,22087263	0,161006893
200830	2	1	36	12,95839332	7,182605834	0,293584213	0	7,191704594	6,167762962	0,127594481	0	0	4831,08551	0	0	0	0	12,64380134	0,297254535
200830	2	1	37	8,689344388	8,759197265	0,083646072	0	7,581105607	6,302367604	0,148512665	0	0	3914,61087	0	0	NaN	0	12,31889399	0,204327148
200830	2	1	38	12,02013596	3,717381649	0,231569814	1	7,880990992	4,71753691	0,102384151	0	0	2838,883698	0	0	1	0	12,11900864	0,050194784
200830	2	1	39	11,81141244	7,211407928	0,076007352	1	7,354705977	5,9551621	0,303612249	0	0	5036,471985	0	0	1	0	12,07390043	0,059117102
200830	2	1	40	12,22606524	6,87393324	0,194036644	1	7,839463624	5,265349895	0,05334481	0	0	5521,612518	0	0	1	0	11,93948098	0,043749032
200830	2	1	41	NaN	NaN	NaN	1	7,564857626	NaN	NaN	0	0	NaN	0	0	1	0	11,96493865	0,096878844
200830	2	1	42	11,87688945	7,034437498	0,034793087	NaN	7,990055244	6,539279753	0,080835355	0	0	4670,027893	0	0	1	0	12,19006203	0,043988963
200830	2	1	43	12,18702613	3,521250807	0,158912517	1	8,084518076	4,727943538	0,031053517	0	0	3940,136047	0	0	1	0	11,91548169	0,213028385
200830	2	1	44	11,57554049	7,675535145	0,172153909	1	7,883772635	5,721002462	0,102520173	0	0	5341,921356	0	0	1	0	12,02603231	0,047197391
200830	2	1	45	11,80872397	6,93096648	0,638239844	0	7,235376336	5,771828536	0,277566001	0	0	2353,218811	0	0	0	0	11,68120832	0,707296386
200830	2	1	46	12,22496504	7,424964676	0,103945618	NaN	7,90890529	6,386339626	0,142447349	0	0	4624,308533	0	0	1	0	11,79109169	0,041266078
200830	2	1	47	11,89999916	5,539773184	0,100159902	1	7,876549819	5,047074894	0,032716143	0	0	6678,947327	0	0	1	0	12,23881366	0,050532666
200830	2	1	48	12,30258509	6,846374822	0,078851565	NaN	7,636925652	5,626695941	0,105263715	0	0	4770,273987	0	0	1	0	11,83692582	0,132639514
200830	2	1	49	11,95476402	5,878563357	0,411394045	0	5,887147476	5,370901285	0,087061657	0	0	2898,943176	0	0	0	0	11,954105	0,38404421
200830	2	1	50	12,06304208	5,963041187	0,218615168	1	NaN	5,022813957	0,053922045	0	0	5647,02124	0	0	1	0	NaN	NaN
200830	2	1	51	12,3486616	6,183183725	0,638646042	0	6,074597819	18,40840433	1,111168171	0	0	2618,774475	0	0	0	0	12,15400386	0,560834082
200830	2	2	1	11,58512483	6,414873118	0,434591189	1	7,365697252	5,338472585	0,078223227	0	0	6066,96759	0	0	1	0	11,93430243	0,075552879
200830	2	2	2	13,95652506	6,584042572	0,474111256	0	6,426657833	4,371564711	0,33462582	0	0	2341,59024	0	0	0	0	14,1064982	0,433622051
200830	2	2	3	11,51179436	7,311790193	0,084568528	NaN	7,660978645	4,927138225	0,056919453	0	0	4791,514221	0	0	1	0	11,56097878	0,186772221
200830	2	2	4	12,18002611	7,319973848	0,283055897	0	7,660338459	10,85510202	0,891293195	0	0	2781,481384	0	0	0	0	12,439661	0,20770792
200830	2	2	5	12,00821343	6,744407972	0,251255959	1	7,721115456	5,013854504	0,047601256	0	0	6133,573608	0	0	1	0	12,12111572	0,175451909
200830	2	2	6	12,30201061	6,231061742	0,572918852	0	6,176914596	13,09167629	0,198744644	0	0	3185,423096	0	0	0	0	12,05000112	0,514336153
200830	2	2	7	12,38682713	5,84320099	0,380237405	0	5,933455108	4,617421017	0,329446853	0	0	2622,359436	0	0	0	0	12,60000041	0,48050734
200830	2	2	8	12,51078883	5,822483887	0,543250843	0	6,912383717	3,900074617	0,166117334	0	0	3071,543915	0	0	0	0	12,21238448	0,462243154
200830	2	2	9	12,05397966	6,487121227	0,34923545	0	8,154112243	8,842517853	0,183804577	0	0	3698,013916	0	0	0	0	11,94588718	0,296900366
200830	2	2	10	11,65169081	5,692732167	0,358820391	1	7,718333891	4,909786716	0,052624606	0	0	7199,015259	0	0	1	0	11,88166449	0,036637555
200830	2	2	11	11,59999916	5,74479242	0,580423377	0	7,958374104	5,751421402	1,303674919	0	0	3441,46701	0	0	0	0	12,25837446	0,294742175
200830	2	2	12	13,37880117	8,113207803	0,149205487	0	7,656030524	6,033830842	0,157329311	0	0	3905,583893	0	0	0	0	11,88303402	0,020943555
200830	2	2	13	12,06116405	5,683458926	0,110265234	1	7,8595198	4,956903819	0,06187103	0	0	9420,665649	0	0	1	0	12,05951986	0,37727726
200830	2	2	14	11,71050588	7,231627912	0,262760515	0	7,958694785	6,303194779	0,14121336	0	0	4758,54126	0	0	0	0	12,14999847	0,016712102
200830	2	2	15	12,02542605	7,397559278	0,121338345	NaN	7,966083625	5,652011477	0,135342022	0	0	5059,691162	0	0	1	0	11,96608403	0,034428474
200830	2	2	16	11,86618355	4,774824544	0,119600225	1	7,778547583	5,256606714	0,059917095	0	0	7330,316589	0	0	1	0	11,87854762	0,253542376
200830	2	2	17	11,87176383	7,371763798	0,240478922	0	7,411845529	5,941129869	0,125645939	0	0	4221,000305	0	0	0	0	11,81184567	0,216709128
200830	2	2	18	10,3274632	5,172536415	0,97215342	0	5,462043706	11,44033183	0,185767485	0	0	2222,38559	0	0	0	0	10,4379562	1,053577853
200830	2	2	19	11,99490486	4,352387349	0,249159436	1	7,970925751	5,447272989	0,071457426	0	0	3987,145477	0	0	1	0	12,12907421	0,485361502
200830	2	2	20	12,07613864	5,823861131	0,243802476	0	8,325866851	5,635631998	0,043220448	0	0	8072,447205	0	0	0	0	11,77413223	0,064478864
200830	2	2	21	12,23995702	7,560042313	0,467538484	1	7,662601516	7,140593012	0,223267553	0	0	2367,280762	0	0	1	0	12,63739822	0,420302108
200830	2	3	1	10,58277979	6,617219481	0,419261612	0	6,561481782	10,95692062	0,308830846	0	0	3470,549408	0	0	0	0	10,43851753	0,37494307
200830	2	3	2	11,99999942	7,528315618	0,185123233	0	7,672376868	7,164204525	0,106596523	0	0	4095,526489	0	0	0	0	12,24537612	0,201802682
200830	2	3	3	12,05231161	6,378779323	0,612519731	0	6,32717552	6,571304523	0,61497956	0	0	2246,863785	0	0	0	0	12,00002963	0,610759247
200830	2	3	4	12,26272818	4,46272732	0,355761571	1	7,274788566	5,672715126	0,067516788	0	0	5815,756042	0	0	1	0	11,55137473	0,091418118
200830	2	3	5	11,32217802	2,814897635	0,177238956	0	3,458461274	19,87459208	6,114757036	0	0	343,9379883	0	0	0	0	11,91540315	0,172463251
200830	2	3	6	12,95462471	6,388360889	0,655593411	0	6,388360889	11,40904839	0,627206679	0	0	2724,712463	0	0	0	0	12,95462471	0,655593411
200830	2	3	7	11,9639977	4,285141224	0,282834398	1	8,373079746	5,283475663	0,087363715	0	0	3631,724426	0	0	1	0	11,62692004	0,165016841
200830	2	3	8	11,60426133	7,426943165	0,504756204	0	7,434776691	13,92947821	0,285556968	0	0	3578,600769	0	0	0	0	11,7930932	0,537315013
200830	2	3	9	12,04976774	6,077051616	0,52677001	0	7,961381864	4,445923945	0,149533844	0	0	2765,677917	0	0	0	0	12,03861757	0,123195497
200830	2	3	10	11,97105784	3,871056835	0,278181821	1	8,239911098	5,048900611	0,036933735	0	0	5168,153259	0	0	1	0	11,73992221	0,03797132
200830	2	3	11	11,9457838	5,879695074	0,557840964	0	6,024109813	13,16117771	0,563615001	0	0	3271,47113	0	0	0	0	12,30406647	0,577066431
200830	2	4	1	9,637175799	6,362823872	0,196962352	0	6,067261009	4,773171193	0,192659295	0	0	2431,69104	0	0	0	0	9,432736238	0,206738513
200830	2	4	2	11,68415989	7,615838723	0,182994084	NaN	8,32913737	5,744402323	0,063897677	0	0	4075,554077	0	0	1	0	12,07086251	0,265732159
200830	2	4	3	11,39768615	6,537955909	0,580128072	0	6,429226616	5,0325372	0,293772965	0	0	1990,541504	0	0	0	0	11,80865438	0,555053404
200830	2	4	4	12,26190359	7,681776146	0,125184234	0	7,580764001	9,537793621	1,210221851	0	0	3726,842773	0	0	0	0	12,13242107	0,091883235
200830	2	4	5	12,20570669	6,028969547	0,18688919	1	7,782484087	4,951379644	0,094987943	0	0	8552,4505	0	0	1	0	11,91751464	0,092752085
200830	2	4	6	12,61190704	6,127718872	0,562225844	0	6,087734705	3,795488852	0,253084706	0	0	2345,780457	0	0	0	0	12,55993199	0,502800364
200830	2	4	7	12,51311905	5,730526748	0,410987789	0	5,779982982	5,390980991	0,085883745	0	0	2809,093781	0	0	0	0	12,45026168	0,405658333
200830	2	4	8	11,6875543	3,112426111	0,207847654	1	7,875995504	5,225146647	0,060733384	0	0	3439,58902	0	0	1	0	12,02400354	0,052833327
200830	2	4	9	10,02238777	5,577607538	0,499886547	0	5,563562891	5,955026379	0,092395074	0	0	1950,309425	0	0	0	0	9,636436375	0,451576778
200830	2	4	10	12,15262254	6,467131752	0,106046363	1	7,863505719	5,471635274	0,043880112	0	0	6642,734192	0	0	1	0	11,96350637	0,241617913
200830	2	4	11	12,95451994	5,978078725	0,637741747	0	7,123809842	4,358277695	0,36445252	0	0	2059,378906	0	0	0	0	11,79507282	0,252779186
200830	2	4	12	8,888015051	8,737263765	0,11499292	1	7,668994069	5,922825922	0,062953995	0	0	4661,61145	0	0	1	0	11,63100318	0,036388146
200830	2	4	13	11,79912632	5,635901649	0,491395062	0	6,781606868	17,89323372	1539281,164	0	0	1945,215424	0	0	0	0	11,65752939	0,672856626
200830	2	4	14	12,15000123	6,282885836	0,46177801	0	6,235375017	13,28994248	1,892582923	0	0	2918,838043	0	0	0	0	12,19999841	0,446455223
200830	2	4	15	11,83979066	5,976096572	0,480069961	0	5,775179457	17,39198631	1,723379343	0	0	3009,39801	0	0	0	0	11,74370373	0,360644266
200830	2	4	16	11,66812432	6,568121478	0,116583695	1	7,907063778	4,91458365	0,041451348	0	0	6983,306946	0	0	1	0	11,99293593	0,195292489
200830	2	4	17	11,88598531	6,949210869	0,2822524	0	8,252594056	6,77699624	0,3921062	0	0	3179,21756	0	0	0	0	12,25259842	0,130878542
200830	2	4	18	13,86741301	6,067412932	0,381601548	NaN	7,900058282	5,62752307	0,12581305	0	0	2649,977936	0	0	NaN	0	11,8578125	0,076190144
200830	2	4	19	11,80306454	6,228443119	0,159127945	1	7,469550673	5,070806297	0,056138455	0	0	5765,922546	0	0	1	0	11,96955152	0,092508295
200830	2	4	20	11,71357951	6,533551226	0,521700895	0	6,628148253	5,246084052	0,2590567	0	0	2756,579102	0	0	0	0	11,60543795	0,571589602
200830	2	4	21	12,23624313	4,205210686	0,202894097	1	7,607619616	5,317650501	0,030636937	0	0	5836,924744	0	0	1	0	12,0076208	0,02354999
200830	2	4	22	12,26883733	6,393849932	0,429963825	0	7,821846355	15,78036963	2,896434149	0	0	2592,00705	0	0	0	0	11,97815322	0,070487011
200830	2	5	1	14,42605304	6,106068298	0,156294229	0	6,320956881	9,236397584	2,296637951	0	0	2483,856415	0	0	0	0	14,22096162	0,18162182
200830	2	5	2	12,00844528	7,233325339	0,786098496	0	7,082543642	9,823407481	0,345731947	0	0	2984,62262	0	0	0	0	12,24999865	0,703760996
200830	2	5	3	11,89160802	7,033168071	0,505044084	0	7,277208143	5,653833059	0,269593479	0	0	3133,150787	0	0	0	0	11,5402815	0,621294847
200830	2	5	4	11,13608723	6,276149694	0,603064723	0	6,244750468	14,80939964	0,419064491	0	0	3109,305328	0	0	0	0	11,11334905	0,609217488
200830	2	5	5	11,75810751	8,258107489	0,48899451	0	8,383760449	5,966242994	0,09511133	0	0	4054,773407	0	0	0	0	12,18377058	0,028616911
200830	2	5	6	14,29020053	6,250970487	0,135669396	0	6,309326164	4,804047525	0,095387088	0	0	2757,158447	0	0	0	0	14,22940105	0,1556639
200830	2	5	7	11,28200306	6,910179545	0,515710635	0	6,716364787	5,52697639	0,210982154	0	0	2973,655396	0	0	0	0	11,58363373	0,572057858
200830	2	5	8	12,00548571	4,112985672	0,164795981	1	7,564855516	5,076587378	0,05347426	0	0	4951,472778	0	0	1	0	12,03514314	0,186921019
200830	2	5	9	15,08544695	8,236442328	0,054036219	0	7,390466738	6,100943474	0,078059544	0	0	4635,930237	0	0	0	0	11,9904672	0,12794452
200830	2	5	10	12,44604374	6,376762056	0,355270637	0	6,289140587	5,317545193	0,321074277	0	0	3920,632843	0	0	0	0	12,54652008	0,338561829
200830	2	5	11	11,93985526	6,483311107	0,55804313	0	6,427731436	7,439216504	0,244249447	0	0	2633,833862	0	0	0	0	12,21209443	0,550960387
200830	2	5	12	12,22459761	3,944597509	0,052107533	1	7,434806539	4,76577774	0,043447008	0	0	4092,066101	0	0	1	0	12,02807702	0,039019949
200830	2	5	13	12,57827542	5,258088131	0,477516446	0	NaN	6,251070748	0,309714082	0	0	1776,953262	0	0	0	0	NaN	NaN
200830	2	5	14	12,04998475	5,201078538	0,077018109	1	8,084135209	5,049696238	0,052360544	0	0	6648,449646	0	0	1	0	12,11586367	0,170592138
200830	2	5	15	12,0947232	6,956012862	0,076251782	1	11,63580615	5,283218722	0,072510276	0	0	6728,939758	0	0	1	0	13,7358062	0,46516319
200830	2	5	16	11,89963973	6,529012489	0,099570701	1	7,759125115	4,578211967	0,057855396	0	0	5756,707825	0	0	1	0	11,92933201	0,078458772
200830	2	5	17	11,86843768	3,301762172	0,215169118	1	7,746037895	4,51484493	0,034908756	0	0	2411,004425	0	0	1	0	11,62342085	0,117399073
200830	2	5	18	12,60897059	6,72843187	0,440984739	0	6,585458719	8,659390477	0,597009346	0	0	2799,891144	0	0	0	0	12,44618247	0,399875013
200830	2	5	19	12,12801507	7,928014987	0,037230219	NaN	7,903929566	13,07777826	2,88263909	0	0	1884,716003	0	0	NaN	0	12,2960691	0,027212777
200830	2	5	20	8,34447141	10,28956449	0,093878882	0	8,373579616	8,429657084	0,387305421	0	0	3138,158508	0	0	0	0	12,22641936	0,358027236
200830	2	5	21	12,11796411	3,517952909	0,20902974	1	7,130122289	5,318031287	0,038981247	0	0	4986,36377	0	0	1	0	11,80126603	0,236616159
200830	2	5	22	10,82336016	7,048622623	0,479122273	0	6,967940096	13,11051819	1,599435943	0	0	2593,12735	0	0	0	0	10,92758728	0,503961904
200830	2	5	23	11,95028939	4,67540589	0,164884993	1	7,520457327	5,122891643	0,039217373	0	0	6183,766602	0	0	1	0	11,77954248	0,113299187
200830	2	5	24	12,12691567	5,610355457	0,102785779	1	8,007521804	4,888523647	0,026664318	0	0	10203,65582	0	0	1	0	11,8924782	0,243403324
200830	2	5	25	11,58127267	6,18127181	0,187664707	1	8,236259577	5,337682746	0,034941903	0	0	8328,627441	0	0	1	0	12,03626031	0,371318606
200830	2	5	26	12,23384042	6,283689389	0,499762515	0	7,775989307	8,96340227	0,265161116	0	0	2942,803375	0	0	0	0	12,02400904	0,260671081
200830	2	5	27	12,68834567	6,942502383	0,471300638	0	6,840619417	10,9743152	0,244245294	0	0	3429,433563	0	0	0	0	12,3847639	0,46055946
200830	2	5	28	12,02777174	7,602990033	0,052340924	1	8,055061585	6,952762004	0,126368997	0	0	7073,813721	0	0	1	0	12,05506225	0,639042695
200830	2	5	29	11,65363737	6,683850701	0,389503091	0	6,688775632	9,289340968	0,2667371	0	0	2645,404907	0	0	0	0	11,65979403	0,363286662
200830	2	5	30	11,7670001	7,532997681	0,019659497	NaN	7,713405182	5,347151434	0,054438435	0	0	4495,748718	0	0	1	0	11,81340577	0,236308149
200830	2	5	31	13,16446858	5,964465904	0,423554807	0	8,010581119	6,068471313	0,332891731	0	0	2432,965149	0	0	0	0	12,18941849	0,480880762
200830	2	5	32	12,34156266	6,484332333	0,460326302	0	9,727061359	6,088451813	0,200835653	0	0	3173,590576	0	0	0	0	16,28949861	0,027938439
200830	2	5	33	12,57086277	7,270861394	0,365532355	0	7,111295676	10,11231937	0,305960342	0	0	2796,140625	0	0	0	0	12,13214267	0,389620713
200830	2	6	1	12,09984985	6,838809019	0,174640824	0	6,988866412	10,77509128	0,155257717	0	0	3356,492462	0	0	0	0	11,86587519	0,119419994
200830	2	6	2	12,11132712	7,226647372	0,159882309	NaN	7,739782315	5,913160649	0,077443573	0	0	4722,427002	0	0	1	0	11,96020721	0,060405707
200830	2	6	3	12,12422005	7,724219748	0,332651453	0	7,566241104	5,511360617	0,200957155	0	0	2770,203705	0	0	0	0	12,13375781	0,134379561
200830	2	6	4	12,10530123	6,42956804	0,557845152	0	6,481256398	9,491525576	0,373196462	0	0	2763,02652	0	0	0	0	12,04339108	0,550900936
200830	2	6	5	11,97406375	6,274062179	0,085098832	1	8,309493167	5,234339937	0,045784432	0	0	7407,538879	0	0	1	0	12,09050599	0,247184896
200830	2	6	6	15,0710047	8,196332212	0,177031433	1	8,172460611	5,380102706	0,178086816	0	0	6427,960083	0	0	1	0	12,12753889	0,08551876
200830	2	6	7	12,13638627	3,763612267	0,25050267	1	8,135792413	4,804310755	0,030864202	0	0	5808,899475	0	0	1	0	11,88685878	0,141968046
200830	2	6	8	11,0874589	6,512539271	0,502096199	0	6,616945849	5,707324835	0,270888136	0	0	3611,602417	0	0	0	0	11,18304973	0,466395317
200830	2	6	9	11,86374054	7,963740074	0,161837297	0	7,908872079	6,607471198	0,123441333	0	0	4486,429993	0	0	1	0	11,90887255	0,117693024
200830	2	6	10	12,16755221	3,695070355	0,263612648	1	8,212742228	5,380198996	0,080454687	0	0	4591,361389	0	0	1	0	11,81276524	0,264977258
200830	2	6	11	11,90121272	5,829614101	0,535794416	0	5,829614101	9,247082216	532,9018359	0	0	2756,163483	0	0	0	0	11,90121272	0,535794416
200830	2	6	12	11,70108087	7,036641771	0,450633382	0	7,816060459	7,251555746	0,631726652	0	0	4345,889526	0	0	0	0	11,8160607	0,034134806
200830	2	6	13	10,58362408	6,316373508	0,446861001	NaN	7,913558791	4,50904439	0,091200386	0	0	3430,390686	0	0	1	0	12,11355893	0,803136081
200830	2	6	14	12,09019131	7,34686868	0,314417783	0	7,488351647	10,10942109	0,232273748	0	0	5125,288208	0	0	0	0	12,43795014	0,422964488
200830	2	6	15	11,7885069	3,055170888	0,198048995	1	7,96430843	5,170535548	0,046984086	0	0	4079,310638	0	0	1	0	11,83568649	0,068349198
200830	2	6	16	11,6851677	5,661888054	0,029536531	1	7,680002337	4,875899279	0,037037916	0	0	10250,37775	0	0	1	0	12,16634862	0,058069051
200830	2	6	17	12,45075965	6,781124875	0,190468528	0	7,268090456	7,412031178	0,497604579	0	0	2629,654663	0	0	0	0	12,25695327	0,129157275
200830	2	6	18	12,08902046	7,125090097	0,316174821	0	7,96044702	6,993858095	0,240269196	0	0	4083,631592	0	0	1	0	11,9395529	0,387840713
200830	2	6	19	12,19814107	7,730017565	0,372517766	0	7,828627871	6,616742231	0,155982923	0	0	4320,099915	0	0	0	0	12,20448037	0,467328736
200830	2	6	20	11,84958258	7,774378732	0,76945335	0	7,389176282	8,175237922	0,920449144	0	0	3603,848694	0	0	0	0	11,85000064	0,475198225
200830	2	6	21	11,84999993	6,780551883	0,536032376	0	7,873749699	6,290397715	0,2825122	0	0	3108,332733	0	0	0	0	12,42624859	0,621040057
200830	2	6	22	10,28229821	6,217701519	0,429855346	0	7,672179803	3,789982277	0,267018069	0	0	2816,360352	0	0	0	0	12,52781915	0,348305596
200830	2	6	23	12,13396104	7,766038461	0,876722561	0	7,869439997	9,430569836	0,649521278	0	0	2977,193542	0	0	0	0	12,33055859	0,762242868
200830	2	6	24	12,09077082	6,638836531	0,516739089	0	7,888470038	7,566806612	0,143997505	0	0	3833,310791	0	0	0	0	12,08847121	0,052676838
200830	2	6	25	12,08605744	2,92354904	0,158654862	1	7,676853136	4,510003397	0,031791429	0	0	3534,109406	0	0	1	0	12,02314658	0,212520233
200830	2	6	26	12,14540895	5,685960379	0,312003741	1	5,647136361	4,982383885	0,095274862	0	0	4288,160492	0	0	1	0	12,09609841	0,264456651
200830	2	6	27	12,49225912	7,307740321	0,118606347	0	7,323458382	6,114830603	0,083157353	0	0	2098,452652	0	0	0	0	12,47651505	0,120548193
200830	2	6	28	12,23126915	6,100335812	0,357974127	0	7,318776043	7,118922326	0,27717964	0	0	2805,656525	0	0	0	0	11,71877708	0,382128879
200830	2	6	29	10,18198716	6,317997941	0,477477017	0	8,020991766	8,368403952	0,292905114	0	0	4097,911987	0	0	0	0	12,0209927	0,052504912
200830	2	6	30	12,14999973	7,50486414	0,105800193	NaN	7,983493815	6,676085606	0,08100853	0	0	4878,973022	0	0	1	0	12,00956156	0,086970744
200830	2	6	31	10,23960052	5,76039264	0,542293969	0	5,863696133	10,34824814	1,165699979	0	0	2324,16156	0	0	0	0	10,33630377	0,537265695
200830	2	6	32	11,87521783	3,950859387	0,094574512	NaN	7,575740169	4,547353499	0,034992922	0	0	5006,619568	0	0	NaN	0	12,02425954	0,304354375
200830	2	7	1	12,26807167	5,668071315	0,29636222	1	7,116212384	4,77047015	0,082522929	0	0	4674,901337	0	0	0	0	11,88378737	0,138261581
200830	2	7	2	11,94464615	5,886251382	0,639869748	NaN	7,365793145	8,64065059	0,24753147	0	0	2713,204773	0	0	1	0	12,13420678	0,308145989
200830	2	7	3	12,10751026	5,9347205	0,210226046	0	5,9347205	4,929765965	0,085398915	0	0	4114,107117	0	0	NaN	0	12,10751026	0,210226046
200830	2	7	4	12,48739059	6,112608106	0,486990155	0	6,117000064	6,713825704	0,116439133	0	0	2683,242371	0	0	0	0	12,38299414	0,455126868
200830	2	7	5	12,14079898	7,278149272	0,24445042	0	7,171624657	17,65660863	0,847710257	0	0	3088,996918	0	0	0	0	11,77166337	0,136620761
200830	2	7	6	11,8962382	6,717521618	0,206173695	1	7,10767644	4,880379924	0,032306898	0	0	6212,510193	0	0	1	0	11,98118411	0,081267566
200830	2	7	7	12,09544392	6,631360728	0,318642368	0	7,034595336	8,175697314	0,122369502	0	0	2791,096588	0	0	0	0	11,60734089	0,454155975
200830	2	8	1	9,983407354	5,816592407	0,60193494	0	5,820371841	7,615728312	0,175464412	0	0	3091,099792	0	0	0	0	9,979627165	0,637294522
200830	2	8	2	11,59946089	6,934823458	0,206708444	1	7,386481984	5,236083947	0,038398123	0	0	4596,110687	0	0	1	0	12,35000213	0,144140791
200830	2	8	3	11,98992283	6,532231853	0,649462975	0	6,776763559	8,162791798	0,221889023	0	0	2677,384216	0	0	0	0	11,65570346	0,719785686
200830	2	8	4	10,18083483	6,219164732	0,323881568	0	7,609199465	6,125299207	0,205345116	0	0	2462,186157	0	0	0	0	11,89079041	0,051673054
200830	2	8	5	12,03266974	5,904869428	0,074437198	1	7,861092156	5,350615426	0,075676825	0	0	8415,689697	0	0	1	0	12,06109383	0,113277177
200830	2	8	6	12,07141248	7,935140751	0,062226481	0	7,97956324	7,788949682	0,203046856	0	0	2697,005127	0	0	0	0	12,27956585	0,058989293
200830	2	8	7	11,88357426	7,416420391	0,177773306	NaN	7,762856592	8,640447914	2,848160986	0	0	5888,621643	0	0	1	0	12,06285674	0,344374907
200830	2	8	8	12,02843485	7,971552451	0,220821417	1	8,114512711	5,809462741	0,060014249	0	0	6702,328064	0	0	1	0	11,91451331	0,175953817
200830	2	8	9	15,13280501	8,151124198	0,082034459	0	8,071868039	7,876993854	0,456765689	0	0	4726,737671	0	0	1	0	11,87186901	0,357255489
200830	2	8	10	11,71744239	7,58255662	0,457742529	1	10,62523393	6,550975096	0,066066194	0	0	12050,04431	0	0	1	0	12,92523397	0,599186881
200830	2	8	11	12,20158965	7,02158259	0,268454009	NaN	6,813936484	7,101641791	0,080684681	0	0	4608,323975	0	0	1	0	12,02953304	0,279001627
200830	2	8	12	11,39890325	5,829428954	0,489970763	0	5,750586741	6,621471904	0,234257938	0	0	2655,431549	0	0	0	0	11,61928645	0,457177135
