# Supplementary material for: FtsZ treadmilling is essential for Z-ring condensation and septal constriction initiation in Bacillus subtilis cell division
Source: Nat Commun. 2021 Apr 27;12:2448. doi: 10.1038/s41467-021-22526-0 (PMC8079713; doi:10.1038/s41467-021-22526-0)
Supplement: Supplementary file 27 — Source Data [file 41467_2021_22526_MOESM27_ESM.zip › Whitley2020_source_data/SuppFig16/SuppFig16_sourceData_FtsAmNG_D213A_PHMM_37C.xlsx]

## Sheet: WT
n	ROI#	Image&ROI_Name	Point#	Length	Time	Speed	ThetaDeg	Category	abs speed nm/s
1	1	37C_bab185mneonFtsz_17pc488_EM_80FOV_003_denoise_reg_K1_Trace 1	Global	438.75	10.75	40.814	-57.875	1	40.814
2	2	37C_bab185mneonFtsz_17pc488_EM_80FOV_003_denoise_reg_K1_Trace 2	Global	-243.75	9.5	-25.6579	68.459	-1	25.6579
3	1	37C_bab185mneonFtsz_17pc488_EM_80FOV_003_denoise_reg_K10_Trace 1	Global	-319.583	6.5	-49.1667	52.8958	-1	49.1667
4	2	37C_bab185mneonFtsz_17pc488_EM_80FOV_003_denoise_reg_K10_Trace 2	Global	325	6.125	53.0612	-50.7743	1	53.0612
5	1	37C_bab185mneonFtsz_17pc488_EM_80FOV_003_denoise_reg_K11_Trace 1	Global	455	7.625	59.6721	-47.447	1	59.6721
6	2	37C_bab185mneonFtsz_17pc488_EM_80FOV_003_denoise_reg_K11_Trace 2	Global	-352.083	5.75	-61.2319	46.7098	-1	61.2319
7	1	37C_bab185mneonFtsz_17pc488_EM_80FOV_003_denoise_reg_K13_Trace 1	Global	251.875	5.875	42.8723	-56.5922	1	42.8723
8	1	37C_bab185mneonFtsz_17pc488_EM_80FOV_003_denoise_reg_K2_Trace 1	Global	541.667	19.1667	28.2609	-66.5014	1	28.2609
9	1	37C_bab185mneonFtsz_17pc488_EM_80FOV_003_denoise_reg_K3_Trace 1	Global	-373.75	15.125	-24.7107	69.1849	-1	24.7107
10	2	37C_bab185mneonFtsz_17pc488_EM_80FOV_003_denoise_reg_K3_Trace 2	Global	-227.5	9	-25.2778	68.7495	-1	25.2778
11	1	37C_bab185mneonFtsz_17pc488_EM_80FOV_003_denoise_reg_K4_Trace 1	Global	444.167	7.3333	60.5682	-47.0214	1	60.5682
12	1	37C_bab185mneonFtsz_17pc488_EM_80FOV_003_denoise_reg_K5_Trace 1	Global	314.167	10.6667	29.4531	-65.6235	1	29.4531
13	2	37C_bab185mneonFtsz_17pc488_EM_80FOV_003_denoise_reg_K5_Trace 2	Global	-205.833	8	-25.7292	68.4047	-1	25.7292
14	3	37C_bab185mneonFtsz_17pc488_EM_80FOV_003_denoise_reg_K5_Trace 3	Global	-216.667	8.6667	-25	68.9625	-1	25
15	1	37C_bab185mneonFtsz_17pc488_EM_80FOV_003_denoise_reg_K6_Trace 1	Global	-335.833	11.6667	-28.7857	66.1135	-1	28.7857
16	1	37C_bab185mneonFtsz_17pc488_EM_80FOV_003_denoise_reg_K7_Trace 1	Global	292.5	8.875	32.9577	-63.1131	1	32.9577
17	1	37C_bab185mneonFtsz_17pc488_EM_80FOV_003_denoise_reg_K8_Trace 1	Global	346.667	8.3333	41.6	-57.3808	1	41.6
18	2	37C_bab185mneonFtsz_17pc488_EM_80FOV_003_denoise_reg_K8_Trace 2	Global	368.333	8.8333	41.6981	-57.3194	1	41.6981
19	1	37C_bab185mneonFtsz_17pc488_EM_80FOV_003_denoise_reg_K9_Trace 1	Global	-268.125	5.75	-46.6304	54.3447	-1	46.6304
1	1	37C_bab185mneonFtsz_17pc488_EM_80FOV_004_denoise_reg_K1_Trace 1	Global	430.625	7.5	57.4167	-48.5448	1	57.4167
2	2	37C_bab185mneonFtsz_17pc488_EM_80FOV_004_denoise_reg_K1_Trace 2	Global	-300.625	7.125	-42.193	57.0115	-1	42.193
3	1	37C_bab185mneonFtsz_17pc488_EM_80FOV_004_denoise_reg_K10_Trace 1	Global	390	9.375	41.6	-57.3808	1	41.6
4	1	37C_bab185mneonFtsz_17pc488_EM_80FOV_004_denoise_reg_K2_Trace 1	Global	270.833	13.5	20.0617	-72.8476	1	20.0617
5	1	37C_bab185mneonFtsz_17pc488_EM_80FOV_004_denoise_reg_K4_Trace 1	Global	-227.5	5.1667	-44.0322	55.8856	-1	44.0322
6	1	37C_bab185mneonFtsz_17pc488_EM_80FOV_004_denoise_reg_K5_Trace 1	Global	243.75	5.75	42.3913	-56.8887	1	42.3913
7	2	37C_bab185mneonFtsz_17pc488_EM_80FOV_004_denoise_reg_K5_Trace 2	Global	-243.75	11.625	-20.9677	72.1213	-1	20.9677
8	1	37C_bab185mneonFtsz_17pc488_EM_80FOV_004_denoise_reg_K6_Trace 1	Global	243.75	7.5	32.5	-63.4349	1	32.5
9	1	37C_bab185mneonFtsz_17pc488_EM_80FOV_004_denoise_reg_K7_Trace 1	Global	-341.25	5.625	-60.6667	46.9749	-1	60.6667
11	1	37C_bab185mneonFtsz_17pc488_EM_80FOV_004_denoise_reg_K8_Trace 1	Global	430.625	8.375	51.4179	-51.6544	1	51.4179
12	2	37C_bab185mneonFtsz_17pc488_EM_80FOV_004_denoise_reg_K8_Trace 2	Global	-276.25	5.5	-50.2273	52.3058	-1	50.2273
13	1	37C_bab185mneonFtsz_17pc488_EM_80FOV_004_denoise_reg_K9_Trace 1	Global	205.833	6.5	31.6667	-64.0256	1	31.6667
1	1	37C_bab185mneonFtsz_17pc488_EM_80FOV_005_denoise_reg_K1_Trace 1	Global	400.833	6.1667	65	-45	1	65
2	1	37C_bab185mneonFtsz_17pc488_EM_80FOV_005_denoise_reg_K14_Trace 1	Global	-335.833	5.5	-61.0606	46.7899	-1	61.0606
3	2	37C_bab185mneonFtsz_17pc488_EM_80FOV_005_denoise_reg_K14_Trace 2	Global	287.083	6.8333	42.0122	-57.1237	1	42.0122
4	1	37C_bab185mneonFtsz_17pc488_EM_80FOV_005_denoise_reg_K3_Trace 1	Global	400.833	10	40.0833	-58.3392	1	40.0833
5	1	37C_bab185mneonFtsz_17pc488_EM_80FOV_005_denoise_reg_K4_Trace 1	Global	-417.083	8.7083	-47.8948	53.6156	-1	47.8948
6	1	37C_bab185mneonFtsz_17pc488_EM_80FOV_005_denoise_reg_K5_Trace 1	Global	-406.25	5.75	-70.6522	42.6141	-1	70.6522
7	1	37C_bab185mneonFtsz_17pc488_EM_80FOV_005_denoise_reg_K6_Trace 1	Global	373.75	4.75	78.6842	-39.5597	1	78.6842
8	1	37C_bab185mneonFtsz_17pc488_EM_80FOV_005_denoise_reg_K8_Trace 1	Global	-341.25	8.125	-42	57.1313	-1	42
1	1	37C_bab185mneonFtsz_17pc488_EM_80FOV_006_denoise_reg_K1_Trace 1	Global	224	11.875	18.8632	-73.5778	1	18.8632
2	1	37C_bab185mneonFtsz_17pc488_EM_80FOV_006_denoise_reg_K11_Trace 1	Global	309.333	8.5	36.3922	-60.3763	1	36.3922
3	1	37C_bab185mneonFtsz_17pc488_EM_80FOV_006_denoise_reg_k2_Trace 1	Global	-490.667	9	-54.5185	49.5739	-1	54.5185
4	1	37C_bab185mneonFtsz_17pc488_EM_80FOV_006_denoise_reg_K3_Trace 1	Global	-368	11.875	-30.9895	64.1632	-1	30.9895
5	1	37C_bab185mneonFtsz_17pc488_EM_80FOV_006_denoise_reg_K4_Trace 1	Global	-424	12.125	-34.9691	61.3482	-1	34.9691
6	1	37C_bab185mneonFtsz_17pc488_EM_80FOV_006_denoise_reg_K5_Trace 1	Global	-328	6.875	-47.7091	53.2971	-1	47.7091
7	1	37C_bab185mneonFtsz_17pc488_EM_80FOV_006_denoise_reg_K6_Trace 1	Global	344	18.25	18.8493	-73.5892	1	18.8493
8	2	37C_bab185mneonFtsz_17pc488_EM_80FOV_006_denoise_reg_K6_Trace 2	Global	-264	8.875	-29.7465	65.0715	-1	29.7465
9	1	37C_bab185mneonFtsz_17pc488_EM_80FOV_006_denoise_reg_K8_Trace 1	Global	304	9.875	30.7848	-64.3119	1	30.7848
10	1	37C_bab185mneonFtsz_17pc488_EM_80FOV_006_denoise_reg_K9_Trace 1	Global	-288	6	-48	53.1301	-1	48
1	1	37C_bab185mneonFtsz_17pc488_EM_80FOV_007_denoise_reg_K1_Trace 1	Global	432	10.75	40.186	-57.875	1	40.186
2	1	37C_bab185mneonFtsz_17pc488_EM_80FOV_007_denoise_reg_K11_Trace 1	Global	-229.333	7.5	-30.5778	64.4626	-1	30.5778
3	2	37C_bab185mneonFtsz_17pc488_EM_80FOV_007_denoise_reg_K11_Trace 2	Global	282.667	8.25	34.2626	-61.8375	1	34.2626
4	1	37C_bab185mneonFtsz_17pc488_EM_80FOV_007_denoise_reg_K2_Trace 1	Global	384	12.5	30.72	-64.359	1	30.72
5	1	37C_bab185mneonFtsz_17pc488_EM_80FOV_007_denoise_reg_K4_Trace 1	Global	213.333	7.5	28.4444	-66.0375	1	28.4444
6	1	37C_bab185mneonFtsz_17pc488_EM_80FOV_007_denoise_reg_K5_Trace 1	Global	346.667	10.4167	33.28	-62.5256	1	33.28
8	1	37C_bab185mneonFtsz_17pc488_EM_80FOV_007_denoise_reg_K7_Trace 1	Global	400	7.6667	52.1739	-50.8125	1	52.1739
9	1	37C_bab185mneonFtsz_17pc488_EM_80FOV_007_denoise_reg_K8_Trace 1	Global	-240	13.375	-17.9439	74.3379	-1	17.9439
10	2	37C_bab185mneonFtsz_17pc488_EM_80FOV_007_denoise_reg_K8_Trace 2	Global	-368	11.5	-32	63.4349	-1	32
11	1	37C_bab185mneonFtsz_17pc488_EM_80FOV_007_denoise_reg_K9_Trace 1	Global	437.333	8.5833	50.9515	-51.4761	1	50.9515
								Average:	40.4583
								STDev:	13.8202
Outliers
10	2	37C_bab185mneonFtsz_17pc488_EM_80FOV_004_denoise_reg_K7_Trace 2	Global	503.75	3	167.917	-21.1613	1	167.917
7	1	37C_bab185mneonFtsz_17pc488_EM_80FOV_007_denoise_reg_K6_Trace 1	Global	368	4.125	89.2121	-35.6553	1	89.2121

## Sheet: 1um
n	ROI#	Image&ROI_Name	Point#	Length	Time	Speed	ThetaDeg	Category		Abs speed
1	1	37C_Sh53_1uM_17pc488_EM200_N1_001_denoise_reg_K1_Trace 1	Global	-298.667	10	-29.8667	64.9831	-1		29.8667
2	1	37C_Sh53_1uM_17pc488_EM200_N1_001_denoise_reg_K2_Trace 1	Global	160	13.5	11.8519	-79.5085	1		11.8519
3	1	37C_Sh53_1uM_17pc488_EM200_N1_001_denoise_reg_K4_Trace 1	Global	256	6.125	41.7959	-56.853	1		41.7959
4	1	37C_Sh53_1uM_17pc488_EM200_N1_001_denoise_reg_K6_Trace 1	Global	192	10.6667	18	-74.2914	1		18
1	1	37C_Sh53_1uM_17pc488_EM200_N1_003_denoise_reg_K2_Trace 1	Global	-266.667	9	-29.6296	65.1576	-1		29.6296
2	1	37C_Sh53_1uM_17pc488_EM200_N1_003_denoise_reg_K4_Trace 1	Global	344	7.125	48.2807	-52.9696	1		48.2807
3	2	37C_Sh53_1uM_17pc488_EM200_N1_003_denoise_reg_K4_Trace 2	Global	184	8.5	21.6471	-71.3126	1		21.6471
1	1	37C_Sh53_1uM_17pc488_EM200_N1_004_denoise_reg_K1_Trace 1	Global	-320	5.6667	-56.4706	48.5763	-1		56.4706
2	1	37C_Sh53_1uM_17pc488_EM200_N1_004_denoise_reg_K12_Trace 1	Global	362.667	7.3333	49.4545	-52.3058	1		49.4545
3	1	37C_Sh53_1uM_17pc488_EM200_N1_004_denoise_reg_K13_Trace 1	Global	256	10.3333	24.7742	-68.8387	1		24.7742
4	1	37C_Sh53_1uM_17pc488_EM200_N1_004_denoise_reg_K14_Trace 1	Global	-234.667	11.5	-20.4058	72.3156	-1		20.4058
5	1	37C_Sh53_1uM_17pc488_EM200_N1_004_denoise_reg_K17_Trace 1	Global	405.333	-5.3333	-76	40.1009	-1		76
6	1	37C_Sh53_1uM_17pc488_EM200_N1_004_denoise_reg_K18_Trace 1	Global	-298.667	11.3333	-26.3529	67.6199	-1		26.3529
7	1	37C_Sh53_1uM_17pc488_EM200_N1_004_denoise_reg_K2_Trace 1	Global	384	6.8333	56.1951	-48.7153	1		56.1951
8	1	37C_Sh53_1uM_17pc488_EM200_N1_004_denoise_reg_K3_Trace 1	Global	-245.333	9.5	-25.8246	68.0255	-1		25.8246
9	1	37C_Sh53_1uM_17pc488_EM200_N1_004_denoise_reg_K5_Trace 1	Global	170.667	12.6667	13.4737	-78.1113	1		13.4737
10	1	37C_Sh53_1uM_17pc488_EM200_N1_004_denoise_reg_K6_Trace 1	Global	202.667	12.6667	16	-75.9638	1		16
11	1	37C_Sh53_1uM_17pc488_EM200_N1_004_denoise_reg_K7_Trace 1	Global	-213.333	7.1667	-29.7675	65.0561	-1		29.7675
12	1	37C_Sh53_1uM_17pc488_EM200_N1_004_denoise_reg_K8_Trace 1	Global	213.333	12.3333	17.2973	-74.876	1		17.2973
13	1	37C_Sh53_1uM_17pc488_EM200_N1_004_denoise_reg_K9_Trace 1	Global	200	7.625	26.2295	-67.7144	1		26.2295
1	1	37C_Sh53_1uM_17pc488_EM200_N1_005_denoise_reg_K1_Trace 1	Global	234.667	19.6667	11.9322	-79.439	1		11.9322
2	1	37C_Sh53_1uM_17pc488_EM200_N1_005_denoise_reg_K10_Trace 1	Global	136	8.75	15.5429	-76.3496	1		15.5429
3	1	37C_Sh53_1uM_17pc488_EM200_N1_005_denoise_reg_K11_Trace 1	Global	-264	7.5	-35.2	61.1892	-1		35.2
4	1	37C_Sh53_1uM_17pc488_EM200_N1_005_denoise_reg_K3_Trace 1	Global	328	8	41	-57.3554	1		41
5	1	37C_Sh53_1uM_17pc488_EM200_N1_005_denoise_reg_K4_Trace 1	Global	-266.667	4.5	-59.2593	47.2026	-1		59.2593
6	1	37C_Sh53_1uM_17pc488_EM200_N1_005_denoise_reg_K5_Trace 1	Global	426.667	7.8333	54.4681	-49.6001	1		54.4681
7	1	37C_Sh53_1uM_17pc488_EM200_N1_005_denoise_reg_K6_Trace 1	Global	-352	7	-50.2857	51.8428	-1		50.2857
8	1	37C_Sh53_1uM_17pc488_EM200_N1_005_denoise_reg_K7_Trace 1	Global	-330.667	10.6667	-31	64.1556	-1		31
9	1	37C_Sh53_1uM_17pc488_EM200_N1_005_denoise_reg_K8_Trace 1	Global	-424	7.875	-53.8413	49.9271	-1		53.8413
10	1	37C_Sh53_1uM_17pc488_EM200_N1_005_denoise_reg_K9_Trace 1	Global	-216	9.375	-23.04	70.2011	-1		23.04
11	2	37C_Sh53_1uM_17pc488_EM200_N1_005_denoise_reg_K9_Trace 2	Global	330.667	7.1667	46.1396	-54.211	1		46.1396
1	1	37C_Sh53_1uM_17pc488_EM200_N1_007_denoise_reg_K1_Trace 1	Global	-149.333	7.6667	-19.4783	73.0725	-1		19.4783
2	1	37C_Sh53_1uM_17pc488_EM200_N1_007_denoise_reg_K10_Trace 1	Global	-320	10.3333	-30.9677	64.179	-1		30.9677
3	1	37C_Sh53_1uM_17pc488_EM200_N1_007_denoise_reg_k2_Trace 1	Global	-320	8.3333	-38.4	59.0362	-1		38.4
4	2	37C_Sh53_1uM_17pc488_EM200_N1_007_denoise_reg_k2_Trace 2	Global	-266.667	8.5	-31.3726	63.8861	-1		31.3726
5	1	37C_Sh53_1uM_17pc488_EM200_N1_007_denoise_reg_K4_Trace 1	Global	138.667	16.8333	8.2376	-82.6656	1		8.2376
6	1	37C_Sh53_1uM_17pc488_EM200_N1_007_denoise_reg_K5_Trace 1	Global	266.667	6.6667	40	-57.9946	1		40
7	1	37C_Sh53_1uM_17pc488_EM200_N1_007_denoise_reg_K6_Trace 1	Global	-234.667	7.6667	-30.6087	64.44	-1		30.6087
1	1	37C_Sh53_1uM_17pc488_EM200_N1_008_denoise_reg_K1_Trace 1	Global	424	6.375	66.5098	-43.8983	1		66.5098
2	1	37C_Sh53_1uM_17pc488_EM200_N1_008_denoise_reg_K10_Trace 1	Global	-320	9	-35.5555	60.9454	-1		35.5555
3	1	37C_Sh53_1uM_17pc488_EM200_N1_008_denoise_reg_K3_Trace 1	Global	424	6.375	66.5098	-43.8983	1		66.5098
4	1	37C_Sh53_1uM_17pc488_EM200_N1_008_denoise_reg_K4_Trace 1	Global	-288	6.3333	-45.4737	54.6052	-1		45.4737
5	1	37C_Sh53_1uM_17pc488_EM200_N1_008_denoise_reg_K5_Trace 1	Global	256	5.8333	43.8857	-55.561	1		43.8857
1	1	37C_Sh53_1uM_17pc488_EM200_N1_009_denoise_reg_K1_Trace 1	Global	320	7	45.7143	-54.4623	1		45.7143
2	2	37C_Sh53_1uM_17pc488_EM200_N1_009_denoise_reg_K1_Trace 2	Global	-176	4.75	-37.0526	59.9314	-1		37.0526
3	1	37C_Sh53_1uM_17pc488_EM200_N1_009_denoise_reg_K2_Trace 1	Global	-192	7	-27.4286	66.8014	-1		27.4286
4	2	37C_Sh53_1uM_17pc488_EM200_N1_009_denoise_reg_K2_Trace 2	Global	-165.333	5.8333	-28.3429	66.1135	-1		28.3429
5	1	37C_Sh53_1uM_17pc488_EM200_N1_009_denoise_reg_K4_Trace 1	Global	-120	10	-12	79.3803	-1		12
7	1	37C_Sh53_1uM_17pc488_EM200_N1_009_denoise_reg_k7_Trace 1	Global	192	10.6667	18	-74.2914	1		18
8	2	37C_Sh53_1uM_17pc488_EM200_N1_009_denoise_reg_k7_Trace 2	Global	-277.333	9.8333	-28.2034	66.218	-1		28.2034
outliers:
6	1	37C_Sh53_1uM_17pc488_EM200_N1_008_denoise_reg_K7_Trace 1	Global	-352	3.8333	-91.8261	34.8753	-1
6	1	37C_Sh53_1uM_17pc488_EM200_N1_009_denoise_reg_K5_Trace 1	Global	426.667	4.6667	91.4286	-34.992	1	Average:	34.2954
									Std dev	16.202
									st dev s	16.202

## Sheet: 5um
n	ROI#	Image&ROI_Name	Point#	Length	Time	Speed	ThetaDeg	Category		Abs speed
1	1	37C_Sh53_5uM_17pc488_EM90_N1__denoise_reg_K1_Trace 1	Global	272	6	45.3333	-54.6888	1		45.3333
2	1	37C_Sh53_5uM_17pc488_EM90_N1__denoise_reg_K2_Trace 1	Global	-264	6.25	-42.24	56.5752	-1		42.24
3	1	37C_Sh53_5uM_17pc488_EM90_N1__denoise_reg_K3_Trace 1	Global	216	7.5	28.8	-65.7723	1		28.8
4	1	37C_Sh53_5uM_17pc488_EM90_N1__denoise_reg_K4_Trace 1	Global	-160	9.375	-17.0667	75.0686	-1		17.0667
5	1	37C_Sh53_5uM_17pc488_EM90_N1__denoise_reg_K5_Trace 1	Global	-136	12	-11.3333	79.958	-1		11.3333
6	1	37C_Sh53_5uM_17pc488_EM90_N1__denoise_reg_K6_Trace 1	Global	-128	12.3333	-10.3784	80.789	-1		10.3784
7	1	37C_Sh53_5uM_17pc488_EM90_N1__denoise_reg_K7_Trace 1	Global	138.667	9.3333	14.8571	-76.9307	1		14.8571
1	1	37C_Sh53_5uM_17pc488_EM90_N1_001_denoise_reg_K1_Trace 1	Global	-154.667	11.3333	-13.6471	77.9628	-1		13.6471
2	1	37C_Sh53_5uM_17pc488_EM90_N1_001_denoise_reg_K2_Trace 1	Global	-136	7.5	-18.1333	74.1808	-1		18.1333
3	1	37C_Sh53_5uM_17pc488_EM90_N1_001_denoise_reg_K3_Trace 1	Global	277.333	7.8333	35.4043	-61.049	1		35.4043
4	1	37C_Sh53_5uM_17pc488_EM90_N1_001_denoise_reg_k5_Trace 1	Global	144	4.75	30.3158	-64.6538	1		30.3158
1	1	37C_Sh53_5uM_17pc488_EM90_N1_002_denoise_reg_K2_Trace 1	Global	352	24.6667	14.2703	-77.4302	1		14.2703
2	1	37C_Sh53_5uM_17pc488_EM90_N1_002_denoise_reg_K3_Trace 1	Global	-426.667	9.3333	-45.7143	54.4623	-1		45.7143
3	1	37C_Sh53_5uM_17pc488_EM90_N1_002_denoise_reg_K4_Trace 1	Global	192	12.6667	15.1579	-76.6755	1		15.1579
4	1	37C_Sh53_5uM_17pc488_EM90_N1_002_denoise_reg_K5_Trace 1	Global	-202.667	14.5	-13.977	77.6806	-1		13.977
5	1	37C_Sh53_5uM_17pc488_EM90_N1_002_denoise_reg_K6_Trace 1	Global	232	10.875	21.3333	-71.5651	1		21.3333
6	1	37C_Sh53_5uM_17pc488_EM90_N1_002_denoise_reg_K7_Trace 1	Global	-320	11.3333	-28.2353	66.1941	-1		28.2353
7	1	37C_Sh53_5uM_17pc488_EM90_N1_002_denoise_reg_K8_Trace 1	Global	-298.667	17	-17.5686	74.6499	-1		17.5686
1	1	37C_Sh53_5uM_17pc488_EM90_N1_003_denoise_reg_K1_Trace 1	Global	-352	5.5	-64	45	-1		64
2	2	37C_Sh53_5uM_17pc488_EM90_N1_003_denoise_reg_K1_Trace 2	Global	-216	11	-19.6364	72.943	-1		19.6364
3	1	37C_Sh53_5uM_17pc488_EM90_N1_003_denoise_reg_K2_Trace 1	Global	181.333	10	18.1333	-74.1808	1		18.1333
4	1	37C_Sh53_5uM_17pc488_EM90_N1_003_denoise_reg_K3_Trace 1	Global	469.333	20.8333	22.528	-70.6079	1		22.528
5	2	37C_Sh53_5uM_17pc488_EM90_N1_003_denoise_reg_K3_Trace 2	Global	-208	9.0833	-22.8991	70.3129	-1		22.8991
6	1	37C_Sh53_5uM_17pc488_EM90_N1_003_denoise_reg_K4_Trace 1	Global	208	7.125	29.193	-65.4804	1		29.193
7	1	37C_Sh53_5uM_17pc488_EM90_N1_003_denoise_reg_K5_Trace 1	Global	-312	12.5	-24.96	68.6942	-1		24.96
8	1	37C_Sh53_5uM_17pc488_EM90_N1_003_denoise_reg_K6_Trace 1	Global	176	15.625	11.264	-80.0182	1		11.264
9	1	37C_Sh53_5uM_17pc488_EM90_N1_003_denoise_reg_K7_Trace 1	Global	192	9.5	20.2105	-72.4744	1		20.2105
10	1	37C_Sh53_5uM_17pc488_EM90_N1_003_denoise_reg_K8_Trace 1	Global	-320	6.3333	-50.5263	51.7098	-1		50.5263
1	1	37C_Sh53_5uM_17pc488_EM90_N1_004_denoise_reg_K1_Trace 1	Global	138.667	15.1667	9.1429	-81.8699	1		9.1429
2	1	37C_Sh53_5uM_17pc488_EM90_N1_004_denoise_reg_K2_Trace 1	Global	-213.333	11.5	-18.5507	73.8355	-1		18.5507
3	1	37C_Sh53_5uM_17pc488_EM90_N1_004_denoise_reg_K3_Trace 1	Global	192	12.6667	15.1579	-76.6755	1		15.1579
4	2	37C_Sh53_5uM_17pc488_EM90_N1_004_denoise_reg_K3_Trace 2	Global	245.333	11.3333	21.6471	-71.3126	1		21.6471
5	1	37C_Sh53_5uM_17pc488_EM90_N1_004_denoise_reg_K4_Trace 1	Global	-277.333	10.5	-26.4127	67.5741	-1		26.4127
6	1	37C_Sh53_5uM_17pc488_EM90_N1_004_denoise_reg_K5_Trace 1	Global	-176	12.375	-14.2222	77.4712	-1		14.2222
7	1	37C_Sh53_5uM_17pc488_EM90_N1_004_denoise_reg_K7_Trace 1	Global	426.667	8	53.3333	-50.1944	1		53.3333
8	1	37C_Sh53_5uM_17pc488_EM90_N1_004_denoise_reg_K8_Trace 1	Global	-216	11	-19.6364	72.943	-1		19.6364
1	1	37C_Sh53_5uM_17pc488_EM90_N1_005_denoise_reg_K1_Trace 1	Global	-160	10.8333	-14.7692	77.0054	-1		14.7692
2	1	37C_Sh53_5uM_17pc488_EM90_N1_005_denoise_reg_K12_Trace 1	Global	309.333	10.5	29.4603	-65.2826	1		29.4603
3	1	37C_Sh53_5uM_17pc488_EM90_N1_005_denoise_reg_K13_Trace 1	Global	-160	12.8333	-12.4675	78.9765	-1		12.4675
4	1	37C_Sh53_5uM_17pc488_EM90_N1_005_denoise_reg_K3_Trace 1	Global	-170.667	8.6667	-19.6923	72.8973	-1		19.6923
5	1	37C_Sh53_5uM_17pc488_EM90_N1_005_denoise_reg_K4_Trace 1	Global	-344	8.125	-42.3385	56.5138	-1		42.3385
6	1	37C_Sh53_5uM_17pc488_EM90_N1_005_denoise_reg_K5_Trace 1	Global	330.667	11.6667	28.3429	-66.1135	1		28.3429
7	1	37C_Sh53_5uM_17pc488_EM90_N1_005_denoise_reg_K6_Trace 1	Global	-464	10.25	-45.2683	54.7276	-1		45.2683
8	1	37C_Sh53_5uM_17pc488_EM90_N1_005_denoise_reg_K7_Trace 1	Global	-288	10.625	-27.1059	67.0459	-1		27.1059
9	1	37C_Sh53_5uM_17pc488_EM90_N1_005_denoise_reg_K8_Trace 1	Global	-202.667	12	-16.8889	75.2173	-1		16.8889
10	1	37C_Sh53_5uM_17pc488_EM90_N1_005_denoise_reg_K9_Trace 1	Global	309.333	17.5	17.6762	-74.5604	1		17.6762
1	1	37C_Sh53_5uM_17pc488_EM90_N1_006_denoise_reg_K1_Trace 1	Global	-208	8.375	-24.8358	68.7908	-1		24.8358
2	1	37C_Sh53_5uM_17pc488_EM90_N1_006_denoise_reg_K2_Trace 1	Global	144	8.375	17.194	-74.9622	1		17.194
3	1	37C_Sh53_5uM_17pc488_EM90_N1_006_denoise_reg_K3_Trace 1	Global	-160	8.8333	-18.1132	74.1975	-1		18.1132
4	2	37C_Sh53_5uM_17pc488_EM90_N1_006_denoise_reg_K3_Trace 2	Global	-394.667	8.3333	-47.36	53.4986	-1		47.36
5	1	37C_Sh53_5uM_17pc488_EM90_N1_006_denoise_reg_K4_Trace 1	Global	192	12.8333	14.961	-76.8425	1		14.961
6	1	37C_Sh53_5uM_17pc488_EM90_N1_006_denoise_reg_K6_Trace 1	Global	213.333	14.1667	15.0588	-76.7595	1		15.0588
7	1	37C_Sh53_5uM_17pc488_EM90_N1_006_denoise_reg_K7_Trace 1	Global	-245.333	9.8333	-24.9491	68.7026	-1		24.9491
8	2	37C_Sh53_5uM_17pc488_EM90_N1_006_denoise_reg_K7_Trace 2	Global	-117.333	9.1667	-12.8	78.6901	-1		12.8
9	1	37C_Sh53_5uM_17pc488_EM90_N1_006_denoise_reg_K8_Trace 1	Global	-224	6.3333	-35.3684	61.0736	-1		35.3684
									Average:	24.5431
									Stdev:	12.5417
										12.5417

## Sheet: 7.5um
n	ROI#	Image&ROI_Name	Point#	Length	Time	Speed	ThetaDeg	Category		abspeed
1	1	37C_Sh53_7.5uM_17pc488_EM60_N1__denoise_reg_K1_Trace 1	Global	160	15.3333	10.4348	-80.7398	1		10.4348
2	1	37C_Sh53_7.5uM_17pc488_EM60_N1__denoise_reg_K2_Trace 1	Global	256	12	21.3333	-71.5651	1		21.3333
3	2	37C_Sh53_7.5uM_17pc488_EM60_N1__denoise_reg_K2_Trace 2	Global	-288	11.3333	-25.4118	68.344	-1		25.4118
4	1	37C_Sh53_7.5uM_17pc488_EM60_N1__denoise_reg_K3_Trace 1	Global	272	13	20.9231	-71.8962	1		20.9231
5	2	37C_Sh53_7.5uM_17pc488_EM60_N1__denoise_reg_K3_Trace 2	Global	-240	10.875	-22.069	70.9744	-1		22.069
6	1	37C_Sh53_7.5uM_17pc488_EM60_N1__denoise_reg_K4_Trace 1	Global	96.0001	18.8333	5.0973	-85.4462	1		5.0973
7	1	37C_Sh53_7.5uM_17pc488_EM60_N1__denoise_reg_K5_Trace 1	Global	-160	9	-17.7778	74.4759	-1		17.7778
8	1	37C_Sh53_7.5uM_17pc488_EM60_N1__denoise_reg_K6_Trace 1	Global	362.667	9.3333	38.8571	-58.7363	1		38.8571
1	1	37C_Sh53_7.5uM_17pc488_EM60_N1_002_denoise_reg_K1_Trace 1	Global	-170.667	14	-12.1905	79.2157	-1		12.1905
2	1	37C_Sh53_7.5uM_17pc488_EM60_N1_002_denoise_reg_K5_Trace 1	Global	-117.333	17.5	-6.7048	84.0194	-1		6.7048
3	2	37C_Sh53_7.5uM_17pc488_EM60_N1_002_denoise_reg_K5_Trace 2	Global	-138.667	5.5	-25.2121	68.4986	-1		25.2121
4	1	37C_Sh53_7.5uM_17pc488_EM60_N1_002_denoise_reg_K7_Trace 1	Global	149.333	10.1667	14.6885	-77.074	1		14.6885
1	1	37C_Sh53_7.5uM_17pc488_EM60_N1_004_denoise_reg_K1_Trace 1	Global	-245.333	10.3333	-23.7419	69.6468	-1		23.7419
2	1	37C_Sh53_7.5uM_17pc488_EM60_N1_004_denoise_reg_K11_Trace 1	Global	202.667	12	16.8889	-75.2173	1		16.8889
3	2	37C_Sh53_7.5uM_17pc488_EM60_N1_004_denoise_reg_K11_Trace 2	Global	-160	9	-17.7778	74.4759	-1		17.7778
4	1	37C_Sh53_7.5uM_17pc488_EM60_N1_004_denoise_reg_K12_Trace 1	Global	149.333	8.6667	17.2308	-74.9315	1		17.2308
5	1	37C_Sh53_7.5uM_17pc488_EM60_N1_004_denoise_reg_K15_Trace 1	Global	-192	14.3333	-13.3953	78.1785	-1		13.3953
6	1	37C_Sh53_7.5uM_17pc488_EM60_N1_004_denoise_reg_K16_Trace 1	Global	-152	11.75	-12.9362	78.5729	-1		12.9362
7	1	37C_Sh53_7.5uM_17pc488_EM60_N1_004_denoise_reg_K3_Trace 1	Global	138.667	8.8333	15.6981	-76.2184	1		15.6981
8	1	37C_Sh53_7.5uM_17pc488_EM60_N1_004_denoise_reg_K4_Trace 1	Global	-63.9999	10.3333	-6.1935	84.4725	-1		6.1935
9	1	37C_Sh53_7.5uM_17pc488_EM60_N1_004_denoise_reg_K5_Trace 1	Global	-149.333	10	-14.9333	76.866	-1		14.9333
10	1	37C_Sh53_7.5uM_17pc488_EM60_N1_004_denoise_reg_K6_Trace 1	Global	181.333	10.6667	17	-75.1243	1		17
11	1	37C_Sh53_7.5uM_17pc488_EM60_N1_004_denoise_reg_K7_Trace 1	Global	330.667	17	19.451	-73.0948	1		19.451
1	1	37C_Sh53_7.5uM_17pc488_EM60_N1_006_denoise_reg_K1_Trace 1	Global	-202.667	9.1667	-22.1091	70.9423	-1		22.1091
2	1	37C_Sh53_7.5uM_17pc488_EM60_N1_006_denoise_reg_K10_Trace 1	Global	-128	10.125	-12.642	78.8262	-1		12.642
3	1	37C_Sh53_7.5uM_17pc488_EM60_N1_006_denoise_reg_K11_Trace 1	Global	-181.333	9.3333	-19.4286	73.1132	-1		19.4286
4	1	37C_Sh53_7.5uM_17pc488_EM60_N1_006_denoise_reg_K12_Trace 1	Global	224	7.375	30.3729	-64.6121	1		30.3729
5	1	37C_Sh53_7.5uM_17pc488_EM60_N1_006_denoise_reg_K13_Trace 1	Global	-256	13.625	-18.789	73.6389	-1		18.789
6	1	37C_Sh53_7.5uM_17pc488_EM60_N1_006_denoise_reg_K15_Trace 1	Global	-149.333	13.1667	-11.3418	79.9507	-1		11.3418
7	1	37C_Sh53_7.5uM_17pc488_EM60_N1_006_denoise_reg_K3_Trace 1	Global	-224	8	-28	66.3706	-1		28
8	1	37C_Sh53_7.5uM_17pc488_EM60_N1_006_denoise_reg_K4_Trace 1	Global	-138.667	5.8333	-23.7714	69.6236	-1		23.7714
9	1	37C_Sh53_7.5uM_17pc488_EM60_N1_006_denoise_reg_K5_Trace 1	Global	181.333	10.3333	17.5484	-74.6667	1		17.5484
11	1	37C_Sh53_7.5uM_17pc488_EM60_N1_006_denoise_reg_K7_Trace 1	Global	245.333	11.5	21.3333	-71.5651	1		21.3333
12	1	37C_Sh53_7.5uM_17pc488_EM60_N1_006_denoise_reg_K8_Trace 1	Global	192	10.1667	18.8853	-73.5596	1		18.8853
13	2	37C_Sh53_7.5uM_17pc488_EM60_N1_006_denoise_reg_K8_Trace 2	Global	-213.333	8.8333	-24.1509	69.3256	-1		24.1509
14	1	37C_Sh53_7.5uM_17pc488_EM60_N1_006_denoise_reg_K9_Trace 1	Global	-192	8.1667	-23.5102	69.8293	-1		23.5102
1	1	37C_Sh53_7.5uM_17pc488_EM60_N1_008_denoise_reg_K1_Trace 1	Global	-106.667	8.1667	-13.0612	78.4654	-1		13.0612
2	1	37C_Sh53_7.5uM_17pc488_EM60_N1_008_denoise_reg_K2_Trace 1	Global	-168	9.625	-17.4545	74.7449	-1		17.4545
3	1	37C_Sh53_7.5uM_17pc488_EM60_N1_008_denoise_reg_K3_Trace 1	Global	128	10.5	12.1905	-79.2157	1		12.1905
4	1	37C_Sh53_7.5uM_17pc488_EM60_N1_008_denoise_reg_K4_Trace 1	Global	202.667	8.8333	22.9434	-70.2777	1		22.9434
2	1	37C_Sh53_7.5uM_17pc488_EM60_N1_009_denoise_reg_K12_Trace 1	Global	-170.667	5.6667	-30.1176	64.7989	-1		30.1176
3	1	37C_Sh53_7.5uM_17pc488_EM60_N1_009_denoise_reg_K6_Trace 1	Global	-272	5.625	-48.3556	52.9269	-1		48.3556
4	1	37C_Sh53_7.5uM_17pc488_EM60_N1_009_denoise_reg_K7_Trace 1	Global	213.333	8.6667	24.6154	-68.9625	1		24.6154
5	1	37C_Sh53_7.5uM_17pc488_EM60_N1_009_denoise_reg_K9_Trace 1	Global	-213.333	7.6667	-27.8261	66.5014	-1		27.8261
1	1	37C_Sh53_7.5uM_17pc488_EM60_N1_010_denoise_reg_K1_Trace 1	Global	128	9.5	13.4737	-78.1113	1		13.4737
4	1	37C_Sh53_7.5uM_17pc488_EM60_N1_010_denoise_reg_K3_Trace 1	Global	149.333	8.8333	16.9057	-75.2032	1		16.9057
5	1	37C_Sh53_7.5uM_17pc488_EM60_N1_010_denoise_reg_K4_Trace 1	Global	160	8.5	18.8235	-73.6105	1		18.8235
6	1	37C_Sh53_7.5uM_17pc488_EM60_N1_010_denoise_reg_K5_Trace 1	Global	192	8.5	22.5882	-70.56	1		22.5882
7	1	37C_Sh53_7.5uM_17pc488_EM60_N1_010_denoise_reg_K6_Trace 1	Global	-202.667	9.5	-21.3333	71.565	-1		21.3333
8	1	37C_Sh53_7.5uM_17pc488_EM60_N1_010_denoise_reg_K8_Trace 1	Global	-213.333	9.8333	-21.6949	71.2742	-1		21.6949
9	1	37C_Sh53_7.5uM_17pc488_EM60_N1_010_denoise_reg_K9_Trace 1	Global	-181.333	13	-13.9487	77.7047	-1		13.9487
									average:	19.4738
									stdev:	7.66515
										7.66515
outliers:
2	1	37C_Sh53_7.5uM_17pc488_EM60_N1_010_denoise_reg_K10_Trace 1	Global	-277.333	6.3333	-43.7895	55.6196	-1		43.7895
3	2	37C_Sh53_7.5uM_17pc488_EM60_N1_010_denoise_reg_K10_Trace 2	Global	320	6.3333	50.5263	-51.7098	1		50.5263
1	1	37C_Sh53_7.5uM_17pc488_EM60_N1_009_denoise_reg_K1_Trace 1	Global	298.667	-5.1667	-57.8064	47.9108	-1		57.8064
10	1	37C_Sh53_7.5uM_17pc488_EM60_N1_006_denoise_reg_K6_Trace 1	Global	-360	7.75	-46.4516	54.0276	-1		46.4516

## Sheet: 10um
n	ROI#	Image&ROI_Name	Point#	Length (nm)	Time (s)	Speed (nm/s)	ThetaDeg	Category		Absolute speed (nm/s)
1	1	37C_Sh53_10uM_17pc488_EM40_N1__denoise_reg_K1_Trace 1	Global	-138.667	9.3333	-14.8571	76.9307	-1		14.8571
2	2	37C_Sh53_10uM_17pc488_EM40_N1__denoise_reg_K1_Trace 2	Global	106.667	11.3333	9.4118	-81.6341	1		9.4118
3	1	37C_Sh53_10uM_17pc488_EM40_N1__denoise_reg_K2_Trace 1	Global	202.667	15.6667	12.9362	-78.5729	1		12.9362
4	2	37C_Sh53_10uM_17pc488_EM40_N1__denoise_reg_K2_Trace 2	Global	-149.333	9.6667	-15.4483	76.4296	-1		15.4483
5	1	37C_Sh53_10uM_17pc488_EM40_N1__denoise_reg_K3_Trace 1	Global	-160	14	-11.4286	79.8753	-1		11.4286
6	1	37C_Sh53_10uM_17pc488_EM40_N1__denoise_reg_K4_Trace 1	Global	74.6667	13	5.7436	-84.8718	1		5.7436
7	2	37C_Sh53_10uM_17pc488_EM40_N1__denoise_reg_K4_Trace 2	Global	-256	8.6667	-29.5385	65.2249	-1		29.5385
8	1	37C_Sh53_10uM_17pc488_EM40_N1__denoise_reg_K5_Trace 1	Global	96	10.5	9.1429	-81.8699	1		9.1429
9	1	37C_Sh53_10uM_17pc488_EM40_N1__denoise_reg_K6_Trace 1	Global	224	8.5	26.3529	-67.6199	1		26.3529
1	1	37C_Sh53_10uM_17pc488_EM40_N1_001_denoise_reg_K2_Trace 1	Global	213.333	11.6667	18.2857	-74.0546	1		18.2857
2	2	37C_Sh53_10uM_17pc488_EM40_N1_001_denoise_reg_K2_Trace 2	Global	234.667	11	21.3333	-71.5651	1		21.3333
3	1	37C_Sh53_10uM_17pc488_EM40_N1_001_denoise_reg_K4_Trace 1	Global	-266.667	18.1667	-14.6789	77.0822	-1		14.6789
4	1	37C_Sh53_10uM_17pc488_EM40_N1_001_denoise_reg_K6_Trace 1	Global	170.667	17.6667	9.6604	-81.4164	1		9.6604
5	1	37C_Sh53_10uM_17pc488_EM40_N1_001_denoise_reg_K7_Trace 1	Global	117.333	11.1667	10.5075	-80.6764	1		10.5075
6	2	37C_Sh53_10uM_17pc488_EM40_N1_001_denoise_reg_K7_Trace 2	Global	-256	8.6667	-29.5385	65.2249	-1		29.5385
7	1	37C_Sh53_10uM_17pc488_EM40_N1_001_denoise_reg_K8_Trace 1	Global	-330.667	17.1667	-19.2621	73.2497	-1		19.2621
8	2	37C_Sh53_10uM_17pc488_EM40_N1_001_denoise_reg_K8_Trace 2	Global	-224	11.6667	-19.2	73.3008	-1		19.2
1	1	37C_Sh53_10uM_17pc488_EM40_N1_002_denoise_reg_K1_Trace 1	Global	168	10.625	15.8118	-76.1225	1		15.8118
2	1	37C_Sh53_10uM_17pc488_EM40_N1_002_denoise_reg_K2_Trace 1	Global	309.333	10.3333	29.9355	-64.9325	1		29.9355
3	1	37C_Sh53_10uM_17pc488_EM40_N1_002_denoise_reg_K4_Trace 1	Global	170.667	19.8333	8.605	-82.3423	1		8.605
4	1	37C_Sh53_10uM_17pc488_EM40_N1_002_denoise_reg_K5_Trace 1	Global	-224	12.6667	-17.6842	74.5537	-1		17.6842
1	1	37C_Sh53_10uM_17pc488_EM40_N1_003_denoise_reg_K12_Trace 1	Global	-264	10.75	-24.5581	69.0071	-1		24.5581
2	1	37C_Sh53_10uM_17pc488_EM40_N1_003_denoise_reg_K13_Trace 1	Global	202.667	19	10.6667	-80.5377	1		10.6667
3	1	37C_Sh53_10uM_17pc488_EM40_N1_003_denoise_reg_K2_Trace 1	Global	128	15.1667	8.4396	-82.4879	1		8.4396
4	1	37C_Sh53_10uM_17pc488_EM40_N1_003_denoise_reg_K3_Trace 1	Global	272	24.5	11.102	-80.1589	1		11.102
5	1	37C_Sh53_10uM_17pc488_EM40_N1_003_denoise_reg_K4_Trace 1	Global	112	11.5	9.7391	-81.3475	1		9.7391
6	1	37C_Sh53_10uM_17pc488_EM40_N1_003_denoise_reg_K7_Trace 1	Global	298.667	-13.5	-22.1235	70.9308	-1		22.1235
1	1	37C_Sh53_10uM_17pc488_EM40_N1_004_denoise_reg_K1_Trace 1	Global	202.667	7.8333	25.8723	-67.9887	1		25.8723
2	1	37C_Sh53_10uM_17pc488_EM40_N1_004_denoise_reg_K2_Trace 1	Global	-160	14.8333	-10.7865	80.4333	-1		10.7865
3	1	37C_Sh53_10uM_17pc488_EM40_N1_004_denoise_reg_K4_Trace 1	Global	-168	8.75	-19.2	73.3008	-1		19.2
4	2	37C_Sh53_10uM_17pc488_EM40_N1_004_denoise_reg_K4_Trace 2	Global	128	9	14.2222	-77.4712	1		14.2222
5	1	37C_Sh53_10uM_17pc488_EM40_N1_004_denoise_reg_K5_Trace 1	Global	-266.667	17.6667	-15.0943	76.7294	-1		15.0943
6	2	37C_Sh53_10uM_17pc488_EM40_N1_004_denoise_reg_K5_Trace 2	Global	-160	14.6667	-10.9091	80.3266	-1		10.9091
1	1	37C_Sh53_10uM_17pc488_EM40_N1_005_denoise_reg_K3_Trace 1	Global	-117.333	10.6667	-11	80.2476	-1		11
1	1	37C_Sh53_10uM_17pc488_EM40_N1_006_denoise_reg_K2_Trace 1	Global	-181.333	9	-20.1481	72.5252	-1		20.1481
2	1	37C_Sh53_10uM_17pc488_EM40_N1_006_denoise_reg_K4_Trace 1	Global	138.667	8.5	16.3137	-75.6997	1		16.3137
									average	16.0983
									stdev	6.64607
									st dev s	6.64607
1	1	37C_Sh53_10uM_17pc488_EM40_N1_008_denoise_reg_K3_Trace 1	Global	-309.333	8.5	-36.3922	60.3763	-1		36.3922
