# Supplementary material for: FtsZ treadmilling is essential for Z-ring condensation and septal constriction initiation in Bacillus subtilis cell division
Source: Nat Commun. 2021 Apr 27;12:2448. doi: 10.1038/s41467-021-22526-0 (PMC8079713; doi:10.1038/s41467-021-22526-0)
Supplement: Supplementary file 27 — Source Data [file 41467_2021_22526_MOESM27_ESM.zip › Whitley2020_source_data/SuppFig1/Sfig1_uncropped_western_blots_annotated.xlsx]

## Sheet: Sfig1a
	Supplementary figure 1a	anti-FtsZ

## Sheet: Sfig1b
	Supplementary figure 1b	anti-PBP2B
