# Supplementary material for: FtsZ treadmilling is essential for Z-ring condensation and septal constriction initiation in Bacillus subtilis cell division
Source: Nat Commun. 2021 Apr 27;12:2448. doi: 10.1038/s41467-021-22526-0 (PMC8079713; doi:10.1038/s41467-021-22526-0)
Supplement: Supplementary file 27 — Source Data [file 41467_2021_22526_MOESM27_ESM.zip › Whitley2020_source_data/SuppFig20/SuppFig20_sourceData_mNG_PBP2B_PHMM_37C.csv]

Date	File_number	FOV_number	Ring_number	Fitted_center_position_pix	Fitted_radius_pix	R_squared_radius_fit	Divided_or_not	Fitted_maximal_radius_pix	Fitted_thickness_pix	R_squared_thickness_fit	Total_pixel_intensity_PBP2B	Col13	Col14	Power_laser_illuminating_PBP2B_uW	Col16	Col17	Col18	Fitted_center_position_maximal_radius_pix	R_squared_maximal_radius_fit
191105	1	0	1	13,84392367	7,756843979	0,986750327	0	7,976839991	7,769285314	0,918340493	5413,233531	0	0	274	0	0	0	13,92316001	0,915869171
191105	1	0	2	14,42031145	7,420311446	0,902659417	1	7,118364862	4,985063631	0,985314472	5417,465272	0	0	274	0	0	0	14,39300407	0,97123543
191105	1	0	3	18,74380073	5,475921084	0,989712882	1	7,126306328	5,571164253	0,991478084	18137,75835	0	0	274	0	0	0	15,77369367	0,958017043
191105	1	0	4	18,64038505	7,004348503	0,978451724	1	7,582203143	5,802531204	0,993003829	7690,877807	0	0	274	0	0	0	17,86499902	0,95444057
191105	1	0	5	19,30607011	6,606070111	0,949983293	1	7,739137667	5,87740341	0,98639122	9086,139546	0	0	274	0	0	0	17,92789108	0,989045046
191105	1	0	6	18,78943311	4,610566891	0,972510846	1	7,522496029	4,766586504	0,995201814	12442,31928	0	0	274	0	0	0	17,78972348	0,970167855
191105	1	0	7	19,66503098	6,793684269	0,983773303	1	7,362796866	6,197028673	0,981297611	8047,190769	0	0	274	0	0	0	18,75253366	0,967661335
191105	1	0	8	15,79475914	8,605240863	0,934807119	0	8,66807084	6,756343003	0,841663078	3517,09661	0	0	274	0	0	0	15,63148682	0,922840589
191105	1	0	9	17,14635863	8,898545674	0,72349342	0	8,97616423	4,291835029	0,368822395	3258,238996	0	0	274	0	0	0	18,32383577	0,743358477
191105	1	0	10	15,93770935	3,162290646	0,944145395	1	16,08770122	5,151006953	0,980809596	9260,312299	0	0	274	0	0	0	15,81229878	0,303884454
191105	1	0	11	13,60883188	7,308831882	0,92108776	1	7,154104434	6,667471525	0,986247709	6662,630276	0	0	274	0	0	0	14,95410443	0,96283993
191105	1	0	12	13,76870641	8,168706408	0,718045017	0	7,95375231	6,702220885	0,967486982	3885,254058	0	0	274	0	0	0	15,55375231	0,915825212
191105	1	2	1	15,16531931	2,779219276	0,972176451	1	7,106660617	6,435558476	0,986021814	13881,4522	0	0	274	0	0	0	15,17664195	0,983346246
191105	1	2	2	15,4561791	3,687980365	0,967473156	1	8,479210722	4,757883128	0,995945563	14929,53552	0	0	274	0	0	0	19,94716703	0,989462205
191105	1	2	3	17,07501339	5,535326968	0,97884193	1	6,372497153	5,472351111	0,985676649	9108,87321	0	0	274	0	0	0	18,65183086	0,947122552
191105	1	2	4	17,27234426	6,793264103	0,948550105	0	8,170393833	7,955544304	0,915382601	4649,108078	0	0	274	0	0	0	18,42960617	0,913503958
191105	1	2	5	18,38635242	7,611815931	0,954749957	1	7,60713885	5,967929148	0,954355816	5144,358133	0	0	274	0	0	0	17,19286115	0,946690245
191105	1	2	6	15,19185757	2,550242494	0,976607546	1	8,070502463	4,838010538	0,991682687	13677,03598	0	0	274	0	0	0	17,22949754	0,932380327
191105	1	2	7	14,75332613	8,253326131	0,955576936	0	8,231745274	6,653344191	0,912440579	2883,47084	0	0	274	0	0	0	14,23174527	0,956244624
191105	1	2	8	17,76445704	8,064457035	0,797145998	0	8,031784885	6,835085474	0,917069618	3639,913274	0	0	274	0	0	0	15,33178489	0,959533362
191105	1	2	9	16,11395773	3,644646216	0,937080158	1	8,157850089	7,954807261	0,990870907	10005,19533	0	0	274	0	0	0	17,26833175	0,99256059
191105	1	2	10	14,87149417	4,751549242	0,951152012	1	8,511082959	6,30468973	0,987154404	14148,00635	0	0	274	0	0	0	13,91108296	0,928397699
191105	1	2	11	13,8614406	4,361440602	0,97367703	1	7,726384388	4,937651905	0,993962724	17351,17917	0	0	274	0	0	0	17,81735297	0,971736813
191105	1	2	12	16,52137266	8,560788175	0,942158819	0	8,580770798	17,25203023	0,932655222	4055,048504	0	0	274	0	0	0	15,86520628	0,94849984
191105	1	2	13	16,90902048	3,225217235	0,907931244	NaN	8,172590665	5,292418631	0,965598742	5735,549123	0	0	274	0	0	0	13,72740934	0,907161082
191105	1	2	14	15,05235632	7,863492071	0,969279896	NaN	7,835289752	7,528900726	0,974881679	3527,485269	0	0	274	0	0	0	13,69609276	0,967097166
191105	1	2	15	13,90481857	7,02263632	0,990348605	1	7,182125707	6,040705205	0,987922347	5669,943774	0	0	274	0	0	0	14,542449	0,983817001
191105	1	2	16	18,36327848	2,882425527	0,951955809	1	8,174754951	5,778634014	0,990961205	11675,53609	0	0	274	0	0	0	16,42524505	0,97196627
191105	1	2	17	16,93194536	2,976401653	0,963550639	1	7,457430448	5,839988883	0,989477727	10205,46681	0	0	274	0	0	0	15,87531176	0,955258448
191105	1	2	18	14,72739564	5,859384001	0,989724641	1	8,102502369	5,108521804	0,992339972	11941,03303	0	0	274	0	0	0	19,99749763	0,932904689
191105	1	2	19	15,472868	7,209188353	0,982819305	1	7,550556241	6,088227967	0,983555332	8315,052912	0	0	274	0	0	0	17,19710192	0,97833116
191105	1	2	20	14,1295669	5,637956587	0,947087601	1	7,726861779	5,418440028	0,986091374	7994,39332	0	0	274	0	0	0	18,89393558	0,960398069
191105	1	2	21	14,76395798	6,190017881	0,983580721	1	7,669637429	5,603550425	0,988769904	6322,445931	0	0	274	0	0	0	17,13756228	0,985875385
191105	1	2	22	16,70421383	7,71774301	0,984552346	1	7,866997431	6,574640156	0,985959679	9791,805122	0	0	274	0	0	0	16,66699743	0,906179416
191105	1	2	23	19,67184983	7,75617853	0,982445181	1	7,75617853	6,051915699	0,983290198	4586,907408	0	0	274	0	0	0	19,67184983	0,982445181
191105	1	2	24	16,59636983	7,857372035	0,970905948	1	8,045755047	6,746490578	0,982743145	7741,410635	0	0	274	0	0	0	18,0849598	0,944060598
191105	1	2	25	19,91372318	6,913723179	0,827913365	1	7,418004774	5,248705822	0,932615428	3421,465165	0	0	274	0	0	0	18,70233744	0,933462049
191105	1	2	26	12,93183663	7,480532283	0,987577953	1	7,446251138	5,767838465	0,988849088	3121,219299	0	0	274	0	0	0	14,86006254	0,990084685
191105	1	2	27	17,62308954	5,536672702	0,979235929	1	8,262313688	5,068443905	0,993290666	10265,6682	0	0	274	0	0	0	16,46231369	0,888257388
191105	1	2	28	15,83252553	3,482245169	0,898406474	1	7,604696499	5,103122103	0,991550825	6634,159065	0	0	274	0	0	0	15,2953035	0,883514274
191105	1	2	29	14,75834736	7,558347362	0,892743737	0	7,423255956	9,729900884	0,931205117	4139,454521	0	0	274	0	0	0	16,02325596	0,90626939
191105	1	3	1	18,25007374	3,702026413	0,862794673	0	3,585295039	19,76714632	0,915456874	4428,196641	0	0	274	0	0	0	19,23487795	0,818531032
191105	1	3	2	15,18493869	5,493286581	0,972069753	1	7,657082622	5,895206893	0,988850977	11743,21461	0	0	274	0	0	0	13,95867815	0,980514233
191105	1	3	3	13,73546586	6,547139426	0,981020536	1	8,039631014	5,988132089	0,98095085	8791,631281	0	0	274	0	0	0	13,53963101	0,993850623
191105	1	3	4	14,61312584	4,042385747	0,938901846	1	7,198395641	6,497673607	0,97734346	11765,21792	0	0	274	0	0	0	15,43539691	0,987796806
191105	1	3	5	13,30628455	5,815073458	0,949047176	1	8,100594836	5,463886073	0,983312567	11174,93982	0	0	274	0	0	0	16,42113628	0,948308413
191105	1	3	6	18,59520887	6,318387772	0,938976994	1	8,464018666	5,263130947	0,977482351	10354,29391	0	0	274	0	0	0	17,23598133	0,560840512
191105	1	3	7	15,94198245	6,579902932	0,840172466	0	6,28173412	20,12678192	0,969952809	4000,919653	0	0	274	0	0	0	16,73956434	0,804690921
191105	1	3	8	19,47241944	7,507578646	0,957306818	1	7,461707222	5,860382995	0,963205654	5679,162729	0	0	274	0	0	0	18,21579217	0,958927175
191105	1	3	9	15,1495319	7,182858239	0,972194615	1	7,182858239	5,312026382	0,985480554	6506,430366	0	0	274	0	0	0	15,1495319	0,972194615
191105	1	3	10	17,15999928	6,486669074	0,865367118	1	8,616927647	6,245678346	0,971906189	12751,34768	0	0	274	0	0	0	13,88307235	0,976851678
191105	1	3	11	13,00408177	2,944672617	0,966067106	1	8,070960175	6,74037863	0,994838948	13233,23977	0	0	274	0	0	0	17,06329417	0,969138572
191105	1	3	12	19,81177895	3,229537924	0,932084696	1	7,238198765	5,936825513	0,991625777	9765,192536	0	0	274	0	0	0	14,33819877	0,974802059
191105	1	3	13	15,12732125	2,80912976	0,953776786	1	-7,25012423	4,963309121	0,986469766	10223,27873	0	0	274	0	0	0	17,28101114	0,955333415
191105	1	3	14	18,74708146	6,785359177	0,924402663	NaN	7,111624526	13,69697406	0,956254164	4508,109088	0	0	274	0	0	0	14,60547991	0,961089462
191105	1	3	15	14,78858726	8,808197016	0,847422731	0	8,068765865	9,472921274	0,861608677	4784,634637	0	0	274	0	0	0	14,33123413	0,942120073
191105	1	4	1	15,03121734	4,290968793	0,945760373	1	8,572055166	6,661802471	0,994066133	10792,0151	0	0	274	0	0	0	14,17205517	0,955177554
191105	1	4	2	13,89691666	5,933929943	0,929430561	NaN	8,466224958	5,513384385	0,983399594	8020,929415	0	0	274	0	0	0	15,23377504	0,983513417
191105	1	4	3	16,45716624	7,076909443	0,886079051	1	8,006153238	8,482631792	0,980663562	5616,506204	0	0	274	0	0	0	19,14785802	0,967169316
191105	1	4	4	19,55043089	8,579792216	0,925572457	NaN	8,113484887	7,212514235	0,907399894	7064,635885	0	0	274	0	0	0	15,18651511	0,96988575
191105	1	4	5	19,52000794	6,44197631	0,956177624	1	8,016947536	5,218425448	0,995604871	11078,00405	0	0	274	0	0	0	15,91694754	0,936312909
191105	1	4	6	14,45814338	5,074145421	0,957002922	1	8,427625151	6,730915855	0,985632122	12467,79794	0	0	274	0	0	0	19,41252942	0,994258864
191105	1	4	7	14,27250011	7,723708311	0,921181866	0	8,508013373	6,268125835	0,981715466	5399,167935	0	0	274	0	0	0	20,10356262	0,987900559
191105	1	4	8	14,28546014	5,226759054	0,934616869	1	8,266612809	5,887881027	0,972758302	9412,930253	0	0	274	0	0	0	16,53338719	0,933066128
191105	1	4	9	19,16811274	5,784900752	0,869713443	1	8,013765564	6,030099066	0,972990849	10071,83375	0	0	274	0	0	0	17,21376557	0,98676296
191105	1	4	10	15,15412399	6,886684207	0,956807418	1	8,575530835	6,526017098	0,958794041	8079,897376	0	0	274	0	0	0	19,2130538	0,941527196
191105	1	4	11	14,61545685	7,160755463	0,888199942	1	7,909689471	5,784300515	0,984887101	8266,685776	0	0	274	0	0	0	17,87006283	0,899791834
191105	1	4	12	14,87727926	8,900621987	0,968318811	1	8,573156326	6,177184088	0,967543888	5799,777508	0	0	274	0	0	0	15,22684367	0,858440459
191105	1	4	13	14,48516064	5,914839362	0,82488717	1	6,726089767	5,931969505	0,990392997	12168,31974	0	0	274	0	0	0	13,97380357	0,854225512
191105	1	4	14	14,95221155	7,352211547	0,901754446	NaN	7,669899418	5,469277221	0,995257424	6451,610908	0	0	274	0	0	0	13,83010058	0,975373216
191105	1	4	15	14,5384839	7,69624158	0,964970856	NaN	7,872028712	6,330765554	0,986224555	7791,818067	0	0	274	0	0	0	14,89904071	0,971081272
191105	1	4	16	16,013471	8,001486097	0,957032846	1	8,441493829	7,141576541	0,980397053	6357,617686	0	0	274	0	0	0	14,27622788	0,958241802
191105	1	4	17	13,64014629	7,296496585	0,85483011	NaN	7,358714575	6,666440759	0,936591244	4808,272112	0	0	274	0	0	0	14,65871458	0,845824065
191105	1	5	1	18,04451479	3,268467686	0,94787873	1	8,252403563	8,337549812	0,989839979	11942,6744	0	0	274	0	0	0	16,72286854	0,983949232
191105	1	5	2	14,9505962	3,571043018	0,932058243	NaN	8,075762776	7,111600856	0,980873711	7504,785803	0	0	274	0	0	0	17,07576278	0,991709121
191105	1	5	3	18,91445562	12,22356321	0,952376046	0	6,930138152	16,09899893	0,873891179	3892,291795	0	0	274	0	0	0	13,76385314	0,948894392
191105	1	5	4	14,41122505	4,135070449	0,920149903	NaN	8,071228291	8,268018583	0,983201288	6705,097376	0	0	274	0	0	0	15,12877171	0,876220957
191105	1	5	5	18,29452951	5,242468003	0,947786189	1	8,23631704	6,481119634	0,987420048	10476,93838	0	0	274	0	0	0	16,99679544	0,981403906
191105	1	5	6	13,53470575	13,28406151	0,924694237	0	7,469543673	20,49002414	0,971557434	3223,020702	0	0	274	0	0	0	16,93045633	0,901518388
191105	1	5	7	17,35071941	2,864201147	0,966883337	1	8,228573603	6,466020417	0,986321281	12365,30649	0	0	274	0	0	0	15,0285736	0,967218272
191105	1	5	8	20,49408668	3,249774012	0,890348118	NaN	7,976684767	9,716734951	0,955967871	7625,586594	0	0	274	0	0	0	16,82331523	0,960068316
191105	1	5	9	18,71856405	8,344262942	0,941862169	0	9,033923175	4,768614012	0,27908889	2202,953011	0	0	274	0	0	0	17,1873684	0,832220521
191105	1	5	10	15,20802496	3,730529627	0,954221019	1	8,572812081	6,176599622	0,983049861	10438,94586	0	0	274	0	0	0	17,47281208	0,93800071
191105	1	5	11	14,3126771	6,939653845	0,938560699	1	8,317869267	5,763180969	0,975220332	9507,962584	0	0	274	0	0	0	16,02323923	0,948836255
191105	1	5	12	16,85748788	3,990058323	0,945255455	1	8,0676249	6,33058443	0,990913624	13037,31829	0	0	274	0	0	0	18,7676249	0,983114911
191105	1	5	13	15,46595875	4,774117915	0,937223708	1	8,240525656	6,303213772	0,984743583	12149,76971	0	0	274	0	0	0	18,86581176	0,994384279
191105	1	5	14	28,52226042	12,82226041	0,225037603	NaN	8,236191772	21,20783126	0,96408669	4371,646205	0	0	274	0	0	0	18,7866714	0,944121602
191105	1	5	15	18,28301374	7,941157739	0,968073179	1	7,950947232	5,968082359	0,932430677	5739,994893	0	0	274	0	0	0	18,73419022	0,971680312
191105	1	5	16	18,93119783	8,758284175	0,914066005	NaN	8,734227687	11,85183861	0,921295093	4838,134484	0	0	274	0	0	0	18,71448981	0,919658238
191105	1	5	17	15,48472217	6,51527783	0,911939855	0	6,561396407	5,845921242	0,976993892	4612,993659	0	0	274	0	0	0	15,53860359	0,908590875
191105	1	5	18	14,96720453	7,395059186	0,932024101	1	8,22272466	6,195437146	0,979277498	11797,01629	0	0	274	0	0	0	16,17727534	0,968459741
191105	1	5	19	18,83672518	2,983177853	0,951373932	NaN	7,993782086	5,788706254	0,978885062	7782,548003	0	0	274	0	0	0	14,53548377	0,981663588
191105	1	5	20	14,68950256	7,610533182	0,819891674	0	7,586560559	7,13182497	0,977463777	6643,459529	0	0	274	0	0	0	14,11343944	0,826759234
191105	1	5	21	16,4594895	7,659489498	0,954889996	1	7,84346705	6,174452942	0,97300176	9105,514929	0	0	274	0	0	0	19,10271503	0,97557238
191105	1	5	22	16,92096355	7,917430098	0,951951492	1	7,916318142	6,526848671	0,990306912	7949,093968	0	0	274	0	0	0	16,21631814	0,953931414
191105	1	5	23	16,79743722	7,247812657	0,925185678	1	7,423176671	6,054077476	0,982552079	10584,20901	0	0	274	0	0	0	16,47682333	0,942609106
191105	1	5	24	18,05082207	7,290257581	0,94839408	1	8,218460691	5,916076986	0,977464261	11194,6005	0	0	274	0	0	0	15,40356354	0,984138272
191105	1	5	25	15,59092037	2,780161308	0,964552553	1	7,696098567	5,745610478	0,984811232	13869,94422	0	0	274	0	0	0	15,05683996	0,989200637
191105	1	5	26	13,77952683	7,87952683	0,957322685	1	8,37508039	6,784207454	0,971893672	6537,40714	0	0	274	0	0	0	14,62491961	0,932770913
191105	1	5	27	14,59346083	8,306539169	0,866723137	0	8,208915098	4,86768542	0,859948682	3395,353389	0	0	274	0	0	0	13,5910849	0,86103109
191105	1	5	28	17,71342256	2,448689742	0,965152259	1	4,640870863	5,098205404	0,990903175	14297,46228	0	0	274	0	0	0	14,65912888	0,605371708
191112	4	0	1	19,08463301	7,573342255	0,989482274	1	8,543008584	6,43495066	0,983218468	7758,748876	0	0	274	0	0	0	18,84300871	0,965391545
191112	4	0	2	18,42617819	6,173821812	0,973201185	1	8,363114913	5,03043799	0,992418921	12787,72883	0	0	274	0	0	0	19,93688509	0,981928845
191112	4	0	3	18,1840617	6,115938303	0,933518797	1	8,08816564	5,25821156	0,989126781	12023,85088	0	0	274	0	0	0	19,21119692	0,978403801
191112	4	1	1	19,32086185	3,259637192	0,972623364	1	6,44276709	5,192352047	0,991900923	12784,08319	0	0	274	0	0	0	13,65723239	0,589102381
191112	4	1	2	14,03390954	4,666090465	0,952245264	1	7,873002354	5,392207814	0,990581167	9678,838925	0	0	274	0	0	0	15,26021498	0,980139941
191112	4	1	3	18,15712433	7,057124332	0,916079556	1	7,991900547	6,300588179	0,986965608	9035,099378	0	0	274	0	0	0	16,82508048	0,910756978
191112	4	1	4	20,69145544	6,506784249	0,990389703	1	8,028304964	6,115957647	0,984918404	11577,02284	0	0	274	0	0	0	18,92830496	0,958264226
191112	4	1	5	15,50598239	7,005982391	0,941010139	1	8,009998142	6,42648747	0,979392618	12609,29601	0	0	274	0	0	0	14,75263975	0,976099339
191112	4	1	6	18,24601426	8,053985736	0,892962562	NaN	8,192461871	6,828942203	0,971935374	5235,110145	0	0	274	0	0	0	19,39246382	0,954311984
191112	4	1	7	18,27929762	7,020702248	0,972371411	1	7,770872982	5,98705733	0,988977836	8514,063629	0	0	274	0	0	0	19,12912702	0,974873802
191112	4	1	8	21,70233115	20,90233115	0,787765258	NaN	8,302458406	6,707145462	0,800306215	4259,496922	0	0	274	0	0	0	19,60245841	0,968239241
191112	4	1	9	18,1158025	7,915802494	0,866233803	1	3,763764088	8,417627302	0,986270166	3235,701768	0	0	274	0	0	0	13,86376409	0,836018937
191112	4	1	10	16,56359247	7,409649991	0,954207132	1	7,92083165	9,348827934	0,964435996	3800,221276	0	0	274	0	0	0	18,41585654	0,967782688
191112	4	1	11	14,19429831	6,223811114	0,977931288	1	7,865422338	5,706545782	0,991934875	9604,928486	0	0	274	0	0	0	13,66542234	0,926585244
191112	4	1	12	14,44516589	4,270694855	0,974969836	1	7,703553775	5,023100538	0,990225434	8755,447869	0	0	274	0	0	0	14,09644622	0,930475724
191112	4	2	1	13,45417398	8,154173983	0,912600116	1	8,531024138	5,796014221	0,980849321	8312,416103	0	0	274	0	0	0	14,23102414	0,909243684
191112	4	2	2	14,14051338	8,34051338	0,9553245	1	8,356346744	6,68461558	0,981749381	6667,430311	0	0	274	0	0	0	13,54365326	0,951209514
191112	4	2	3	12,95480052	2,894408317	0,965618129	NaN	7,928311803	4,794283101	0,992481164	10534,46842	0	0	274	0	0	0	14,2283118	0,960973831
191112	4	2	4	18,60224742	7,10224742	0,981874202	1	7,926274967	5,665398075	0,991535985	7661,175399	0	0	274	0	0	0	20,27372503	0,967423396
191112	4	2	5	14,92271786	5,922717864	0,763883275	1	8,499999814	5,112750088	0,994686411	8741,394485	0	0	274	0	0	0	17,90000015	0,898270646
191112	4	2	6	15,64790897	8,351959482	0,903725198	1	8,279800938	6,444934668	0,942699939	12759,91415	0	0	274	0	0	0	14,42019906	0,895417523
191112	4	2	7	18,52136777	8,121366853	0,975315475	1	8,55268496	7,062418658	0,982842668	5347,066587	0	0	274	0	0	0	18,55268496	0,941605712
191112	4	2	8	18,37135403	8,271354025	0,936374345	1	8,583994813	7,440686973	0,981907604	7403,340968	0	0	274	0	0	0	19,68399483	0,954726523
191112	4	2	9	15,03064926	7,01261574	0,955593948	1	8,733317132	6,211720688	0,975794927	7567,946143	0	0	274	0	0	0	15,76668287	0,868597956
191112	4	2	10	13,18731095	8,312689052	0,899503985	1	8,420118524	6,455626227	0,99502204	7231,864665	0	0	274	0	0	0	14,17988148	0,974721717
191112	4	2	11	16,97365732	8,173657299	0,900759342	1	8,112858926	9,391836495	0,963233416	6924,428594	0	0	274	0	0	0	16,91285893	0,907477862
191112	4	2	12	17,31767426	6,517674256	0,829544044	1	7,822614303	6,6600746	0,990626655	7419,41378	0	0	274	0	0	0	19,25377125	0,956131565
191112	4	2	13	10,70012374	7,100123744	0,929122026	1	8,326329434	51,68030028	0,305488926	2320,340508	0	0	274	0	0	0	18,90182015	0,914288677
191112	4	2	14	33,66771806	33,0982522	0,625430458	NaN	7,68635022	5,387526369	0,97035067	9033,578182	0	0	274	0	0	0	15,03744222	0,933969006
191112	4	2	15	13,03053792	2,246552001	0,952921867	1	8,637310515	4,83022539	0,993122338	16984,38718	0	0	274	0	0	0	18,06268948	0,919725173
191112	4	2	16	18,19123367	7,891233667	0,937680849	1	7,884426072	6,629335348	0,979635381	8721,702798	0	0	274	0	0	0	16,31557393	0,922546204
191112	4	2	17	16,93812022	8,461879776	0,823949913	1	8,749185064	8,31094595	0,948945511	6419,814398	0	0	274	0	0	0	17,94026434	0,87131693
191112	4	2	18	16,86570543	2,51868756	0,97966224	1	8,402299957	4,76918725	0,996015756	20227,33548	0	0	274	0	0	0	16,70229997	0,961257109
191112	4	2	19	16,84786898	8,252119696	0,961878317	NaN	8,252119696	5,885782072	0,951344219	6323,67569	0	0	274	0	0	0	16,84786898	0,961878317
191112	4	3	1	20,85831492	6,173156891	0,706829318	0	7,616847854	20,0223088	0,950659607	4255,059869	0	0	274	0	0	0	14,21689514	0,799101966
191112	4	3	2	17,95868477	8,258684774	0,958758446	1	8,456839967	7,432752588	0,985837402	4754,983551	0	0	274	0	0	0	17,14316003	0,982524523
191112	4	3	3	18,6957665	8,853563025	0,987810276	1	9,012783309	7,864178568	0,926307079	4402,193635	0	0	274	0	0	0	18,18705615	0,900649872
191112	4	3	4	17,66585415	9,465854154	0,860318124	0	9,427650976	9,809001697	0,921222111	5104,21043	0	0	274	0	0	0	18,32765098	0,859005232
191112	4	3	5	17,47945742	7,820542575	0,730088237	1	8,480240747	9,515256092	0,963555108	5513,022064	0	0	274	0	0	0	17,28024075	0,724415967
191112	4	3	6	19,56590717	8,265907171	0,776799059	1	9,407553225	5,199817227	0,985206546	7056,141812	0	0	274	0	0	0	15,20755323	0,286398347
191112	4	3	7	18,50881449	8,008814485	0,943229602	1	8,31241925	7,300392523	0,973105202	6809,074026	0	0	274	0	0	0	16,68758075	0,9391056
191112	4	3	8	13,82251923	8,122086334	0,96679083	1	8,240263968	7,797998675	0,975480739	4523,682894	0	0	274	0	0	0	13,52276283	0,9837511
191112	4	5	1	19,94922893	2,986535106	0,969856461	1	NaN	4,892999849	0,992985034	14464,13882	0	0	274	0	0	0	NaN	NaN
191112	4	5	2	14,19259652	4,033417933	0,978592522	1	NaN	4,906311929	0,993765985	10014,73622	0	0	274	0	0	0	NaN	NaN
191112	4	5	3	16,73520942	5,464790584	0,972982942	1	NaN	5,714362321	0,989291363	9527,52998	0	0	274	0	0	0	NaN	NaN
191112	4	5	4	16,52036138	7,620361377	0,940023077	NaN	7,76962529	5,90890802	0,990426558	6826,785864	0	0	274	0	0	0	18,26962529	0,918299147
191112	4	5	5	16,00474648	7,043608561	0,948499383	0	7,086193206	7,324000851	0,909447102	4457,916779	0	0	274	0	0	0	16,96995701	0,953113957
191112	4	5	6	14,68033364	2,419666355	0,947385426	NaN	NaN	5,99184163	0,982723882	7309,902522	0	0	274	0	0	0	NaN	NaN
191112	4	5	7	15,05990809	5,47944956	0,985670253	1	NaN	5,885486307	0,985224439	13538,51399	0	0	274	0	0	0	NaN	NaN
191112	4	5	8	14,78406735	4,005603412	0,985764655	1	NaN	4,811223505	0,994711907	16376,65994	0	0	274	0	0	0	NaN	NaN
191112	4	5	9	13,73102471	6,631024705	0,991115722	1	7,670964962	5,84313168	0,99778309	8945,400295	0	0	274	0	0	0	13,17096498	0,496485438
191112	4	5	10	15,87923976	5,909003861	0,939137369	1	10,6499998	5,260207371	0,988984739	16338,37357	0	0	274	0	0	0	14,24999991	0,282479787
191112	4	5	11	17,47939694	6,159351619	0,980250381	1	20,41568215	5,279441626	0,979221275	9654,16316	0	0	274	0	0	0	20,91568215	0,445285163
191112	4	5	12	15,81639931	5,183600687	0,985484406	1	6,34999502	5,172270562	0,98843448	16881,12169	0	0	274	0	0	0	15,44999925	0,281133161
191112	4	5	13	14,30280517	4,818635012	0,980876314	1	NaN	5,369915727	0,986182642	12545,79658	0	0	274	0	0	0	NaN	NaN
191112	4	5	14	16,19393593	7,341967266	0,973281581	1	8,122674369	6,231992198	0,993502545	10029,83603	0	0	274	0	0	0	18,52267437	0,908793009
191112	4	5	15	19,28083833	7,919161672	0,979240646	1	7,988411322	6,968481235	0,972817295	8660,020705	0	0	274	0	0	0	19,44420972	0,975178699
191112	4	5	16	17,43317072	7,261086257	0,963198296	1	7,57416277	7,037896247	0,967039683	6777,790561	0	0	274	0	0	0	18,32583723	0,957027793
191112	4	5	17	18,08617278	7,813827221	0,977852925	0	7,842492471	6,572331716	0,98573608	6136,787137	0	0	274	0	0	0	18,60599246	0,968495938
191112	4	5	18	13,6394191	3,181955725	0,938660435	NaN	NaN	5,741881933	0,985057581	11800,34225	0	0	274	0	0	0	NaN	NaN
191112	4	5	19	16,83664705	7,689291179	0,975058857	0	NaN	10,4916373	0,810938315	3649,947112	0	0	274	0	0	0	NaN	NaN
191112	4	5	20	15,21041721	7,71041721	0,898418539	1	8,000237123	5,584180711	0,983296932	5337,137094	0	0	274	0	0	0	15,29976288	0,9002423
191112	4	5	21	16,47662439	6,141982003	0,928352771	NaN	7,21024176	5,96422903	0,968984029	6191,673359	0	0	274	0	0	0	15,83455418	0,966882127
191112	4	5	22	13,74056267	2,656211945	0,988928785	1	3,75773549	4,685263182	0,996405642	15054,29199	0	0	274	0	0	0	14,15773757	0,349392338
191112	4	5	23	17,79299959	6,307000265	0,853029855	1	5,249998491	5,706475486	0,967089975	7974,408175	0	0	274	0	0	0	13,04999936	0,127624267
191112	4	5	24	15,02198848	6,721988483	0,963840303	1	7,113320689	6,700842484	0,978524824	6994,3506	0	0	274	0	0	0	15,33387213	0,980450379
191112	4	5	25	14,51782554	7,775095877	0,957990559	1	7,682773215	6,844076753	0,992507582	7250,153203	0	0	274	0	0	0	15,78277326	0,894394383
191112	4	5	26	16,22837907	6,485433909	0,935701406	1	1,044099026	6,950247547	0,949009716	5051,479642	0	0	274	0	0	0	14,65589623	0,448725621
191114	1	0	1	14,06122599	5,981567716	0,992501263	1	8,87526699	5,440839497	0,994424199	10494,09582	0	0	274	0	0	0	13,72473301	0,844319673
191114	1	0	2	14,8420079	4,967665554	0,982339912	1	8,907819947	5,46680401	0,994631266	10782,59969	0	0	274	0	0	0	19,79217989	0,981838655
191114	1	0	3	17,15778181	7,609974186	0,955498599	1	9,287487049	6,461388696	0,989101638	8674,768763	0	0	274	0	0	0	16,08748705	0,9755392
191114	1	0	4	15,29317806	7,60682194	0,845827469	1	8,482625819	6,243614034	0,986258279	7849,874039	0	0	274	0	0	0	14,95292323	0,986376996
191114	1	0	5	18,62649975	9,073500246	0,938372517	NaN	9,107139668	7,514735922	0,981172144	4754,909574	0	0	274	0	0	0	17,89286	0,94131518
191114	1	0	6	16,36927257	8,739216743	0,930583404	1	8,739216743	6,435975612	0,984443927	3798,747368	0	0	274	0	0	0	16,36927257	0,930583404
191114	1	0	7	14,96533792	5,778399242	0,977131712	1	9,338947854	5,754546218	0,991727647	13226,37903	0	0	274	0	0	0	15,73894785	0,932456423
191114	1	0	8	16,69816634	2,838449225	0,964998385	1	8,857380228	5,481663201	0,992493791	7671,862348	0	0	274	0	0	0	17,44261977	0,932893187
191114	1	0	9	16,92600241	8,592383722	0,971833553	0	8,550657944	8,251897661	0,806335406	2713,521487	0	0	274	0	0	0	15,79740535	0,969870398
191114	1	0	10	15,18651057	9,313489434	0,878826878	0	9,34151808	5,769216321	0,926987244	6146,152589	0	0	274	0	0	0	14,05848192	0,858198684
191114	1	0	11	18,83268894	9,667311064	0,98139584	0	9,516044561	8,497671744	0,960354904	6441,976164	0	0	274	0	0	0	17,71604456	0,955011559
191114	1	0	12	16,97324177	8,926758234	0,953395358	0	8,95352412	8,59517464	0,930777542	5243,541111	0	0	274	0	0	0	15,84647588	0,953073993
191114	1	0	13	17,73531454	9,164685462	0,882630956	NaN	9,276324923	6,474679359	0,973199009	6928,978363	0	0	274	0	0	0	17,02367508	0,889573734
191114	1	0	14	14,80220347	6,968178563	0,987971217	1	8,403242667	5,348231398	0,984744869	7833,426841	0	0	274	0	0	0	14,19675733	0,900268506
191114	1	1	1	14,18358309	7,616416914	0,895516066	1	8,493738673	6,098356991	0,975010839	6997,840946	0	0	274	0	0	0	14,89373867	0,865332548
191114	1	1	2	15,03543818	2,279503362	0,991980699	1	8,937819364	4,916233154	0,993265903	20557,30323	0	0	274	0	0	0	15,13781936	0,908828979
191114	1	1	3	19,64302763	3,194084083	0,974730229	1	9,149999998	4,740053395	0,995189613	17069,26719	0	0	274	0	0	0	18,95	0,972356007
191114	1	1	4	15,33664376	9,411512173	0,963444343	0	9,389747823	7,823503325	0,932370684	3422,13941	0	0	274	0	0	0	14,38974782	0,92371957
191114	1	1	5	14,11001795	9,189982054	0,986448272	1	9,140124247	7,125765201	0,927050082	3602,278081	0	0	274	0	0	0	13,62594319	0,983982212
191114	1	1	6	15,54158681	9,358413188	0,926573996	0	9,324912562	10,18437525	0,957448931	3715,942702	0	0	274	0	0	0	15,97508744	0,929140624
191114	1	1	7	14,51079229	9,189207705	0,887239148	1	9,230880214	6,566402886	0,988401529	5469,836268	0	0	274	0	0	0	13,66911979	0,968384453
191114	1	1	8	19,49144037	4,311475318	0,970490534	1	8,263354323	5,260650725	0,992679996	9698,402192	0	0	274	0	0	0	16,26335432	0,976437569
191114	1	1	9	14,48904261	7,91095739	0,950068104	1	8,862699367	6,661210873	0,992845483	8216,285466	0	0	274	0	0	0	15,89791878	0,950124342
191114	1	1	10	19,71267737	8,095135151	0,973761521	1	7,989581849	6,968363004	0,94926197	4538,677607	0	0	274	0	0	0	18,03529565	0,983751759
191114	1	1	11	18,37560902	8,003189173	0,982827564	1	8,081141973	7,361871759	0,985542027	4130,941998	0	0	274	0	0	0	19,34071556	0,972830438
191114	1	2	1	14,86689927	7,733100725	0,970821769	1	8,599587406	6,516702849	0,97501145	9104,611372	0	0	274	0	0	0	13,79152208	0,96356302
191114	1	2	2	16,48112049	7,793075293	0,979236149	1	9,04199514	6,611191277	0,982108334	8511,321315	0	0	274	0	0	0	16,15799985	0,962538109
191114	1	2	3	16,5280338	7,771966203	0,919722089	1	8,810027712	6,417446842	0,983811629	11387,09362	0	0	274	0	0	0	16,48997228	0,934247268
191114	1	2	4	17,59103007	3,530439236	0,962661891	1	8,599817117	5,892605115	0,988161556	16956,61039	0	0	274	0	0	0	16,93651021	0,976432898
191114	1	2	5	14,59970665	4,437528146	0,946710429	1	7,516805052	6,666554892	0,97889358	6694,421598	0	0	274	0	0	0	14,28319495	0,881013281
191114	1	2	6	16,15397991	5,509279709	0,91413955	1	8,806183011	7,048297602	0,962738489	8153,68293	0	0	274	0	0	0	15,50618301	0,901991572
191114	1	2	7	16,50592869	7,142719927	0,950500944	1	8,593988033	5,861795825	0,982384014	5874,047346	0	0	274	0	0	0	14,40601197	0,916054503
191114	1	2	8	15,504764	8,059665926	0,957364945	1	23,63263705	7,550448428	0,937720576	6101,19143	0	0	274	0	0	0	24,13263707	0,49291984
191114	1	2	9	17,55360837	7,511179132	0,964893989	1	7,861813949	5,402868749	0,935330539	3819,985492	0	0	274	0	0	0	17,03818596	0,945608507
191114	1	2	10	18,19430575	6,523377787	0,958069548	1	8,357286912	8,10964169	0,975292277	7085,840376	0	0	274	0	0	0	18,69667544	0,957614262
191114	1	2	11	16,42870994	-6,803749749	0,817721396	1	7,992704743	16,50563235	0,967260755	3647,409942	0	0	274	0	0	0	14,74439479	0,981627374
191114	1	2	12	17,97553438	3,22446562	0,749640988	1	8,523087806	22,00901996	0,93319885	3348,900113	0	0	274	0	0	0	15,32308781	0,971784095
191114	1	2	13	16,62673307	2,378545902	0,981810572	1	8,47102338	5,19323965	0,988698445	19003,98438	0	0	274	0	0	0	13,87102338	0,968700559
191114	1	2	14	17,6093635	5,52990842	0,964937789	1	9,088196738	5,954763946	0,988613937	11587,56946	0	0	274	0	0	0	17,88819674	0,921076181
191114	1	2	15	16,90864979	5,426580044	0,973149538	1	8,676269514	5,637485441	0,987318879	12062,26196	0	0	274	0	0	0	17,62373049	0,940933053
191114	1	2	16	16,22258078	8,80506086	0,948014382	1	9,323325525	9,429334292	0,958681644	7214,073366	0	0	274	0	0	0	14,74594125	0,953840332
191114	1	2	17	16,60705944	7,807059444	0,963974595	1	8,623891147	6,603917839	0,967071625	6777,352254	0	0	274	0	0	0	14,67610885	0,888945239
191114	1	2	18	16,907553	7,807553003	0,933687339	1	9,600967637	6,106783247	0,98748709	10686,83325	0	0	274	0	0	0	14,80097561	0,853427945
191114	1	3	1	16,81405045	2,721531913	0,951745166	1	8,249462841	5,153102797	0,993710302	13703,41209	0	0	274	0	0	0	19,1127402	0,98301664
191114	1	3	2	15,67934552	8,079345516	0,928858766	0	8,657630244	6,170555103	0,971878193	3993,985671	0	0	274	0	0	0	15,65763025	0,954696049
191114	1	3	3	18,78069514	3,431508859	0,981452578	1	8,910315545	4,676103936	0,994787736	21345,417	0	0	274	0	0	0	18,71033476	0,964454435
191114	1	3	4	18,52153235	8,573186459	0,939982057	1	8,577190256	6,446213023	0,985263036	17008,27554	0	0	274	0	0	0	19,84459429	0,963484853
191114	1	3	5	20,14896918	4,670474106	0,986451237	1	8,284522369	5,037329533	0,993613153	16930,3851	0	0	274	0	0	0	14,41547763	0,966511161
191114	1	3	6	13,99171291	4,408287095	0,963641124	1	8,534789508	4,772336564	0,995413129	14954,30481	0	0	274	0	0	0	18,86521049	0,975296481
191114	1	3	7	17,81651803	3,124735518	0,985757632	1	8,599999518	4,797830113	0,995075027	23302,47855	0	0	274	0	0	0	18,89999952	0,949405697
191114	1	4	1	15,42451293	7,35567839	0,943603316	1	8,040219566	5,870213007	0,992322434	8877,569136	0	0	274	0	0	0	14,3701194	0,978867265
191114	1	4	2	18,98336513	7,745193599	0,93048786	1	8,428968194	6,238774158	0,959336234	6702,032294	0	0	274	0	0	0	18,01375057	0,95761559
191114	1	4	3	14,2479993	8,552000702	0,950714081	0	8,591303913	6,476312024	0,976325583	6795,810666	0	0	274	0	0	0	14,32530978	0,937859707
191114	1	4	4	14,76207087	6,937929132	0,97294483	1	8,511801405	6,584168154	0,986834233	9248,711815	0	0	274	0	0	0	14,23170432	0,977188926
191114	1	4	5	16,58940503	5,925100413	0,946474249	1	8,447912163	6,054274212	0,980731277	11092,10943	0	0	274	0	0	0	14,18160834	0,927098619
191114	1	4	6	14,80741627	5,335537618	0,943664762	1	7,533837088	6,134628534	0,981804619	9564,855262	0	0	274	0	0	0	14,79240019	0,959410202
191114	1	4	7	19,14014541	5,972463689	0,92976874	1	7,925583266	6,292467773	0,975655073	11253,5567	0	0	274	0	0	0	15,19194915	0,966381603
191114	1	4	8	19,54671268	5,580172788	0,894851991	1	7,70944112	6,908897348	0,971989513	8860,690924	0	0	274	0	0	0	18,49051815	0,932145019
191114	1	4	9	13,31930624	5,549352872	0,968080921	1	8,17341051	5,213273799	0,989466878	13116,4226	0	0	274	0	0	0	15,80411294	0,90023151
191114	1	4	10	18,49434485	8,105655146	0,854400367	1	8,01572501	5,943541209	0,953019704	4989,897361	0	0	274	0	0	0	19,28427475	0,852274763
191114	1	4	11	19,46696152	5,266961522	0,892514177	1	8,245567496	5,961129821	0,98261238	14462,86544	0	0	274	0	0	0	17,4455675	0,955002915
191114	1	4	12	13,4235524	6,818896676	0,883394356	NaN	6,862499752	4,924493177	0,981297838	4296,38372	0	0	274	0	0	0	14,63750025	0,91757439
191114	1	5	1	16,24575118	6,692791211	0,944849593	1	10,34999881	6,068656758	0,9677533	9091,249538	0	0	274	0	0	0	18,14999887	0,49765628
191114	1	5	2	19,83564184	7,264358156	0,921829012	1	7,522139435	6,118910008	0,952252106	5927,274404	0	0	274	0	0	0	18,39594732	0,952200376
191114	1	5	3	14,4226917	6,522691701	0,958015918	1	7,827868417	5,43391995	0,987535743	10682,45644	0	0	274	0	0	0	14,82690615	0,982659875
191114	1	5	4	14,38386771	6,491168849	0,984319269	1	8,132089605	5,676353961	0,992800644	12053,37421	0	0	274	0	0	0	18,21634414	0,9794467
191114	1	5	5	15,33686049	7,863139509	0,933926557	NaN	7,180476608	6,464838173	0,975798563	6422,171535	0	0	274	0	0	0	14,51952339	0,968401756
191114	1	5	6	14,72317919	8,583576145	0,981173099	0	8,614506096	10,60745438	0,91400561	4510,254011	0	0	274	0	0	0	15,00726963	0,982628956
191114	1	5	7	17,12275896	8,356943243	0,97830336	0	8,113954238	6,391479217	0,84634976	5613,636969	0	0	274	0	0	0	17,99679921	0,96976986
191114	1	5	8	16,78845047	4,824816489	0,98881968	1	8,849985753	5,513290302	0,994069503	22208,34985	0	0	274	0	0	0	17,55001152	0,941581608
191114	1	5	9	16,94472508	7,555274924	0,954483326	1	8,909949409	6,432379151	0,988802572	11054,81739	0	0	274	0	0	0	15,73223411	0,951522558
191114	1	5	10	14,62193633	5,878063669	0,95083152	1	8,679577376	5,653792152	0,993213605	12043,36781	0	0	274	0	0	0	14,22040997	0,980047501
191114	1	6	1	16,74625956	6,971846995	0,981371734	1	8,550804405	6,460979447	0,98162594	5887,063445	0	0	274	0	0	0	18,70381686	0,977195554
191114	1	6	2	18,40481453	7,738067115	0,843959511	NaN	7,979020187	13,01246231	0,969928748	5174,002233	0	0	274	0	0	0	17,64952378	0,854625488
191114	1	6	3	18,75848533	7,966744024	0,983897844	1	8,256945757	6,632810128	0,987323227	9465,630456	0	0	274	0	0	0	18,28196008	0,975364087
191114	1	6	4	17,60236219	8,251583891	0,97650845	1	8,251328975	6,386405703	0,961892205	7115,30386	0	0	274	0	0	0	17,14867103	0,977024158
191114	1	6	5	15,58578831	5,934537471	0,941738732	1	8,230638087	6,240267677	0,984727658	16070,99675	0	0	274	0	0	0	16,63063937	0,255515801
191114	1	6	6	16,71564548	7,515645482	0,973826996	1	14,30939976	7,08352424	0,983058031	12079,16923	0	0	274	0	0	0	14,80939976	0,153143685
191114	1	6	7	18,24128765	3,384060295	0,933627166	1	8,307994146	5,236701094	0,987507667	10698,20171	0	0	274	0	0	0	15,42299473	0,927773256
191114	1	6	8	14,92996802	2,782410011	0,982748671	1	8,456633195	4,893470971	0,993782658	16016,63157	0	0	274	0	0	0	15,33615687	0,973212473
191114	1	6	9	14,41768498	8,117684981	0,957489195	1	8,432743501	7,719968674	0,982374787	6345,107659	0	0	274	0	0	0	15,3327435	0,972459369
191114	1	6	10	17,7248664	7,445101629	0,988189311	1	8,79368587	6,790716268	0,987373128	7923,468401	0	0	274	0	0	0	17,09368587	0,941780365
191114	1	6	11	16,44114577	4,1769052	0,967882577	1	8,407563612	5,080515862	0,992050758	19332,49407	0	0	274	0	0	0	13,99243639	0,974192065
191114	1	6	12	17,54199017	5,504521488	0,990257114	1	8,592361034	5,666004672	0,990849978	14766,72773	0	0	274	0	0	0	16,29722064	0,970198718
191114	1	6	13	14,7952503	6,0047497	0,942640626	1	7,952663307	5,489411211	0,994451882	8235,564971	0	0	274	0	0	0	14,85266331	0,967334406
191114	1	6	14	15,10285578	8,002855785	0,981522358	1	8,011051285	7,496451276	0,969132697	5280,379338	0	0	274	0	0	0	14,68894871	0,963434795
191114	1	6	15	17,16261768	8,362617677	0,958130585	1	8,210365614	7,418162239	0,968333775	6051,107244	0	0	274	0	0	0	16,41868232	0,980557254
191114	1	6	16	18,29882183	8,020722459	0,949777375	0	7,991869778	8,852925492	0,979680955	3934,915594	0	0	274	0	0	0	17,64485979	0,947293461
