# Supplementary material for: FtsZ treadmilling is essential for Z-ring condensation and septal constriction initiation in Bacillus subtilis cell division
Source: Nat Commun. 2021 Apr 27;12:2448. doi: 10.1038/s41467-021-22526-0 (PMC8079713; doi:10.1038/s41467-021-22526-0)
Supplement: Supplementary file 27 — Source Data [file 41467_2021_22526_MOESM27_ESM.zip › Whitley2020_source_data/SuppFig2/SIfig2a_Cell Length Analysis.csv]

CDM30WT	CDM30FtsZ-GFP	CDM37WT	CDM37FtsZ-GFP	PHMM37WT	PHMM37FtsZ-GFP
	2.716	2.221	1.925	4.657	3.677375
2.451	2.67	1.814	3.38	4.806	3.63025
2.406	3.343	1.324	2.876	3.239	3.42875
2.34	2.553	1.375	1.957	2.845	2.725125
2.916	2.862	2.042	1.878	4.358	3.258125
1.591	2.677	1.613	1.644	4.186	3.73425
1.665	2.165	1.667	1.98	4.251	7.3905
1.374	2.979	1.673	2.531	4.95	6.58125
2.428	1.081	1.849	3.552	4.875	5.31375
1.421	1.43	1.977	3.758	6.154	5.07
1.505	1.478	2.184	3.903	2.795	3.498625
2.404	1.959	1.724	2.121	3.68	9.946625
1.608	1.418	1.991	1.876	4.036	4.307875
1.591	1.379	2.021	1.973	3.61	6.305
1.904	1.339	1.683	1.471	5.111	5.8695
1.629	1.221	2.722	1.64	4.876	7.486375
1.449	1.027	1.429	2.773	4.435	9.06425
1.617	1.6	1.329	2.961	3.794	6.368375
1.075	2.073	4.293	2.421	4.275	5.7525
1.452	1.95	2.116	1.721	4.202	4.4655
1.613	1.892	1.399	1.765	3.63	18.1155
1.248	1.747	1.428	2.433	2.962	14.844375
1.804	2.516	1.395	2.358	3.196	8.058375
1.966	2.885	2.399	2.407	3.414	5.754125
1.984	3.233	2.74	2.14	4.462	10.296
2.358	1.372	1.465	6.98	3.023	3.349125
1.899	3.298	1.957	1.685	4	4.281875
1.745	2.714	2.144	1.366	4.327	3.651375
1.539	2.192	1.987	2.533	4.087	3.921125
1.163	2.155	2.059	2.705	4.699	4.818125
1.394	2.05	1.508	3.175	4.683	4.714125
2.062	3.016	2.194	2.575	3.574	5.4275
1.765	1.996	2.173	4.94	3.285	5.41125
1.864	3.307	1.829	3.315	5.964	4.327375
1.476	2.471	2.684	1.061	5.044	5.448625
1.529	2.099	1.909	1.831	4.31	8.00475
1.283	2.193	1.982	1.666	3.266	8.25175
1.647	2.207	2.536	1.747	3.583	4.96275
2.525	2.636	2.155	3.368	5.367	4.996875
1.746	3.016	1.993	2.97	4.039	4.808375
1.707	2.133	1.504	2.688	4.442	5.484375
1.922	1.673	1.802	2.188	3.656	5.9085
1.042	2.971	1.598	2.763	3.35	3.485625
1.472	2.525	1.923	2.779	3.817	4.8815
1.338	2.886	1.843	1.579	2.989	4.96275
1.303	2.462	1.941	1.453	5.689	4.181125
1.664	2.205	1.57	3.591	7.858	4.02025
1.57	2.075	1.944	2.4	7.334	16.96175
1.231	2.639	1.853	2.462	5.303	3.5035
1.621	2.237	1.595	2.839	2.814	3.628625
2.021	2.204	1.867	1.783	3.043	3.921125
1.741	2.207	1.843	5.575	4.212	3.882125
1.754	2.253	1.742	2.619	4.925	5.165875
2.15	1.924	1.57	3.923	4.548	4.915625
2.094	3.092	0.952	3.197	4.652	4.62475
1.581	2.212	1.491	2.388	6.358	7.577375
1.79	2.386	1.352	2.232	3.238	5.89225
1.489	2.864	1.381	2.531	2.677	5.276375
2.321	3.335	1.892	2.795	3.015	5.08625
1.892	2.068	2.081	2.292	2.471	4.79375
2.305	2.329	1.458	2.358	3.878	4.473625
1.507	2.314	1.371	5.414	3.095	3.61725
1.179	2.533	1.617	1.879	3.286	4.511
0.921	2.499	1.339	2.001	3.516	3.5945
2.487	2.194	1.964	1.98	2.934	3.757
1.745	2.31	1.229	2.132	2.337	4.342
1.842	1.949	1.402	2.619	4.306	4.736875
1.248	2.931	1.664	2.12	4.654	5.861375
1.066	3.283	1.248	2.862	4.603	8.812375
2.166	3.756	1.505	2.484	4.992	8.643375
1.535	2.653	2.289	2.795	5.208	9.631375
1.593	2.712	1.733	3.133	5.356	6.80875
1.749	2.332	1.584	2.713	5.393	8.822125
1.785	3.233	1.674	1.719	4.868	7.15
1.598	2.414	1.725	1.64	4.229	3.328
1.562	2.404	1.579	3.35	4.451	3.768375
1.253	2.206	1.632	1.78	3.895	4.65075
1.262	2.601	1.283	1.678	4.791	5.864625
1.299	2.271	1.572	2.548	3.359	10.1985
1.458	2.052	1.523	2.741	3.348	6.875375
2.048	2.378	1.605	2.393	3.388	7.323875
1.571	1.644	1.878	1.978	3.366	7.995
1.329	2.167	2.29	1.776	3.281	6.46425
1.093	1.852	1.212	2.778	2.982	3.553875
1.881	3.888	2.188	1.9	3.258	3.167125
1.654	2.873	2.531	2.061	4.511	7.397
1.655	5.001	2.581	1.682	4.808	2.8275
2.004	2.563	2.554	3	4.808	3.908125
2.192	2.047	1.5	2.696	4.646	4.395625
1.735	1.451	1.464	1.805	4.299	5.487625
1.478	2.291	1.574	2.517	4.273	11.477375
1.644	3.082	1.878	2.261	2.961	10.062
2.35	3.787	1.309	2.133	2.517	6.787625
2.314	2.392	2.155	6.88	3.741	3.924375
2.138	1.856	1.873	1.198	4.42975	6.1295
2.094	2.765	1.54	1.61	6.6365	5.5575
2.325	1.907	1.54	2.135	5.845125	5.759
1.922	1.991	2.337	2.704	6.345625	3.6075
