# Supplementary material for: FtsZ treadmilling is essential for Z-ring condensation and septal constriction initiation in Bacillus subtilis cell division
Source: Nat Commun. 2021 Apr 27;12:2448. doi: 10.1038/s41467-021-22526-0 (PMC8079713; doi:10.1038/s41467-021-22526-0)
Supplement: Supplementary file 27 — Source Data [file 41467_2021_22526_MOESM27_ESM.zip › Whitley2020_source_data/SuppFig2/SIfig2b_REV_Cell_width_Analysis.xlsx]

## Sheet: Cell Length Analysis
CDM30WT	CDM30FtsZ-GFP	CDM37WT	CDM37FtsZ-GFP	PHMM37WT	PHMM37FtsZ-GFP
	2.716	2.221	1.925	4.657	3.67738
2.451	2.67	1.814	3.38	4.806	3.63025
2.406	3.343	1.324	2.876	3.239	3.42875
2.34	2.553	1.375	1.957	2.845	2.72512
2.916	2.862	2.042	1.878	4.358	3.25813
1.591	2.677	1.613	1.644	4.186	3.73425
1.665	2.165	1.667	1.98	4.251	7.3905
1.374	2.979	1.673	2.531	4.95	6.58125
2.428	1.081	1.849	3.552	4.875	5.31375
1.421	1.43	1.977	3.758	6.154	5.07
1.505	1.478	2.184	3.903	2.795	3.49863
2.404	1.959	1.724	2.121	3.68	9.94662
1.608	1.418	1.991	1.876	4.036	4.30788
1.591	1.379	2.021	1.973	3.61	6.305
1.904	1.339	1.683	1.471	5.111	5.8695
1.629	1.221	2.722	1.64	4.876	7.48637
1.449	1.027	1.429	2.773	4.435	9.06425
1.617	1.6	1.329	2.961	3.794	6.36838
1.075	2.073	4.293	2.421	4.275	5.7525
1.452	1.95	2.116	1.721	4.202	4.4655
1.613	1.892	1.399	1.765	3.63	18.1155
1.248	1.747	1.428	2.433	2.962	14.8444
1.804	2.516	1.395	2.358	3.196	8.05837
1.966	2.885	2.399	2.407	3.414	5.75413
1.984	3.233	2.74	2.14	4.462	10.296
2.358	1.372	1.465	6.98	3.023	3.34912
1.899	3.298	1.957	1.685	4	4.28188
1.745	2.714	2.144	1.366	4.327	3.65137
1.539	2.192	1.987	2.533	4.087	3.92112
1.163	2.155	2.059	2.705	4.699	4.81813
1.394	2.05	1.508	3.175	4.683	4.71413
2.062	3.016	2.194	2.575	3.574	5.4275
1.765	1.996	2.173	4.94	3.285	5.41125
1.864	3.307	1.829	3.315	5.964	4.32737
1.476	2.471	2.684	1.061	5.044	5.44862
1.529	2.099	1.909	1.831	4.31	8.00475
1.283	2.193	1.982	1.666	3.266	8.25175
1.647	2.207	2.536	1.747	3.583	4.96275
2.525	2.636	2.155	3.368	5.367	4.99688
1.746	3.016	1.993	2.97	4.039	4.80837
1.707	2.133	1.504	2.688	4.442	5.48438
1.922	1.673	1.802	2.188	3.656	5.9085
1.042	2.971	1.598	2.763	3.35	3.48563
1.472	2.525	1.923	2.779	3.817	4.8815
1.338	2.886	1.843	1.579	2.989	4.96275
1.303	2.462	1.941	1.453	5.689	4.18112
1.664	2.205	1.57	3.591	7.858	4.02025
1.57	2.075	1.944	2.4	7.334	16.9617
1.231	2.639	1.853	2.462	5.303	3.5035
1.621	2.237	1.595	2.839	2.814	3.62862
2.021	2.204	1.867	1.783	3.043	3.92112
1.741	2.207	1.843	5.575	4.212	3.88212
1.754	2.253	1.742	2.619	4.925	5.16587
2.15	1.924	1.57	3.923	4.548	4.91563
2.094	3.092	0.952	3.197	4.652	4.62475
1.581	2.212	1.491	2.388	6.358	7.57737
1.79	2.386	1.352	2.232	3.238	5.89225
1.489	2.864	1.381	2.531	2.677	5.27637
2.321	3.335	1.892	2.795	3.015	5.08625
1.892	2.068	2.081	2.292	2.471	4.79375
2.305	2.329	1.458	2.358	3.878	4.47363
1.507	2.314	1.371	5.414	3.095	3.61725
1.179	2.533	1.617	1.879	3.286	4.511
0.921	2.499	1.339	2.001	3.516	3.5945
2.487	2.194	1.964	1.98	2.934	3.757
1.745	2.31	1.229	2.132	2.337	4.342
1.842	1.949	1.402	2.619	4.306	4.73688
1.248	2.931	1.664	2.12	4.654	5.86137
1.066	3.283	1.248	2.862	4.603	8.81237
2.166	3.756	1.505	2.484	4.992	8.64338
1.535	2.653	2.289	2.795	5.208	9.63138
1.593	2.712	1.733	3.133	5.356	6.80875
1.749	2.332	1.584	2.713	5.393	8.82212
1.785	3.233	1.674	1.719	4.868	7.15
1.598	2.414	1.725	1.64	4.229	3.328
1.562	2.404	1.579	3.35	4.451	3.76837
1.253	2.206	1.632	1.78	3.895	4.65075
1.262	2.601	1.283	1.678	4.791	5.86463
1.299	2.271	1.572	2.548	3.359	10.1985
1.458	2.052	1.523	2.741	3.348	6.87538
2.048	2.378	1.605	2.393	3.388	7.32388
1.571	1.644	1.878	1.978	3.366	7.995
1.329	2.167	2.29	1.776	3.281	6.46425
1.093	1.852	1.212	2.778	2.982	3.55388
1.881	3.888	2.188	1.9	3.258	3.16712
1.654	2.873	2.531	2.061	4.511	7.397
1.655	5.001	2.581	1.682	4.808	2.8275
2.004	2.563	2.554	3	4.808	3.90813
2.192	2.047	1.5	2.696	4.646	4.39562
1.735	1.451	1.464	1.805	4.299	5.48763
1.478	2.291	1.574	2.517	4.273	11.4774
1.644	3.082	1.878	2.261	2.961	10.062
2.35	3.787	1.309	2.133	2.517	6.78763
2.314	2.392	2.155	6.88	3.741	3.92437
2.138	1.856	1.873	1.198	4.42975	6.1295
2.094	2.765	1.54	1.61	6.6365	5.5575
2.325	1.907	1.54	2.135	5.84513	5.759
1.922	1.991	2.337	2.704	6.34563	3.6075

## Sheet: Call Width Analysis 
CDM30WT	CDM30FtsZ-GFP	CDM37WT	CDM37FtsZ-GFP	PHMM37WT	PHMM37FtsZ-GFP
0.728	0.589	0.758	0.605	0.77	0.596
0.812	0.741	0.598	0.526	0.8	0.56
0.569	0.694	0.573	0.589	0.711	0.546
0.645	0.721	0.626	0.533	0.662	0.629
0.704	0.691	0.581	0.625	0.515	0.573
0.625	0.607	0.552	0.493	0.548	0.57
0.702	0.739	0.637	0.511	0.576	0.673
0.707	0.745	0.581	0.619	0.527	0.702
0.8	0.702	0.468	0.581	0.558	0.577
0.763	0.745	0.581	0.621	0.599	0.528
0.721	0.728	0.592	0.677	0.801	0.617
0.687	0.75	0.625	0.569	0.614	0.5
0.737	0.821	0.735	0.569	0.614	0.538
0.666	0.867	0.594	0.607	0.666	0.648
0.629	0.73	0.652	0.574	0.624	0.574
0.715	0.651	0.635	0.592	0.656	0.698
0.693	0.561	0.625	0.597	0.643	0.589
0.717	0.874	0.662	0.572	0.732	0.417
0.625	0.56	0.617	0.572	0.676	0.466
0.699	0.791	0.596	0.417	0.609	0.662
0.613	0.7	0.598	0.523	0.702	0.628
0.741	0.603	0.589	0.582	0.693	0.577
0.638	0.71	0.637	0.495	0.69	0.529
0.603	0.629	0.693	0.577	0.698	0.728
0.674	0.532	0.67	0.633	0.574	0.512
0.7	0.7	0.636	0.665	0.668	0.589
0.687	0.64	0.505	0.648	0.807	0.642
0.701	0.696	0.555	0.587	0.624	0.548
0.745	0.694	0.605	0.621	0.719	0.584
0.733	0.728	0.596	0.607	0.954	0.62
0.799	0.763	0.651	0.54	0.645	0.645
0.68	0.722	0.662	0.587	0.653	0.542
0.746	0.682	0.62	0.466	0.749	0.662
0.684	0.889	0.548	0.561	0.624	0.658
0.68	0.722	0.659	0.542	0.746	0.62
0.756	0.675	0.528	0.569	0.838	0.686
0.719	0.758	0.625	0.439	0.754	0.542
0.753	0.714	0.56	0.589	0.652	0.639
0.694	0.637	0.605	0.496	0.727	0.493
0.68	0.652	0.662	0.515	0.616	0.569
0.786	0.691	0.659	0.482	0.74	0.624
0.754	0.714	0.637	0.531	0.708	0.605
0.759	0.68	0.729	0.463	0.83	0.684
0.728	0.806	0.766	0.469	0.812	0.598
0.671	0.642	0.748	0.437	0.731	0.625
0.645	0.651	0.52	0.453	0.806	0.724
0.637	0.552	0.728	0.828	0.804	0.732
0.602	0.612	0.589	0.609	0.782	0.598
0.768	0.75	0.735	0.637	0.746	0.633
0.744	0.625	0.728	0.51	0.692	0.652
0.658	0.652	0.659	0.573	0.812	0.736
0.618	0.74	0.688	0.642	0.624	0.782
0.676	0.754	0.62	0.616	0.758	0.687
0.665	0.728	0.53	0.607	0.69	0.71
0.686	0.715	0.589	0.52	0.721	0.792
0.668	0.656	0.625	0.642	0.753	0.702
0.676	0.674	0.529	0.65	0.8	0.6
0.73	0.687	0.572	0.663	0.756	0.533
0.78	0.654	0.624	0.57	0.724	0.668
0.664	0.617	0.637	0.637	0.692	0.754
0.699	0.715	0.52	0.637	0.673	0.676
0.656	0.744	0.574	0.599	0.574	0.57
0.667	0.662	0.66	0.671	0.664	0.541
0.668	0.736	0.636	0.583	0.669	0.588
0.671	0.815	0.581	0.599	0.682	0.747
0.745	0.702	0.698	0.686	0.936	0.714
0.697	0.7	0.617	0.678	0.837	0.658
0.697		0.702	0.569	0.837	0.496
0.699		0.625	0.687	0.884	0.637
0.737		0.564	0.56	0.659	0.52
0.57		0.667	0.611	0.746	0.529
0.695		0.581	0.613	0.889	0.548
0.693		0.66	0.54	0.663
0.697		0.67	0.572	0.682
0.709		0.625	0.597	0.742
0.764		0.735	0.666	0.676
0.728		0.589	0.592	0.714
0.702		0.654	0.581	0.734
0.732		0.636	0.597	0.652
0.758		0.694	0.686	0.74
0.703		0.572	0.611	0.65
0.769		0.694	0.621	0.676
0.658		0.569	0.555	0.606
0.733		0.8	0.574	0.581
0.784		0.683	0.559	0.708
0.738		0.724	0.514	0.643
0.763		0.67	0.546	0.53
0.761		0.512	0.547	0.758
0.674		0.593	0.456	0.702
0.654		0.628	0.53	0.754
0.658		0.624	0.568	0.571
0.768		0.633	0.611	0.605
0.711		0.59	0.559	0.633
0.794		0.574	0.592	0.594
0.607		0.636	0.604	0.674
0.652		0.52	0.454	0.74
0.626		0.555	0.573	0.756
0.682		0.691	0.512	0.663
		0.59	0.488	0.643
		0.572
0.699	0.7	0.625	0.581	0.692	0.6185
