# Supplementary material for: FtsZ treadmilling is essential for Z-ring condensation and septal constriction initiation in Bacillus subtilis cell division
Source: Nat Commun. 2021 Apr 27;12:2448. doi: 10.1038/s41467-021-22526-0 (PMC8079713; doi:10.1038/s41467-021-22526-0)
Supplement: Supplementary file 27 — Source Data [file 41467_2021_22526_MOESM27_ESM.zip › Whitley2020_source_data/SuppFig3/20201022_CDM30_analysed.xlsx]

## Sheet: All Cycles
User: USER
Path: C:\Program Files (x86)\BMG\SPECTROstar Nano\User\Data\
Test ID: 382
Test Name: Eleni_SH_Growth
Date: 22/10/2020
Time: 17:48:00
ID1: 2020_10_22_CDM30
Absorbance
	0	0.5	1	1.5	2	2.5	3	3.5	4	4.5	5	5.5	6	6.5	7	7.5	8	8.5	9	9.5	10	10.5	11	11.5	12
water	0.14	0.141	0.143	0.142	0.141	0.141	0.142	0.141	0.141	0.142	0.14	0.14	0.142	0.139	0.142	0.141	0.139	0.14	0.139	0.14	0.138	0.139	0.137	0.139	0.139
CDM 1	0.14	0.138	0.139	0.139	0.138	0.139	0.139	0.136	0.14	0.139	0.137	0.137	0.139	0.137	0.139	0.139	0.139	0.139	0.139	0.139	0.139	0.138	0.139	0.138	0.139
CDM 2	0.138	0.136	0.136	0.138	0.136	0.137	0.138	0.136	0.137	0.137	0.137	0.137	0.138	0.137	0.138	0.137	0.139	0.138	0.137	0.137	0.138	0.138	0.137	0.138	0.138
CDM 3	0.141	0.141	0.141	0.142	0.14	0.141	0.142	0.14	0.141	0.142	0.14	0.14	0.143	0.14	0.142	0.141	0.142	0.141	0.142	0.141	0.141	0.141	0.14	0.143	0.142
WT 1	0.182	0.185	0.203	0.226	0.252	0.287	0.321	0.347	0.392	0.625	0.68	0.734	0.779	0.668	0.733	0.692	0.642	0.564	0.514	0.481	0.434	0.427	0.418	0.399	0.397
WT 2	0.18	0.208	0.216	0.222	0.235	0.248	0.262	0.286	0.316	0.361	0.41	0.552	0.801	0.666	0.663	0.842	0.763	0.793	0.812	0.728	0.708	0.647	0.62	0.619	0.652
WT 3	0.201	0.186	0.195	0.201	0.214	0.231	0.264	0.298	0.322	0.35	0.438	0.512	0.763	0.663	0.675	0.656	0.66	0.758	0.744	0.671	0.624	0.535	0.477	0.561	0.575
FtsZ GFP 1	0.183	0.191	0.202	0.213	0.233	0.264	0.3	0.355	0.431	0.516	0.617	0.739	0.885	1.029	1.186	1.34	1.366	1.313	1.233	1.137	1.071	1.05	0.992	0.976	0.916
FtsZ GFP 2	0.178	0.182	0.193	0.203	0.219	0.24	0.279	0.332	0.402	0.486	0.576	0.684	0.822	0.961	1.118	1.271	1.356	1.325	1.29	1.222	1.163	1.13	1.117	1.107	1.043
FtsZ GFP 3	0.183	0.191	0.195	0.21	0.234	0.269	0.31	0.352	0.397	0.442	0.503	0.583	0.674	0.82	0.93	0.929	0.931	0.935	0.932	0.936	0.942	0.938	0.905	0.888	0.866
water	0.138	0.135	0.137	0.138	0.138	0.136	0.135	0.134	0.136	0.136	0.135	0.137	0.138	0.138	0.136	0.138	0.137	0.136	0.137	0.136	0.136	0.136	0.136	0.136	0.137
Δhag 1	0.18	0.195	0.214	0.228	0.268	0.31	0.374	0.433	0.524	0.597	0.744	0.673	0.94	0.825	0.817	0.749	0.877	0.859	0.826	0.763	0.746	0.66	0.722	0.735	0.723
Δhag 2	0.184	0.19	0.212	0.235	0.273	0.315	0.396	0.472	0.566	0.641	0.799	0.918	0.96	0.816	0.977	0.998	0.827	0.892	0.812	0.786	0.745	0.778	0.896	0.832	0.766
Δhag 3	0.18	0.183	0.201	0.216	0.237	0.29	0.344	0.383	0.443	0.452	0.677	0.833	0.811	0.721	0.933	0.794	0.695	0.684	0.616	0.762	0.889	0.835	0.815	0.797	0.809
2B-mNG 1	0.183	0.198	0.211	0.231	0.267	0.313	0.36	0.419	0.477	0.539	0.602	0.679	0.78	0.905	1.042	1.061	1.052	1.05	1.028	1.002	0.98	0.961	0.938	0.933	0.923
2B-mNG 2	0.186	0.203	0.228	0.237	0.254	0.29	0.354	0.386	0.432	0.496	0.569	0.659	0.783	0.849	0.998	1.033	1.02	1.014	1.016	1.008	1.051	1.032	1.031	1.024	1.022
2B-mNG 3	0.183	0.194	0.202	0.217	0.25	0.286	0.338	0.408	0.492	0.578	0.676	0.785	0.902	1.041	1.197	1.34	1.308	1.274	1.232	1.183	1.149	1.11	1.071	1.038	1.009
SH130 1	0.191	0.182	0.191	0.197	0.203	0.217	0.238	0.264	0.302	0.328	0.354	0.468	0.587	0.469	0.793	0.796	0.793	0.827	0.817	0.815	0.826	0.843	0.872	0.893	0.92
SH130 2	0.19	0.182	0.187	0.192	0.202	0.215	0.239	0.262	0.301	0.326	0.344	0.372	0.6	0.612	0.597	0.596	0.584	0.598	0.596	0.622	0.606	0.609	0.618	0.622	0.625
SH130 3	0.179	0.179	0.179	0.184	0.188	0.195	0.207	0.229	0.253	0.281	0.337	0.388	0.445	0.566	0.541	0.618	0.626	0.691	0.643	0.691	0.733	0.682	0.671	0.685	0.688
water	0.139	0.134	0.138	0.137	0.136	0.136	0.137	0.135	0.136	0.136	0.136	0.136	0.137	0.136	0.138	0.136	0.136	0.137	0.137	0.137	0.135	0.137	0.136	0.135	0.137
2B-Halo + 1	0.184	0.18	0.186	0.191	0.203	0.222	0.247	0.279	0.323	0.399	0.44	0.602	0.754	0.834	1.041	1.099	1.129	1.027	1.01	1.01	1.017	1.034	1.085	1.075	1.101
2B-Halo + 2	0.194	0.191	0.192	0.192	0.204	0.216	0.234	0.256	0.283	0.307	0.348	0.39	0.428	0.534	0.559	0.731	0.693	0.697	0.712	0.701	0.685	0.666	0.658	0.66	0.668
2B-Halo +3	0.236	0.229	0.248	0.257	0.274	0.294	0.318	0.347	0.396	0.461	0.542	0.632	0.532	0.536	0.541	0.484	0.436	0.413	0.407	0.388	0.464	0.466	0.474	0.632	0.63
2B-Halo -1	0.183	0.17	0.184	0.191	0.204	0.217	0.244	0.264	0.302	0.353	0.413	0.483	0.562	0.642	0.606	0.601	0.613	0.635	0.754	0.711	0.733	0.786	0.809	0.824	0.91
2B-Halo -2	0.182	0.171	0.182	0.185	0.188	0.197	0.219	0.213	0.223	0.258	0.292	0.325	0.37	0.412	0.499	0.507	0.432	0.478	0.705	0.64	0.567	0.552	0.537	0.537	0.525
2B-Halo -3	0.223	0.228	0.234	0.251	0.276	0.298	0.317	0.346	0.459	0.507	0.588	0.665	0.753	0.614	0.63	0.641	0.616	0.568	0.527	0.507	0.498	0.496	0.487	0.504	0.495
2C -1	0.203	0.191	0.199	0.208	0.221	0.24	0.269	0.303	0.349	0.388	0.421	0.46	0.498	0.724	0.702	0.685	0.69	0.739	0.734	0.712	0.686	0.69	0.679	0.677	0.678
2C -2	0.175	0.169	0.172	0.175	0.181	0.189	0.204	0.226	0.263	0.307	0.341	0.376	0.47	0.568	0.628	0.837	0.843	0.814	0.777	0.912	0.885	0.915	0.976	1.016	1.014
2C -3	0.202	0.169	0.171	0.169	0.172	0.179	0.186	0.199	0.22	0.244	0.26	0.285	0.315	0.345	0.498	0.552	0.525	0.53	0.518	0.507	0.507	0.498	0.492	0.493	0.585
water	0.135	0.133	0.135	0.136	0.134	0.134	0.134	0.134	0.136	0.136	0.134	0.135	0.136	0.134	0.137	0.134	0.136	0.135	0.134	0.135	0.133	0.136	0.135	0.135	0.137
2C +1	0.192	0.174	0.182	0.185	0.194	0.206	0.228	0.253	0.283	0.324	0.374	0.42	0.57	0.631	0.634	0.787	0.78	0.754	0.737	0.737	0.748	0.759	0.773	0.78	0.805
2C +2	0.18	0.196	0.212	0.224	0.231	0.245	0.272	0.317	0.362	0.419	0.492	0.56	0.619	0.707	0.601	0.764	0.775	0.717	0.684	0.665	0.817	0.791	0.767	0.759	0.756
2C +3	0.195	0.192	0.192	0.229	0.208	0.241	0.247	0.254	0.295	0.325	0.351	0.382	0.42	0.457	0.482	0.711	0.704	0.683	0.67	0.676	0.687	0.695	0.714	0.728	0.728
2C ++1	0.192	0.199	0.204	0.214	0.234	0.252	0.271	0.28	0.302	0.34	0.384	0.441	0.507	0.567	0.554	0.551	0.68	0.817	0.844	0.913	0.84	0.84	0.951	1.01	1.063
2C ++2	0.178	0.188	0.187	0.208	0.224	0.229	0.21	0.221	0.259	0.294	0.332	0.437	0.519	0.59	0.631	0.825	0.837	0.815	0.728	0.707	0.707	0.737	0.762	0.8	0.84
2C ++3	0.19	0.21	0.194	0.196	0.188	0.225	0.19	0.216	0.256	0.282	0.312	0.332	0.361	0.388	0.607	0.491	0.445	0.404	0.433	0.423	0.403	0.672	0.778	0.854	0.912
SH52 +1	0.18	0.181	0.18	0.186	0.195	0.204	0.22	0.24	0.277	0.317	0.353	0.439	0.685	0.517	0.573	0.651	0.719	0.652	0.635	0.871	0.803	0.71	0.68	0.671	0.667
SH52 +2	0.197	0.194	0.195	0.2	0.201	0.208	0.221	0.24	0.273	0.319	0.368	0.419	0.427	0.626	0.603	0.658	0.666	0.675	0.566	0.628	0.545	0.498	0.479	0.474	0.479
SH52 +3	0.175	0.174	0.176	0.18	0.184	0.189	0.2	0.214	0.242	0.278	0.322	0.379	0.397	0.431	0.564	0.529	0.643	0.607	0.564	0.468	0.365	0.304	0.281	0.271	0.271
water	0.136	0.134	0.135	0.135	0.136	0.134	0.136	0.133	0.133	0.136	0.134	0.135	0.134	0.136	0.135	0.136	0.136	0.136	0.136	0.134	0.134	0.134	0.134	0.135	0.134
SH52 -1	0.181	0.189	0.205	0.224	0.244	0.274	0.295	0.327	0.387	0.442	0.523	0.647	0.523	0.649	0.865	0.98	0.881	0.748	0.716	0.667	0.615	0.608	0.565	0.548	0.524
SH52 -2	0.178	0.182	0.21	0.24	0.273	0.297	0.316	0.351	0.407	0.465	0.549	0.66	0.481	0.776	0.793	0.887	0.807	0.765	0.703	0.578	0.592	0.551	0.534	0.5	0.485
SH52 -3	0.183	0.188	0.201	0.227	0.268	0.299	0.335	0.369	0.431	0.477	0.542	0.502	0.767	0.654	0.717	0.854	0.693	0.716	0.616	0.588	0.547	0.518	0.501	0.485	0.49
Kev -1	0.183	0.188	0.21	0.252	0.318	0.394	0.472	0.536	0.587	0.653	0.708	0.792	0.872	0.962	1.057	1.136	1.106	1.075	1.049	1.035	1.54	1.48	1.434	1.381	1.407
Kev -2	0.178	0.184	0.2	0.227	0.273	0.326	0.408	0.495	0.561	0.626	0.686	0.755	0.817	0.91	1.01	1.103	1.203	1.179	1.133	1.086	1.048	1.058	1.069	1.095	1.138
Kev -3	0.18	0.186	0.202	0.235	0.285	0.365	0.449	0.532	0.625	0.714	0.808	0.905	0.997	1.099	1.208	1.327	1.442	1.51	1.425	1.33	1.228	1.127	1.067	1.002	0.962
Kev +1	0.184	0.188	0.203	0.22	0.249	0.29	0.341	0.419	0.506	0.582	0.636	0.698	0.763	0.816	0.869	0.928	0.981	0.959	0.909	0.883	0.905	0.887	0.895	0.919	0.914
Kev +2	0.175	0.183	0.192	0.195	0.206	0.225	0.254	0.295	0.358	0.408	0.466	0.514	0.595	0.681	0.795	0.868	0.955	1.029	1.005	0.92	0.907	0.874	0.725	0.67	1.023
Kev +3	0.176	0.181	0.191	0.204	0.219	0.242	0.272	0.317	0.376	0.451	0.531	0.619	0.743	0.872	1.015	1.135	1.25	1.35	1.442	1.407	1.262	1.108	0.923	0.837	0.813

## Sheet: blank
	water	water	water	water	water			CDM 1	CDM 2	CDM 3		CDM av
0	0.14	0.138	0.139	0.135	0.136		0	0.14	0.138	0.141		0.139667
0.5	0.141	0.135	0.134	0.133	0.134		0.5	0.138	0.136	0.141		0.138333
1	0.143	0.137	0.138	0.135	0.135		1	0.139	0.136	0.141		0.138667
1.5	0.142	0.138	0.137	0.136	0.135		1.5	0.139	0.138	0.142		0.139667
2	0.141	0.138	0.136	0.134	0.136		2	0.138	0.136	0.14		0.138
2.5	0.141	0.136	0.136	0.134	0.134		2.5	0.139	0.137	0.141		0.139
3	0.142	0.135	0.137	0.134	0.136		3	0.139	0.138	0.142		0.139667
3.5	0.141	0.134	0.135	0.134	0.133		3.5	0.136	0.136	0.14		0.137333
4	0.141	0.136	0.136	0.136	0.133		4	0.14	0.137	0.141		0.139333
4.5	0.142	0.136	0.136	0.136	0.136		4.5	0.139	0.137	0.142		0.139333
5	0.14	0.135	0.136	0.134	0.134		5	0.137	0.137	0.14		0.138
5.5	0.14	0.137	0.136	0.135	0.135		5.5	0.137	0.137	0.14		0.138
6	0.142	0.138	0.137	0.136	0.134		6	0.139	0.138	0.143		0.14
6.5	0.139	0.138	0.136	0.134	0.136		6.5	0.137	0.137	0.14		0.138
7	0.142	0.136	0.138	0.137	0.135		7	0.139	0.138	0.142		0.139667
7.5	0.141	0.138	0.136	0.134	0.136		7.5	0.139	0.137	0.141		0.139
8	0.139	0.137	0.136	0.136	0.136		8	0.139	0.139	0.142		0.14
8.5	0.14	0.136	0.137	0.135	0.136		8.5	0.139	0.138	0.141		0.139333
9	0.139	0.137	0.137	0.134	0.136		9	0.139	0.137	0.142		0.139333
9.5	0.14	0.136	0.137	0.135	0.134		9.5	0.139	0.137	0.141		0.139
10	0.138	0.136	0.135	0.133	0.134		10	0.139	0.138	0.141		0.139333
10.5	0.139	0.136	0.137	0.136	0.134		10.5	0.138	0.138	0.141		0.139
11	0.137	0.136	0.136	0.135	0.134		11	0.139	0.137	0.14		0.138667
11.5	0.139	0.136	0.135	0.135	0.135		11.5	0.138	0.138	0.143		0.139667
12	0.139	0.137	0.137	0.137	0.134		12	0.139	0.138	0.142		0.139667

## Sheet: av_sd
	WT 1	WT 2	WT 3		CDM		WT 1	WT 2	WT 3	average	sd		FtsZ GFP 1	FtsZ GFP 2	FtsZ GFP 3		CDM		FtsZ GFP 1	FtsZ GFP 2	FtsZ GFP 3	average	sd		Δhag 1	Δhag 2	Δhag 3		CDM		Δhag 1	Δhag 2	Δhag 3	average	sd
0	0.182	0.18	0.201		0.139667		0.0423333	0.0403333	0.0613333	0.048	0.0115902		0.183	0.178	0.183		0.139667		0.0433333	0.0383333	0.0433333	0.0416667	0.00288675		0.18	0.184	0.18		0.139667		0.0403333	0.0443333	0.0403333	0.0416667	0.0023094
0.5	0.185	0.208	0.186		0.138333		0.0466667	0.0696667	0.0476667	0.0546667	0.013		0.191	0.182	0.191		0.138333		0.0526667	0.0436667	0.0526667	0.0496667	0.00519615		0.195	0.19	0.183		0.138333		0.0566667	0.0516667	0.0446667	0.051	0.00602771
1	0.203	0.216	0.195		0.138667		0.0643333	0.0773333	0.0563333	0.066	0.0105987		0.202	0.193	0.195		0.138667		0.0633333	0.0543333	0.0563333	0.058	0.00472582		0.214	0.212	0.201		0.138667		0.0753333	0.0733333	0.0623333	0.0703333	0.007
1.5	0.226	0.222	0.201		0.139667		0.0863333	0.0823333	0.0613333	0.0766667	0.0134288		0.213	0.203	0.21		0.139667		0.0733333	0.0633333	0.0703333	0.069	0.0051316		0.228	0.235	0.216		0.139667		0.0883333	0.0953333	0.0763333	0.0866667	0.00960902
2	0.252	0.235	0.214		0.138		0.114	0.097	0.076	0.0956667	0.0190351		0.233	0.219	0.234		0.138		0.095	0.081	0.096	0.0906667	0.0083865		0.268	0.273	0.237		0.138		0.13	0.135	0.099	0.121333	0.0195021
2.5	0.287	0.248	0.231		0.139		0.148	0.109	0.092	0.116333	0.0287112		0.264	0.24	0.269		0.139		0.125	0.101	0.13	0.118667	0.0155027		0.31	0.315	0.29		0.139		0.171	0.176	0.151	0.166	0.0132288
3	0.321	0.262	0.264		0.139667		0.181333	0.122333	0.124333	0.142667	0.0335012		0.3	0.279	0.31		0.139667		0.160333	0.139333	0.170333	0.156667	0.0158219		0.374	0.396	0.344		0.139667		0.234333	0.256333	0.204333	0.231667	0.0261024
3.5	0.347	0.286	0.298		0.137333		0.209667	0.148667	0.160667	0.173	0.0323161		0.355	0.332	0.352		0.137333		0.217667	0.194667	0.214667	0.209	0.0125033		0.433	0.472	0.383		0.137333		0.295667	0.334667	0.245667	0.292	0.0446132
4	0.392	0.316	0.322		0.139333		0.252667	0.176667	0.182667	0.204	0.0422532		0.431	0.402	0.397		0.139333		0.291667	0.262667	0.257667	0.270667	0.0183576		0.524	0.566	0.443		0.139333		0.384667	0.426667	0.303667	0.371667	0.062522
4.5	0.625	0.361	0.35		0.139333		0.485667	0.221667	0.210667	0.306	0.155693		0.516	0.486	0.442		0.139333		0.376667	0.346667	0.302667	0.342	0.0372201		0.597	0.641	0.452		0.139333		0.457667	0.501667	0.312667	0.424	0.0988956
5	0.68	0.41	0.438		0.138		0.542	0.272	0.3	0.371333	0.148463		0.617	0.576	0.503		0.138		0.479	0.438	0.365	0.427333	0.0577437		0.744	0.799	0.677		0.138		0.606	0.661	0.539	0.602	0.0610983
5.5	0.734	0.552	0.512		0.138		0.596	0.414	0.374	0.461333	0.118327		0.739	0.684	0.583		0.138		0.601	0.546	0.445	0.530667	0.0791223		0.673	0.918	0.833		0.138		0.535	0.78	0.695	0.67	0.124399
6	0.779	0.801	0.763		0.14		0.639	0.661	0.623	0.641	0.0190788		0.885	0.822	0.674		0.14		0.745	0.682	0.534	0.653667	0.108316		0.94	0.96	0.811		0.14		0.8	0.82	0.671	0.763667	0.0808723
6.5	0.668	0.666	0.663		0.138		0.53	0.528	0.525	0.527667	0.00251661		1.029	0.961	0.82		0.138		0.891	0.823	0.682	0.798667	0.106604		0.825	0.816	0.721		0.138		0.687	0.678	0.583	0.649333	0.0576223
7	0.733	0.663	0.675		0.139667		0.593333	0.523333	0.535333	0.550667	0.0374344		1.186	1.118	0.93		0.139667		1.04633	0.978333	0.790333	0.938333	0.132605		0.817	0.977	0.933		0.139667		0.677333	0.837333	0.793333	0.769333	0.0826559
7.5	0.692	0.842	0.656		0.139		0.553	0.703	0.517	0.591	0.0986509		1.34	1.271	0.929		0.139		1.201	1.132	0.79	1.041	0.220093		0.749	0.998	0.794		0.139		0.61	0.859	0.655	0.708	0.132691
8	0.642	0.763	0.66		0.14		0.502	0.623	0.52	0.548333	0.0652865		1.366	1.356	0.931		0.14		1.226	1.216	0.791	1.07767	0.248311		0.877	0.827	0.695		0.14		0.737	0.687	0.555	0.659667	0.0940284
8.5	0.564	0.793	0.758		0.139333		0.424667	0.653667	0.618667	0.565667	0.123357		1.313	1.325	0.935		0.139333		1.17367	1.18567	0.795667	1.05167	0.221784		0.859	0.892	0.684		0.139333		0.719667	0.752667	0.544667	0.672333	0.111787
9	0.514	0.812	0.744		0.139333		0.374667	0.672667	0.604667	0.550667	0.156167		1.233	1.29	0.932		0.139333		1.09367	1.15067	0.792667	1.01233	0.19236		0.826	0.812	0.616		0.139333		0.686667	0.672667	0.476667	0.612	0.117411
9.5	0.481	0.728	0.671		0.139		0.342	0.589	0.532	0.487667	0.12933		1.137	1.222	0.936		0.139		0.998	1.083	0.797	0.959333	0.146868		0.763	0.786	0.762		0.139		0.624	0.647	0.623	0.631333	0.0135769
10	0.434	0.708	0.624		0.139333		0.294667	0.568667	0.484667	0.449333	0.140376		1.071	1.163	0.942		0.139333		0.931667	1.02367	0.802667	0.919333	0.111015		0.746	0.745	0.889		0.139333		0.606667	0.605667	0.749667	0.654	0.0828513
10.5	0.427	0.647	0.535		0.139		0.288	0.508	0.396	0.397333	0.110006		1.05	1.13	0.938		0.139		0.911	0.991	0.799	0.900333	0.0964434		0.66	0.778	0.835		0.139		0.521	0.639	0.696	0.618667	0.0892543
11	0.418	0.62	0.477		0.138667		0.279333	0.481333	0.338333	0.366333	0.10387		0.992	1.117	0.905		0.138667		0.853333	0.978333	0.766333	0.866	0.106566		0.722	0.896	0.815		0.138667		0.583333	0.757333	0.676333	0.672333	0.0870689
11.5	0.399	0.619	0.561		0.139667		0.259333	0.479333	0.421333	0.386667	0.114023		0.976	1.107	0.888		0.139667		0.836333	0.967333	0.748333	0.850667	0.110201		0.735	0.832	0.797		0.139667		0.595333	0.692333	0.657333	0.648333	0.0491223
12	0.397	0.652	0.575		0.139667		0.257333	0.512333	0.435333	0.401667	0.130791		0.916	1.043	0.866		0.139667		0.776333	0.903333	0.726333	0.802	0.0912487		0.723	0.766	0.809		0.139667		0.583333	0.626333	0.669333	0.626333	0.043
	2B-mNG 1	2B-mNG 2	2B-mNG 3		CDM		2B-mNG 1	2B-mNG 2	2B-mNG 3	AVER	SD		SH130 1	SH130 2	SH130 3		CDM		SH130 1	SH130 2	SH130 3	AVER	SD		2B-Halo + 1	2B-Halo + 2	2B-Halo +3		CDM		2B-Halo + 1	2B-Halo + 2	2B-Halo +3	AVER	CD
0	0.183	0.186	0.183		0.139667		0.0433333	0.0463333	0.0433333	0.0443333	0.00173205		0.191	0.19	0.179		0.139667		0.0513333	0.0503333	0.0393333	0.047	0.00665833		0.184	0.194	0.236		0.139667		0.0443333	0.0543333	0.0963333	0.065	0.0275923
0.5	0.198	0.203	0.194		0.138333		0.0596667	0.0646667	0.0556667	0.06	0.00450925		0.182	0.182	0.179		0.138333		0.0436667	0.0436667	0.0406667	0.0426667	0.00173205		0.18	0.191	0.229		0.138333		0.0416667	0.0526667	0.0906667	0.0616667	0.0257099
1	0.211	0.228	0.202		0.138667		0.0723333	0.0893333	0.0633333	0.075	0.0132035		0.191	0.187	0.179		0.138667		0.0523333	0.0483333	0.0403333	0.047	0.0061101		0.186	0.192	0.248		0.138667		0.0473333	0.0533333	0.109333	0.07	0.0341955
1.5	0.231	0.237	0.217		0.139667		0.0913333	0.0973333	0.0773333	0.0886667	0.0102632		0.197	0.192	0.184		0.139667		0.0573333	0.0523333	0.0443333	0.0513333	0.00655744		0.191	0.192	0.257		0.139667		0.0513333	0.0523333	0.117333	0.0736667	0.0378197
2	0.267	0.254	0.25		0.138		0.129	0.116	0.112	0.119	0.00888819		0.203	0.202	0.188		0.138		0.065	0.064	0.05	0.0596667	0.0083865		0.203	0.204	0.274		0.138		0.065	0.066	0.136	0.089	0.0407063
2.5	0.313	0.29	0.286		0.139		0.174	0.151	0.147	0.157333	0.0145717		0.217	0.215	0.195		0.139		0.078	0.076	0.056	0.07	0.0121655		0.222	0.216	0.294		0.139		0.083	0.077	0.155	0.105	0.0434051
3	0.36	0.354	0.338		0.139667		0.220333	0.214333	0.198333	0.211	0.0113725		0.238	0.239	0.207		0.139667		0.0983333	0.0993333	0.0673333	0.0883333	0.0181934		0.247	0.234	0.318		0.139667		0.107333	0.0943333	0.178333	0.126667	0.0452143
3.5	0.419	0.386	0.408		0.137333		0.281667	0.248667	0.270667	0.267	0.0168028		0.264	0.262	0.229		0.137333		0.126667	0.124667	0.0916667	0.114333	0.0196554		0.279	0.256	0.347		0.137333		0.141667	0.118667	0.209667	0.156667	0.0473181
4	0.477	0.432	0.492		0.139333		0.337667	0.292667	0.352667	0.327667	0.031225		0.302	0.301	0.253		0.139333		0.162667	0.161667	0.113667	0.146	0.028006		0.323	0.283	0.396		0.139333		0.183667	0.143667	0.256667	0.194667	0.0572975
4.5	0.539	0.496	0.578		0.139333		0.399667	0.356667	0.438667	0.398333	0.0410163		0.328	0.326	0.281		0.139333		0.188667	0.186667	0.141667	0.172333	0.0265769		0.399	0.307	0.461		0.139333		0.259667	0.167667	0.321667	0.249667	0.0774855
5	0.602	0.569	0.676		0.138		0.464	0.431	0.538	0.477667	0.0547936		0.354	0.344	0.337		0.138		0.216	0.206	0.199	0.207	0.008544		0.44	0.348	0.542		0.138		0.302	0.21	0.404	0.305333	0.0970429
5.5	0.679	0.659	0.785		0.138		0.541	0.521	0.647	0.569667	0.0677151		0.468	0.372	0.388		0.138		0.33	0.234	0.25	0.271333	0.0514328		0.602	0.39	0.632		0.138		0.464	0.252	0.494	0.403333	0.131914
6	0.78	0.783	0.902		0.14		0.64	0.643	0.762	0.681667	0.0695869		0.587	0.6	0.445		0.14		0.447	0.46	0.305	0.404	0.0859826		0.754	0.428	0.532		0.14		0.614	0.288	0.392	0.431333	0.166521
6.5	0.905	0.849	1.041		0.138		0.767	0.711	0.903	0.793667	0.0987387		0.469	0.612	0.566		0.138		0.331	0.474	0.428	0.411	0.073		0.834	0.534	0.536		0.138		0.696	0.396	0.398	0.496667	0.172631
7	1.042	0.998	1.197		0.139667		0.902333	0.858333	1.05733	0.939333	0.104532		0.793	0.597	0.541		0.139667		0.653333	0.457333	0.401333	0.504	0.132323		1.041	0.559	0.541		0.139667		0.901333	0.419333	0.401333	0.574	0.283622
7.5	1.061	1.033	1.34		0.139		0.922	0.894	1.201	1.00567	0.169742		0.796	0.596	0.618		0.139		0.657	0.457	0.479	0.531	0.109672		1.099	0.731	0.484		0.139		0.96	0.592	0.345	0.632333	0.309478
8	1.052	1.02	1.308		0.14		0.912	0.88	1.168	0.986667	0.157852		0.793	0.584	0.626		0.14		0.653	0.444	0.486	0.527667	0.110555		1.129	0.693	0.436		0.14		0.989	0.553	0.296	0.612667	0.350332
8.5	1.05	1.014	1.274		0.139333		0.910667	0.874667	1.13467	0.973333	0.140873		0.827	0.598	0.691		0.139333		0.687667	0.458667	0.551667	0.566	0.115171		1.027	0.697	0.413		0.139333		0.887667	0.557667	0.273667	0.573	0.307287
9	1.028	1.016	1.232		0.139333		0.888667	0.876667	1.09267	0.952667	0.121392		0.817	0.596	0.643		0.139333		0.677667	0.456667	0.503667	0.546	0.116423		1.01	0.712	0.407		0.139333		0.870667	0.572667	0.267667	0.570333	0.301507
9.5	1.002	1.008	1.183		0.139		0.863	0.869	1.044	0.925333	0.102812		0.815	0.622	0.691		0.139		0.676	0.483	0.552	0.570333	0.0977974		1.01	0.701	0.388		0.139		0.871	0.562	0.249	0.560667	0.311002
10	0.98	1.051	1.149		0.139333		0.840667	0.911667	1.00967	0.920667	0.0848587		0.826	0.606	0.733		0.139333		0.686667	0.466667	0.593667	0.582333	0.110437		1.017	0.685	0.464		0.139333		0.877667	0.545667	0.324667	0.582667	0.27835
10.5	0.961	1.032	1.11		0.139		0.822	0.893	0.971	0.895333	0.0745274		0.843	0.609	0.682		0.139		0.704	0.47	0.543	0.572333	0.119726		1.034	0.666	0.466		0.139		0.895	0.527	0.327	0.583	0.288111
11	0.938	1.031	1.071		0.138667		0.799333	0.892333	0.932333	0.874667	0.0682373		0.872	0.618	0.671		0.138667		0.733333	0.479333	0.532333	0.581667	0.133994		1.085	0.658	0.474		0.138667		0.946333	0.519333	0.335333	0.600333	0.31345
11.5	0.933	1.024	1.038		0.139667		0.793333	0.884333	0.898333	0.858667	0.0570117		0.893	0.622	0.685		0.139667		0.753333	0.482333	0.545333	0.593667	0.141818		1.075	0.66	0.632		0.139667		0.935333	0.520333	0.492333	0.649333	0.248079
12	0.923	1.022	1.009		0.139667		0.783333	0.882333	0.869333	0.845	0.053799		0.92	0.625	0.688		0.139667		0.780333	0.485333	0.548333	0.604667	0.155359		1.101	0.668	0.63		0.139667		0.961333	0.528333	0.490333	0.66	0.261653
	2B-Halo -1	2B-Halo -2	2B-Halo -3		CDM		2B-Halo -1	2B-Halo -2	2B-Halo -3	AVER	SD		2C -1	2C -2	2C -3		CDM		2C -1	2C -2	2C -3	AVER	SD		2C +1	2C +2	2C +3		CDM		2C +1	2C +2	2C +3	AVER	SD
0	0.183	0.182	0.223		0.139667		0.0433333	0.0423333	0.0833333	0.0563333	0.023388		0.203	0.175	0.202		0.139667		0.0633333	0.0353333	0.0623333	0.0536667	0.015885		0.192	0.18	0.195		0.139667		0.0523333	0.0403333	0.0553333	0.0493333	0.00793725
0.5	0.17	0.171	0.228		0.138333		0.0316667	0.0326667	0.0896667	0.0513333	0.0332014		0.191	0.169	0.169		0.138333		0.0526667	0.0306667	0.0306667	0.038	0.0127017		0.174	0.196	0.192		0.138333		0.0356667	0.0576667	0.0536667	0.049	0.0117189
1	0.184	0.182	0.234		0.138667		0.0453333	0.0433333	0.0953333	0.0613333	0.0294618		0.199	0.172	0.171		0.138667		0.0603333	0.0333333	0.0323333	0.042	0.015885		0.182	0.212	0.192		0.138667		0.0433333	0.0733333	0.0533333	0.0566667	0.0152753
1.5	0.191	0.185	0.251		0.139667		0.0513333	0.0453333	0.111333	0.0693333	0.0364966		0.208	0.175	0.169		0.139667		0.0683333	0.0353333	0.0293333	0.0443333	0.021		0.185	0.224	0.229		0.139667		0.0453333	0.0843333	0.0893333	0.073	0.0240901
2	0.204	0.188	0.276		0.138		0.066	0.05	0.138	0.0846667	0.0468757		0.221	0.181	0.172		0.138		0.083	0.043	0.034	0.0533333	0.0260832		0.194	0.231	0.208		0.138		0.056	0.093	0.07	0.073	0.0186815
2.5	0.217	0.197	0.298		0.139		0.078	0.058	0.159	0.0983333	0.0534821		0.24	0.189	0.179		0.139		0.101	0.05	0.04	0.0636667	0.0327159		0.206	0.245	0.241		0.139		0.067	0.106	0.102	0.0916667	0.0214554
3	0.244	0.219	0.317		0.139667		0.104333	0.0793333	0.177333	0.120333	0.0509215		0.269	0.204	0.186		0.139667		0.129333	0.0643333	0.0463333	0.08	0.0436616		0.228	0.272	0.247		0.139667		0.0883333	0.132333	0.107333	0.109333	0.0220681
3.5	0.264	0.213	0.346		0.137333		0.126667	0.0756667	0.208667	0.137	0.0670994		0.303	0.226	0.199		0.137333		0.165667	0.0886667	0.0616667	0.105333	0.053966		0.253	0.317	0.254		0.137333		0.115667	0.179667	0.116667	0.137333	0.0366652
4	0.302	0.223	0.459		0.139333		0.162667	0.0836667	0.319667	0.188667	0.120129		0.349	0.263	0.22		0.139333		0.209667	0.123667	0.0806667	0.138	0.0656836		0.283	0.362	0.295		0.139333		0.143667	0.222667	0.155667	0.174	0.0425715
4.5	0.353	0.258	0.507		0.139333		0.213667	0.118667	0.367667	0.233333	0.12566		0.388	0.307	0.244		0.139333		0.248667	0.167667	0.104667	0.173667	0.0721873		0.324	0.419	0.325		0.139333		0.184667	0.279667	0.185667	0.216667	0.0545619
5	0.413	0.292	0.588		0.138		0.275	0.154	0.45	0.293	0.148819		0.421	0.341	0.26		0.138		0.283	0.203	0.122	0.202667	0.0805005		0.374	0.492	0.351		0.138		0.236	0.354	0.213	0.267667	0.0756461
5.5	0.483	0.325	0.665		0.138		0.345	0.187	0.527	0.353	0.170141		0.46	0.376	0.285		0.138		0.322	0.238	0.147	0.235667	0.0875233		0.42	0.56	0.382		0.138		0.282	0.422	0.244	0.316	0.0937443
6	0.562	0.37	0.753		0.14		0.422	0.23	0.613	0.421667	0.1915		0.498	0.47	0.315		0.14		0.358	0.33	0.175	0.287667	0.0985715		0.57	0.619	0.42		0.14		0.43	0.479	0.28	0.396333	0.103684
6.5	0.642	0.412	0.614		0.138		0.504	0.274	0.476	0.418	0.125491		0.724	0.568	0.345		0.138		0.586	0.43	0.207	0.407667	0.190484		0.631	0.707	0.457		0.138		0.493	0.569	0.319	0.460333	0.128161
7	0.606	0.499	0.63		0.139667		0.466333	0.359333	0.490333	0.438667	0.0697448		0.702	0.628	0.498		0.139667		0.562333	0.488333	0.358333	0.469667	0.103273		0.634	0.601	0.482		0.139667		0.494333	0.461333	0.342333	0.432667	0.0799521
7.5	0.601	0.507	0.641		0.139		0.462	0.368	0.502	0.444	0.0687895		0.685	0.837	0.552		0.139		0.546	0.698	0.413	0.552333	0.142606		0.787	0.764	0.711		0.139		0.648	0.625	0.572	0.615	0.0389744
8	0.613	0.432	0.616		0.14		0.473	0.292	0.476	0.413667	0.105377		0.69	0.843	0.525		0.14		0.55	0.703	0.385	0.546	0.159038		0.78	0.775	0.704		0.14		0.64	0.635	0.564	0.613	0.0425088
8.5	0.635	0.478	0.568		0.139333		0.495667	0.338667	0.428667	0.421	0.0787803		0.739	0.814	0.53		0.139333		0.599667	0.674667	0.390667	0.555	0.147174		0.754	0.717	0.683		0.139333		0.614667	0.577667	0.543667	0.578667	0.0355106
9	0.754	0.705	0.527		0.139333		0.614667	0.565667	0.387667	0.522667	0.119453		0.734	0.777	0.518		0.139333		0.594667	0.637667	0.378667	0.537	0.138796		0.737	0.684	0.67		0.139333		0.597667	0.544667	0.530667	0.557667	0.0353412
9.5	0.711	0.64	0.507		0.139		0.572	0.501	0.368	0.480333	0.103558		0.712	0.912	0.507		0.139		0.573	0.773	0.368	0.571333	0.202505		0.737	0.665	0.676		0.139		0.598	0.526	0.537	0.553667	0.0387857
10	0.733	0.567	0.498		0.139333		0.593667	0.427667	0.358667	0.46	0.12079		0.686	0.885	0.507		0.139333		0.546667	0.745667	0.367667	0.553333	0.189088		0.748	0.817	0.687		0.139333		0.608667	0.677667	0.547667	0.611333	0.065041
10.5	0.786	0.552	0.496		0.139		0.647	0.413	0.357	0.472333	0.153835		0.69	0.915	0.498		0.139		0.551	0.776	0.359	0.562	0.208718		0.759	0.791	0.695		0.139		0.62	0.652	0.556	0.609333	0.0488808
11	0.809	0.537	0.487		0.138667		0.670333	0.398333	0.348333	0.472333	0.173286		0.679	0.976	0.492		0.138667		0.540333	0.837333	0.353333	0.577	0.244074		0.773	0.767	0.714		0.138667		0.634333	0.628333	0.575333	0.612667	0.0324705
11.5	0.824	0.537	0.504		0.139667		0.684333	0.397333	0.364333	0.482	0.176001		0.677	1.016	0.493		0.139667		0.537333	0.876333	0.353333	0.589	0.2653		0.78	0.759	0.728		0.139667		0.640333	0.619333	0.588333	0.616	0.0261598
12	0.91	0.525	0.495		0.139667		0.770333	0.385333	0.355333	0.503667	0.231427		0.678	1.014	0.585		0.139667		0.538333	0.874333	0.445333	0.619333	0.225679		0.805	0.756	0.728		0.139667		0.665333	0.616333	0.588333	0.623333	0.0389744
	2C ++1	2C ++2	2C ++3		CDM		2C ++1	2C ++2	2C ++3	AVER	SD		SH52 +1	SH52 +2	SH52 +3		CDM		SH52 +1	SH52 +2	SH52 +3	AVER	SD		SH52 -1	SH52 -2	SH52 -3		CDM		SH52 -1	SH52 -2	SH52 -3	AVERAGE	SD
0	0.192	0.178	0.19		0.139667		0.0523333	0.0383333	0.0503333	0.047	0.00757188		0.18	0.197	0.175		0.139667		0.0403333	0.0573333	0.0353333	0.0443333	0.0115326		0.181	0.178	0.183		0.139667		0.0413333	0.0383333	0.0433333	0.041	0.00251661
0.5	0.199	0.188	0.21		0.138333		0.0606667	0.0496667	0.0716667	0.0606667	0.011		0.181	0.194	0.174		0.138333		0.0426667	0.0556667	0.0356667	0.0446667	0.0101489		0.189	0.182	0.188		0.138333		0.0506667	0.0436667	0.0496667	0.048	0.00378594
1	0.204	0.187	0.194		0.138667		0.0653333	0.0483333	0.0553333	0.0563333	0.008544		0.18	0.195	0.176		0.138667		0.0413333	0.0563333	0.0373333	0.045	0.0100167		0.205	0.21	0.201		0.138667		0.0663333	0.0713333	0.0623333	0.0666667	0.00450925
1.5	0.214	0.208	0.196		0.139667		0.0743333	0.0683333	0.0563333	0.0663333	0.00916515		0.186	0.2	0.18		0.139667		0.0463333	0.0603333	0.0403333	0.049	0.0102632		0.224	0.24	0.227		0.139667		0.0843333	0.100333	0.0873333	0.0906667	0.0085049
2	0.234	0.224	0.188		0.138		0.096	0.086	0.05	0.0773333	0.0241937		0.195	0.201	0.184		0.138		0.057	0.063	0.046	0.0553333	0.00862168		0.244	0.273	0.268		0.138		0.106	0.135	0.13	0.123667	0.0155027
2.5	0.252	0.229	0.225		0.139		0.113	0.09	0.086	0.0963333	0.0145717		0.204	0.208	0.189		0.139		0.065	0.069	0.05	0.0613333	0.0100167		0.274	0.297	0.299		0.139		0.135	0.158	0.16	0.151	0.0138924
3	0.271	0.21	0.19		0.139667		0.131333	0.0703333	0.0503333	0.084	0.042194		0.22	0.221	0.2		0.139667		0.0803333	0.0813333	0.0603333	0.074	0.0118462		0.295	0.316	0.335		0.139667		0.155333	0.176333	0.195333	0.175667	0.0200083
3.5	0.28	0.221	0.216		0.137333		0.142667	0.0836667	0.0786667	0.101667	0.0355949		0.24	0.24	0.214		0.137333		0.102667	0.102667	0.0766667	0.094	0.0150111		0.327	0.351	0.369		0.137333		0.189667	0.213667	0.231667	0.211667	0.0210713
4	0.302	0.259	0.256		0.139333		0.162667	0.119667	0.116667	0.133	0.0257358		0.277	0.273	0.242		0.139333		0.137667	0.133667	0.102667	0.124667	0.0191572		0.387	0.407	0.431		0.139333		0.247667	0.267667	0.291667	0.269	0.0220303
4.5	0.34	0.294	0.282		0.139333		0.200667	0.154667	0.142667	0.166	0.0306159		0.317	0.319	0.278		0.139333		0.177667	0.179667	0.138667	0.165333	0.0231157		0.442	0.465	0.477		0.139333		0.302667	0.325667	0.337667	0.322	0.0177858
5	0.384	0.332	0.312		0.138		0.246	0.194	0.174	0.204667	0.0371663		0.353	0.368	0.322		0.138		0.215	0.23	0.184	0.209667	0.0234592		0.523	0.549	0.542		0.138		0.385	0.411	0.404	0.4	0.0134536
5.5	0.441	0.437	0.332		0.138		0.303	0.299	0.194	0.265333	0.0618088		0.439	0.419	0.379		0.138		0.301	0.281	0.241	0.274333	0.0305505		0.647	0.66	0.502		0.138		0.509	0.522	0.364	0.465	0.0877097
6	0.507	0.519	0.361		0.14		0.367	0.379	0.221	0.322333	0.0879621		0.685	0.427	0.397		0.14		0.545	0.287	0.257	0.363	0.158329		0.523	0.481	0.767		0.14		0.383	0.341	0.627	0.450333	0.154432
6.5	0.567	0.59	0.388		0.138		0.429	0.452	0.25	0.377	0.110585		0.517	0.626	0.431		0.138		0.379	0.488	0.293	0.386667	0.0977258		0.649	0.776	0.654		0.138		0.511	0.638	0.516	0.555	0.0719236
7	0.554	0.631	0.607		0.139667		0.414333	0.491333	0.467333	0.457667	0.0393997		0.573	0.603	0.564		0.139667		0.433333	0.463333	0.424333	0.440333	0.0204206		0.865	0.793	0.717		0.139667		0.725333	0.653333	0.577333	0.652	0.074009
7.5	0.551	0.825	0.491		0.139		0.412	0.686	0.352	0.483333	0.17806		0.651	0.658	0.529		0.139		0.512	0.519	0.39	0.473667	0.0725419		0.98	0.887	0.854		0.139		0.841	0.748	0.715	0.768	0.0653376
8	0.68	0.837	0.445		0.14		0.54	0.697	0.305	0.514	0.197289		0.719	0.666	0.643		0.14		0.579	0.526	0.503	0.536	0.0389744		0.881	0.807	0.693		0.14		0.741	0.667	0.553	0.653667	0.0947066
8.5	0.817	0.815	0.404		0.139333		0.677667	0.675667	0.264667	0.539333	0.23787		0.652	0.675	0.607		0.139333		0.512667	0.535667	0.467667	0.505333	0.0345881		0.748	0.765	0.716		0.139333		0.608667	0.625667	0.576667	0.603667	0.0248797
9	0.844	0.728	0.433		0.139333		0.704667	0.588667	0.293667	0.529	0.211897		0.635	0.566	0.564		0.139333		0.495667	0.426667	0.424667	0.449	0.0404269		0.716	0.703	0.616		0.139333		0.576667	0.563667	0.476667	0.539	0.0543722
9.5	0.913	0.707	0.423		0.139		0.774	0.568	0.284	0.542	0.246033		0.871	0.628	0.468		0.139		0.732	0.489	0.329	0.516667	0.20292		0.667	0.578	0.588		0.139		0.528	0.439	0.449	0.472	0.0487545
10	0.84	0.707	0.403		0.139333		0.700667	0.567667	0.263667	0.510667	0.224007		0.803	0.545	0.365		0.139333		0.663667	0.405667	0.225667	0.431667	0.220154		0.615	0.592	0.547		0.139333		0.475667	0.452667	0.407667	0.445333	0.0345881
10.5	0.84	0.737	0.672		0.139		0.701	0.598	0.533	0.610667	0.0847132		0.71	0.498	0.304		0.139		0.571	0.359	0.165	0.365	0.203066		0.608	0.551	0.518		0.139		0.469	0.412	0.379	0.42	0.0455302
11	0.951	0.762	0.778		0.138667		0.812333	0.623333	0.639333	0.691667	0.104806		0.68	0.479	0.281		0.138667		0.541333	0.340333	0.142333	0.341333	0.199502		0.565	0.534	0.501		0.138667		0.426333	0.395333	0.362333	0.394667	0.0320052
11.5	1.01	0.8	0.854		0.139667		0.870333	0.660333	0.714333	0.748333	0.10905		0.671	0.474	0.271		0.139667		0.531333	0.334333	0.131333	0.332333	0.200007		0.548	0.5	0.485		0.139667		0.408333	0.360333	0.345333	0.371333	0.032909
12	1.063	0.84	0.912		0.139667		0.923333	0.700333	0.772333	0.798667	0.113808		0.667	0.479	0.271		0.139667		0.527333	0.339333	0.131333	0.332667	0.198084		0.524	0.485	0.49		0.139667		0.384333	0.345333	0.350333	0.36	0.0212211
	Kev -1	Kev -2	Kev -3		CDM		Kev -1	Kev -2	Kev -3	AVER	SD		Kev +1	Kev +2	Kev +3		CDM		Kev +1	Kev +2	Kev +3	AVER	SD
0	0.183	0.178	0.18		0.139667		0.0433333	0.0383333	0.0403333	0.0406667	0.00251661		0.184	0.175	0.176		0.139667		0.0443333	0.0353333	0.0363333	0.0386667	0.00493288
0.5	0.188	0.184	0.186		0.138333		0.0496667	0.0456667	0.0476667	0.0476667	0.002		0.188	0.183	0.181		0.138333		0.0496667	0.0446667	0.0426667	0.0456667	0.00360555
1	0.21	0.2	0.202		0.138667		0.0713333	0.0613333	0.0633333	0.0653333	0.0052915		0.203	0.192	0.191		0.138667		0.0643333	0.0533333	0.0523333	0.0566667	0.00665833
1.5	0.252	0.227	0.235		0.139667		0.112333	0.0873333	0.0953333	0.0983333	0.0127671		0.22	0.195	0.204		0.139667		0.0803333	0.0553333	0.0643333	0.0666667	0.0126623
2	0.318	0.273	0.285		0.138		0.18	0.135	0.147	0.154	0.0233024		0.249	0.206	0.219		0.138		0.111	0.068	0.081	0.0866667	0.022053
2.5	0.394	0.326	0.365		0.139		0.255	0.187	0.226	0.222667	0.0341223		0.29	0.225	0.242		0.139		0.151	0.086	0.103	0.113333	0.0337095
3	0.472	0.408	0.449		0.139667		0.332333	0.268333	0.309333	0.303333	0.0324191		0.341	0.254	0.272		0.139667		0.201333	0.114333	0.132333	0.149333	0.0459239
3.5	0.536	0.495	0.532		0.137333		0.398667	0.357667	0.394667	0.383667	0.0226053		0.419	0.295	0.317		0.137333		0.281667	0.157667	0.179667	0.206333	0.0661614
4	0.587	0.561	0.625		0.139333		0.447667	0.421667	0.485667	0.451667	0.032187		0.506	0.358	0.376		0.139333		0.366667	0.218667	0.236667	0.274	0.0807548
4.5	0.653	0.626	0.714		0.139333		0.513667	0.486667	0.574667	0.525	0.0450814		0.582	0.408	0.451		0.139333		0.442667	0.268667	0.311667	0.341	0.090633
5	0.708	0.686	0.808		0.138		0.57	0.548	0.67	0.596	0.0650231		0.636	0.466	0.531		0.138		0.498	0.328	0.393	0.406333	0.0857807
5.5	0.792	0.755	0.905		0.138		0.654	0.617	0.767	0.679333	0.078143		0.698	0.514	0.619		0.138		0.56	0.376	0.481	0.472333	0.0923057
6	0.872	0.817	0.997		0.14		0.732	0.677	0.857	0.755333	0.0922406		0.763	0.595	0.743		0.14		0.623	0.455	0.603	0.560333	0.0917678
6.5	0.962	0.91	1.099		0.138		0.824	0.772	0.961	0.852333	0.0976337		0.816	0.681	0.872		0.138		0.678	0.543	0.734	0.651667	0.0981852
7	1.057	1.01	1.208		0.139667		0.917333	0.870333	1.06833	0.952	0.103452		0.869	0.795	1.015		0.139667		0.729333	0.655333	0.875333	0.753333	0.111946
7.5	1.136	1.103	1.327		0.139		0.997	0.964	1.188	1.04967	0.120931		0.928	0.868	1.135		0.139		0.789	0.729	0.996	0.838	0.140082
8	1.106	1.203	1.442		0.14		0.966	1.063	1.302	1.11033	0.172929		0.981	0.955	1.25		0.14		0.841	0.815	1.11	0.922	0.163331
8.5	1.075	1.179	1.51		0.139333		0.935667	1.03967	1.37067	1.11533	0.227157		0.959	1.029	1.35		0.139333		0.819667	0.889667	1.21067	0.973333	0.208495
9	1.049	1.133	1.425		0.139333		0.909667	0.993667	1.28567	1.063	0.197356		0.909	1.005	1.442		0.139333		0.769667	0.865667	1.30267	0.979333	0.284099
9.5	1.035	1.086	1.33		0.139		0.896	0.947	1.191	1.01133	0.157672		0.883	0.92	1.407		0.139		0.744	0.781	1.268	0.931	0.292436
10	1.54	1.048	1.228		0.139333		1.40067	0.908667	1.08867	1.13267	0.248934		0.905	0.907	1.262		0.139333		0.765667	0.767667	1.12267	0.885333	0.205539
10.5	1.48	1.058	1.127		0.139		1.341	0.919	0.988	1.08267	0.226368		0.887	0.874	1.108		0.139		0.748	0.735	0.969	0.817333	0.131508
11	1.434	1.069	1.067		0.138667		1.29533	0.930333	0.928333	1.05133	0.211313		0.895	0.725	0.923		0.138667		0.756333	0.586333	0.784333	0.709	0.107151
11.5	1.381	1.095	1.002		0.139667		1.24133	0.955333	0.862333	1.01967	0.19752		0.919	0.67	0.837		0.139667		0.779333	0.530333	0.697333	0.669	0.126895
12	1.407	1.138	0.962		0.139667		1.26733	0.998333	0.822333	1.02933	0.224114		0.914	1.023	0.813		0.139667		0.774333	0.883333	0.673333	0.777	0.105025

## Sheet: graph
	average
	WT	FtsZ GFP	Δhag	2B-mNG	SH130	2B-Halo +	2B-Halo -	2C -	2C +	2C ++	SH52 +	SH52 -	Kev -	Kev +
0	0.048	0.0416667	0.0416667	0.0443333	0.047	0.065	0.0563333	0.0536667	0.0493333	0.047	0.0443333	0.041	0.0406667	0.0386667
0.5	0.0546667	0.0496667	0.051	0.06	0.0426667	0.0616667	0.0513333	0.038	0.049	0.0606667	0.0446667	0.048	0.0476667	0.0456667
1	0.066	0.058	0.0703333	0.075	0.047	0.07	0.0613333	0.042	0.0566667	0.0563333	0.045	0.0666667	0.0653333	0.0566667
1.5	0.0766667	0.069	0.0866667	0.0886667	0.0513333	0.0736667	0.0693333	0.0443333	0.073	0.0663333	0.049	0.0906667	0.0983333	0.0666667
2	0.0956667	0.0906667	0.121333	0.119	0.0596667	0.089	0.0846667	0.0533333	0.073	0.0773333	0.0553333	0.123667	0.154	0.0866667
2.5	0.116333	0.118667	0.166	0.157333	0.07	0.105	0.0983333	0.0636667	0.0916667	0.0963333	0.0613333	0.151	0.222667	0.113333
3	0.142667	0.156667	0.231667	0.211	0.0883333	0.126667	0.120333	0.08	0.109333	0.084	0.074	0.175667	0.303333	0.149333
3.5	0.173	0.209	0.292	0.267	0.114333	0.156667	0.137	0.105333	0.137333	0.101667	0.094	0.211667	0.383667	0.206333
4	0.204	0.270667	0.371667	0.327667	0.146	0.194667	0.188667	0.138	0.174	0.133	0.124667	0.269	0.451667	0.274
4.5	0.306	0.342	0.424	0.398333	0.172333	0.249667	0.233333	0.173667	0.216667	0.166	0.165333	0.322	0.525	0.341
5	0.371333	0.427333	0.602	0.477667	0.207	0.305333	0.293	0.202667	0.267667	0.204667	0.209667	0.4	0.596	0.406333
5.5	0.461333	0.530667	0.67	0.569667	0.271333	0.403333	0.353	0.235667	0.316	0.265333	0.274333	0.465	0.679333	0.472333
6	0.641	0.653667	0.763667	0.681667	0.404	0.431333	0.421667	0.287667	0.396333	0.322333	0.363	0.450333	0.755333	0.560333
6.5	0.527667	0.798667	0.649333	0.793667	0.411	0.496667	0.418	0.407667	0.460333	0.377	0.386667	0.555	0.852333	0.651667
7	0.550667	0.938333	0.769333	0.939333	0.504	0.574	0.438667	0.469667	0.432667	0.457667	0.440333	0.652	0.952	0.753333
7.5	0.591	1.041	0.708	1.00567	0.531	0.632333	0.444	0.552333	0.615	0.483333	0.473667	0.768	1.04967	0.838
8	0.548333	1.07767	0.659667	0.986667	0.527667	0.612667	0.413667	0.546	0.613	0.514	0.536	0.653667	1.11033	0.922
8.5	0.565667	1.05167	0.672333	0.973333	0.566	0.573	0.421	0.555	0.578667	0.539333	0.505333	0.603667	1.11533	0.973333
9	0.550667	1.01233	0.612	0.952667	0.546	0.570333	0.522667	0.537	0.557667	0.529	0.449	0.539	1.063	0.979333
9.5	0.487667	0.959333	0.631333	0.925333	0.570333	0.560667	0.480333	0.571333	0.553667	0.542	0.516667	0.472	1.01133	0.931
10	0.449333	0.919333	0.654	0.920667	0.582333	0.582667	0.46	0.553333	0.611333	0.510667	0.431667	0.445333	1.13267	0.885333
10.5	0.397333	0.900333	0.618667	0.895333	0.572333	0.583	0.472333	0.562	0.609333	0.610667	0.365	0.42	1.08267	0.817333
11	0.366333	0.866	0.672333	0.874667	0.581667	0.600333	0.472333	0.577	0.612667	0.691667	0.341333	0.394667	1.05133	0.709
11.5	0.386667	0.850667	0.648333	0.858667	0.593667	0.649333	0.482	0.589	0.616	0.748333	0.332333	0.371333	1.01967	0.669
12	0.401667	0.802	0.626333	0.845	0.604667	0.66	0.503667	0.619333	0.623333	0.798667	0.332667	0.36	1.02933	0.777
	stdev
	WT	FtsZ GFP	Δhag	2B-mNG	SH130	2B-Halo +	2B-Halo -	2C -	2C +	2C ++	SH52 +	SH52 -	Kev -	Kev +
0	0.0115902	0.00288675	0.0023094	0.00173205	0.00665833	0.0275923	0.023388	0.015885	0.00793725	0.00757188	0.0115326	0.00251661	0.00251661	0.00493288
0.5	0.013	0.00519615	0.00602771	0.00450925	0.00173205	0.0257099	0.0332014	0.0127017	0.0117189	0.011	0.0101489	0.00378594	0.002	0.00360555
1	0.0105987	0.00472582	0.007	0.0132035	0.0061101	0.0341955	0.0294618	0.015885	0.0152753	0.008544	0.0100167	0.00450925	0.0052915	0.00665833
1.5	0.0134288	0.0051316	0.00960902	0.0102632	0.00655744	0.0378197	0.0364966	0.021	0.0240901	0.00916515	0.0102632	0.0085049	0.0127671	0.0126623
2	0.0190351	0.0083865	0.0195021	0.00888819	0.0083865	0.0407063	0.0468757	0.0260832	0.0186815	0.0241937	0.00862168	0.0155027	0.0233024	0.022053
2.5	0.0287112	0.0155027	0.0132288	0.0145717	0.0121655	0.0434051	0.0534821	0.0327159	0.0214554	0.0145717	0.0100167	0.0138924	0.0341223	0.0337095
3	0.0335012	0.0158219	0.0261024	0.0113725	0.0181934	0.0452143	0.0509215	0.0436616	0.0220681	0.042194	0.0118462	0.0200083	0.0324191	0.0459239
3.5	0.0323161	0.0125033	0.0446132	0.0168028	0.0196554	0.0473181	0.0670994	0.053966	0.0366652	0.0355949	0.0150111	0.0210713	0.0226053	0.0661614
4	0.0422532	0.0183576	0.062522	0.031225	0.028006	0.0572975	0.120129	0.0656836	0.0425715	0.0257358	0.0191572	0.0220303	0.032187	0.0807548
4.5	0.155693	0.0372201	0.0988956	0.0410163	0.0265769	0.0774855	0.12566	0.0721873	0.0545619	0.0306159	0.0231157	0.0177858	0.0450814	0.090633
5	0.148463	0.0577437	0.0610983	0.0547936	0.008544	0.0970429	0.148819	0.0805005	0.0756461	0.0371663	0.0234592	0.0134536	0.0650231	0.0857807
5.5	0.118327	0.0791223	0.124399	0.0677151	0.0514328	0.131914	0.170141	0.0875233	0.0937443	0.0618088	0.0305505	0.0877097	0.078143	0.0923057
6	0.0190788	0.108316	0.0808723	0.0695869	0.0859826	0.166521	0.1915	0.0985715	0.103684	0.0879621	0.158329	0.154432	0.0922406	0.0917678
6.5	0.00251661	0.106604	0.0576223	0.0987387	0.073	0.172631	0.125491	0.190484	0.128161	0.110585	0.0977258	0.0719236	0.0976337	0.0981852
7	0.0374344	0.132605	0.0826559	0.104532	0.132323	0.283622	0.0697448	0.103273	0.0799521	0.0393997	0.0204206	0.074009	0.103452	0.111946
7.5	0.0986509	0.220093	0.132691	0.169742	0.109672	0.309478	0.0687895	0.142606	0.0389744	0.17806	0.0725419	0.0653376	0.120931	0.140082
8	0.0652865	0.248311	0.0940284	0.157852	0.110555	0.350332	0.105377	0.159038	0.0425088	0.197289	0.0389744	0.0947066	0.172929	0.163331
8.5	0.123357	0.221784	0.111787	0.140873	0.115171	0.307287	0.0787803	0.147174	0.0355106	0.23787	0.0345881	0.0248797	0.227157	0.208495
9	0.156167	0.19236	0.117411	0.121392	0.116423	0.301507	0.119453	0.138796	0.0353412	0.211897	0.0404269	0.0543722	0.197356	0.284099
9.5	0.12933	0.146868	0.0135769	0.102812	0.0977974	0.311002	0.103558	0.202505	0.0387857	0.246033	0.20292	0.0487545	0.157672	0.292436
10	0.140376	0.111015	0.0828513	0.0848587	0.110437	0.27835	0.12079	0.189088	0.065041	0.224007	0.220154	0.0345881	0.248934	0.205539
10.5	0.110006	0.0964434	0.0892543	0.0745274	0.119726	0.288111	0.153835	0.208718	0.0488808	0.0847132	0.203066	0.0455302	0.226368	0.131508
11	0.10387	0.106566	0.0870689	0.0682373	0.133994	0.31345	0.173286	0.244074	0.0324705	0.104806	0.199502	0.0320052	0.211313	0.107151
11.5	0.114023	0.110201	0.0491223	0.0570117	0.141818	0.248079	0.176001	0.2653	0.0261598	0.10905	0.200007	0.032909	0.19752	0.126895
12	0.130791	0.0912487	0.043	0.053799	0.155359	0.261653	0.231427	0.225679	0.0389744	0.113808	0.198084	0.0212211	0.224114	0.105025
