# Supplementary material for: FtsZ treadmilling is essential for Z-ring condensation and septal constriction initiation in Bacillus subtilis cell division
Source: Nat Commun. 2021 Apr 27;12:2448. doi: 10.1038/s41467-021-22526-0 (PMC8079713; doi:10.1038/s41467-021-22526-0)
Supplement: Supplementary file 27 — Source Data [file 41467_2021_22526_MOESM27_ESM.zip › Whitley2020_source_data/SuppFig3/20201022_CDM37_analysed.xlsx]

## Sheet: All Cycles
User: USER
Path: C:\Program Files (x86)\BMG\OPTIMA\User\Data\
Test ID: 43
Test Name: ELENI_SH_GROWTH
Date: 22/10/2020
Time: 17:49:37
ID1: 2020_10_22_CDM37
Absorbance	Absorbance values are displayed as OD
	0	1800	3600	5400	7200	9000	10800	12600	14400	16200	18000	19800	21600	23400	25200	27000	28800	30600	32400	34200	36000	37800	39600	41400	43200
water	0.313	0.308	0.308	0.315	0.313	0.313	0.323	0.314	0.315	0.31	0.312	0.314	0.314	0.313	0.316	0.309	0.31	0.313	0.309	0.311	0.313	0.313	0.311	0.314	0.317
CDM 1	0.313	0.308	0.317	0.319	0.317	0.322	0.322	0.321	0.317	0.323	0.315	0.311	0.315	0.317	0.318	0.317	0.317	0.316	0.315	0.315	0.312	0.314	0.31	0.313	0.32
CDM 2	0.316	0.313	0.315	0.318	0.316	0.314	0.324	0.316	0.316	0.316	0.314	0.317	0.312	0.315	0.314	0.314	0.315	0.315	0.316	0.315	0.312	0.312	0.312	0.312	0.315
CDM 3	0.318	0.311	0.319	0.314	0.328	0.318	0.315	0.32	0.324	0.319	0.314	0.315	0.314	0.312	0.319	0.323	0.312	0.321	0.313	0.313	0.317	0.309	0.311	0.308	0.307
WT 1	0.358	0.345	0.361	0.39	0.433	0.514	0.68	0.919	0.992	0.871	0.776	0.691	0.632	0.615	0.605	0.624	0.647	0.657	0.644	0.617	0.582	0.548	0.537	0.541	0.531
WT 2	0.354	0.352	0.356	0.372	0.394	0.434	0.522	0.706	0.943	1.077	1.194	1.051	0.863	0.755	0.682	0.651	0.63	0.623	0.6	0.573	0.548	0.521	0.505	0.499	0.489
WT 3	0.355	0.355	0.359	0.373	0.398	0.449	0.548	0.765	0.951	1.108	1.106	0.989	0.835	0.734	0.706	0.683	0.659	0.645	0.606	0.569	0.538	0.508	0.496	0.501	0.509
FtsZ GFP 1	0.356	0.369	0.379	0.4	0.451	0.532	0.65	0.816	1.036	1.286	1.433	1.382	1.234	1.161	1.119	1.119	1.075	1.085	1.189	1.169	1.224	1.162	1.149	1.101	1.091
FtsZ GFP 2	0.354	0.353	0.363	0.397	0.432	0.516	0.621	0.773	0.985	1.226	1.424	1.395	1.302	1.216	1.19	1.189	1.183	1.162	1.153	1.156	1.115	1.115	1.138	1.136	1.148
FtsZ GFP 3	0.364	0.355	0.366	0.402	0.447	0.512	0.607	0.738	0.932	1.057	1.087	1.098	1.142	1.158	1.191	1.214	1.159	1.096	0.971	0.826	0.734	0.597	0.65	0.59	0.622
water	0.319	0.315	0.316	0.318	0.319	0.315	0.331	0.32	0.319	0.321	0.321	0.318	0.317	0.32	0.32	0.323	0.321	0.323	0.324	0.318	0.322	0.32	0.319	0.323	0.325
Δhag 1	0.373	0.362	0.367	0.389	0.43	0.483	0.592	0.843	1.065	1.209	1.163	0.969	0.89	0.82	0.879	0.797	0.774	0.774	0.748	0.717	0.645	0.575	0.426	0.411	0.421
Δhag 2	0.369	0.354	0.366	0.392	0.448	0.498	0.61	0.837	1.044	1.209	1.206	1.033	0.861	0.87	0.831	0.806	0.782	0.777	0.731	0.721	0.644	0.566	0.431	0.417	0.425
Δhag 3	0.367	0.355	0.368	0.392	0.428	0.494	0.637	0.884	1.015	1.182	1.229	0.96	0.817	0.746	0.686	0.67	0.685	0.667	0.664	0.708	0.651	0.628	0.584	0.551	0.515
2B-mNG 1	0.363	0.367	0.38	0.403	0.446	0.529	0.647	0.802	1.018	1.257	1.266	1.273	1.268	1.226	1.201	1.186	1.126	1.087	1.067	1.066	1.088	1.049	1.008	0.969	0.955
2B-mNG 2	0.365	0.356	0.364	0.4	0.451	0.514	0.617	0.739	0.923	0.94	0.97	0.979	1.022	1.059	1.108	1.145	1.124	1.04	0.957	0.859	0.777	0.711	0.642	0.677	0.573
2B-mNG 3	0.382	0.368	0.384	0.412	0.467	0.548	0.667	0.825	1.032	1.258	1.335	1.317	1.269	1.186	1.134	1.138	1.103	1.09	1.079	1.075	1.163	1.197	1.209	1.159	1.082
SH130 1	0.374	0.349	0.355	0.371	0.413	0.459	0.549	0.661	0.855	0.787	0.73	0.687	0.661	0.704	0.707	0.713	0.715	0.718	0.693	0.658	0.644	0.639	0.648	0.647	0.656
SH130 2	0.377	0.351	0.365	0.384	0.422	0.47	0.561	0.659	0.841	0.811	0.764	0.731	0.712	0.714	0.718	0.721	0.729	0.72	0.707	0.663	0.636	1.003	0.613	0.61	0.919
SH130 3	0.358	0.348	0.347	0.358	0.379	0.416	0.479	0.583	0.814	1.018	1.109	1.204	1.039	0.847	0.741	0.708	0.68	0.652	0.643	0.632	0.611	0.573	0.551	0.53	0.521
water	0.327	0.32	0.325	0.323	0.322	0.325	0.339	0.327	0.32	0.326	0.324	0.326	0.326	0.328	0.324	0.325	0.326	0.326	0.321	0.323	0.327	0.327	0.32	0.327	0.333
2B-Halo + 1	0.375	0.35	0.374	0.411	0.438	0.488	0.571	0.679	0.836	0.851	0.832	0.803	0.787	0.796	0.792	0.826	0.864	0.841	0.821	0.764	0.721	0.68	0.551	0.777	0.669
2B-Halo + 2	0.393	0.372	0.392	0.408	0.434	0.477	0.535	0.597	0.694	0.817	0.841	0.829	0.798	0.792	0.789	0.779	0.821	0.815	0.792	0.773	0.736	0.707	0.69	0.948	1.035
2B-Halo +3	0.427	0.449	0.523	0.553	0.598	0.651	0.776	0.914	0.925	0.908	0.85	0.834	0.817	0.833	0.83	0.816	0.813	0.764	0.716	0.674	0.963	0.923	0.93	0.917	0.96
2B-Halo -1	0.373	0.358	0.372	0.401	0.429	0.471	0.545	0.643	0.768	0.841	0.814	0.807	0.79	0.786	0.777	0.778	0.764	0.743	0.709	0.662	0.598	0.553	0.528	0.514	0.5
2B-Halo -2	0.37	0.364	0.368	0.382	0.404	0.444	0.498	0.554	0.641	0.754	0.797	0.783	0.775	0.736	0.694	0.666	0.659	0.65	0.627	0.628	0.611	0.591	0.55	0.541	0.515
2B-Halo -3	0.407	0.396	0.417	0.454	0.489	0.56	0.655	0.784	0.868	0.849	0.837	0.802	0.762	0.72	0.708	0.726	0.763	0.674	0.676	0.607	0.634	0.515	0.443	0.424	0.443
2C -1	0.396	0.391	0.397	0.423	0.45	0.494	0.555	0.632	0.742	0.809	0.786	0.783	0.778	0.766	0.754	0.757	0.747	0.729	0.712	0.644	0.591	0.547	0.528	0.623	0.749
2C -2	0.375	0.363	0.367	0.384	0.413	0.47	0.556	0.669	0.816	0.873	0.857	0.818	0.718	0.659	0.66	0.686	0.676	0.668	0.665	0.648	0.574	0.531	0.529	0.481	0.527
2C -3	0.385	0.378	0.403	0.435	0.466	0.519	0.579	0.645	0.743	0.861	0.849	0.85	0.84	0.812	0.786	0.772	0.784	0.772	0.758	0.738	0.694	0.64	0.6	0.574	0.568
water	0.343	0.339	0.339	0.34	0.34	0.345	0.35	0.341	0.343	0.343	0.341	0.338	0.34	0.343	0.336	0.334	0.342	0.342	0.34	0.34	0.342	0.342	0.34	0.342	0.351
2C +1	0.41	0.397	0.403	0.43	0.467	0.506	0.563	0.653	0.772	0.868	0.844	0.814	0.791	0.75	0.752	0.767	0.758	0.748	0.743	0.691	0.636	0.596	0.586	0.867	0.649
2C +2	0.392	0.368	0.374	0.386	0.415	0.464	0.554	0.686	0.873	0.898	0.849	0.782	0.73	0.699	0.709	0.72	0.876	0.876	0.869	0.838	0.82	0.81	0.79	0.776	0.884
2C +3	0.403	0.43	0.446	0.489	0.506	0.548	0.619	0.694	0.781	0.907	0.907	0.904	0.881	0.851	0.844	0.853	0.849	0.837	0.855	0.832	0.805	0.767	0.766	0.74	0.75
2C ++1	0.398	0.384	0.387	0.416	0.445	0.485	0.557	0.641	0.758	0.857	0.852	0.864	0.866	0.875	0.855	0.836	0.782	0.686	0.597	0.564	0.55	0.561	0.64	0.671	0.564
2C ++2	0.391	0.381	0.381	0.397	0.421	0.477	0.557	0.678	0.857	0.902	0.842	0.798	0.774	0.775	0.794	0.804	0.787	0.746	0.676	0.619	0.607	0.606	0.616	0.612	0.626
2C ++3	0.386	0.378	0.392	0.402	0.422	0.467	0.531	0.606	0.687	0.82	0.834	0.846	0.841	0.838	0.855	0.865	0.849	0.801	0.729	0.642	0.601	0.584	0.584	0.584	0.626
SH52 +1	0.383	0.37	0.374	0.381	0.406	0.442	0.506	0.603	0.768	0.918	1.044	0.857	0.604	0.489	0.471	0.481	0.482	0.473	0.442	0.416	0.393	0.377	0.373	0.375	0.384
SH52 +2	0.385	0.371	0.376	0.39	0.402	0.447	0.512	0.61	0.759	0.921	0.913	0.73	0.474	0.433	0.432	0.436	0.434	0.423	0.403	0.391	0.382	0.383	0.38	0.388	0.422
SH52 +3	0.382	0.375	0.376	0.386	0.398	0.43	0.493	0.559	0.688	0.844	0.843	0.719	0.505	0.518	0.505	0.504	0.525	0.506	0.477	0.499	0.484	0.468	0.469	0.471	0.484
water	0.344	0.337	0.338	0.34	0.341	0.341	0.353	0.344	0.343	0.347	0.343	0.339	0.344	0.346	0.344	0.338	0.346	0.347	0.34	0.34	0.341	0.343	0.341	0.34	0.353
SH52 -1	0.414	0.395	0.399	0.408	0.436	0.487	0.578	0.742	0.905	1.006	1.173	1.006	0.834	0.745	0.684	0.644	0.656	0.641	0.624	0.592	0.566	0.549	0.528	0.522	0.52
SH52 -2	0.39	0.38	0.378	0.388	0.413	0.46	0.543	0.694	0.872	0.974	1.075	0.894	0.747	0.655	0.609	0.576	0.619	0.603	0.583	0.526	0.5	0.487	0.47	0.483	0.482
SH52 -3	0.404	0.393	0.398	0.409	0.433	0.481	0.57	0.745	0.908	1	0.997	0.82	0.686	0.604	0.566	0.593	0.6	0.596	0.585	0.54	0.5	0.479	0.467	0.458	0.457
Kev -1	0.397	0.385	0.395	0.415	0.448	0.517	0.596	0.713	0.879	1.092	1.098	1.034	0.995	0.963	1.024	1.025	1.021	1.046	1.015	0.892	0.858	0.825	0.799	0.79	0.749
Kev -2	0.409	0.405	0.41	0.425	0.455	0.505	0.58	0.694	0.849	1.028	1.234	1.177	1.135	1.12	1.145	1.147	1.096	1.085	1.079	1.022	1.045	1.031	0.973	1.07	0.887
Kev -3	0.404	0.391	0.406	0.443	0.492	0.568	0.659	0.781	0.958	1.173	1.415	1.506	1.494	1.432	1.393	1.268	1.165	1.111	1.286	1.401	1.346	1.426	1.474	1.257	1.192
Kev +1	0.399	0.392	0.397	0.424	0.463	0.512	0.604	0.711	0.864	1.046	1.02	0.768	0.693	0.66	0.67	0.678	0.633	0.604	0.581	0.527	0.5	0.781	0.545	0.537	0.513
Kev +2	0.396	0.393	0.393	0.403	0.426	0.472	0.543	0.624	0.735	0.851	1.024	0.92	0.699	0.66	0.633	0.627	0.614	0.681	0.651	0.591	0.6	0.558	0.549	0.531	0.521
Kev +3	0.393	0.378	0.395	0.43	0.46	0.519	0.598	0.681	0.786	0.908	1.079	1.214	1.163	0.986	0.79	0.771	0.796	0.832	0.836	0.872	0.894	0.809	0.771	0.728	0.671

## Sheet: blank
	water	water	water	water	water			CDM 1	CDM 2	CDM 3		CDM av
0	0.313	0.319	0.327	0.343	0.344		0	0.313	0.316	0.318		0.315667
0.5	0.308	0.315	0.32	0.339	0.337		0.5	0.308	0.313	0.311		0.310667
1	0.308	0.316	0.325	0.339	0.338		1	0.317	0.315	0.319		0.317
1.5	0.315	0.318	0.323	0.34	0.34		1.5	0.319	0.318	0.314		0.317
2	0.313	0.319	0.322	0.34	0.341		2	0.317	0.316	0.328		0.320333
2.5	0.313	0.315	0.325	0.345	0.341		2.5	0.322	0.314	0.318		0.318
3	0.323	0.331	0.339	0.35	0.353		3	0.322	0.324	0.315		0.320333
3.5	0.314	0.32	0.327	0.341	0.344		3.5	0.321	0.316	0.32		0.319
4	0.315	0.319	0.32	0.343	0.343		4	0.317	0.316	0.324		0.319
4.5	0.31	0.321	0.326	0.343	0.347		4.5	0.323	0.316	0.319		0.319333
5	0.312	0.321	0.324	0.341	0.343		5	0.315	0.314	0.314		0.314333
5.5	0.314	0.318	0.326	0.338	0.339		5.5	0.311	0.317	0.315		0.314333
6	0.314	0.317	0.326	0.34	0.344		6	0.315	0.312	0.314		0.313667
6.5	0.313	0.32	0.328	0.343	0.346		6.5	0.317	0.315	0.312		0.314667
7	0.316	0.32	0.324	0.336	0.344		7	0.318	0.314	0.319		0.317
7.5	0.309	0.323	0.325	0.334	0.338		7.5	0.317	0.314	0.323		0.318
8	0.31	0.321	0.326	0.342	0.346		8	0.317	0.315	0.312		0.314667
8.5	0.313	0.323	0.326	0.342	0.347		8.5	0.316	0.315	0.321		0.317333
9	0.309	0.324	0.321	0.34	0.34		9	0.315	0.316	0.313		0.314667
9.5	0.311	0.318	0.323	0.34	0.34		9.5	0.315	0.315	0.313		0.314333
10	0.313	0.322	0.327	0.342	0.341		10	0.312	0.312	0.317		0.313667
10.5	0.313	0.32	0.327	0.342	0.343		10.5	0.314	0.312	0.309		0.311667
11	0.311	0.319	0.32	0.34	0.341		11	0.31	0.312	0.311		0.311
11.5	0.314	0.323	0.327	0.342	0.34		11.5	0.313	0.312	0.308		0.311
12	0.317	0.325	0.333	0.351	0.353		12	0.32	0.315	0.307		0.314

## Sheet: av_sd
	WT 1	WT 2	WT 3		CDM		WT 1	WT 2	WT 3	average	sd		FtsZ GFP 1	FtsZ GFP 2	FtsZ GFP 3		CDM		FtsZ GFP 1	FtsZ GFP 2	FtsZ GFP 3	average	sd		Δhag 1	Δhag 2	Δhag 3		CDM		Δhag 1	Δhag 2	Δhag 3	average	sd
0	0.358	0.354	0.355				0.358	0.354	0.355	0.355667	0.00208167		0.356	0.354	0.364				0.356	0.354	0.364	0.358	0.0052915		0.373	0.369	0.367				0.373	0.369	0.367	0.369667	0.00305505
0.5	0.345	0.352	0.355				0.345	0.352	0.355	0.350667	0.0051316		0.369	0.353	0.355				0.369	0.353	0.355	0.359	0.0087178		0.362	0.354	0.355				0.362	0.354	0.355	0.357	0.0043589
1	0.361	0.356	0.359				0.361	0.356	0.359	0.358667	0.00251661		0.379	0.363	0.366				0.379	0.363	0.366	0.369333	0.0085049		0.367	0.366	0.368				0.367	0.366	0.368	0.367	0.001
1.5	0.39	0.372	0.373				0.39	0.372	0.373	0.378333	0.010116		0.4	0.397	0.402				0.4	0.397	0.402	0.399667	0.00251661		0.389	0.392	0.392				0.389	0.392	0.392	0.391	0.00173205
2	0.433	0.394	0.398				0.433	0.394	0.398	0.408333	0.0214554		0.451	0.432	0.447				0.451	0.432	0.447	0.443333	0.0100167		0.43	0.448	0.428				0.43	0.448	0.428	0.435333	0.0110151
2.5	0.514	0.434	0.449				0.514	0.434	0.449	0.465667	0.0425245		0.532	0.516	0.512				0.532	0.516	0.512	0.52	0.010583		0.483	0.498	0.494				0.483	0.498	0.494	0.491667	0.00776745
3	0.68	0.522	0.548				0.68	0.522	0.548	0.583333	0.0847191		0.65	0.621	0.607				0.65	0.621	0.607	0.626	0.0219317		0.592	0.61	0.637				0.592	0.61	0.637	0.613	0.0226495
3.5	0.919	0.706	0.765				0.919	0.706	0.765	0.796667	0.109974		0.816	0.773	0.738				0.816	0.773	0.738	0.775667	0.0390683		0.843	0.837	0.884				0.843	0.837	0.884	0.854667	0.0255799
4	0.992	0.943	0.951				0.992	0.943	0.951	0.962	0.0262869		1.036	0.985	0.932				1.036	0.985	0.932	0.984333	0.0520032		1.065	1.044	1.015				1.065	1.044	1.015	1.04133	0.0251064
4.5	0.871	1.077	1.108				0.871	1.077	1.108	1.01867	0.128819		1.286	1.226	1.057				1.286	1.226	1.057	1.18967	0.118745		1.209	1.209	1.182				1.209	1.209	1.182	1.2	0.0155885
5	0.776	1.194	1.106				0.776	1.194	1.106	1.02533	0.220366		1.433	1.424	1.087				1.433	1.424	1.087	1.31467	0.197216		1.163	1.206	1.229				1.163	1.206	1.229	1.19933	0.0335012
5.5	0.691	1.051	0.989				0.691	1.051	0.989	0.910333	0.192461		1.382	1.395	1.098				1.382	1.395	1.098	1.29167	0.167846		0.969	1.033	0.96				0.969	1.033	0.96	0.987333	0.0398037
6	0.632	0.863	0.835				0.632	0.863	0.835	0.776667	0.126065		1.234	1.302	1.142				1.234	1.302	1.142	1.226	0.0802994		0.89	0.861	0.817				0.89	0.861	0.817	0.856	0.036756
6.5	0.615	0.755	0.734				0.615	0.755	0.734	0.701333	0.0755006		1.161	1.216	1.158				1.161	1.216	1.158	1.17833	0.0326548		0.82	0.87	0.746				0.82	0.87	0.746	0.812	0.0623859
7	0.605	0.682	0.706				0.605	0.682	0.706	0.664333	0.0527668		1.119	1.19	1.191				1.119	1.19	1.191	1.16667	0.0412836		0.879	0.831	0.686				0.879	0.831	0.686	0.798667	0.100481
7.5	0.624	0.651	0.683				0.624	0.651	0.683	0.652667	0.0295353		1.119	1.189	1.214				1.119	1.189	1.214	1.174	0.0492443		0.797	0.806	0.67				0.797	0.806	0.67	0.757667	0.0760548
8	0.647	0.63	0.659				0.647	0.63	0.659	0.645333	0.0145717		1.075	1.183	1.159				1.075	1.183	1.159	1.139	0.0567098		0.774	0.782	0.685				0.774	0.782	0.685	0.747	0.0538424
8.5	0.657	0.623	0.645				0.657	0.623	0.645	0.641667	0.0172434		1.085	1.162	1.096				1.085	1.162	1.096	1.11433	0.0416453		0.774	0.777	0.667				0.774	0.777	0.667	0.739333	0.0626605
9	0.644	0.6	0.606				0.644	0.6	0.606	0.616667	0.0238607		1.189	1.153	0.971				1.189	1.153	0.971	1.10433	0.116865		0.748	0.731	0.664				0.748	0.731	0.664	0.714333	0.044411
9.5	0.617	0.573	0.569				0.617	0.573	0.569	0.586333	0.0266333		1.169	1.156	0.826				1.169	1.156	0.826	1.05033	0.194387		0.717	0.721	0.708				0.717	0.721	0.708	0.715333	0.00665833
10	0.582	0.548	0.538				0.582	0.548	0.538	0.556	0.0230651		1.224	1.115	0.734				1.224	1.115	0.734	1.02433	0.257275		0.645	0.644	0.651				0.645	0.644	0.651	0.646667	0.00378594
10.5	0.548	0.521	0.508				0.548	0.521	0.508	0.525667	0.0204042		1.162	1.115	0.597				1.162	1.115	0.597	0.958	0.313517		0.575	0.566	0.628				0.575	0.566	0.628	0.589667	0.0335012
11	0.537	0.505	0.496				0.537	0.505	0.496	0.512667	0.0215484		1.149	1.138	0.65				1.149	1.138	0.65	0.979	0.284975		0.426	0.431	0.584				0.426	0.431	0.584	0.480333	0.0898128
11.5	0.541	0.499	0.501				0.541	0.499	0.501	0.513667	0.0236925		1.101	1.136	0.59				1.101	1.136	0.59	0.942333	0.305631		0.411	0.417	0.551				0.411	0.417	0.551	0.459667	0.0791539
12	0.531	0.489	0.509				0.531	0.489	0.509	0.509667	0.0210079		1.091	1.148	0.622				1.091	1.148	0.622	0.953667	0.288642		0.421	0.425	0.515				0.421	0.425	0.515	0.453667	0.0531539
	2B-mNG 1	2B-mNG 2	2B-mNG 3		CDM		2B-mNG 1	2B-mNG 2	2B-mNG 3	AVER	SD		SH130 1	SH130 2	SH130 3		CDM		SH130 1	SH130 2	SH130 3	AVER	SD		2B-Halo + 1	2B-Halo + 2	2B-Halo +3		CDM		2B-Halo + 1	2B-Halo + 2	2B-Halo +3	AVER	CD
0	0.363	0.365	0.382				0.363	0.365	0.382	0.37	0.0104403		0.374	0.377	0.358				0.374	0.377	0.358	0.369667	0.0102144		0.375	0.393	0.427				0.375	0.393	0.427	0.398333	0.0264071
0.5	0.367	0.356	0.368				0.367	0.356	0.368	0.363667	0.00665833		0.349	0.351	0.348				0.349	0.351	0.348	0.349333	0.00152753		0.35	0.372	0.449				0.35	0.372	0.449	0.390333	0.051984
1	0.38	0.364	0.384				0.38	0.364	0.384	0.376	0.010583		0.355	0.365	0.347				0.355	0.365	0.347	0.355667	0.0090185		0.374	0.392	0.523				0.374	0.392	0.523	0.429667	0.0813286
1.5	0.403	0.4	0.412				0.403	0.4	0.412	0.405	0.006245		0.371	0.384	0.358				0.371	0.384	0.358	0.371	0.013		0.411	0.408	0.553				0.411	0.408	0.553	0.457333	0.0828633
2	0.446	0.451	0.467				0.446	0.451	0.467	0.454667	0.0109697		0.413	0.422	0.379				0.413	0.422	0.379	0.404667	0.0226789		0.438	0.434	0.598				0.438	0.434	0.598	0.49	0.0935521
2.5	0.529	0.514	0.548				0.529	0.514	0.548	0.530333	0.0170392		0.459	0.47	0.416				0.459	0.47	0.416	0.448333	0.0285365		0.488	0.477	0.651				0.488	0.477	0.651	0.538667	0.0974389
3	0.647	0.617	0.667				0.647	0.617	0.667	0.643667	0.0251661		0.549	0.561	0.479				0.549	0.561	0.479	0.529667	0.0442869		0.571	0.535	0.776				0.571	0.535	0.776	0.627333	0.130001
3.5	0.802	0.739	0.825				0.802	0.739	0.825	0.788667	0.0445234		0.661	0.659	0.583				0.661	0.659	0.583	0.634333	0.0444672		0.679	0.597	0.914				0.679	0.597	0.914	0.73	0.164539
4	1.018	0.923	1.032				1.018	0.923	1.032	0.991	0.0593043		0.855	0.841	0.814				0.855	0.841	0.814	0.836667	0.0208407		0.836	0.694	0.925				0.836	0.694	0.925	0.818333	0.116509
4.5	1.257	0.94	1.258				1.257	0.94	1.258	1.15167	0.183309		0.787	0.811	1.018				0.787	0.811	1.018	0.872	0.127008		0.851	0.817	0.908				0.851	0.817	0.908	0.858667	0.0459819
5	1.266	0.97	1.335				1.266	0.97	1.335	1.19033	0.193908		0.73	0.764	1.109				0.73	0.764	1.109	0.867667	0.209691		0.832	0.841	0.85				0.832	0.841	0.85	0.841	0.009
5.5	1.273	0.979	1.317				1.273	0.979	1.317	1.18967	0.183764		0.687	0.731	1.204				0.687	0.731	1.204	0.874	0.286634		0.803	0.829	0.834				0.803	0.829	0.834	0.822	0.0166433
6	1.268	1.022	1.269				1.268	1.022	1.269	1.18633	0.142318		0.661	0.712	1.039				0.661	0.712	1.039	0.804	0.205107		0.787	0.798	0.817				0.787	0.798	0.817	0.800667	0.0151767
6.5	1.226	1.059	1.186				1.226	1.059	1.186	1.157	0.0871952		0.704	0.714	0.847				0.704	0.714	0.847	0.755	0.0798311		0.796	0.792	0.833				0.796	0.792	0.833	0.807	0.0226053
7	1.201	1.108	1.134				1.201	1.108	1.134	1.14767	0.0479826		0.707	0.718	0.741				0.707	0.718	0.741	0.722	0.0173494		0.792	0.789	0.83				0.792	0.789	0.83	0.803667	0.0228546
7.5	1.186	1.145	1.138				1.186	1.145	1.138	1.15633	0.0259294		0.713	0.721	0.708				0.713	0.721	0.708	0.714	0.00655744		0.826	0.779	0.816				0.826	0.779	0.816	0.807	0.0247588
8	1.126	1.124	1.103				1.126	1.124	1.103	1.11767	0.012741		0.715	0.729	0.68				0.715	0.729	0.68	0.708	0.0252389		0.864	0.821	0.813				0.864	0.821	0.813	0.832667	0.0274287
8.5	1.087	1.04	1.09				1.087	1.04	1.09	1.07233	0.0280416		0.718	0.72	0.652				0.718	0.72	0.652	0.696667	0.0386954		0.841	0.815	0.764				0.841	0.815	0.764	0.806667	0.0391706
9	1.067	0.957	1.079				1.067	0.957	1.079	1.03433	0.0672409		0.693	0.707	0.643				0.693	0.707	0.643	0.681	0.0336452		0.821	0.792	0.716				0.821	0.792	0.716	0.776333	0.0542248
9.5	1.066	0.859	1.075				1.066	0.859	1.075	1	0.122192		0.658	0.663	0.632				0.658	0.663	0.632	0.651	0.0166433		0.764	0.773	0.674				0.764	0.773	0.674	0.737	0.0547449
10	1.088	0.777	1.163				1.088	0.777	1.163	1.00933	0.204671		0.644	0.636	0.611				0.644	0.636	0.611	0.630333	0.0172143		0.721	0.736	0.963				0.721	0.736	0.963	0.806667	0.135596
10.5	1.049	0.711	1.197				1.049	0.711	1.197	0.985667	0.249113		0.639	1.003	0.573				0.639	1.003	0.573	0.738333	0.231571		0.68	0.707	0.923				0.68	0.707	0.923	0.77	0.133188
11	1.008	0.642	1.209				1.008	0.642	1.209	0.953	0.287473		0.648	0.613	0.551				0.648	0.613	0.551	0.604	0.0491223		0.551	0.69	0.93				0.551	0.69	0.93	0.723667	0.19173
11.5	0.969	0.677	1.159				0.969	0.677	1.159	0.935	0.242792		0.647	0.61	0.53				0.647	0.61	0.53	0.595667	0.0598025		0.777	0.948	0.917				0.777	0.948	0.917	0.880667	0.0911062
12	0.955	0.573	1.082				0.955	0.573	1.082	0.87	0.264932		0.656	0.919	0.521				0.656	0.919	0.521	0.698667	0.202401		0.669	1.035	0.96				0.669	1.035	0.96	0.888	0.193331
	2B-Halo -1	2B-Halo -2	2B-Halo -3		CDM		2B-Halo -1	2B-Halo -2	2B-Halo -3	AVER	SD		2C -1	2C -2	2C -3		CDM		2C -1	2C -2	2C -3	AVER	SD		2C +1	2C +2	2C +3		CDM		2C +1	2C +2	2C +3	AVER	SD
0	0.373	0.37	0.407				0.373	0.37	0.407	0.383333	0.0205508		0.396	0.375	0.385				0.396	0.375	0.385	0.385333	0.010504		0.41	0.392	0.403				0.41	0.392	0.403	0.401667	0.00907377
0.5	0.358	0.364	0.396				0.358	0.364	0.396	0.372667	0.0204287		0.391	0.363	0.378				0.391	0.363	0.378	0.377333	0.0140119		0.397	0.368	0.43				0.397	0.368	0.43	0.398333	0.0310215
1	0.372	0.368	0.417				0.372	0.368	0.417	0.385667	0.0272091		0.397	0.367	0.403				0.397	0.367	0.403	0.389	0.0192873		0.403	0.374	0.446				0.403	0.374	0.446	0.407667	0.0362261
1.5	0.401	0.382	0.454				0.401	0.382	0.454	0.412333	0.037314		0.423	0.384	0.435				0.423	0.384	0.435	0.414	0.0266646		0.43	0.386	0.489				0.43	0.386	0.489	0.435	0.0516817
2	0.429	0.404	0.489				0.429	0.404	0.489	0.440667	0.0436845		0.45	0.413	0.466				0.45	0.413	0.466	0.443	0.0271846		0.467	0.415	0.506				0.467	0.415	0.506	0.462667	0.0456545
2.5	0.471	0.444	0.56				0.471	0.444	0.56	0.491667	0.0606987		0.494	0.47	0.519				0.494	0.47	0.519	0.494333	0.0245017		0.506	0.464	0.548				0.506	0.464	0.548	0.506	0.042
3	0.545	0.498	0.655				0.545	0.498	0.655	0.566	0.0805792		0.555	0.556	0.579				0.555	0.556	0.579	0.563333	0.0135769		0.563	0.554	0.619				0.563	0.554	0.619	0.578667	0.0352184
3.5	0.643	0.554	0.784				0.643	0.554	0.784	0.660333	0.115976		0.632	0.669	0.645				0.632	0.669	0.645	0.648667	0.0187705		0.653	0.686	0.694				0.653	0.686	0.694	0.677667	0.0217332
4	0.768	0.641	0.868				0.768	0.641	0.868	0.759	0.113767		0.742	0.816	0.743				0.742	0.816	0.743	0.767	0.0424382		0.772	0.873	0.781				0.772	0.873	0.781	0.808667	0.0558957
4.5	0.841	0.754	0.849				0.841	0.754	0.849	0.814667	0.0526909		0.809	0.873	0.861				0.809	0.873	0.861	0.847667	0.0340196		0.868	0.898	0.907				0.868	0.898	0.907	0.891	0.0204206
5	0.814	0.797	0.837				0.814	0.797	0.837	0.816	0.0200749		0.786	0.857	0.849				0.786	0.857	0.849	0.830667	0.0388887		0.844	0.849	0.907				0.844	0.849	0.907	0.866667	0.035019
5.5	0.807	0.783	0.802				0.807	0.783	0.802	0.797333	0.0126623		0.783	0.818	0.85				0.783	0.818	0.85	0.817	0.0335112		0.814	0.782	0.904				0.814	0.782	0.904	0.833333	0.0632561
6	0.79	0.775	0.762				0.79	0.775	0.762	0.775667	0.0140119		0.778	0.718	0.84				0.778	0.718	0.84	0.778667	0.0610027		0.791	0.73	0.881				0.791	0.73	0.881	0.800667	0.0759627
6.5	0.786	0.736	0.72				0.786	0.736	0.72	0.747333	0.0344287		0.766	0.659	0.812				0.766	0.659	0.812	0.745667	0.0785005		0.75	0.699	0.851				0.75	0.699	0.851	0.766667	0.0773585
7	0.777	0.694	0.708				0.777	0.694	0.708	0.726333	0.0444335		0.754	0.66	0.786				0.754	0.66	0.786	0.733333	0.065493		0.752	0.709	0.844				0.752	0.709	0.844	0.768333	0.0689662
7.5	0.778	0.666	0.726				0.778	0.666	0.726	0.723333	0.0560476		0.757	0.686	0.772				0.757	0.686	0.772	0.738333	0.0459384		0.767	0.72	0.853				0.767	0.72	0.853	0.78	0.0674463
8	0.764	0.659	0.763				0.764	0.659	0.763	0.728667	0.0603352		0.747	0.676	0.784				0.747	0.676	0.784	0.735667	0.0548847		0.758	0.876	0.849				0.758	0.876	0.849	0.827667	0.061825
8.5	0.743	0.65	0.674				0.743	0.65	0.674	0.689	0.0482804		0.729	0.668	0.772				0.729	0.668	0.772	0.723	0.052259		0.748	0.876	0.837				0.748	0.876	0.837	0.820333	0.0656074
9	0.709	0.627	0.676				0.709	0.627	0.676	0.670667	0.0412593		0.712	0.665	0.758				0.712	0.665	0.758	0.711667	0.0465009		0.743	0.869	0.855				0.743	0.869	0.855	0.822333	0.0690604
9.5	0.662	0.628	0.607				0.662	0.628	0.607	0.632333	0.0277549		0.644	0.648	0.738				0.644	0.648	0.738	0.676667	0.0531539		0.691	0.838	0.832				0.691	0.838	0.832	0.787	0.0831925
10	0.598	0.611	0.634				0.598	0.611	0.634	0.614333	0.01823		0.591	0.574	0.694				0.591	0.574	0.694	0.619667	0.0649333		0.636	0.82	0.805				0.636	0.82	0.805	0.753667	0.102178
10.5	0.553	0.591	0.515				0.553	0.591	0.515	0.553	0.038		0.547	0.531	0.64				0.547	0.531	0.64	0.572667	0.0588586		0.596	0.81	0.767				0.596	0.81	0.767	0.724333	0.1132
11	0.528	0.55	0.443				0.528	0.55	0.443	0.507	0.0565066		0.528	0.529	0.6				0.528	0.529	0.6	0.552333	0.0412836		0.586	0.79	0.766				0.586	0.79	0.766	0.714	0.111499
11.5	0.514	0.541	0.424				0.514	0.541	0.424	0.493	0.0612617		0.623	0.481	0.574				0.623	0.481	0.574	0.559333	0.0721272		0.867	0.776	0.74				0.867	0.776	0.74	0.794333	0.0654548
12	0.5	0.515	0.443				0.5	0.515	0.443	0.486	0.0379868		0.749	0.527	0.568				0.749	0.527	0.568	0.614667	0.118128		0.649	0.884	0.75				0.649	0.884	0.75	0.761	0.117886
	2C ++1	2C ++2	2C ++3		CDM		2C ++1	2C ++2	2C ++3	AVER	SD		SH52 +1	SH52 +2	SH52 +3		CDM		SH52 +1	SH52 +2	SH52 +3	AVER	SD		SH52 -1	SH52 -2	SH52 -3		CDM		SH52 -1	SH52 -2	SH52 -3	AVERAGE	SD
0	0.398	0.391	0.386				0.398	0.391	0.386	0.391667	0.00602771		0.383	0.385	0.382				0.383	0.385	0.382	0.383333	0.00152753		0.414	0.39	0.404				0.414	0.39	0.404	0.402667	0.0120554
0.5	0.384	0.381	0.378				0.384	0.381	0.378	0.381	0.003		0.37	0.371	0.375				0.37	0.371	0.375	0.372	0.00264575		0.395	0.38	0.393				0.395	0.38	0.393	0.389333	0.00814453
1	0.387	0.381	0.392				0.387	0.381	0.392	0.386667	0.00550757		0.374	0.376	0.376				0.374	0.376	0.376	0.375333	0.0011547		0.399	0.378	0.398				0.399	0.378	0.398	0.391667	0.0118462
1.5	0.416	0.397	0.402				0.416	0.397	0.402	0.405	0.00984886		0.381	0.39	0.386				0.381	0.39	0.386	0.385667	0.00450925		0.408	0.388	0.409				0.408	0.388	0.409	0.401667	0.0118462
2	0.445	0.421	0.422				0.445	0.421	0.422	0.429333	0.0135769		0.406	0.402	0.398				0.406	0.402	0.398	0.402	0.004		0.436	0.413	0.433				0.436	0.413	0.433	0.427333	0.0125033
2.5	0.485	0.477	0.467				0.485	0.477	0.467	0.476333	0.0090185		0.442	0.447	0.43				0.442	0.447	0.43	0.439667	0.00873689		0.487	0.46	0.481				0.487	0.46	0.481	0.476	0.0141774
3	0.557	0.557	0.531				0.557	0.557	0.531	0.548333	0.0150111		0.506	0.512	0.493				0.506	0.512	0.493	0.503667	0.00971253		0.578	0.543	0.57				0.578	0.543	0.57	0.563667	0.0183394
3.5	0.641	0.678	0.606				0.641	0.678	0.606	0.641667	0.0360046		0.603	0.61	0.559				0.603	0.61	0.559	0.590667	0.0276466		0.742	0.694	0.745				0.742	0.694	0.745	0.727	0.0286182
4	0.758	0.857	0.687				0.758	0.857	0.687	0.767333	0.0853834		0.768	0.759	0.688				0.768	0.759	0.688	0.738333	0.0438216		0.905	0.872	0.908				0.905	0.872	0.908	0.895	0.019975
4.5	0.857	0.902	0.82				0.857	0.902	0.82	0.859667	0.041065		0.918	0.921	0.844				0.918	0.921	0.844	0.894333	0.0436157		1.006	0.974	1				1.006	0.974	1	0.993333	0.0170098
5	0.852	0.842	0.834				0.852	0.842	0.834	0.842667	0.0090185		1.044	0.913	0.843				1.044	0.913	0.843	0.933333	0.102031		1.173	1.075	0.997				1.173	1.075	0.997	1.08167	0.0881892
5.5	0.864	0.798	0.846				0.864	0.798	0.846	0.836	0.0341174		0.857	0.73	0.719				0.857	0.73	0.719	0.768667	0.0766964		1.006	0.894	0.82				1.006	0.894	0.82	0.906667	0.0936447
6	0.866	0.774	0.841				0.866	0.774	0.841	0.827	0.047571		0.604	0.474	0.505				0.604	0.474	0.505	0.527667	0.0678994		0.834	0.747	0.686				0.834	0.747	0.686	0.755667	0.0743797
6.5	0.875	0.775	0.838				0.875	0.775	0.838	0.829333	0.0505602		0.489	0.433	0.518				0.489	0.433	0.518	0.48	0.0432088		0.745	0.655	0.604				0.745	0.655	0.604	0.668	0.0713933
7	0.855	0.794	0.855				0.855	0.794	0.855	0.834667	0.0352184		0.471	0.432	0.505				0.471	0.432	0.505	0.469333	0.0365285		0.684	0.609	0.566				0.684	0.609	0.566	0.619667	0.0597188
7.5	0.836	0.804	0.865				0.836	0.804	0.865	0.835	0.0305123		0.481	0.436	0.504				0.481	0.436	0.504	0.473667	0.0345881		0.644	0.576	0.593				0.644	0.576	0.593	0.604333	0.0353883
8	0.782	0.787	0.849				0.782	0.787	0.849	0.806	0.0373229		0.482	0.434	0.525				0.482	0.434	0.525	0.480333	0.0455229		0.656	0.619	0.6				0.656	0.619	0.6	0.625	0.0284781
8.5	0.686	0.746	0.801				0.686	0.746	0.801	0.744333	0.0575181		0.473	0.423	0.506				0.473	0.423	0.506	0.467333	0.0417892		0.641	0.603	0.596				0.641	0.603	0.596	0.613333	0.0242143
9	0.597	0.676	0.729				0.597	0.676	0.729	0.667333	0.0664254		0.442	0.403	0.477				0.442	0.403	0.477	0.440667	0.037018		0.624	0.583	0.585				0.624	0.583	0.585	0.597333	0.0231157
9.5	0.564	0.619	0.642				0.564	0.619	0.642	0.608333	0.0400791		0.416	0.391	0.499				0.416	0.391	0.499	0.435333	0.0565361		0.592	0.526	0.54				0.592	0.526	0.54	0.552667	0.0347755
10	0.55	0.607	0.601				0.55	0.607	0.601	0.586	0.0313209		0.393	0.382	0.484				0.393	0.382	0.484	0.419667	0.0559851		0.566	0.5	0.5				0.566	0.5	0.5	0.522	0.0381051
10.5	0.561	0.606	0.584				0.561	0.606	0.584	0.583667	0.0225019		0.377	0.383	0.468				0.377	0.383	0.468	0.409333	0.0508953		0.549	0.487	0.479				0.549	0.487	0.479	0.505	0.0383145
11	0.64	0.616	0.584				0.64	0.616	0.584	0.613333	0.0280951		0.373	0.38	0.469				0.373	0.38	0.469	0.407333	0.0535195		0.528	0.47	0.467				0.528	0.47	0.467	0.488333	0.0343851
11.5	0.671	0.612	0.584				0.671	0.612	0.584	0.622333	0.044411		0.375	0.388	0.471				0.375	0.388	0.471	0.411333	0.0520801		0.522	0.483	0.458				0.522	0.483	0.458	0.487667	0.0322542
12	0.564	0.626	0.626				0.564	0.626	0.626	0.605333	0.0357957		0.384	0.422	0.484				0.384	0.422	0.484	0.43	0.0504777		0.52	0.482	0.457				0.52	0.482	0.457	0.486333	0.0317228
	Kev -1	Kev -2	Kev -3		CDM		Kev -1	Kev -2	Kev -3	AVER	SD		Kev +1	Kev +2	Kev +3		CDM		Kev +1	Kev +2	Kev +3	AVER	SD
0	0.397	0.409	0.404				0.397	0.409	0.404	0.403333	0.00602771		0.399	0.396	0.393				0.399	0.396	0.393	0.396	0.003
0.5	0.385	0.405	0.391				0.385	0.405	0.391	0.393667	0.0102632		0.392	0.393	0.378				0.392	0.393	0.378	0.387667	0.0083865
1	0.395	0.41	0.406				0.395	0.41	0.406	0.403667	0.00776745		0.397	0.393	0.395				0.397	0.393	0.395	0.395	0.002
1.5	0.415	0.425	0.443				0.415	0.425	0.443	0.427667	0.0141892		0.424	0.403	0.43				0.424	0.403	0.43	0.419	0.0141774
2	0.448	0.455	0.492				0.448	0.455	0.492	0.465	0.0236432		0.463	0.426	0.46				0.463	0.426	0.46	0.449667	0.0205508
2.5	0.517	0.505	0.568				0.517	0.505	0.568	0.53	0.0334515		0.512	0.472	0.519				0.512	0.472	0.519	0.501	0.0253574
3	0.596	0.58	0.659				0.596	0.58	0.659	0.611667	0.0417652		0.604	0.543	0.598				0.604	0.543	0.598	0.581667	0.0336204
3.5	0.713	0.694	0.781				0.713	0.694	0.781	0.729333	0.045742		0.711	0.624	0.681				0.711	0.624	0.681	0.672	0.0441928
4	0.879	0.849	0.958				0.879	0.849	0.958	0.895333	0.0563057		0.864	0.735	0.786				0.864	0.735	0.786	0.795	0.0649692
4.5	1.092	1.028	1.173				1.092	1.028	1.173	1.09767	0.0726659		1.046	0.851	0.908				1.046	0.851	0.908	0.935	0.100265
5	1.098	1.234	1.415				1.098	1.234	1.415	1.249	0.159031		1.02	1.024	1.079				1.02	1.024	1.079	1.041	0.0329697
5.5	1.034	1.177	1.506				1.034	1.177	1.506	1.239	0.242031		0.768	0.92	1.214				0.768	0.92	1.214	0.967333	0.226736
6	0.995	1.135	1.494				0.995	1.135	1.494	1.208	0.257385		0.693	0.699	1.163				0.693	0.699	1.163	0.851667	0.269639
6.5	0.963	1.12	1.432				0.963	1.12	1.432	1.17167	0.238731		0.66	0.66	0.986				0.66	0.66	0.986	0.768667	0.188216
7	1.024	1.145	1.393				1.024	1.145	1.393	1.18733	0.188107		0.67	0.633	0.79				0.67	0.633	0.79	0.697667	0.0820752
7.5	1.025	1.147	1.268				1.025	1.147	1.268	1.14667	0.1215		0.678	0.627	0.771				0.678	0.627	0.771	0.692	0.0730137
8	1.021	1.096	1.165				1.021	1.096	1.165	1.094	0.0720208		0.633	0.614	0.796				0.633	0.614	0.796	0.681	0.100045
8.5	1.046	1.085	1.111				1.046	1.085	1.111	1.08067	0.0327159		0.604	0.681	0.832				0.604	0.681	0.832	0.705667	0.115984
9	1.015	1.079	1.286				1.015	1.079	1.286	1.12667	0.141649		0.581	0.651	0.836				0.581	0.651	0.836	0.689333	0.131751
9.5	0.892	1.022	1.401				0.892	1.022	1.401	1.105	0.264456		0.527	0.591	0.872				0.527	0.591	0.872	0.663333	0.183522
10	0.858	1.045	1.346				0.858	1.045	1.346	1.083	0.246209		0.5	0.6	0.894				0.5	0.6	0.894	0.664667	0.204806
10.5	0.825	1.031	1.426				0.825	1.031	1.426	1.094	0.305413		0.781	0.558	0.809				0.781	0.558	0.809	0.716	0.137546
11	0.799	0.973	1.474				0.799	0.973	1.474	1.082	0.350453		0.545	0.549	0.771				0.545	0.549	0.771	0.621667	0.129342
11.5	0.79	1.07	1.257				0.79	1.07	1.257	1.039	0.235038		0.537	0.531	0.728				0.537	0.531	0.728	0.598667	0.112046
12	0.749	0.887	1.192				0.749	0.887	1.192	0.942667	0.226686		0.513	0.521	0.671				0.513	0.521	0.671	0.568333	0.0890019

## Sheet: graph
	average
	WT	FtsZ GFP	Δhag	2B-mNG	SH130	2B-Halo +	2B-Halo -	2C -	2C +	2C ++	SH52 +	SH52 -	Kev -	Kev +
0	0.355667	0.358	0.369667	0.37	0.369667	0.398333	0.383333	0.385333	0.401667	0.391667	0.383333	0.402667	0.403333	0.396
0.5	0.350667	0.359	0.357	0.363667	0.349333	0.390333	0.372667	0.377333	0.398333	0.381	0.372	0.389333	0.393667	0.387667
1	0.358667	0.369333	0.367	0.376	0.355667	0.429667	0.385667	0.389	0.407667	0.386667	0.375333	0.391667	0.403667	0.395
1.5	0.378333	0.399667	0.391	0.405	0.371	0.457333	0.412333	0.414	0.435	0.405	0.385667	0.401667	0.427667	0.419
2	0.408333	0.443333	0.435333	0.454667	0.404667	0.49	0.440667	0.443	0.462667	0.429333	0.402	0.427333	0.465	0.449667
2.5	0.465667	0.52	0.491667	0.530333	0.448333	0.538667	0.491667	0.494333	0.506	0.476333	0.439667	0.476	0.53	0.501
3	0.583333	0.626	0.613	0.643667	0.529667	0.627333	0.566	0.563333	0.578667	0.548333	0.503667	0.563667	0.611667	0.581667
3.5	0.796667	0.775667	0.854667	0.788667	0.634333	0.73	0.660333	0.648667	0.677667	0.641667	0.590667	0.727	0.729333	0.672
4	0.962	0.984333	1.04133	0.991	0.836667	0.818333	0.759	0.767	0.808667	0.767333	0.738333	0.895	0.895333	0.795
4.5	1.01867	1.18967	1.2	1.15167	0.872	0.858667	0.814667	0.847667	0.891	0.859667	0.894333	0.993333	1.09767	0.935
5	1.02533	1.31467	1.19933	1.19033	0.867667	0.841	0.816	0.830667	0.866667	0.842667	0.933333	1.08167	1.249	1.041
5.5	0.910333	1.29167	0.987333	1.18967	0.874	0.822	0.797333	0.817	0.833333	0.836	0.768667	0.906667	1.239	0.967333
6	0.776667	1.226	0.856	1.18633	0.804	0.800667	0.775667	0.778667	0.800667	0.827	0.527667	0.755667	1.208	0.851667
6.5	0.701333	1.17833	0.812	1.157	0.755	0.807	0.747333	0.745667	0.766667	0.829333	0.48	0.668	1.17167	0.768667
7	0.664333	1.16667	0.798667	1.14767	0.722	0.803667	0.726333	0.733333	0.768333	0.834667	0.469333	0.619667	1.18733	0.697667
7.5	0.652667	1.174	0.757667	1.15633	0.714	0.807	0.723333	0.738333	0.78	0.835	0.473667	0.604333	1.14667	0.692
8	0.645333	1.139	0.747	1.11767	0.708	0.832667	0.728667	0.735667	0.827667	0.806	0.480333	0.625	1.094	0.681
8.5	0.641667	1.11433	0.739333	1.07233	0.696667	0.806667	0.689	0.723	0.820333	0.744333	0.467333	0.613333	1.08067	0.705667
9	0.616667	1.10433	0.714333	1.03433	0.681	0.776333	0.670667	0.711667	0.822333	0.667333	0.440667	0.597333	1.12667	0.689333
9.5	0.586333	1.05033	0.715333	1	0.651	0.737	0.632333	0.676667	0.787	0.608333	0.435333	0.552667	1.105	0.663333
10	0.556	1.02433	0.646667	1.00933	0.630333	0.806667	0.614333	0.619667	0.753667	0.586	0.419667	0.522	1.083	0.664667
10.5	0.525667	0.958	0.589667	0.985667	0.738333	0.77	0.553	0.572667	0.724333	0.583667	0.409333	0.505	1.094	0.716
11	0.512667	0.979	0.480333	0.953	0.604	0.723667	0.507	0.552333	0.714	0.613333	0.407333	0.488333	1.082	0.621667
11.5	0.513667	0.942333	0.459667	0.935	0.595667	0.880667	0.493	0.559333	0.794333	0.622333	0.411333	0.487667	1.039	0.598667
12	0.509667	0.953667	0.453667	0.87	0.698667	0.888	0.486	0.614667	0.761	0.605333	0.43	0.486333	0.942667	0.568333
	stdev
	WT	FtsZ GFP	Δhag	2B-mNG	SH130	2B-Halo +	2B-Halo -	2C -	2C +	2C ++	SH52 +	SH52 -	Kev -	Kev +
0	0.00208167	0.0052915	0.00305505	0.0104403	0.0102144	0.0264071	0.0205508	0.010504	0.00907377	0.00602771	0.00152753	0.0120554	0.00602771	0.003
0.5	0.0051316	0.0087178	0.0043589	0.00665833	0.00152753	0.051984	0.0204287	0.0140119	0.0310215	0.003	0.00264575	0.00814453	0.0102632	0.0083865
1	0.00251661	0.0085049	0.001	0.010583	0.0090185	0.0813286	0.0272091	0.0192873	0.0362261	0.00550757	0.0011547	0.0118462	0.00776745	0.002
1.5	0.010116	0.00251661	0.00173205	0.006245	0.013	0.0828633	0.037314	0.0266646	0.0516817	0.00984886	0.00450925	0.0118462	0.0141892	0.0141774
2	0.0214554	0.0100167	0.0110151	0.0109697	0.0226789	0.0935521	0.0436845	0.0271846	0.0456545	0.0135769	0.004	0.0125033	0.0236432	0.0205508
2.5	0.0425245	0.010583	0.00776745	0.0170392	0.0285365	0.0974389	0.0606987	0.0245017	0.042	0.0090185	0.00873689	0.0141774	0.0334515	0.0253574
3	0.0847191	0.0219317	0.0226495	0.0251661	0.0442869	0.130001	0.0805792	0.0135769	0.0352184	0.0150111	0.00971253	0.0183394	0.0417652	0.0336204
3.5	0.109974	0.0390683	0.0255799	0.0445234	0.0444672	0.164539	0.115976	0.0187705	0.0217332	0.0360046	0.0276466	0.0286182	0.045742	0.0441928
4	0.0262869	0.0520032	0.0251064	0.0593043	0.0208407	0.116509	0.113767	0.0424382	0.0558957	0.0853834	0.0438216	0.019975	0.0563057	0.0649692
4.5	0.128819	0.118745	0.0155885	0.183309	0.127008	0.0459819	0.0526909	0.0340196	0.0204206	0.041065	0.0436157	0.0170098	0.0726659	0.100265
5	0.220366	0.197216	0.0335012	0.193908	0.209691	0.009	0.0200749	0.0388887	0.035019	0.0090185	0.102031	0.0881892	0.159031	0.0329697
5.5	0.192461	0.167846	0.0398037	0.183764	0.286634	0.0166433	0.0126623	0.0335112	0.0632561	0.0341174	0.0766964	0.0936447	0.242031	0.226736
6	0.126065	0.0802994	0.036756	0.142318	0.205107	0.0151767	0.0140119	0.0610027	0.0759627	0.047571	0.0678994	0.0743797	0.257385	0.269639
6.5	0.0755006	0.0326548	0.0623859	0.0871952	0.0798311	0.0226053	0.0344287	0.0785005	0.0773585	0.0505602	0.0432088	0.0713933	0.238731	0.188216
7	0.0527668	0.0412836	0.100481	0.0479826	0.0173494	0.0228546	0.0444335	0.065493	0.0689662	0.0352184	0.0365285	0.0597188	0.188107	0.0820752
7.5	0.0295353	0.0492443	0.0760548	0.0259294	0.00655744	0.0247588	0.0560476	0.0459384	0.0674463	0.0305123	0.0345881	0.0353883	0.1215	0.0730137
8	0.0145717	0.0567098	0.0538424	0.012741	0.0252389	0.0274287	0.0603352	0.0548847	0.061825	0.0373229	0.0455229	0.0284781	0.0720208	0.100045
8.5	0.0172434	0.0416453	0.0626605	0.0280416	0.0386954	0.0391706	0.0482804	0.052259	0.0656074	0.0575181	0.0417892	0.0242143	0.0327159	0.115984
9	0.0238607	0.116865	0.044411	0.0672409	0.0336452	0.0542248	0.0412593	0.0465009	0.0690604	0.0664254	0.037018	0.0231157	0.141649	0.131751
9.5	0.0266333	0.194387	0.00665833	0.122192	0.0166433	0.0547449	0.0277549	0.0531539	0.0831925	0.0400791	0.0565361	0.0347755	0.264456	0.183522
10	0.0230651	0.257275	0.00378594	0.204671	0.0172143	0.135596	0.01823	0.0649333	0.102178	0.0313209	0.0559851	0.0381051	0.246209	0.204806
10.5	0.0204042	0.313517	0.0335012	0.249113	0.231571	0.133188	0.038	0.0588586	0.1132	0.0225019	0.0508953	0.0383145	0.305413	0.137546
11	0.0215484	0.284975	0.0898128	0.287473	0.0491223	0.19173	0.0565066	0.0412836	0.111499	0.0280951	0.0535195	0.0343851	0.350453	0.129342
11.5	0.0236925	0.305631	0.0791539	0.242792	0.0598025	0.0911062	0.0612617	0.0721272	0.0654548	0.044411	0.0520801	0.0322542	0.235038	0.112046
12	0.0210079	0.288642	0.0531539	0.264932	0.202401	0.193331	0.0379868	0.118128	0.117886	0.0357957	0.0504777	0.0317228	0.226686	0.0890019
