# Supplementary material for: FtsZ treadmilling is essential for Z-ring condensation and septal constriction initiation in Bacillus subtilis cell division
Source: Nat Commun. 2021 Apr 27;12:2448. doi: 10.1038/s41467-021-22526-0 (PMC8079713; doi:10.1038/s41467-021-22526-0)
Supplement: Supplementary file 27 — Source Data [file 41467_2021_22526_MOESM27_ESM.zip › Whitley2020_source_data/SuppFig3/20201028_PHMM30_analysed.xlsx]

## Sheet: All Cycles
User: USER
Path: C:\Program Files (x86)\BMG\SPECTROstar Nano\User\Data\
Test ID: 385
Test Name: Eleni_SH_Growth
Date: 28/10/2020
Time: 17:58:31
ID1: 20201028_CDM30
Absorbance
Well	Raw Data (600)	Raw Data (600)	Raw Data (600)	Raw Data (600)	Raw Data (600)	Raw Data (600)	Raw Data (600)	Raw Data (600)	Raw Data (600)	Raw Data (600)	Raw Data (600)	Raw Data (600)	Raw Data (600)	Raw Data (600)	Raw Data (600)	Raw Data (600)	Raw Data (600)	Raw Data (600)	Raw Data (600)	Raw Data (600)	Raw Data (600)	Raw Data (600)	Raw Data (600)	Raw Data (600)	Raw Data (600)
	0	0.5	1	1.5	2	2.5	3	3.5	4	4.5	5	5.5	6	6.5	7	7.5	8	8.5	9	9.5	10	10.5	11	11.5	12
water	0.137	0.139	0.136	0.137	0.138	0.135	0.136	0.138	0.137	0.135	0.136	0.138	0.138	0.138	0.138	0.137	0.139	0.139	0.138	0.138	0.137	0.135	0.137	0.138	0.138
WT 1	0.291	0.346	0.496	0.729	1.146	1.278	1.369	1.366	1.356	1.341	1.45	1.391	1.543	1.613	1.546	1.452	1.462	1.496	1.49	1.509	1.491	1.509	1.53	1.557	1.57
WT 2	0.279	0.349	0.461	0.65	0.826	0.917	0.96	0.99	0.956	0.942	0.998	1.035	0.976	1.093	1.127	1.155	1.032	1.018	1.014	1.057	1.08	1.102	1.122	1.187	1.182
WT 3	0.278	0.345	0.485	0.673	0.827	0.878	0.927	1.003	0.988	1.053	1.048	1.031	1.049	1.058	1.026	1.048	1.1	1.227	1.209	1.153	1.184	1.157	1.148	1.194	1.216
FtsZ GFP 1	0.238	0.348	0.451	0.451	0.699	0.82	0.989	1.113	1.163	1.231	1.262	1.397	1.443	1.435	1.494	1.531	1.621	1.692	1.924	2.15	2.269	2.242	2.261	2.155	2.126
FtsZ GFP 2	0.279	0.336	0.395	0.445	0.642	0.791	0.973	1.038	1.052	1.101	1.066	1.064	1.185	1.232	1.254	1.26	1.224	1.234	1.308	1.362	1.546	1.556	1.596	1.72	1.76
FtsZ GFP 3	0.257	0.441	0.445	0.496	0.5	0.519	0.544	0.558	0.6	0.613	0.622	0.621	0.616	0.6	0.613	0.603	0.577	0.61	0.505	0.52	0.565	0.567	0.578	0.604	0.615
water	0.136	0.138	0.136	0.134	0.135	0.133	0.136	0.138	0.136	0.136	0.135	0.137	0.136	0.137	0.136	0.135	0.136	0.137	0.138	0.136	0.136	0.137	0.138	0.136	0.135
Δhag 1	0.249	0.311	0.421	0.557	0.78	0.998	1.223	1.45	1.636	1.812	1.989	2.138	2.277	2.403	2.469	2.58	2.618	2.679	2.725	2.77	2.794	2.825	2.857	2.839	2.812
Δhag 2	0.277	0.369	0.487	0.652	0.864	1.121	1.38	1.609	1.793	1.961	2.145	2.279	2.404	2.492	2.56	2.651	2.692	2.733	2.769	2.808	2.828	2.837	2.866	2.913	2.852
Δhag 3	0.254	0.345	0.473	0.592	0.793	1.051	1.334	1.563	1.768	1.962	2.147	2.307	2.426	2.548	2.608	2.657	2.709	2.735	2.796	2.795	2.837	2.827	2.888	2.889	2.854
2B-mNG 1	0.885	0.861	0.392	0.492	0.63	0.954	1.106	1.116	1.091	1.09	1.118	1.103	1.091	1.11	1.227	1.142	1.144	1.152	1.177	1.2	1.239	1.275	1.29	1.297	1.265
2B-mNG 2	0.267	0.321	0.456	0.603	0.695	0.81	0.845	0.89	0.941	0.952	0.955	0.934	0.907	0.971	0.821	0.945	0.839	0.911	0.926	0.971	1.04	1.073	1.045	1.229	1.417
2B-mNG 3	0.267	0.295	0.406	0.543	0.773	0.801	0.894	0.959	1.073	1.083	1.066	1.082	1.209	1.186	1.231	1.225	1.278	1.23	1.26	1.275	1.311	1.367	1.431	1.473	1.48
SH130 1	0.246	0.329	0.46	0.638	0.887	1.045	1.248	1.395	1.556	1.73	1.89	2.026	2.162	2.265	2.336	2.428	2.455	2.487	2.501	2.497	2.509	2.523	2.539	2.556	2.561
SH130 2	0.314	0.367	0.481	0.743	1.025	1.247	1.411	1.598	1.739	1.852	1.993	2.093	2.193	2.258	2.354	2.402	2.442	2.511	2.541	2.588	2.595	2.637	2.628	2.637	2.666
SH130 3	0.301	0.375	0.502	0.742	1.028	1.285	1.521	1.705	1.885	2.017	2.17	2.313	2.425	2.526	2.619	2.671	2.698	2.745	2.754	2.787	2.791	2.787	2.789	2.808	2.822
PHMM 1	0.131	0.132	0.132	0.131	0.133	0.133	0.135	0.135	0.134	0.133	0.135	0.137	0.135	0.134	0.137	0.134	0.137	0.136	0.136	0.133	0.135	0.135	0.136	0.137	0.136
2B-Halo + 1	0.214	0.242	0.291	0.538	0.74	0.891	0.956	1.017	1.029	1.04	1.054	1.069	1.076	1.104	1.127	1.151	1.171	1.196	1.218	1.253	1.275	1.342	1.303	1.358	1.412
2B-Halo + 2	0.206	0.269	0.297	0.412	0.476	0.637	0.805	0.798	0.833	0.854	0.86	0.865	0.864	0.921	0.94	0.881	0.939	0.996	0.979	0.938	0.993	1.005	1.034	1.046	1.052
2B-Halo +3	0.239	0.314	0.455	0.534	0.69	0.829	0.869	0.888	0.917	0.942	0.948	0.953	0.969	1.063	0.929	0.968	0.97	1.077	1.031	1.094	1.143	1.164	1.175	1.2	1.206
2B-Halo -1	0.245	0.315	0.398	0.666	0.776	0.962	1.27	1.316	1.411	1.524	1.563	1.679	1.698	1.775	1.817	1.952	1.992	2.046	2.079	2.103	2.115	2.139	2.137	2.139	2.143
2B-Halo -2	0.234	0.309	0.432	0.577	0.611	0.905	0.907	0.944	0.99	1.167	1.304	1.338	1.409	1.597	1.656	1.681	1.624	1.658	1.694	1.744	1.732	1.767	1.748	1.764	1.807
2B-Halo -3	0.258	0.348	0.451	0.59	0.628	0.716	0.79	0.832	0.872	0.86	0.87	1.138	1.165	1.187	1.252	1.262	1.38	1.535	1.593	1.632	1.626	1.604	1.638	1.649	1.646
2C -1	0.268	0.324	0.384	0.519	0.78	0.881	0.956	1.003	1.022	0.993	1.088	1.166	1.273	1.306	1.418	1.529	1.55	1.633	1.658	1.705	1.713	1.72	1.728	1.714	1.705
2C -2	0.259	0.324	0.394	0.456	0.589	0.697	0.663	0.698	0.699	0.746	0.876	0.968	1.015	1.087	1.042	1.052	1.098	1.081	1.08	1.093	1.111	1.116	1.153	1.384	1.426
2C -3	0.275	0.32	0.377	0.529	0.556	0.907	0.933	0.969	1.052	1.192	1.228	1.264	1.215	1.276	1.381	1.379	1.447	1.493	1.561	1.597	1.615	1.635	1.619	1.613	1.589
PHMM 2	0.134	0.132	0.134	0.132	0.131	0.133	0.132	0.134	0.134	0.132	0.133	0.132	0.133	0.133	0.133	0.132	0.135	0.132	0.136	0.13	0.131	0.134	0.135	0.134	0.135
2C +1	0.204	0.249	0.363	0.707	0.818	0.922	0.995	1.025	1.077	1.111	1.191	1.215	1.214	1.233	1.202	1.177	1.217	1.246	1.285	1.301	1.304	1.313	1.328	1.372	1.447
2C +2	0.242	0.284	0.405	0.382	0.611	0.659	0.636	0.618	0.618	0.614	0.623	0.607	0.607	0.595	0.666	0.613	0.658	0.706	0.71	0.736	0.75	0.795	0.809	0.873	0.874
2C +3	0.213	0.251	0.308	0.389	0.649	0.794	0.834	0.807	0.833	0.851	0.851	0.887	0.884	0.942	1.026	1.087	1.109	1.259	1.297	1.34	1.368	1.314	1.347	1.374	1.425
2C ++1	0.235	0.251	0.31	0.374	0.897	1.064	1.121	1.15	1.185	1.27	1.339	1.403	1.432	1.483	1.613	1.661	1.88	2.055	2.144	2.259	2.341	2.432	2.494	2.56	2.576
2C ++2	0.258	0.322	0.406	0.544	0.606	0.697	0.743	0.758	0.77	0.76	0.764	0.749	0.718	0.763	0.74	0.748	0.771	0.791	0.844	0.914	0.903	0.901	0.92	1.123	0.9
2C ++3	0.25	0.271	0.41	0.736	0.63	0.689	0.708	0.765	0.79	0.814	0.856	0.877	0.874	0.901	0.905	0.929	0.938	1.011	1.057	1.172	1.464	1.505	1.534	1.572	1.704
SH52 +1	0.243	0.285	0.356	0.424	0.483	0.554	0.624	0.792	0.787	0.834	0.843	0.897	0.916	0.915	0.962	0.93	0.945	1.033	0.961	0.962	0.959	0.965	0.975	0.978	0.99
SH52 +2	0.224	0.275	0.329	0.389	0.462	0.494	0.637	0.842	0.882	0.934	0.979	0.996	1.007	1.02	1.035	1.047	1.07	1.303	1.302	1.348	1.357	1.307	1.317	1.328	1.394
SH52 +3	0.235	0.285	0.341	0.382	0.414	0.469	0.602	0.7	0.722	0.691	0.783	0.906	0.909	0.959	1.04	1.056	1.071	1.083	1.096	1.125	1.153	1.164	1.181	1.183	1.181
PHMM 3	0.135	0.138	0.135	0.134	0.135	0.135	0.134	0.137	0.136	0.135	0.136	0.137	0.136	0.135	0.138	0.135	0.137	0.137	0.137	0.133	0.134	0.134	0.138	0.136	0.136
SH52 -1	0.23	0.263	0.353	0.424	0.504	0.581	0.645	0.706	0.721	0.741	0.788	0.848	0.873	0.896	0.949	1.086	1.111	1.137	1.194	1.179	1.326	1.324	1.349	1.375	1.4
SH52 -2	0.223	0.245	0.37	0.451	0.552	0.678	0.664	0.709	0.758	0.777	0.863	0.938	0.958	0.931	0.999	1.034	1.063	1.089	1.095	1.081	1.115	1.123	1.123	1.125	1.144
SH52 -3	0.234	0.256	0.402	0.428	0.962	1.083	1.126	1.171	1.21	1.241	1.28	1.307	1.318	1.393	1.432	1.458	1.475	1.505	1.514	1.507	1.528	1.538	1.551	1.567	1.589
Kev -1	0.261	0.391	0.467	0.596	0.809	1.017	1.217	1.435	1.602	1.748	1.857	1.917	2.016	2.097	2.138	2.168	2.207	2.246	2.276	2.361	2.399	2.433	2.439	2.401	2.426
Kev -2	0.271	0.363	0.474	0.631	0.842	1.117	1.28	1.433	1.594	1.746	1.851	1.962	2.123	2.258	2.339	2.417	2.472	2.551	2.569	2.592	2.596	2.621	2.648	2.659	2.667
Kev -3	0.284	0.371	0.493	0.631	0.963	1.195	1.422	1.633	1.745	1.848	1.971	2.098	2.248	2.361	2.463	2.537	2.555	2.588	2.626	2.665	2.687	2.702	2.693	2.696	2.687
Kev +1	0.233	0.313	0.412	0.553	0.786	1.03	1.215	1.374	1.429	1.515	1.488	1.51	1.587	1.611	1.611	1.626	1.631	1.641	1.636	1.642	1.65	1.669	1.69	1.7	1.703
Kev +2	0.259	0.34	0.439	0.536	0.672	1.005	1.228	1.263	1.209	1.169	1.2	1.232	1.211	1.199	1.184	1.163	1.163	1.167	1.179	1.192	1.317	1.324	1.341	1.359	1.364
Kev +3	0.259	0.333	0.429	0.62	0.828	1.191	1.367	1.473	1.46	1.501	1.52	1.562	1.595	1.657	1.655	1.628	1.624	1.592	1.585	1.589	1.593	1.604	1.608	1.835	1.854

## Sheet: blank
	water	water						CDM 1	CDM 2	CDM 3		CDM av
0	0.137	0.136					0	0.131	0.134	0.135		0.133333
0.5	0.139	0.138					0.5	0.132	0.132	0.138		0.134
1	0.136	0.136					1	0.132	0.134	0.135		0.133667
1.5	0.137	0.134					1.5	0.131	0.132	0.134		0.132333
2	0.138	0.135					2	0.133	0.131	0.135		0.133
2.5	0.135	0.133					2.5	0.133	0.133	0.135		0.133667
3	0.136	0.136					3	0.135	0.132	0.134		0.133667
3.5	0.138	0.138					3.5	0.135	0.134	0.137		0.135333
4	0.137	0.136					4	0.134	0.134	0.136		0.134667
4.5	0.135	0.136					4.5	0.133	0.132	0.135		0.133333
5	0.136	0.135					5	0.135	0.133	0.136		0.134667
5.5	0.138	0.137					5.5	0.137	0.132	0.137		0.135333
6	0.138	0.136					6	0.135	0.133	0.136		0.134667
6.5	0.138	0.137					6.5	0.134	0.133	0.135		0.134
7	0.138	0.136					7	0.137	0.133	0.138		0.136
7.5	0.137	0.135					7.5	0.134	0.132	0.135		0.133667
8	0.139	0.136					8	0.137	0.135	0.137		0.136333
8.5	0.139	0.137					8.5	0.136	0.132	0.137		0.135
9	0.138	0.138					9	0.136	0.136	0.137		0.136333
9.5	0.138	0.136					9.5	0.133	0.13	0.133		0.132
10	0.137	0.136					10	0.135	0.131	0.134		0.133333
10.5	0.135	0.137					10.5	0.135	0.134	0.134		0.134333
11	0.137	0.138					11	0.136	0.135	0.138		0.136333
11.5	0.138	0.136					11.5	0.137	0.134	0.136		0.135667
12	0.138	0.135					12	0.136	0.135	0.136		0.135667

## Sheet: av_sd
	WT 1	WT 2	WT 3		CDM		WT 1	WT 2	WT 3	average	sd		FtsZ GFP 1	FtsZ GFP 2	FtsZ GFP 3		CDM		FtsZ GFP 1	FtsZ GFP 2	FtsZ GFP 3	average	sd		Δhag 1	Δhag 2	Δhag 3		CDM		Δhag 1	Δhag 2	Δhag 3	average	sd
0	0.291	0.279	0.278		0.133333		0.157667	0.145667	0.144667	0.149333	0.00723418		0.238	0.279	0.257		0.133333		0.104667	0.145667	0.123667	0.124667	0.0205183		0.249	0.277	0.254		0.133333		0.115667	0.143667	0.120667	0.126667	0.0149332
0.5	0.346	0.349	0.345		0.134		0.212	0.215	0.211	0.212667	0.00208167		0.348	0.336	0.441		0.134		0.214	0.202	0.307	0.241	0.0574717		0.311	0.369	0.345		0.134		0.177	0.235	0.211	0.207667	0.0291433
1	0.496	0.461	0.485		0.133667		0.362333	0.327333	0.351333	0.347	0.0178979		0.451	0.395	0.445		0.133667		0.317333	0.261333	0.311333	0.296667	0.0307463		0.421	0.487	0.473		0.133667		0.287333	0.353333	0.339333	0.326667	0.0347755
1.5	0.729	0.65	0.673		0.132333		0.596667	0.517667	0.540667	0.551667	0.0406325		0.451	0.445	0.496		0.132333		0.318667	0.312667	0.363667	0.331667	0.0278747		0.557	0.652	0.592		0.132333		0.424667	0.519667	0.459667	0.468	0.0480451
2	1.146	0.826	0.827		0.133		1.013	0.693	0.694	0.8	0.184464		0.699	0.642	0.5		0.133		0.566	0.509	0.367	0.480667	0.102481		0.78	0.864	0.793		0.133		0.647	0.731	0.66	0.679333	0.0452143
2.5	1.278	0.917	0.878		0.133667		1.14433	0.783333	0.744333	0.890667	0.220546		0.82	0.791	0.519		0.133667		0.686333	0.657333	0.385333	0.576333	0.166045		0.998	1.121	1.051		0.133667		0.864333	0.987333	0.917333	0.923	0.0616955
3	1.369	0.96	0.927		0.133667		1.23533	0.826333	0.793333	0.951667	0.246216		0.989	0.973	0.544		0.133667		0.855333	0.839333	0.410333	0.701667	0.252429		1.223	1.38	1.334		0.133667		1.08933	1.24633	1.20033	1.17867	0.0807114
3.5	1.366	0.99	1.003		0.135333		1.23067	0.854667	0.867667	0.984333	0.21343		1.113	1.038	0.558		0.135333		0.977667	0.902667	0.422667	0.767667	0.301123		1.45	1.609	1.563		0.135333		1.31467	1.47367	1.42767	1.40533	0.0818189
4	1.356	0.956	0.988		0.134667		1.22133	0.821333	0.853333	0.965333	0.222279		1.163	1.052	0.6		0.134667		1.02833	0.917333	0.465333	0.803667	0.298215		1.636	1.793	1.768		0.134667		1.50133	1.65833	1.63333	1.59767	0.0843584
4.5	1.341	0.942	1.053		0.133333		1.20767	0.808667	0.919667	0.978667	0.205939		1.231	1.101	0.613		0.133333		1.09767	0.967667	0.479667	0.848333	0.325824		1.812	1.961	1.962		0.133333		1.67867	1.82767	1.82867	1.77833	0.0863153
5	1.45	0.998	1.048		0.134667		1.31533	0.863333	0.913333	1.03067	0.247793		1.262	1.066	0.622		0.134667		1.12733	0.931333	0.487333	0.848667	0.327911		1.989	2.145	2.147		0.134667		1.85433	2.01033	2.01233	1.959	0.0906495
5.5	1.391	1.035	1.031		0.135333		1.25567	0.899667	0.895667	1.017	0.206701		1.397	1.064	0.621		0.135333		1.26167	0.928667	0.485667	0.892	0.389297		2.138	2.279	2.307		0.135333		2.00267	2.14367	2.17167	2.106	0.0905778
6	1.543	0.976	1.049		0.134667		1.40833	0.841333	0.914333	1.05467	0.308452		1.443	1.185	0.616		0.134667		1.30833	1.05033	0.481333	0.946667	0.423134		2.277	2.404	2.426		0.134667		2.14233	2.26933	2.29133	2.23433	0.0804301
6.5	1.613	1.093	1.058		0.134		1.479	0.959	0.924	1.12067	0.310819		1.435	1.232	0.6		0.134		1.301	1.098	0.466	0.955	0.43548		2.403	2.492	2.548		0.134		2.269	2.358	2.414	2.347	0.0731232
7	1.546	1.127	1.026		0.136		1.41	0.991	0.89	1.097	0.27573		1.494	1.254	0.613		0.136		1.358	1.118	0.477	0.984333	0.455456		2.469	2.56	2.608		0.136		2.333	2.424	2.472	2.40967	0.0705998
7.5	1.452	1.155	1.048		0.133667		1.31833	1.02133	0.914333	1.08467	0.209314		1.531	1.26	0.603		0.133667		1.39733	1.12633	0.469333	0.997667	0.477192		2.58	2.651	2.657		0.133667		2.44633	2.51733	2.52333	2.49567	0.0428291
8	1.462	1.032	1.1		0.136333		1.32567	0.895667	0.963667	1.06167	0.231145		1.621	1.224	0.577		0.136333		1.48467	1.08767	0.440667	1.00433	0.526965		2.618	2.692	2.709		0.136333		2.48167	2.55567	2.57267	2.53667	0.0483839
8.5	1.496	1.018	1.227		0.135		1.361	0.883	1.092	1.112	0.239627		1.692	1.234	0.61		0.135		1.557	1.099	0.475	1.04367	0.543118		2.679	2.733	2.735		0.135		2.544	2.598	2.6	2.58067	0.03177
9	1.49	1.014	1.209		0.136333		1.35367	0.877667	1.07267	1.10133	0.239291		1.924	1.308	0.505		0.136333		1.78767	1.17167	0.368667	1.10933	0.711551		2.725	2.769	2.796		0.136333		2.58867	2.63267	2.65967	2.627	0.0358376
9.5	1.509	1.057	1.153		0.132		1.377	0.925	1.021	1.10767	0.238137		2.15	1.362	0.52		0.132		2.018	1.23	0.388	1.212	0.815149		2.77	2.808	2.795		0.132		2.638	2.676	2.663	2.659	0.0193132
10	1.491	1.08	1.184		0.133333		1.35767	0.946667	1.05067	1.11833	0.213692		2.269	1.546	0.565		0.133333		2.13567	1.41267	0.431667	1.32667	0.855249		2.794	2.828	2.837		0.133333		2.66067	2.69467	2.70367	2.68633	0.0226789
10.5	1.509	1.102	1.157		0.134333		1.37467	0.967667	1.02267	1.12167	0.220823		2.242	1.556	0.567		0.134333		2.10767	1.42167	0.432667	1.32067	0.842055		2.825	2.837	2.827		0.134333		2.69067	2.70267	2.69267	2.69533	0.0064291
11	1.53	1.122	1.148		0.136333		1.39367	0.985667	1.01167	1.13033	0.228424		2.261	1.596	0.578		0.136333		2.12467	1.45967	0.441667	1.342	0.847648		2.857	2.866	2.888		0.136333		2.72067	2.72967	2.75167	2.734	0.0159478
11.5	1.557	1.187	1.194		0.135667		1.42133	1.05133	1.05833	1.177	0.211628		2.155	1.72	0.604		0.135667		2.01933	1.58433	0.468333	1.35733	0.800029		2.839	2.913	2.889		0.135667		2.70333	2.77733	2.75333	2.74467	0.0377536
12	1.57	1.182	1.216		0.135667		1.43433	1.04633	1.08033	1.187	0.214871		2.126	1.76	0.615		0.135667		1.99033	1.62433	0.479333	1.36467	0.788258		2.812	2.852	2.854		0.135667		2.67633	2.71633	2.71833	2.70367	0.0236925
	2B-mNG 1	2B-mNG 2	2B-mNG 3		CDM		2B-mNG 1	2B-mNG 2	2B-mNG 3	AVER	SD		SH130 1	SH130 2	SH130 3		CDM		SH130 1	SH130 2	SH130 3	AVER	SD		2B-Halo + 1	2B-Halo + 2	2B-Halo +3		CDM		2B-Halo + 1	2B-Halo + 2	2B-Halo +3	AVER	CD
0	0.885	0.267	0.267		0.133333		0.751667	0.133667	0.133667	0.339667	0.356802		0.246	0.314	0.301		0.133333		0.112667	0.180667	0.167667	0.153667	0.0360971		0.214	0.206	0.239		0.133333		0.0806667	0.0726667	0.105667	0.0863333	0.0172143
0.5	0.861	0.321	0.295		0.134		0.727	0.187	0.161	0.358333	0.319539		0.329	0.367	0.375		0.134		0.195	0.233	0.241	0.223	0.0245764		0.242	0.269	0.314		0.134		0.108	0.135	0.18	0.141	0.0363731
1	0.392	0.456	0.406		0.133667		0.258333	0.322333	0.272333	0.284333	0.0336452		0.46	0.481	0.502		0.133667		0.326333	0.347333	0.368333	0.347333	0.021		0.291	0.297	0.455		0.133667		0.157333	0.163333	0.321333	0.214	0.0930018
1.5	0.492	0.603	0.543		0.132333		0.359667	0.470667	0.410667	0.413667	0.0555608		0.638	0.743	0.742		0.132333		0.505667	0.610667	0.609667	0.575333	0.0603352		0.538	0.412	0.534		0.132333		0.405667	0.279667	0.401667	0.362333	0.0716194
2	0.63	0.695	0.773		0.133		0.497	0.562	0.64	0.566333	0.0715984		0.887	1.025	1.028		0.133		0.754	0.892	0.895	0.847	0.0805543		0.74	0.476	0.69		0.133		0.607	0.343	0.557	0.502333	0.140233
2.5	0.954	0.81	0.801		0.133667		0.820333	0.676333	0.667333	0.721333	0.0858545		1.045	1.247	1.285		0.133667		0.911333	1.11333	1.15133	1.05867	0.129001		0.891	0.637	0.829		0.133667		0.757333	0.503333	0.695333	0.652	0.132429
3	1.106	0.845	0.894		0.133667		0.972333	0.711333	0.760333	0.814667	0.138724		1.248	1.411	1.521		0.133667		1.11433	1.27733	1.38733	1.25967	0.137355		0.956	0.805	0.869		0.133667		0.822333	0.671333	0.735333	0.743	0.0757914
3.5	1.116	0.89	0.959		0.135333		0.980667	0.754667	0.823667	0.853	0.11582		1.395	1.598	1.705		0.135333		1.25967	1.46267	1.56967	1.43067	0.157458		1.017	0.798	0.888		0.135333		0.881667	0.662667	0.752667	0.765667	0.110077
4	1.091	0.941	1.073		0.134667		0.956333	0.806333	0.938333	0.900333	0.0819024		1.556	1.739	1.885		0.134667		1.42133	1.60433	1.75033	1.592	0.164846		1.029	0.833	0.917		0.134667		0.894333	0.698333	0.782333	0.791667	0.0983328
4.5	1.09	0.952	1.083		0.133333		0.956667	0.818667	0.949667	0.908333	0.0777324		1.73	1.852	2.017		0.133333		1.59667	1.71867	1.88367	1.733	0.144036		1.04	0.854	0.942		0.133333		0.906667	0.720667	0.808667	0.812	0.0930448
5	1.118	0.955	1.066		0.134667		0.983333	0.820333	0.931333	0.911667	0.0832606		1.89	1.993	2.17		0.134667		1.75533	1.85833	2.03533	1.883	0.14162		1.054	0.86	0.948		0.134667		0.919333	0.725333	0.813333	0.819333	0.0971391
5.5	1.103	0.934	1.082		0.135333		0.967667	0.798667	0.946667	0.904333	0.0921104		2.026	2.093	2.313		0.135333		1.89067	1.95767	2.17767	2.00867	0.150143		1.069	0.865	0.953		0.135333		0.933667	0.729667	0.817667	0.827	0.10232
6	1.091	0.907	1.209		0.134667		0.956333	0.772333	1.07433	0.934333	0.152197		2.162	2.193	2.425		0.134667		2.02733	2.05833	2.29033	2.12533	0.143732		1.076	0.864	0.969		0.134667		0.941333	0.729333	0.834333	0.835	0.106002
6.5	1.11	0.971	1.186		0.134		0.976	0.837	1.052	0.955	0.109028		2.265	2.258	2.526		0.134		2.131	2.124	2.392	2.21567	0.152749		1.104	0.921	1.063		0.134		0.97	0.787	0.929	0.895333	0.096033
7	1.227	0.821	1.231		0.136		1.091	0.685	1.095	0.957	0.235567		2.336	2.354	2.619		0.136		2.2	2.218	2.483	2.30033	0.15845		1.127	0.94	0.929		0.136		0.991	0.804	0.793	0.862667	0.111276
7.5	1.142	0.945	1.225		0.133667		1.00833	0.811333	1.09133	0.970333	0.143816		2.428	2.402	2.671		0.133667		2.29433	2.26833	2.53733	2.36667	0.148372		1.151	0.881	0.968		0.133667		1.01733	0.747333	0.834333	0.866333	0.137815
8	1.144	0.839	1.278		0.136333		1.00767	0.702667	1.14167	0.950667	0.224982		2.455	2.442	2.698		0.136333		2.31867	2.30567	2.56167	2.39533	0.144195		1.171	0.939	0.97		0.136333		1.03467	0.802667	0.833667	0.890333	0.125954
8.5	1.152	0.911	1.23		0.135		1.017	0.776	1.095	0.962667	0.166296		2.487	2.511	2.745		0.135		2.352	2.376	2.61	2.446	0.142534		1.196	0.996	1.077		0.135		1.061	0.861	0.942	0.954667	0.1006
9	1.177	0.926	1.26		0.136333		1.04067	0.789667	1.12367	0.984667	0.173899		2.501	2.541	2.754		0.136333		2.36467	2.40467	2.61767	2.46233	0.136001		1.218	0.979	1.031		0.136333		1.08167	0.842667	0.894667	0.939667	0.125694
9.5	1.2	0.971	1.275		0.132		1.068	0.839	1.143	1.01667	0.158368		2.497	2.588	2.787		0.132		2.365	2.456	2.655	2.492	0.148314		1.253	0.938	1.094		0.132		1.121	0.806	0.962	0.963	0.157502
10	1.239	1.04	1.311		0.133333		1.10567	0.906667	1.17767	1.06333	0.140372		2.509	2.595	2.791		0.133333		2.37567	2.46167	2.65767	2.49833	0.144531		1.275	0.993	1.143		0.133333		1.14167	0.859667	1.00967	1.00367	0.141096
10.5	1.275	1.073	1.367		0.134333		1.14067	0.938667	1.23267	1.104	0.150391		2.523	2.637	2.787		0.134333		2.38867	2.50267	2.65267	2.51467	0.132408		1.342	1.005	1.164		0.134333		1.20767	0.870667	1.02967	1.036	0.168589
11	1.29	1.045	1.431		0.136333		1.15367	0.908667	1.29467	1.119	0.195321		2.539	2.628	2.789		0.136333		2.40267	2.49167	2.65267	2.51567	0.126716		1.303	1.034	1.175		0.136333		1.16667	0.897667	1.03867	1.03433	0.134552
11.5	1.297	1.229	1.473		0.135667		1.16133	1.09333	1.33733	1.19733	0.125921		2.556	2.637	2.808		0.135667		2.42033	2.50133	2.67233	2.53133	0.128651		1.358	1.046	1.2		0.135667		1.22233	0.910333	1.06433	1.06567	0.156004
12	1.265	1.417	1.48		0.135667		1.12933	1.28133	1.34433	1.25167	0.110528		2.561	2.666	2.822		0.135667		2.42533	2.53033	2.68633	2.54733	0.131328		1.412	1.052	1.206		0.135667		1.27633	0.916333	1.07033	1.08767	0.180625
	2B-Halo -1	2B-Halo -2	2B-Halo -3		CDM		2B-Halo -1	2B-Halo -2	2B-Halo -3	AVER	SD		2C -1	2C -2	2C -3		CDM		2C -1	2C -2	2C -3	AVER	SD		2C +1	2C +2	2C +3		CDM		2C +1	2C +2	2C +3	AVER	SD
0	0.245	0.234	0.258		0.133333		0.111667	0.100667	0.124667	0.112333	0.0120139		0.268	0.259	0.275		0.133333		0.134667	0.125667	0.141667	0.134	0.00802081		0.204	0.242	0.213		0.133333		0.0706667	0.108667	0.0796667	0.0863333	0.0198578
0.5	0.315	0.309	0.348		0.134		0.181	0.175	0.214	0.19	0.021		0.324	0.324	0.32		0.134		0.19	0.19	0.186	0.188667	0.0023094		0.249	0.284	0.251		0.134		0.115	0.15	0.117	0.127333	0.0196554
1	0.398	0.432	0.451		0.133667		0.264333	0.298333	0.317333	0.293333	0.0268514		0.384	0.394	0.377		0.133667		0.250333	0.260333	0.243333	0.251333	0.008544		0.363	0.405	0.308		0.133667		0.229333	0.271333	0.174333	0.225	0.048645
1.5	0.666	0.577	0.59		0.132333		0.533667	0.444667	0.457667	0.478667	0.0480729		0.519	0.456	0.529		0.132333		0.386667	0.323667	0.396667	0.369	0.0395769		0.707	0.382	0.389		0.132333		0.574667	0.249667	0.256667	0.360333	0.185651
2	0.776	0.611	0.628		0.133		0.643	0.478	0.495	0.538667	0.0907542		0.78	0.589	0.556		0.133		0.647	0.456	0.423	0.508667	0.120931		0.818	0.611	0.649		0.133		0.685	0.478	0.516	0.559667	0.110192
2.5	0.962	0.905	0.716		0.133667		0.828333	0.771333	0.582333	0.727333	0.128767		0.881	0.697	0.907		0.133667		0.747333	0.563333	0.773333	0.694667	0.114479		0.922	0.659	0.794		0.133667		0.788333	0.525333	0.660333	0.658	0.131516
3	1.27	0.907	0.79		0.133667		1.13633	0.773333	0.656333	0.855333	0.250286		0.956	0.663	0.933		0.133667		0.822333	0.529333	0.799333	0.717	0.16293		0.995	0.636	0.834		0.133667		0.861333	0.502333	0.700333	0.688	0.179818
3.5	1.316	0.944	0.832		0.135333		1.18067	0.808667	0.696667	0.895333	0.253372		1.003	0.698	0.969		0.135333		0.867667	0.562667	0.833667	0.754667	0.167144		1.025	0.618	0.807		0.135333		0.889667	0.482667	0.671667	0.681333	0.203672
4	1.411	0.99	0.872		0.134667		1.27633	0.855333	0.737333	0.956333	0.283339		1.022	0.699	1.052		0.134667		0.887333	0.564333	0.917333	0.789667	0.19572		1.077	0.618	0.833		0.134667		0.942333	0.483333	0.698333	0.708	0.229653
4.5	1.524	1.167	0.86		0.133333		1.39067	1.03367	0.726667	1.05033	0.332314		0.993	0.746	1.192		0.133333		0.859667	0.612667	1.05867	0.843667	0.22343		1.111	0.614	0.851		0.133333		0.977667	0.480667	0.717667	0.725333	0.248589
5	1.563	1.304	0.87		0.134667		1.42833	1.16933	0.735333	1.111	0.350163		1.088	0.876	1.228		0.134667		0.953333	0.741333	1.09333	0.929333	0.177223		1.191	0.623	0.851		0.134667		1.05633	0.488333	0.716333	0.753667	0.285834
5.5	1.679	1.338	1.138		0.135333		1.54367	1.20267	1.00267	1.24967	0.273545		1.166	0.968	1.264		0.135333		1.03067	0.832667	1.12867	0.997333	0.150789		1.215	0.607	0.887		0.135333		1.07967	0.471667	0.751667	0.767667	0.304316
6	1.698	1.409	1.165		0.134667		1.56333	1.27433	1.03033	1.28933	0.266816		1.273	1.015	1.215		0.134667		1.13833	0.880333	1.08033	1.033	0.135356		1.214	0.607	0.884		0.134667		1.07933	0.472333	0.749333	0.767	0.303885
6.5	1.775	1.597	1.187		0.134		1.641	1.463	1.053	1.38567	0.301532		1.306	1.087	1.276		0.134		1.172	0.953	1.142	1.089	0.118731		1.233	0.595	0.942		0.134		1.099	0.461	0.808	0.789333	0.319409
7	1.817	1.656	1.252		0.136		1.681	1.52	1.116	1.439	0.291079		1.418	1.042	1.381		0.136		1.282	0.906	1.245	1.14433	0.20723		1.202	0.666	1.026		0.136		1.066	0.53	0.89	0.828667	0.273213
7.5	1.952	1.681	1.262		0.133667		1.81833	1.54733	1.12833	1.498	0.347635		1.529	1.052	1.379		0.133667		1.39533	0.918333	1.24533	1.18633	0.243912		1.177	0.613	1.087		0.133667		1.04333	0.479333	0.953333	0.825333	0.303005
8	1.992	1.624	1.38		0.136333		1.85567	1.48767	1.24367	1.529	0.308087		1.55	1.098	1.447		0.136333		1.41367	0.961667	1.31067	1.22867	0.236894		1.217	0.658	1.109		0.136333		1.08067	0.521667	0.972667	0.858333	0.29652
8.5	2.046	1.658	1.535		0.135		1.911	1.523	1.4	1.61133	0.266706		1.633	1.081	1.493		0.135		1.498	0.946	1.358	1.26733	0.286952		1.246	0.706	1.259		0.135		1.111	0.571	1.124	0.935333	0.315589
9	2.079	1.694	1.593		0.136333		1.94267	1.55767	1.45667	1.65233	0.256457		1.658	1.08	1.561		0.136333		1.52167	0.943667	1.42467	1.29667	0.30953		1.285	0.71	1.297		0.136333		1.14867	0.573667	1.16067	0.961	0.335494
9.5	2.103	1.744	1.632		0.132		1.971	1.612	1.5	1.69433	0.246058		1.705	1.093	1.597		0.132		1.573	0.961	1.465	1.333	0.326656		1.301	0.736	1.34		0.132		1.169	0.604	1.208	0.993667	0.338024
10	2.115	1.732	1.626		0.133333		1.98167	1.59867	1.49267	1.691	0.257244		1.713	1.111	1.615		0.133333		1.57967	0.977667	1.48167	1.34633	0.323013		1.304	0.75	1.368		0.133333		1.17067	0.616667	1.23467	1.00733	0.339837
10.5	2.139	1.767	1.604		0.134333		2.00467	1.63267	1.46967	1.70233	0.274219		1.72	1.116	1.635		0.134333		1.58567	0.981667	1.50067	1.356	0.326956		1.313	0.795	1.314		0.134333		1.17867	0.660667	1.17967	1.00633	0.299357
11	2.137	1.748	1.638		0.136333		2.00067	1.61167	1.50167	1.70467	0.262177		1.728	1.153	1.619		0.136333		1.59167	1.01667	1.48267	1.36367	0.305413		1.328	0.809	1.347		0.136333		1.19167	0.672667	1.21067	1.025	0.305277
11.5	2.139	1.764	1.649		0.135667		2.00333	1.62833	1.51333	1.715	0.256239		1.714	1.384	1.613		0.135667		1.57833	1.24833	1.47733	1.43467	0.169087		1.372	0.873	1.374		0.135667		1.23633	0.737333	1.23833	1.07067	0.288677
12	2.143	1.807	1.646		0.135667		2.00733	1.67133	1.51033	1.72967	0.253583		1.705	1.426	1.589		0.135667		1.56933	1.29033	1.45333	1.43767	0.140158		1.447	0.874	1.425		0.135667		1.31133	0.738333	1.28933	1.113	0.324657
	2C ++1	2C ++2	2C ++3		CDM		2C ++1	2C ++2	2C ++3	AVER	SD		SH52 +1	SH52 +2	SH52 +3		CDM		SH52 +1	SH52 +2	SH52 +3	AVER	SD		SH52 -1	SH52 -2	SH52 -3		CDM		SH52 -1	SH52 -2	SH52 -3	AVERAGE	SD
0	0.235	0.258	0.25		0.133333		0.101667	0.124667	0.116667	0.114333	0.0116762		0.243	0.224	0.235		0.133333		0.109667	0.0906667	0.101667	0.100667	0.00953939		0.23	0.223	0.234		0.133333		0.0966667	0.0896667	0.100667	0.0956667	0.00556776
0.5	0.251	0.322	0.271		0.134		0.117	0.188	0.137	0.147333	0.0366106		0.285	0.275	0.285		0.134		0.151	0.141	0.151	0.147667	0.0057735		0.263	0.245	0.256		0.134		0.129	0.111	0.122	0.120667	0.00907377
1	0.31	0.406	0.41		0.133667		0.176333	0.272333	0.276333	0.241667	0.0566157		0.356	0.329	0.341		0.133667		0.222333	0.195333	0.207333	0.208333	0.0135277		0.353	0.37	0.402		0.133667		0.219333	0.236333	0.268333	0.241333	0.0248797
1.5	0.374	0.544	0.736		0.132333		0.241667	0.411667	0.603667	0.419	0.181111		0.424	0.389	0.382		0.132333		0.291667	0.256667	0.249667	0.266	0.0225019		0.424	0.451	0.428		0.132333		0.291667	0.318667	0.295667	0.302	0.0145717
2	0.897	0.606	0.63		0.133		0.764	0.473	0.497	0.578	0.161527		0.483	0.462	0.414		0.133		0.35	0.329	0.281	0.32	0.0353695		0.504	0.552	0.962		0.133		0.371	0.419	0.829	0.539667	0.251717
2.5	1.064	0.697	0.689		0.133667		0.930333	0.563333	0.555333	0.683	0.214234		0.554	0.494	0.469		0.133667		0.420333	0.360333	0.335333	0.372	0.0436845		0.581	0.678	1.083		0.133667		0.447333	0.544333	0.949333	0.647	0.266282
3	1.121	0.743	0.708		0.133667		0.987333	0.609333	0.574333	0.723667	0.229012		0.624	0.637	0.602		0.133667		0.490333	0.503333	0.468333	0.487333	0.0176918		0.645	0.664	1.126		0.133667		0.511333	0.530333	0.992333	0.678	0.272386
3.5	1.15	0.758	0.765		0.135333		1.01467	0.622667	0.629667	0.755667	0.224328		0.792	0.842	0.7		0.135333		0.656667	0.706667	0.564667	0.642667	0.0720278		0.706	0.709	1.171		0.135333		0.570667	0.573667	1.03567	0.726667	0.267606
4	1.185	0.77	0.79		0.134667		1.05033	0.635333	0.655333	0.780333	0.234041		0.787	0.882	0.722		0.134667		0.652333	0.747333	0.587333	0.662333	0.0804674		0.721	0.758	1.21		0.134667		0.586333	0.623333	1.07533	0.761667	0.272273
4.5	1.27	0.76	0.814		0.133333		1.13667	0.626667	0.680667	0.814667	0.280164		0.834	0.934	0.691		0.133333		0.700667	0.800667	0.557667	0.686333	0.122132		0.741	0.777	1.241		0.133333		0.607667	0.643667	1.10767	0.786333	0.278864
5	1.339	0.764	0.856		0.134667		1.20433	0.629333	0.721333	0.851667	0.308863		0.843	0.979	0.783		0.134667		0.708333	0.844333	0.648333	0.733667	0.100426		0.788	0.863	1.28		0.134667		0.653333	0.728333	1.14533	0.842333	0.265072
5.5	1.403	0.749	0.877		0.135333		1.26767	0.613667	0.741667	0.874333	0.346597		0.897	0.996	0.906		0.135333		0.761667	0.860667	0.770667	0.797667	0.0547449		0.848	0.938	1.307		0.135333		0.712667	0.802667	1.17167	0.895667	0.243222
6	1.432	0.718	0.874		0.134667		1.29733	0.583333	0.739333	0.873333	0.375388		0.916	1.007	0.909		0.134667		0.781333	0.872333	0.774333	0.809333	0.0546717		0.873	0.958	1.318		0.134667		0.738333	0.823333	1.18333	0.915	0.236238
6.5	1.483	0.763	0.901		0.134		1.349	0.629	0.767	0.915	0.382136		0.915	1.02	0.959		0.134		0.781	0.886	0.825	0.830667	0.0527289		0.896	0.931	1.393		0.134		0.762	0.797	1.259	0.939333	0.277392
7	1.613	0.74	0.905		0.136		1.477	0.604	0.769	0.95	0.463792		0.962	1.035	1.04		0.136		0.826	0.899	0.904	0.876333	0.0436616		0.949	0.999	1.432		0.136		0.813	0.863	1.296	0.990667	0.265606
7.5	1.661	0.748	0.929		0.133667		1.52733	0.614333	0.795333	0.979	0.483417		0.93	1.047	1.056		0.133667		0.796333	0.913333	0.922333	0.877333	0.0702922		1.086	1.034	1.458		0.133667		0.952333	0.900333	1.32433	1.059	0.231252
8	1.88	0.771	0.938		0.136333		1.74367	0.634667	0.801667	1.06	0.597932		0.945	1.07	1.071		0.136333		0.808667	0.933667	0.934667	0.892333	0.0724592		1.111	1.063	1.475		0.136333		0.974667	0.926667	1.33867	1.08	0.225294
8.5	2.055	0.791	1.011		0.135		1.92	0.656	0.876	1.15067	0.675282		1.033	1.303	1.083		0.135		0.898	1.168	0.948	1.00467	0.143643		1.137	1.089	1.505		0.135		1.002	0.954	1.37	1.10867	0.22759
9	2.144	0.844	1.057		0.136333		2.00767	0.707667	0.920667	1.212	0.697249		0.961	1.302	1.096		0.136333		0.824667	1.16567	0.959667	0.983333	0.171727		1.194	1.095	1.514		0.136333		1.05767	0.958667	1.37767	1.13133	0.218998
9.5	2.259	0.914	1.172		0.132		2.127	0.782	1.04	1.31633	0.713811		0.962	1.348	1.125		0.132		0.83	1.216	0.993	1.013	0.193776		1.179	1.081	1.507		0.132		1.047	0.949	1.375	1.12367	0.223108
10	2.341	0.903	1.464		0.133333		2.20767	0.769667	1.33067	1.436	0.724764		0.959	1.357	1.153		0.133333		0.825667	1.22367	1.01967	1.023	0.199021		1.326	1.115	1.528		0.133333		1.19267	0.981667	1.39467	1.18967	0.206516
10.5	2.432	0.901	1.505		0.134333		2.29767	0.766667	1.37067	1.47833	0.771158		0.965	1.307	1.164		0.134333		0.830667	1.17267	1.02967	1.011	0.171762		1.324	1.123	1.538		0.134333		1.18967	0.988667	1.40367	1.194	0.207534
11	2.494	0.92	1.534		0.136333		2.35767	0.783667	1.39767	1.513	0.793313		0.975	1.317	1.181		0.136333		0.838667	1.18067	1.04467	1.02133	0.17219		1.349	1.123	1.551		0.136333		1.21267	0.986667	1.41467	1.20467	0.214112
11.5	2.56	1.123	1.572		0.135667		2.42433	0.987333	1.43633	1.616	0.735155		0.978	1.328	1.183		0.135667		0.842333	1.19233	1.04733	1.02733	0.175855		1.375	1.125	1.567		0.135667		1.23933	0.989333	1.43133	1.22	0.221633
12	2.576	0.9	1.704		0.135667		2.44033	0.764333	1.56833	1.591	0.83823		0.99	1.394	1.181		0.135667		0.854333	1.25833	1.04533	1.05267	0.2021		1.4	1.144	1.589		0.135667		1.26433	1.00833	1.45333	1.242	0.223339
	Kev -1	Kev -2	Kev -3		CDM		Kev -1	Kev -2	Kev -3	AVER	SD		Kev +1	Kev +2	Kev +3		CDM		Kev +1	Kev +2	Kev +3	AVER	SD
0	0.261	0.271	0.284		0.133333		0.127667	0.137667	0.150667	0.138667	0.0115326		0.233	0.259	0.259		0.133333		0.0996667	0.125667	0.125667	0.117	0.0150111
0.5	0.391	0.363	0.371		0.134		0.257	0.229	0.237	0.241	0.0144222		0.313	0.34	0.333		0.134		0.179	0.206	0.199	0.194667	0.0140119
1	0.467	0.474	0.493		0.133667		0.333333	0.340333	0.359333	0.344333	0.0134536		0.412	0.439	0.429		0.133667		0.278333	0.305333	0.295333	0.293	0.0136504
1.5	0.596	0.631	0.631		0.132333		0.463667	0.498667	0.498667	0.487	0.0202073		0.553	0.536	0.62		0.132333		0.420667	0.403667	0.487667	0.437333	0.044411
2	0.809	0.842	0.963		0.133		0.676	0.709	0.83	0.738333	0.0810823		0.786	0.672	0.828		0.133		0.653	0.539	0.695	0.629	0.0807217
2.5	1.017	1.117	1.195		0.133667		0.883333	0.983333	1.06133	0.976	0.0892263		1.03	1.005	1.191		0.133667		0.896333	0.871333	1.05733	0.941667	0.100947
3	1.217	1.28	1.422		0.133667		1.08333	1.14633	1.28833	1.17267	0.105006		1.215	1.228	1.367		0.133667		1.08133	1.09433	1.23333	1.13633	0.0842556
3.5	1.435	1.433	1.633		0.135333		1.29967	1.29767	1.49767	1.365	0.114897		1.374	1.263	1.473		0.135333		1.23867	1.12767	1.33767	1.23467	0.105057
4	1.602	1.594	1.745		0.134667		1.46733	1.45933	1.61033	1.51233	0.0849647		1.429	1.209	1.46		0.134667		1.29433	1.07433	1.32533	1.23133	0.136847
4.5	1.748	1.746	1.848		0.133333		1.61467	1.61267	1.71467	1.64733	0.058321		1.515	1.169	1.501		0.133333		1.38167	1.03567	1.36767	1.26167	0.195847
5	1.857	1.851	1.971		0.134667		1.72233	1.71633	1.83633	1.75833	0.0676166		1.488	1.2	1.52		0.134667		1.35333	1.06533	1.38533	1.268	0.176242
5.5	1.917	1.962	2.098		0.135333		1.78167	1.82667	1.96267	1.857	0.0942355		1.51	1.232	1.562		0.135333		1.37467	1.09667	1.42667	1.29933	0.17743
6	2.016	2.123	2.248		0.134667		1.88133	1.98833	2.11333	1.99433	0.116116		1.587	1.211	1.595		0.134667		1.45233	1.07633	1.46033	1.32967	0.21943
6.5	2.097	2.258	2.361		0.134		1.963	2.124	2.227	2.10467	0.133058		1.611	1.199	1.657		0.134		1.477	1.065	1.523	1.355	0.252198
7	2.138	2.339	2.463		0.136		2.002	2.203	2.327	2.17733	0.164013		1.611	1.184	1.655		0.136		1.475	1.048	1.519	1.34733	0.260162
7.5	2.168	2.417	2.537		0.133667		2.03433	2.28333	2.40333	2.24033	0.188221		1.626	1.163	1.628		0.133667		1.49233	1.02933	1.49433	1.33867	0.267892
8	2.207	2.472	2.555		0.136333		2.07067	2.33567	2.41867	2.275	0.181759		1.631	1.163	1.624		0.136333		1.49467	1.02667	1.48767	1.33633	0.268202
8.5	2.246	2.551	2.588		0.135		2.111	2.416	2.453	2.32667	0.187687		1.641	1.167	1.592		0.135		1.506	1.032	1.457	1.33167	0.260673
9	2.276	2.569	2.626		0.136333		2.13967	2.43267	2.48967	2.354	0.187793		1.636	1.179	1.585		0.136333		1.49967	1.04267	1.44867	1.33033	0.250428
9.5	2.361	2.592	2.665		0.132		2.229	2.46	2.533	2.40733	0.158696		1.642	1.192	1.589		0.132		1.51	1.06	1.457	1.34233	0.24594
10	2.399	2.596	2.687		0.133333		2.26567	2.46267	2.55367	2.42733	0.147215		1.65	1.317	1.593		0.133333		1.51667	1.18367	1.45967	1.38667	0.178098
10.5	2.433	2.621	2.702		0.134333		2.29867	2.48667	2.56767	2.451	0.138001		1.669	1.324	1.604		0.134333		1.53467	1.18967	1.46967	1.398	0.183326
11	2.439	2.648	2.693		0.136333		2.30267	2.51167	2.55667	2.457	0.135537		1.69	1.341	1.608		0.136333		1.55367	1.20467	1.47167	1.41	0.182489
11.5	2.401	2.659	2.696		0.135667		2.26533	2.52333	2.56033	2.44967	0.160706		1.7	1.359	1.835		0.135667		1.56433	1.22333	1.69933	1.49567	0.245317
12	2.426	2.667	2.687		0.135667		2.29033	2.53133	2.55133	2.45767	0.14526		1.703	1.364	1.854		0.135667		1.56733	1.22833	1.71833	1.50467	0.250939

## Sheet: graph
	average
	WT	FtsZ GFP	Δhag	2B-mNG	SH130	2B-Halo +	2B-Halo -	2C -	2C +	2C ++	SH52 +	SH52 -	Kev -	Kev +
0	0.149333	0.124667	0.126667	0.339667	0.153667	0.0863333	0.112333	0.134	0.0863333	0.114333	0.100667	0.0956667	0.138667	0.117
0.5	0.212667	0.241	0.207667	0.358333	0.223	0.141	0.19	0.188667	0.127333	0.147333	0.147667	0.120667	0.241	0.194667
1	0.347	0.296667	0.326667	0.284333	0.347333	0.214	0.293333	0.251333	0.225	0.241667	0.208333	0.241333	0.344333	0.293
1.5	0.551667	0.331667	0.468	0.413667	0.575333	0.362333	0.478667	0.369	0.360333	0.419	0.266	0.302	0.487	0.437333
2	0.8	0.480667	0.679333	0.566333	0.847	0.502333	0.538667	0.508667	0.559667	0.578	0.32	0.539667	0.738333	0.629
2.5	0.890667	0.576333	0.923	0.721333	1.05867	0.652	0.727333	0.694667	0.658	0.683	0.372	0.647	0.976	0.941667
3	0.951667	0.701667	1.17867	0.814667	1.25967	0.743	0.855333	0.717	0.688	0.723667	0.487333	0.678	1.17267	1.13633
3.5	0.984333	0.767667	1.40533	0.853	1.43067	0.765667	0.895333	0.754667	0.681333	0.755667	0.642667	0.726667	1.365	1.23467
4	0.965333	0.803667	1.59767	0.900333	1.592	0.791667	0.956333	0.789667	0.708	0.780333	0.662333	0.761667	1.51233	1.23133
4.5	0.978667	0.848333	1.77833	0.908333	1.733	0.812	1.05033	0.843667	0.725333	0.814667	0.686333	0.786333	1.64733	1.26167
5	1.03067	0.848667	1.959	0.911667	1.883	0.819333	1.111	0.929333	0.753667	0.851667	0.733667	0.842333	1.75833	1.268
5.5	1.017	0.892	2.106	0.904333	2.00867	0.827	1.24967	0.997333	0.767667	0.874333	0.797667	0.895667	1.857	1.29933
6	1.05467	0.946667	2.23433	0.934333	2.12533	0.835	1.28933	1.033	0.767	0.873333	0.809333	0.915	1.99433	1.32967
6.5	1.12067	0.955	2.347	0.955	2.21567	0.895333	1.38567	1.089	0.789333	0.915	0.830667	0.939333	2.10467	1.355
7	1.097	0.984333	2.40967	0.957	2.30033	0.862667	1.439	1.14433	0.828667	0.95	0.876333	0.990667	2.17733	1.34733
7.5	1.08467	0.997667	2.49567	0.970333	2.36667	0.866333	1.498	1.18633	0.825333	0.979	0.877333	1.059	2.24033	1.33867
8	1.06167	1.00433	2.53667	0.950667	2.39533	0.890333	1.529	1.22867	0.858333	1.06	0.892333	1.08	2.275	1.33633
8.5	1.112	1.04367	2.58067	0.962667	2.446	0.954667	1.61133	1.26733	0.935333	1.15067	1.00467	1.10867	2.32667	1.33167
9	1.10133	1.10933	2.627	0.984667	2.46233	0.939667	1.65233	1.29667	0.961	1.212	0.983333	1.13133	2.354	1.33033
9.5	1.10767	1.212	2.659	1.01667	2.492	0.963	1.69433	1.333	0.993667	1.31633	1.013	1.12367	2.40733	1.34233
10	1.11833	1.32667	2.68633	1.06333	2.49833	1.00367	1.691	1.34633	1.00733	1.436	1.023	1.18967	2.42733	1.38667
10.5	1.12167	1.32067	2.69533	1.104	2.51467	1.036	1.70233	1.356	1.00633	1.47833	1.011	1.194	2.451	1.398
11	1.13033	1.342	2.734	1.119	2.51567	1.03433	1.70467	1.36367	1.025	1.513	1.02133	1.20467	2.457	1.41
11.5	1.177	1.35733	2.74467	1.19733	2.53133	1.06567	1.715	1.43467	1.07067	1.616	1.02733	1.22	2.44967	1.49567
12	1.187	1.36467	2.70367	1.25167	2.54733	1.08767	1.72967	1.43767	1.113	1.591	1.05267	1.242	2.45767	1.50467
	stdev
	WT	FtsZ GFP	Δhag	2B-mNG	SH130	2B-Halo +	2B-Halo -	2C -	2C +	2C ++	SH52 +	SH52 -	Kev -	Kev +
0	0.00723418	0.0205183	0.0149332	0.356802	0.0360971	0.0172143	0.0120139	0.00802081	0.0198578	0.0116762	0.00953939	0.00556776	0.0115326	0.0150111
0.5	0.00208167	0.0574717	0.0291433	0.319539	0.0245764	0.0363731	0.021	0.0023094	0.0196554	0.0366106	0.0057735	0.00907377	0.0144222	0.0140119
1	0.0178979	0.0307463	0.0347755	0.0336452	0.021	0.0930018	0.0268514	0.008544	0.048645	0.0566157	0.0135277	0.0248797	0.0134536	0.0136504
1.5	0.0406325	0.0278747	0.0480451	0.0555608	0.0603352	0.0716194	0.0480729	0.0395769	0.185651	0.181111	0.0225019	0.0145717	0.0202073	0.044411
2	0.184464	0.102481	0.0452143	0.0715984	0.0805543	0.140233	0.0907542	0.120931	0.110192	0.161527	0.0353695	0.251717	0.0810823	0.0807217
2.5	0.220546	0.166045	0.0616955	0.0858545	0.129001	0.132429	0.128767	0.114479	0.131516	0.214234	0.0436845	0.266282	0.0892263	0.100947
3	0.246216	0.252429	0.0807114	0.138724	0.137355	0.0757914	0.250286	0.16293	0.179818	0.229012	0.0176918	0.272386	0.105006	0.0842556
3.5	0.21343	0.301123	0.0818189	0.11582	0.157458	0.110077	0.253372	0.167144	0.203672	0.224328	0.0720278	0.267606	0.114897	0.105057
4	0.222279	0.298215	0.0843584	0.0819024	0.164846	0.0983328	0.283339	0.19572	0.229653	0.234041	0.0804674	0.272273	0.0849647	0.136847
4.5	0.205939	0.325824	0.0863153	0.0777324	0.144036	0.0930448	0.332314	0.22343	0.248589	0.280164	0.122132	0.278864	0.058321	0.195847
5	0.247793	0.327911	0.0906495	0.0832606	0.14162	0.0971391	0.350163	0.177223	0.285834	0.308863	0.100426	0.265072	0.0676166	0.176242
5.5	0.206701	0.389297	0.0905778	0.0921104	0.150143	0.10232	0.273545	0.150789	0.304316	0.346597	0.0547449	0.243222	0.0942355	0.17743
6	0.308452	0.423134	0.0804301	0.152197	0.143732	0.106002	0.266816	0.135356	0.303885	0.375388	0.0546717	0.236238	0.116116	0.21943
6.5	0.310819	0.43548	0.0731232	0.109028	0.152749	0.096033	0.301532	0.118731	0.319409	0.382136	0.0527289	0.277392	0.133058	0.252198
7	0.27573	0.455456	0.0705998	0.235567	0.15845	0.111276	0.291079	0.20723	0.273213	0.463792	0.0436616	0.265606	0.164013	0.260162
7.5	0.209314	0.477192	0.0428291	0.143816	0.148372	0.137815	0.347635	0.243912	0.303005	0.483417	0.0702922	0.231252	0.188221	0.267892
8	0.231145	0.526965	0.0483839	0.224982	0.144195	0.125954	0.308087	0.236894	0.29652	0.597932	0.0724592	0.225294	0.181759	0.268202
8.5	0.239627	0.543118	0.03177	0.166296	0.142534	0.1006	0.266706	0.286952	0.315589	0.675282	0.143643	0.22759	0.187687	0.260673
9	0.239291	0.711551	0.0358376	0.173899	0.136001	0.125694	0.256457	0.30953	0.335494	0.697249	0.171727	0.218998	0.187793	0.250428
9.5	0.238137	0.815149	0.0193132	0.158368	0.148314	0.157502	0.246058	0.326656	0.338024	0.713811	0.193776	0.223108	0.158696	0.24594
10	0.213692	0.855249	0.0226789	0.140372	0.144531	0.141096	0.257244	0.323013	0.339837	0.724764	0.199021	0.206516	0.147215	0.178098
10.5	0.220823	0.842055	0.0064291	0.150391	0.132408	0.168589	0.274219	0.326956	0.299357	0.771158	0.171762	0.207534	0.138001	0.183326
11	0.228424	0.847648	0.0159478	0.195321	0.126716	0.134552	0.262177	0.305413	0.305277	0.793313	0.17219	0.214112	0.135537	0.182489
11.5	0.211628	0.800029	0.0377536	0.125921	0.128651	0.156004	0.256239	0.169087	0.288677	0.735155	0.175855	0.221633	0.160706	0.245317
12	0.214871	0.788258	0.0236925	0.110528	0.131328	0.180625	0.253583	0.140158	0.324657	0.83823	0.2021	0.223339	0.14526	0.250939

## Sheet: AVG_doubling_time
time(min)	WT								time(min)	FtsZ GFP									time(min)	Δhag									time(min)	2B-mNG
0	0.149333								0	0.124667									0	0.126667									0	0.339667
30	0.212667								30	0.241									30	0.207667									30	0.358333
60	0.347								60	0.296667									60	0.326667									60	0.284333
90	0.551667								90	0.331667									90	0.468									90	0.413667
120	0.8								120	0.480667									120	0.679333									120	0.566333
150	0.890667								150	0.576333									150	0.923									150	0.721333
180	0.951667								180	0.701667									180	1.17867									180	0.814667
210	0.984333								210	0.767667									210	1.40533									210	0.853
240	0.965333								240	0.803667									240	1.59767									240	0.900333
270	0.978667								270	0.848333									270	1.77833									270	0.908333
300	1.03067								300	0.848667									300	1.959									300	0.911667
330	1.017								330	0.892									330	2.106									330	0.904333
360	1.05467								360	0.946667									360	2.23433									360	0.934333
390	1.12067								390	0.955									390	2.347									390	0.955
420	1.097								420	0.984333									420	2.40967									420	0.957
450	1.08467								450	0.997667									450	2.49567									450	0.970333			2B-mNG doubling time =		66.6488	min
480	1.06167		WT doubling time =		48.1352	min			480	1.00433			FtsZ doubling time =		94.9517	min			480	2.53667			Δhag doubling time =		64.7801	min			480	0.950667
510	1.112								510	1.04367									510	2.58067									510	0.962667
540	1.10133								540	1.10933									540	2.627									540	0.984667
570	1.10767								570	1.212									570	2.659									570	1.01667
600	1.11833								600	1.32667									600	2.68633									600	1.06333
630	1.12167								630	1.32067									630	2.69533									630	1.104
660	1.13033								660	1.342									660	2.734									660	1.119
690	1.177								690	1.35733									690	2.74467									690	1.19733
720	1.187								720	1.36467									720	2.70367									720	1.25167
										time(min)	2B-Halo +
time(min)	SH130									0	0.0863333
0	0.153667									30	0.141
30	0.223									60	0.214
60	0.347333									90	0.362333
90	0.575333									120	0.502333
120	0.847									150	0.652
150	1.05867									180	0.743
180	1.25967									210	0.765667
210	1.43067									240	0.791667
240	1.592									270	0.812
270	1.733									300	0.819333
300	1.883									330	0.827
330	2.00867									360	0.835
360	2.12533									390	0.895333
390	2.21567									420	0.862667
420	2.30033									450	0.866333
450	2.36667		SH130 doubling time =		51.3442	min				480	0.890333
480	2.39533									510	0.954667
510	2.446									540	0.939667
540	2.46233									570	0.963
570	2.492									600	1.00367
600	2.49833									630	1.036
630	2.51467									660	1.03433
660	2.51567									690	1.06567
690	2.53133									720	1.08767
720	2.54733

## Sheet: doubling_times
time(min)	WT 1							time(min)	WT 2								time(min)	WT 3
0	0.157667							0	0.145667								0	0.144667
30	0.212							30	0.215								30	0.211
60	0.362333							60	0.327333								60	0.351333
90	0.596667							90	0.517667								90	0.540667
120	1.013							120	0.693								120	0.694
150	1.14433							150	0.783333								150	0.744333
180	1.23533							180	0.826333								180	0.793333
210	1.23067							210	0.854667								210	0.867667
240	1.22133							240	0.821333								240	0.853333
270	1.20767							270	0.808667								270	0.919667
300	1.31533							300	0.863333								300	0.913333
330	1.25567							330	0.899667								330	0.895667
360	1.40833							360	0.841333								360	0.914333
390	1.479							390	0.959		WT2	52.1163	min				390	0.924		WT3	50.9667	min
420	1.41		WT1	44.4325	min			420	0.991								420	0.89
450	1.31833							450	1.02133								450	0.914333
480	1.32567							480	0.895667								480	0.963667
510	1.361							510	0.883								510	1.092
540	1.35367							540	0.877667								540	1.07267
570	1.377							570	0.925								570	1.021
600	1.35767							600	0.946667								600	1.05067
630	1.37467							630	0.967667								630	1.02267
660	1.39367							660	0.985667								660	1.01167
690	1.42133							690	1.05133								690	1.05833
720	1.43433							720	1.04633								720	1.08033
time(min)	FtsZ 1							time(min)	FtsZ 2
0	0.104667							0	0.145667
30	0.214							30	0.202
60	0.317333							60	0.261333
90	0.318667							90	0.312667								FtsZ 3 didn't grow
120	0.566							120	0.509
150	0.686333							150	0.657333
180	0.855333							180	0.839333
210	0.977667							210	0.902667
240	1.02833							240	0.917333
270	1.09767							270	0.967667
300	1.12733							300	0.931333
330	1.26167							330	0.928667
360	1.30833		FtsZ1	74.532	min			360	1.05033
390	1.301							390	1.098		FtsZ2	70.0149	min
420	1.358							420	1.118
450	1.39733							450	1.12633
480	1.48467							480	1.08767
510	1.557							510	1.099
540	1.78767							540	1.17167
570	2.018							570	1.23
600	2.13567							600	1.41267
630	2.10767							630	1.42167
660	2.12467							660	1.45967
690	2.01933							690	1.58433
720	1.99033							720	1.62433
time(min)	SH130 1							time(min)	SH130 2								time(min)	SH130 3
0	0.112667							0	0.180667								0	0.167667
30	0.195							30	0.233								30	0.241
60	0.326333							60	0.347333								60	0.368333
90	0.505667							90	0.610667								90	0.609667
120	0.754							120	0.892								120	0.895
150	0.911333							150	1.11333								150	1.15133
180	1.11433							180	1.27733								180	1.38733
210	1.25967							210	1.46267								210	1.56967
240	1.42133							240	1.60433								240	1.75033
270	1.59667							270	1.71867								270	1.88367
300	1.75533							300	1.85833								300	2.03533
330	1.89067							330	1.95767								330	2.17767
360	2.02733							360	2.05833								360	2.29033
390	2.131							390	2.124								390	2.392
420	2.2							420	2.218								420	2.483
450	2.29433							450	2.26833		SH130 2	49.8667	min				450	2.53733		SH130 3	51.7274	min
480	2.31867		SH130 1	43.8701	min			480	2.30567								480	2.56167
510	2.352							510	2.376								510	2.61
540	2.36467							540	2.40467								540	2.61767
570	2.365							570	2.456								570	2.655
600	2.37567							600	2.46167								600	2.65767
630	2.38867							630	2.50267								630	2.65267
660	2.40267							660	2.49167								660	2.65267
690	2.42033							690	2.50133								690	2.67233
720	2.42533							720	2.53033								720	2.68633
								time(min)	Δhag 2								time(min)	Δhag 3
time(min)	Δhag 1							0	0.143667								0	0.120667
0	0.115667							30	0.235								30	0.211
30	0.177							60	0.353333								60	0.339333
60	0.287333							90	0.519667								90	0.459667
90	0.424667							120	0.731								120	0.66
120	0.647							150	0.987333								150	0.917333
150	0.864333							180	1.24633								180	1.20033
180	1.08933							210	1.47367								210	1.42767
210	1.31467							240	1.65833								240	1.63333
240	1.50133							270	1.82767								270	1.82867
270	1.67867							300	2.01033								300	2.01233
300	1.85433							330	2.14367								330	2.17167
330	2.00267							360	2.26933								360	2.29133
360	2.14233							390	2.358								390	2.414
390	2.269							420	2.424								420	2.472
420	2.333							450	2.51733								450	2.52333
450	2.44633							480	2.55567		Δhag 2	61.8881	min				480	2.57267		Δhag 3	60.2737	min
480	2.48167		Δhag 1	56.8153	min			510	2.598								510	2.6
510	2.544							540	2.63267								540	2.65967
540	2.58867							570	2.676								570	2.663
570	2.638							600	2.69467								600	2.70367
600	2.66067							630	2.70267								630	2.69267
630	2.69067							660	2.72967								660	2.75167
660	2.72067							690	2.77733								690	2.75333
690	2.70333							720	2.71633								720	2.71833
720	2.67633
																	time(min)	2B-mNG 3
								time(min)	2B-mNG 2								0	0.133667
time(min)	2B-mNG 1							0	0.133667								30	0.161
0	0.751667							30	0.187								60	0.272333
30	0.727							60	0.322333								90	0.410667
60	0.258333							90	0.470667								120	0.64
90	0.359667							120	0.562								150	0.667333
120	0.497							150	0.676333								180	0.760333
150	0.820333							180	0.711333								210	0.823667
180	0.972333							210	0.754667								240	0.938333
210	0.980667							240	0.806333								270	0.949667
240	0.956333							270	0.818667								300	0.931333
270	0.956667							300	0.820333								330	0.946667
300	0.983333							330	0.798667								360	1.07433
330	0.967667							360	0.772333								390	1.052
360	0.956333							390	0.837								420	1.095
390	0.976							420	0.685								450	1.09133
420	1.091		2B-mNG 1	59.7541	min			450	0.811333		2B-mNG 2	71.4585	min				480	1.14167		2B-mNG 3	45.6018	min
450	1.00833							480	0.702667								510	1.095
480	1.00767							510	0.776								540	1.12367
510	1.017							540	0.789667								570	1.143
540	1.04067							570	0.839								600	1.17767
570	1.068							600	0.906667								630	1.23267
600	1.10567							630	0.938667								660	1.29467
630	1.14067							660	0.908667								690	1.33733
660	1.15367							690	1.09333								720	1.34433
690	1.16133							720	1.28133
720	1.12933
time(min)	2B-Halo + 1							time(min)	2B-Halo + 2								time(min)	2B-Halo +3
0	0.0806667							0	0.0726667								0	0.105667
30	0.108							30	0.135								30	0.18
60	0.157333							60	0.163333								60	0.321333
90	0.405667							90	0.279667								90	0.401667
120	0.607							120	0.343								120	0.557
150	0.757333							150	0.503333								150	0.695333
180	0.822333							180	0.671333								180	0.735333
210	0.881667							210	0.662667								210	0.752667
240	0.894333							240	0.698333								240	0.782333
270	0.906667							270	0.720667								270	0.808667
300	0.919333							300	0.725333								300	0.813333
330	0.933667							330	0.729667								330	0.817667
360	0.941333							360	0.729333								360	0.834333
390	0.97							390	0.787								390	0.929
420	0.991							420	0.804								420	0.793
450	1.01733		2B-Halo + 1	42.0089	min			450	0.747333								450	0.834333		2B-Halo + 3	50.2281	min
480	1.03467							480	0.802667		2B-Halo + 2	57.7623	min				480	0.833667
510	1.061							510	0.861								510	0.942
540	1.08167							540	0.842667								540	0.894667
570	1.121							570	0.806								570	0.962
600	1.14167							600	0.859667								600	1.00967
630	1.20767							630	0.870667								630	1.02967
660	1.16667							660	0.897667								660	1.03867
690	1.22233							690	0.910333								690	1.06433
720	1.27633							720	0.916333								720	1.07033
time(min)	2B-Halo -1							time(min)	2B-Halo -2								time(min)	2B-Halo -3
0	0.111667							0	0.100667								0	0.124667
30	0.181							30	0.175								30	0.214
60	0.264333							60	0.298333								60	0.317333
90	0.533667							90	0.444667								90	0.457667
120	0.643							120	0.478								120	0.495
150	0.828333							150	0.771333								150	0.582333
180	1.13633							180	0.773333								180	0.656333
210	1.18067							210	0.808667								210	0.696667
240	1.27633							240	0.855333								240	0.737333
270	1.39067							270	1.03367								270	0.726667
300	1.42833							300	1.16933								300	0.735333
330	1.54367							330	1.20267								330	1.00267
360	1.56333							360	1.27433								360	1.03033
390	1.641							390	1.463								390	1.053
420	1.681							420	1.52		2B-Halo - 2	53.7323	min				420	1.116
450	1.81833		2B-Halo - 1	53.319	min			450	1.54733								450	1.12833		2B-Halo - 3	68.6284	min
480	1.85567							480	1.48767								480	1.24367
510	1.911							510	1.523								510	1.4
540	1.94267							540	1.55767								540	1.45667
570	1.971							570	1.612								570	1.5
600	1.98167							600	1.59867								600	1.49267
630	2.00467							630	1.63267								630	1.46967
660	2.00067							660	1.61167								660	1.50167
690	2.00333							690	1.62833								690	1.51333
720	2.00733							720	1.67133								720	1.51033
time(min)	2C -1							time(min)	2C -2								time(min)	2C -3
0	0.134667							0	0.125667								0	0.141667
30	0.19							30	0.19								30	0.186
60	0.250333							60	0.260333								60	0.243333
90	0.386667							90	0.323667								90	0.396667
120	0.647							120	0.456								120	0.423
150	0.747333							150	0.563333								150	0.773333
180	0.822333							180	0.529333								180	0.799333
210	0.867667							210	0.562667								210	0.833667
240	0.887333							240	0.564333								240	0.917333
270	0.859667							270	0.612667								270	1.05867
300	0.953333							300	0.741333								300	1.09333
330	1.03067							330	0.832667								330	1.12867
360	1.13833							360	0.880333								360	1.08033
390	1.172		2C - 1	57.2849	min			390	0.953								390	1.142
420	1.282							420	0.906								420	1.245
450	1.39533							450	0.918333								450	1.24533		2C - 3	63.5915	min
480	1.41367							480	0.961667		2C - 2	70.0149	min				480	1.31067
510	1.498							510	0.946								510	1.358
540	1.52167							540	0.943667								540	1.42467
570	1.573							570	0.961								570	1.465
600	1.57967							600	0.977667								600	1.48167
630	1.58567							630	0.981667								630	1.50067
660	1.59167							660	1.01667								660	1.48267
690	1.57833							690	1.24833								690	1.47733
720	1.56933							720	1.29033								720	1.45333
time(min)	2C +1							time(min)	2C +2								time(min)	2C +3
0	0.0706667							0	0.108667								0	0.0796667
30	0.115							30	0.15								30	0.117
60	0.229333							60	0.271333								60	0.174333
90	0.574667							90	0.249667								90	0.256667
120	0.685							120	0.478								120	0.516
150	0.788333							150	0.525333								150	0.660333
180	0.861333							180	0.502333								180	0.700333
210	0.889667							210	0.482667								210	0.671667
240	0.942333							240	0.483333								240	0.698333
270	0.977667							270	0.480667								270	0.717667
300	1.05633							300	0.488333								300	0.716333
330	1.07967							330	0.471667								330	0.751667
360	1.07933							360	0.472333								360	0.749333
390	1.099							390	0.461								390	0.808
420	1.066							420	0.53								420	0.89
450	1.04333							450	0.479333		2C -+ 2	64.7801	min				450	0.953333
480	1.08067		2C -+ 1	29.7488	min			480	0.521667								480	0.972667		2C -+ 3	47.1529	min
510	1.111							510	0.571								510	1.124
540	1.14867							540	0.573667								540	1.16067
570	1.169							570	0.604								570	1.208
600	1.17067							600	0.616667								600	1.23467
630	1.17867							630	0.660667								630	1.17967
660	1.19167							660	0.672667								660	1.21067
690	1.23633							690	0.737333								690	1.23833
720	1.31133							720	0.738333								720	1.28933
time(min)	2C ++1							time(min)	2C ++2								time(min)	2C ++3
0	0.101667							0	0.124667								0	0.116667
30	0.117							30	0.188								30	0.137
60	0.176333							60	0.272333								60	0.276333
90	0.241667							90	0.411667								90	0.603667
120	0.764							120	0.473								120	0.497
150	0.930333							150	0.563333								150	0.555333
180	0.987333							180	0.609333								180	0.574333
210	1.01467							210	0.622667								210	0.629667
240	1.05033							240	0.635333								240	0.655333
270	1.13667							270	0.626667								270	0.680667
300	1.20433							300	0.629333								300	0.721333
330	1.26767							330	0.613667								330	0.741667
360	1.29733							360	0.583333								360	0.739333
390	1.349							390	0.629								390	0.767
420	1.477							420	0.604								420	0.769
450	1.52733		2C ++ 1	37.0667	min			450	0.614333		2C ++ 2	67.9556	min				450	0.795333
480	1.74367							480	0.634667								480	0.801667		2C ++ 3	47.4758	min
510	1.92							510	0.656								510	0.876
540	2.00767							540	0.707667								540	0.920667
570	2.127							570	0.782								570	1.04
600	2.20767							600	0.769667								600	1.33067
630	2.29767							630	0.766667								630	1.37067
660	2.35767							660	0.783667								660	1.39767
690	2.42433							690	0.987333								690	1.43633
720	2.44033							720	0.764333								720	1.56833
time(min)	SH52 +1							time(min)	SH52 +2								time(min)	SH52 +3
0	0.109667							0	0.0906667								0	0.101667
30	0.151							30	0.141								30	0.151
60	0.222333							60	0.195333								60	0.207333
90	0.291667							90	0.256667								90	0.249667
120	0.35							120	0.329								120	0.281
150	0.420333							150	0.360333								150	0.335333
180	0.490333							180	0.503333								180	0.468333
210	0.656667							210	0.706667								210	0.564667
240	0.652333							240	0.747333								240	0.587333
270	0.700667							270	0.800667								270	0.557667
300	0.708333							300	0.844333								300	0.648333
330	0.761667							330	0.860667								330	0.770667
360	0.781333							360	0.872333								360	0.774333
390	0.781							390	0.886								390	0.825
420	0.826							420	0.899								420	0.904
450	0.796333		SH52 + 1	91.2036	min			450	0.913333		SH52 + 2	76.17	min				450	0.922333		SH52 + 3	99.021	min
480	0.808667							480	0.933667								480	0.934667
510	0.898							510	1.168								510	0.948
540	0.824667							540	1.16567								540	0.959667
570	0.83							570	1.216								570	0.993
600	0.825667							600	1.22367								600	1.01967
630	0.830667							630	1.17267								630	1.02967
660	0.838667							660	1.18067								660	1.04467
690	0.842333							690	1.19233								690	1.04733
720	0.854333							720	1.25833								720	1.04533
time(min)	SH52 -1							time(min)	SH52 -2								time(min)	SH52 -3
0	0.0966667							0	0.0896667								0	0.100667
30	0.129							30	0.111								30	0.122
60	0.219333							60	0.236333								60	0.268333
90	0.291667							90	0.318667								90	0.295667
120	0.371							120	0.419								120	0.829
150	0.447333							150	0.544333								150	0.949333
180	0.511333							180	0.530333								180	0.992333
210	0.570667							210	0.573667								210	1.03567
240	0.586333							240	0.623333								240	1.07533
270	0.607667							270	0.643667								270	1.10767
300	0.653333							300	0.728333								300	1.14533
330	0.712667							330	0.802667								330	1.17167
360	0.738333							360	0.823333								360	1.18333
390	0.762							390	0.797								390	1.259
420	0.813							420	0.863								420	1.296
450	0.952333		SH52 - 1	72.9629	min			450	0.900333		SH52 - 2	54.5785	min				450	1.32433		SH52 - 3	42.5244	min
480	0.974667							480	0.926667								480	1.33867
510	1.002							510	0.954								510	1.37
540	1.05767							540	0.958667								540	1.37767
570	1.047							570	0.949								570	1.375
600	1.19267							600	0.981667								600	1.39467
630	1.18967							630	0.988667								630	1.40367
660	1.21267							660	0.986667								660	1.41467
690	1.23933							690	0.989333								690	1.43133
720	1.26433							720	1.00833								720	1.45333
time(min)	Kev -1							time(min)	Kev -2								time(min)	Kev -3
0	0.127667							0	0.137667								0	0.150667
30	0.257							30	0.229								30	0.237
60	0.333333							60	0.340333								60	0.359333
90	0.463667							90	0.498667								90	0.498667
120	0.676							120	0.709								120	0.83
150	0.883333							150	0.983333								150	1.06133
180	1.08333							180	1.14633								180	1.28833
210	1.29967							210	1.29767								210	1.49767
240	1.46733							240	1.45933								240	1.61033
270	1.61467							270	1.61267								270	1.71467
300	1.72233							300	1.71633								300	1.83633
330	1.78167							330	1.82667								330	1.96267
360	1.88133							360	1.98833								360	2.11333
390	1.963							390	2.124								390	2.227
420	2.002							420	2.203								420	2.327
450	2.03433		Kev - 1	73.7391	min			450	2.28333		Kev - 2	58.2477	min				450	2.40333		Kev - 3	56.8153	min
480	2.07067							480	2.33567								480	2.41867
510	2.111							510	2.416								510	2.453
540	2.13967							540	2.43267								540	2.48967
570	2.229							570	2.46								570	2.533
600	2.26567							600	2.46267								600	2.55367
630	2.29867							630	2.48667								630	2.56767
660	2.30267							660	2.51167								660	2.55667
690	2.26533							690	2.52333								690	2.56033
720	2.29033							720	2.53133								720	2.55133
time(min)	Kev +1							time(min)	Kev +2								time(min)	Kev +3
0	0.0996667							0	0.125667								0	0.125667
30	0.179							30	0.206								30	0.199
60	0.278333							60	0.305333								60	0.295333
90	0.420667							90	0.403667								90	0.487667
120	0.653							120	0.539								120	0.695
150	0.896333							150	0.871333								150	1.05733
180	1.08133							180	1.09433								180	1.23333
210	1.23867							210	1.12767								210	1.33767
240	1.29433							240	1.07433								240	1.32533
270	1.38167							270	1.03567								270	1.36767
300	1.35333							300	1.06533								300	1.38533
330	1.37467							330	1.09667								330	1.42667
360	1.45233							360	1.07633								360	1.46033
390	1.477							390	1.065								390	1.523
420	1.475		Kev + 1	51.7274	min			420	1.048		Kev + 2	58.7413	min				420	1.519
450	1.49233							450	1.02933								450	1.49433		Kev + 3	52.5112	min
480	1.49467							480	1.02667								480	1.48767
510	1.506							510	1.032								510	1.457
540	1.49967							540	1.04267								540	1.44867
570	1.51							570	1.06								570	1.457
600	1.51667							600	1.18367								600	1.45967
630	1.53467							630	1.18967								630	1.46967
660	1.55367							660	1.20467								660	1.47167
690	1.56433							690	1.22333								690	1.69933
720	1.56733							720	1.22833								720	1.71833
