# Supplementary material for: FtsZ treadmilling is essential for Z-ring condensation and septal constriction initiation in Bacillus subtilis cell division
Source: Nat Commun. 2021 Apr 27;12:2448. doi: 10.1038/s41467-021-22526-0 (PMC8079713; doi:10.1038/s41467-021-22526-0)
Supplement: Supplementary file 27 — Source Data [file 41467_2021_22526_MOESM27_ESM.zip › Whitley2020_source_data/SuppFig3/20201028_PHMM37_analysed.xlsx]

## Sheet: All Cycles
	Absorbance values are displayed as OD
	0	1800	3600	5400	7200	9000	10800	12600	14400	16200	18000	19800	21600	23400	25200	27000	28800	30600	32400	34200	36000	37800	39600	41400	43200
water	0.305	0.297	0.302	0.305	0.308	0.306	0.312	0.311	0.307	0.31	0.317	0.307	0.312	0.317	0.31	0.31	0.311	0.31	0.313	0.31	0.308	0.312	0.313	0.313	0.314
WT 1	0.476	0.617	0.833	1.068	1.161	1.188	1.366	1.514	1.708	1.793	1.887	2.042	2.106	2.123	2.198	2.262	2.205	2.285	2.319	2.396	2.385	2.466	2.495	2.601	2.696
WT 2	0.451	0.577	0.803	1.067	1.128	1.177	1.308	1.418	1.571	1.685	1.796	1.967	2.051	2.087	2.189	2.268	2.228	2.305	2.353	2.408	2.382	2.465	2.466	2.525	2.592
WT 3	0.452	0.586	0.8	1.054	1.171	1.177	1.351	1.479	1.617	1.734	1.843	2.007	2.097	2.103	2.19	2.255	2.219	2.296	2.337	2.404	2.38	2.456	2.473	2.527	2.581
FtsZ GFP 1	0.45	0.517	0.616	0.901	1.15	1.285	1.433	1.594	1.755	1.925	2.071	2.264	2.395	2.459	2.529	2.577	2.603	2.646	2.668	2.697	2.711	2.749	2.767	2.777	2.792
FtsZ GFP 2	0.493	0.544	0.666	1.008	1.147	1.218	1.358	1.514	1.677	1.85	2.022	2.197	2.336	2.405	2.472	2.515	2.537	2.577	2.59	2.626	2.637	2.644	2.643	2.69	2.693
FtsZ GFP 3	0.504	0.605	0.706	0.916	1.033	1.104	1.234	1.416	1.572	1.703	1.852	2.054	2.196	2.251	2.351	2.421	2.464	2.514	2.519	2.552	2.561	2.57	2.628	2.677	2.696
water	0.316	0.306	0.311	0.314	0.318	0.318	0.317	0.318	0.318	0.316	0.331	0.318	0.32	0.322	0.321	0.324	0.322	0.324	0.324	0.325	0.324	0.328	0.325	0.326	0.325
Δhag 1	0.455	0.544	0.723	1.044	1.408	1.749	2.043	2.257	2.422	2.55	2.624	2.709	2.775	2.836	2.843	2.833	2.836	2.816	2.806	2.799	2.784	2.777	2.775	2.799	2.805
Δhag 2	0.483	0.593	0.819	1.181	1.535	1.841	2.117	2.332	2.494	2.625	2.708	2.793	2.88	2.925	2.927	2.936	2.922	2.916	2.899	2.901	2.891	2.897	2.895	2.914	2.929
Δhag 3	0.455	0.555	0.743	1.085	1.453	1.781	2.073	2.3	2.48	2.596	2.682	2.773	2.851	2.909	2.926	2.919	2.921	2.908	2.898	2.896	2.879	2.881	2.876	2.888	2.897
2B-mNG 1	0.435	0.528	0.731	1.003	1.077	1.159	1.274	1.397	1.612	1.702	1.786	1.967	2.031	2.083	2.182	2.243	2.253	2.344	2.37	2.427	2.438	2.503	2.568	2.634	2.674
2B-mNG 2	0.464	0.572	0.788	1.027	1.126	1.18	1.296	1.407	1.614	1.77	1.859	2.034	2.11	2.207	2.296	2.384	2.446	2.535	2.53	2.585	2.603	2.651	2.704	2.763	2.786
2B-mNG 3	0.463	0.563	0.791	1.044	1.096	1.181	1.307	1.433	1.678	1.801	1.865	2.037	2.126	2.17	2.28	2.336	2.373	2.434	2.467	2.513	2.538	2.596	2.644	2.684	2.769
SH130 1	0.467	0.591	0.835	1.26	1.591	1.867	2.096	2.266	2.419	2.429	2.455	2.592	2.6	2.63	2.641	2.671	2.638	2.665	2.672	2.675	2.662	2.705	2.72	2.755	2.796
SH130 2	0.515	0.663	0.952	1.38	1.665	1.91	2.092	2.306	2.444	2.498	2.554	2.651	2.658	2.694	2.721	2.746	2.727	2.744	2.749	2.73	2.728	2.763	2.778	2.815	2.84
SH130 3	0.512	0.631	0.918	1.35	1.649	1.903	2.117	2.29	2.416	2.436	2.48	2.627	2.642	2.667	2.68	2.709	2.669	2.69	2.693	2.702	2.695	2.736	2.734	2.774	2.805
PHMM 1	0.32	0.313	0.317	0.322	0.322	0.323	0.323	0.323	0.325	0.322	0.33	0.326	0.322	0.321	0.319	0.331	0.321	0.328	0.329	0.323	0.323	0.321	0.333	0.322	0.324
2B-Halo + 1	0.42	0.489	0.627	0.949	1.068	1.177	1.284	1.412	1.629	1.763	1.864	1.995	2.095	2.176	2.275	2.351	2.433	2.482	2.536	2.568	2.599	2.619	2.656	2.673	2.674
2B-Halo + 2	0.402	0.458	0.586	0.86	1.047	1.157	1.258	1.39	1.606	1.758	1.869	1.992	2.08	2.175	2.286	2.366	2.442	2.508	2.525	2.569	2.621	2.643	2.689	2.724	2.766
2B-Halo +3	0.448	0.537	0.752	1.015	1.137	1.207	1.313	1.439	1.66	1.803	1.887	2.007	2.091	2.203	2.274	2.354	2.417	2.478	2.483	2.521	2.561	2.593	2.633	2.668	2.755
2B-Halo -1	0.448	0.532	0.716	1.002	1.118	1.258	1.431	1.598	1.782	1.95	2.076	2.229	2.361	2.485	2.596	2.667	2.713	2.736	2.759	2.783	2.796	2.815	2.832	2.858	2.925
2B-Halo -2	0.443	0.524	0.714	0.951	1.051	1.199	1.371	1.577	1.74	1.917	2.08	2.193	2.319	2.411	2.509	2.591	2.653	2.694	2.698	2.714	2.73	2.739	2.8	2.851	2.898
2B-Halo -3	0.476	0.578	0.822	1.011	1.125	1.28	1.438	1.608	1.784	1.923	2.069	2.21	2.343	2.433	2.523	2.597	2.623	2.663	2.689	2.702	2.727	2.738	2.778	2.842	2.889
2C -1	0.458	0.556	0.763	1.006	1.111	1.276	1.462	1.606	1.795	1.957	2.112	2.26	2.376	2.487	2.552	2.614	2.648	2.683	2.717	2.749	2.77	2.806	2.817	2.821	2.864
2C -2	0.483	0.577	0.788	1.017	1.1	1.243	1.431	1.601	1.77	1.926	2.042	2.209	2.347	2.456	2.559	2.65	2.697	2.726	2.772	2.803	2.819	2.848	2.867	2.889	2.947
2C -3	0.48	0.597	0.782	1.011	1.131	1.301	1.495	1.701	1.877	2.033	2.168	2.31	2.441	2.543	2.647	2.722	2.751	2.793	2.824	2.871	2.88	2.934	2.986	3.024	3.054
PHMM 2	0.338	0.333	0.334	0.34	0.339	0.346	0.341	0.343	0.331	0.342	0.347	0.335	0.337	0.335	0.336	0.343	0.342	0.341	0.343	0.339	0.341	0.34	0.342	0.341	0.336
2C +1	0.444	0.506	0.655	0.959	1.085	1.171	1.307	1.449	1.643	1.802	1.92	2.003	2.141	2.258	2.324	2.39	2.472	2.551	2.574	2.626	2.679	2.705	2.734	2.768	2.786
2C +2	0.466	0.557	0.775	0.996	1.105	1.185	1.288	1.425	1.615	1.772	1.881	1.985	2.1	2.234	2.293	2.393	2.47	2.535	2.552	2.606	2.683	2.703	2.761	2.773	2.872
2C +3	0.44	0.506	0.658	0.958	1.082	1.194	1.326	1.487	1.694	1.862	1.964	2.067	2.188	2.311	2.381	2.462	2.553	2.632	2.637	2.684	2.752	2.775	2.841	2.874	2.954
2C ++1	0.449	0.515	0.686	0.982	1.109	1.184	1.32	1.468	1.679	1.845	1.954	2.088	2.209	2.326	2.414	2.49	2.547	2.602	2.646	2.689	2.739	2.754	2.786	2.825	2.872
2C ++2	0.472	0.551	0.804	1.01	1.137	1.19	1.333	1.468	1.672	1.83	1.935	2.063	2.17	2.309	2.362	2.455	2.517	2.609	2.635	2.7	2.761	2.808	2.848	2.875	2.95
2C ++3	0.481	0.54	0.721	1.022	1.21	1.256	1.422	1.587	1.74	1.856	1.937	2.073	2.187	2.296	2.378	2.468	2.535	2.617	2.659	2.714	2.784	2.821	2.879	2.933	2.991
SH52 +1	0.456	0.521	0.692	0.959	1.033	1.097	1.123	1.169	1.213	1.214	1.208	1.224	1.231	1.23	1.238	1.243	1.252	1.264	1.269	1.285	1.282	1.296	1.298	1.309	1.301
SH52 +2	0.441	0.509	0.637	0.884	1.013	1.071	1.089	1.169	1.18	1.202	1.199	1.217	1.218	1.23	1.223	1.234	1.239	1.241	1.245	1.255	1.267	1.295	1.262	1.278	1.275
SH52 +3	0.463	0.545	0.663	0.892	0.998	1.07	1.102	1.171	1.194	1.204	1.206	1.23	1.231	1.235	1.25	1.262	1.269	1.282	1.302	1.303	1.309	1.318	1.324	1.328	1.329
PHMM 3	0.334	0.33	0.33	0.333	0.335	0.332	0.33	0.331	0.337	0.332	0.345	0.332	0.334	0.337	0.341	0.338	0.336	0.34	0.341	0.336	0.338	0.333	0.339	0.336	0.338
SH52 -1	0.46	0.526	0.688	0.927	1.105	1.191	1.331	1.49	1.667	1.821	1.938	1.999	2.084	2.158	2.2	2.261	2.328	2.398	2.414	2.44	2.535	2.597	2.661	2.716	2.769
SH52 -2	0.46	0.549	0.678	0.998	1.184	1.272	1.439	1.593	1.748	1.878	1.956	2.011	2.072	2.135	2.168	2.222	2.276	2.339	2.343	2.392	2.45	2.487	2.549	2.608	2.698
SH52 -3	0.482	0.558	0.756	1.02	1.194	1.29	1.49	1.66	1.831	1.954	2.031	2.096	2.161	2.225	2.268	2.318	2.367	2.433	2.446	2.485	2.554	2.564	2.646	2.691	2.801
Kev -1	0.52	0.626	0.83	1.196	1.522	1.808	2.056	2.246	2.397	2.487	2.547	2.621	2.668	2.716	2.705	2.713	2.705	2.712	2.688	2.69	2.688	2.717	2.71	2.753	2.784
Kev -2	0.537	0.658	0.854	1.203	1.502	1.793	2.041	2.235	2.386	2.47	2.557	2.622	2.681	2.733	2.717	2.726	2.734	2.725	2.698	2.701	2.718	2.715	2.724	2.763	2.798
Kev -3	0.534	0.657	0.868	1.244	1.581	1.869	2.124	2.308	2.454	2.547	2.619	2.679	2.728	2.773	2.756	2.763	2.775	2.766	2.738	2.737	2.754	2.755	2.765	2.787	2.826
Kev +1	0.482	0.577	0.762	1.018	1.208	1.278	1.27	1.271	1.294	1.277	1.281	1.275	1.264	1.273	1.267	1.27	1.283	1.283	1.28	1.28	1.273	1.272	1.258	1.268	1.247
Kev +2	0.511	0.611	0.782	1.061	1.25	1.3	1.292	1.29	1.308	1.294	1.298	1.302	1.289	1.287	1.266	1.256	1.261	1.261	1.245	1.25	1.25	1.243	1.227	1.245	1.225
Kev +3	0.51	0.627	0.79	1.107	1.324	1.375	1.402	1.42	1.424	1.398	1.401	1.381	1.363	1.357	1.342	1.338	1.319	1.306	1.299	1.294	1.277	1.274	1.263	1.252	1.243

## Sheet: blank
	water	water						CDM 1	CDM 2	CDM 3		CDM av
0	0.305	0.316					0	0.32	0.338	0.334		0.330667
0.5	0.297	0.306					0.5	0.313	0.333	0.33		0.325333
1	0.302	0.311					1	0.317	0.334	0.33		0.327
1.5	0.305	0.314					1.5	0.322	0.34	0.333		0.331667
2	0.308	0.318					2	0.322	0.339	0.335		0.332
2.5	0.306	0.318					2.5	0.323	0.346	0.332		0.333667
3	0.312	0.317					3	0.323	0.341	0.33		0.331333
3.5	0.311	0.318					3.5	0.323	0.343	0.331		0.332333
4	0.307	0.318					4	0.325	0.331	0.337		0.331
4.5	0.31	0.316					4.5	0.322	0.342	0.332		0.332
5	0.317	0.331					5	0.33	0.347	0.345		0.340667
5.5	0.307	0.318					5.5	0.326	0.335	0.332		0.331
6	0.312	0.32					6	0.322	0.337	0.334		0.331
6.5	0.317	0.322					6.5	0.321	0.335	0.337		0.331
7	0.31	0.321					7	0.319	0.336	0.341		0.332
7.5	0.31	0.324					7.5	0.331	0.343	0.338		0.337333
8	0.311	0.322					8	0.321	0.342	0.336		0.333
8.5	0.31	0.324					8.5	0.328	0.341	0.34		0.336333
9	0.313	0.324					9	0.329	0.343	0.341		0.337667
9.5	0.31	0.325					9.5	0.323	0.339	0.336		0.332667
10	0.308	0.324					10	0.323	0.341	0.338		0.334
10.5	0.312	0.328					10.5	0.321	0.34	0.333		0.331333
11	0.313	0.325					11	0.333	0.342	0.339		0.338
11.5	0.313	0.326					11.5	0.322	0.341	0.336		0.333
12	0.314	0.325					12	0.324	0.336	0.338		0.332667

## Sheet: av_sd
	WT 1	WT 2	WT 3		CDM		WT 1	WT 2	WT 3	average	sd		FtsZ GFP 1	FtsZ GFP 2	FtsZ GFP 3		CDM		FtsZ GFP 1	FtsZ GFP 2	FtsZ GFP 3	average	sd		Δhag 1	Δhag 2	Δhag 3		CDM		Δhag 1	Δhag 2	Δhag 3	average	sd
0	0.476	0.451	0.452		0.330667		0.145333	0.120333	0.121333	0.129	0.0141539		0.45	0.493	0.504		0.330667		0.119333	0.162333	0.173333	0.151667	0.0285365		0.455	0.483	0.455		0.330667		0.124333	0.152333	0.124333	0.133667	0.0161658
0.5	0.617	0.577	0.586		0.325333		0.291667	0.251667	0.260667	0.268	0.0209841		0.517	0.544	0.605		0.325333		0.191667	0.218667	0.279667	0.23	0.0450814		0.544	0.593	0.555		0.325333		0.218667	0.267667	0.229667	0.238667	0.0257099
1	0.833	0.803	0.8		0.327		0.506	0.476	0.473	0.485	0.0182483		0.616	0.666	0.706		0.327		0.289	0.339	0.379	0.335667	0.0450925		0.723	0.819	0.743		0.327		0.396	0.492	0.416	0.434667	0.0506491
1.5	1.068	1.067	1.054		0.331667		0.736333	0.735333	0.722333	0.731333	0.00781025		0.901	1.008	0.916		0.331667		0.569333	0.676333	0.584333	0.61	0.0579339		1.044	1.181	1.085		0.331667		0.712333	0.849333	0.753333	0.771667	0.070316
2	1.161	1.128	1.171		0.332		0.829	0.796	0.839	0.821333	0.0225019		1.15	1.147	1.033		0.332		0.818	0.815	0.701	0.778	0.0667008		1.408	1.535	1.453		0.332		1.076	1.203	1.121	1.13333	0.064392
2.5	1.188	1.177	1.177		0.333667		0.854333	0.843333	0.843333	0.847	0.00635085		1.285	1.218	1.104		0.333667		0.951333	0.884333	0.770333	0.868667	0.0915114		1.749	1.841	1.781		0.333667		1.41533	1.50733	1.44733	1.45667	0.0467047
3	1.366	1.308	1.351		0.331333		1.03467	0.976667	1.01967	1.01033	0.0301054		1.433	1.358	1.234		0.331333		1.10167	1.02667	0.902667	1.01033	0.1005		2.043	2.117	2.073		0.331333		1.71167	1.78567	1.74167	1.74633	0.0372201
3.5	1.514	1.418	1.479		0.332333		1.18167	1.08567	1.14667	1.138	0.0485833		1.594	1.514	1.416		0.332333		1.26167	1.18167	1.08367	1.17567	0.0891516		2.257	2.332	2.3		0.332333		1.92467	1.99967	1.96767	1.964	0.0376342
4	1.708	1.571	1.617		0.331		1.377	1.24	1.286	1.301	0.0697209		1.755	1.677	1.572		0.331		1.424	1.346	1.241	1.337	0.0918314		2.422	2.494	2.48		0.331		2.091	2.163	2.149	2.13433	0.038175
4.5	1.793	1.685	1.734		0.332		1.461	1.353	1.402	1.40533	0.0540771		1.925	1.85	1.703		0.332		1.593	1.518	1.371	1.494	0.112929		2.55	2.625	2.596		0.332		2.218	2.293	2.264	2.25833	0.0378197
5	1.887	1.796	1.843		0.340667		1.54633	1.45533	1.50233	1.50133	0.0455082		2.071	2.022	1.852		0.340667		1.73033	1.68133	1.51133	1.641	0.114936		2.624	2.708	2.682		0.340667		2.28333	2.36733	2.34133	2.33067	0.0430039
5.5	2.042	1.967	2.007		0.331		1.711	1.636	1.676	1.67433	0.0375278		2.264	2.197	2.054		0.331		1.933	1.866	1.723	1.84067	0.107268		2.709	2.793	2.773		0.331		2.378	2.462	2.442	2.42733	0.0438786
6	2.106	2.051	2.097		0.331		1.775	1.72	1.766	1.75367	0.0295014		2.395	2.336	2.196		0.331		2.064	2.005	1.865	1.978	0.102211		2.775	2.88	2.851		0.331		2.444	2.549	2.52	2.50433	0.0542248
6.5	2.123	2.087	2.103		0.331		1.792	1.756	1.772	1.77333	0.018037		2.459	2.405	2.251		0.331		2.128	2.074	1.92	2.04067	0.107932		2.836	2.925	2.909		0.331		2.505	2.594	2.578	2.559	0.0474447
7	2.198	2.189	2.19		0.332		1.866	1.857	1.858	1.86033	0.00493288		2.529	2.472	2.351		0.332		2.197	2.14	2.019	2.11867	0.0908974		2.843	2.927	2.926		0.332		2.511	2.595	2.594	2.56667	0.0482113
7.5	2.262	2.268	2.255		0.337333		1.92467	1.93067	1.91767	1.92433	0.00650641		2.577	2.515	2.421		0.337333		2.23967	2.17767	2.08367	2.167	0.0785451		2.833	2.936	2.919		0.337333		2.49567	2.59867	2.58167	2.55867	0.0552178
8	2.205	2.228	2.219		0.333		1.872	1.895	1.886	1.88433	0.0115902		2.603	2.537	2.464		0.333		2.27	2.204	2.131	2.20167	0.0695294		2.836	2.922	2.921		0.333		2.503	2.589	2.588	2.56	0.049366
8.5	2.285	2.305	2.296		0.336333		1.94867	1.96867	1.95967	1.959	0.0100167		2.646	2.577	2.514		0.336333		2.30967	2.24067	2.17767	2.24267	0.0660227		2.816	2.916	2.908		0.336333		2.47967	2.57967	2.57167	2.54367	0.0555698
9	2.319	2.353	2.337		0.337667		1.98133	2.01533	1.99933	1.99867	0.0170098		2.668	2.59	2.519		0.337667		2.33033	2.25233	2.18133	2.25467	0.0745274		2.806	2.899	2.898		0.337667		2.46833	2.56133	2.56033	2.53	0.0534072
9.5	2.396	2.408	2.404		0.332667		2.06333	2.07533	2.07133	2.07	0.0061101		2.697	2.626	2.552		0.332667		2.36433	2.29333	2.21933	2.29233	0.0725052		2.799	2.901	2.896		0.332667		2.46633	2.56833	2.56333	2.53267	0.0575007
10	2.385	2.382	2.38		0.334		2.051	2.048	2.046	2.04833	0.00251661		2.711	2.637	2.561		0.334		2.377	2.303	2.227	2.30233	0.0750022		2.784	2.891	2.879		0.334		2.45	2.557	2.545	2.51733	0.0586202
10.5	2.466	2.465	2.456		0.331333		2.13467	2.13367	2.12467	2.131	0.00550757		2.749	2.644	2.57		0.331333		2.41767	2.31267	2.23867	2.323	0.0899463		2.777	2.897	2.881		0.331333		2.44567	2.56567	2.54967	2.52033	0.0651562
11	2.495	2.466	2.473		0.338		2.157	2.128	2.135	2.14	0.0151327		2.767	2.643	2.628		0.338		2.429	2.305	2.29	2.34133	0.0762911		2.775	2.895	2.876		0.338		2.437	2.557	2.538	2.51067	0.0645006
11.5	2.601	2.525	2.527		0.333		2.268	2.192	2.194	2.218	0.0433128		2.777	2.69	2.677		0.333		2.444	2.357	2.344	2.38167	0.0543722		2.799	2.914	2.888		0.333		2.466	2.581	2.555	2.534	0.0603075
12	2.696	2.592	2.581		0.332667		2.36333	2.25933	2.24833	2.29033	0.0634586		2.792	2.693	2.696		0.332667		2.45933	2.36033	2.36333	2.39433	0.0563116		2.805	2.929	2.897		0.332667		2.47233	2.59633	2.56433	2.54433	0.0643739
	2B-mNG 1	2B-mNG 2	2B-mNG 3		CDM		2B-mNG 1	2B-mNG 2	2B-mNG 3	AVER	SD		SH130 1	SH130 2	SH130 3		CDM		SH130 1	SH130 2	SH130 3	AVER	SD		2B-Halo + 1	2B-Halo + 2	2B-Halo +3		CDM		2B-Halo + 1	2B-Halo + 2	2B-Halo +3	AVER	CD
0	0.435	0.464	0.463		0.330667		0.104333	0.133333	0.132333	0.123333	0.0164621		0.467	0.515	0.512		0.330667		0.136333	0.184333	0.181333	0.167333	0.0268887		0.42	0.402	0.448		0.330667		0.0893333	0.0713333	0.117333	0.0926667	0.0231805
0.5	0.528	0.572	0.563		0.325333		0.202667	0.246667	0.237667	0.229	0.0232451		0.591	0.663	0.631		0.325333		0.265667	0.337667	0.305667	0.303	0.036074		0.489	0.458	0.537		0.325333		0.163667	0.132667	0.211667	0.169333	0.0398037
1	0.731	0.788	0.791		0.327		0.404	0.461	0.464	0.443	0.0338083		0.835	0.952	0.918		0.327		0.508	0.625	0.591	0.574667	0.0601858		0.627	0.586	0.752		0.327		0.3	0.259	0.425	0.328	0.0864696
1.5	1.003	1.027	1.044		0.331667		0.671333	0.695333	0.712333	0.693	0.0205994		1.26	1.38	1.35		0.331667		0.928333	1.04833	1.01833	0.998333	0.06245		0.949	0.86	1.015		0.331667		0.617333	0.528333	0.683333	0.609667	0.0777839
2	1.077	1.126	1.096		0.332		0.745	0.794	0.764	0.767667	0.0247049		1.591	1.665	1.649		0.332		1.259	1.333	1.317	1.303	0.0389358		1.068	1.047	1.137		0.332		0.736	0.715	0.805	0.752	0.047085
2.5	1.159	1.18	1.181		0.333667		0.825333	0.846333	0.847333	0.839667	0.0124231		1.867	1.91	1.903		0.333667		1.53333	1.57633	1.56933	1.55967	0.0230723		1.177	1.157	1.207		0.333667		0.843333	0.823333	0.873333	0.846667	0.0251661
3	1.274	1.296	1.307		0.331333		0.942667	0.964667	0.975667	0.961	0.0168028		2.096	2.092	2.117		0.331333		1.76467	1.76067	1.78567	1.77033	0.0134288		1.284	1.258	1.313		0.331333		0.952667	0.926667	0.981667	0.953667	0.0275136
3.5	1.397	1.407	1.433		0.332333		1.06467	1.07467	1.10067	1.08	0.0185831		2.266	2.306	2.29		0.332333		1.93367	1.97367	1.95767	1.955	0.0201329		1.412	1.39	1.439		0.332333		1.07967	1.05767	1.10667	1.08133	0.0245425
4	1.612	1.614	1.678		0.331		1.281	1.283	1.347	1.30367	0.0375411		2.419	2.444	2.416		0.331		2.088	2.113	2.085	2.09533	0.0153731		1.629	1.606	1.66		0.331		1.298	1.275	1.329	1.30067	0.0270986
4.5	1.702	1.77	1.801		0.332		1.37	1.438	1.469	1.42567	0.0506392		2.429	2.498	2.436		0.332		2.097	2.166	2.104	2.12233	0.0379781		1.763	1.758	1.803		0.332		1.431	1.426	1.471	1.44267	0.0246644
5	1.786	1.859	1.865		0.340667		1.44533	1.51833	1.52433	1.496	0.0439811		2.455	2.554	2.48		0.340667		2.11433	2.21333	2.13933	2.15567	0.0514814		1.864	1.869	1.887		0.340667		1.52333	1.52833	1.54633	1.53267	0.0120968
5.5	1.967	2.034	2.037		0.331		1.636	1.703	1.706	1.68167	0.0395769		2.592	2.651	2.627		0.331		2.261	2.32	2.296	2.29233	0.0296704		1.995	1.992	2.007		0.331		1.664	1.661	1.676	1.667	0.00793725
6	2.031	2.11	2.126		0.331		1.7	1.779	1.795	1.758	0.0508626		2.6	2.658	2.642		0.331		2.269	2.327	2.311	2.30233	0.0299555		2.095	2.08	2.091		0.331		1.764	1.749	1.76	1.75767	0.00776745
6.5	2.083	2.207	2.17		0.331		1.752	1.876	1.839	1.82233	0.0636579		2.63	2.694	2.667		0.331		2.299	2.363	2.336	2.33267	0.0321299		2.176	2.175	2.203		0.331		1.845	1.844	1.872	1.85367	0.015885
7	2.182	2.296	2.28		0.332		1.85	1.964	1.948	1.92067	0.0617198		2.641	2.721	2.68		0.332		2.309	2.389	2.348	2.34867	0.0400042		2.275	2.286	2.274		0.332		1.943	1.954	1.942	1.94633	0.00665833
7.5	2.243	2.384	2.336		0.337333		1.90567	2.04667	1.99867	1.98367	0.0716868		2.671	2.746	2.709		0.337333		2.33367	2.40867	2.37167	2.37133	0.0375011		2.351	2.366	2.354		0.337333		2.01367	2.02867	2.01667	2.01967	0.00793725
8	2.253	2.446	2.373		0.333		1.92	2.113	2.04	2.02433	0.0974491		2.638	2.727	2.669		0.333		2.305	2.394	2.336	2.345	0.0451774		2.433	2.442	2.417		0.333		2.1	2.109	2.084	2.09767	0.0126623
8.5	2.344	2.535	2.434		0.336333		2.00767	2.19867	2.09767	2.10133	0.0955528		2.665	2.744	2.69		0.336333		2.32867	2.40767	2.35367	2.36333	0.0403774		2.482	2.508	2.478		0.336333		2.14567	2.17167	2.14167	2.153	0.0162891
9	2.37	2.53	2.467		0.337667		2.03233	2.19233	2.12933	2.118	0.0805998		2.672	2.749	2.693		0.337667		2.33433	2.41133	2.35533	2.367	0.0398037		2.536	2.525	2.483		0.337667		2.19833	2.18733	2.14533	2.177	0.0279702
9.5	2.427	2.585	2.513		0.332667		2.09433	2.25233	2.18033	2.17567	0.0791033		2.675	2.73	2.702		0.332667		2.34233	2.39733	2.36933	2.36967	0.0275015		2.568	2.569	2.521		0.332667		2.23533	2.23633	2.18833	2.22	0.0274287
10	2.438	2.603	2.538		0.334		2.104	2.269	2.204	2.19233	0.0831164		2.662	2.728	2.695		0.334		2.328	2.394	2.361	2.361	0.033		2.599	2.621	2.561		0.334		2.265	2.287	2.227	2.25967	0.0303535
10.5	2.503	2.651	2.596		0.331333		2.17167	2.31967	2.26467	2.252	0.0748086		2.705	2.763	2.736		0.331333		2.37367	2.43167	2.40467	2.40333	0.029023		2.619	2.643	2.593		0.331333		2.28767	2.31167	2.26167	2.287	0.0250067
11	2.568	2.704	2.644		0.338		2.23	2.366	2.306	2.30067	0.0681567		2.72	2.778	2.734		0.338		2.382	2.44	2.396	2.406	0.0302655		2.656	2.689	2.633		0.338		2.318	2.351	2.295	2.32133	0.0281484
11.5	2.634	2.763	2.684		0.333		2.301	2.43	2.351	2.36067	0.065041		2.755	2.815	2.774		0.333		2.422	2.482	2.441	2.44833	0.0306649		2.673	2.724	2.668		0.333		2.34	2.391	2.335	2.35533	0.0309892
12	2.674	2.786	2.769		0.332667		2.34133	2.45333	2.43633	2.41033	0.0603573		2.796	2.84	2.805		0.332667		2.46333	2.50733	2.47233	2.481	0.0232451		2.674	2.766	2.755		0.332667		2.34133	2.43333	2.42233	2.399	0.0502427
	2B-Halo -1	2B-Halo -2	2B-Halo -3		CDM		2B-Halo -1	2B-Halo -2	2B-Halo -3	AVER	SD		2C -1	2C -2	2C -3		CDM		2C -1	2C -2	2C -3	AVER	SD		2C +1	2C +2	2C +3		CDM		2C +1	2C +2	2C +3	AVER	SD
0	0.448	0.443	0.476		0.330667		0.117333	0.112333	0.145333	0.125	0.0177858		0.458	0.483	0.48		0.330667		0.127333	0.152333	0.149333	0.143	0.0136504		0.444	0.466	0.44		0.330667		0.113333	0.135333	0.109333	0.119333	0.014
0.5	0.532	0.524	0.578		0.325333		0.206667	0.198667	0.252667	0.219333	0.0291433		0.556	0.577	0.597		0.325333		0.230667	0.251667	0.271667	0.251333	0.020502		0.506	0.557	0.506		0.325333		0.180667	0.231667	0.180667	0.197667	0.0294449
1	0.716	0.714	0.822		0.327		0.389	0.387	0.495	0.423667	0.0617846		0.763	0.788	0.782		0.327		0.436	0.461	0.455	0.450667	0.0130512		0.655	0.775	0.658		0.327		0.328	0.448	0.331	0.369	0.0684324
1.5	1.002	0.951	1.011		0.331667		0.670333	0.619333	0.679333	0.656333	0.0323574		1.006	1.017	1.011		0.331667		0.674333	0.685333	0.679333	0.679667	0.00550757		0.959	0.996	0.958		0.331667		0.627333	0.664333	0.626333	0.639333	0.0216564
2	1.118	1.051	1.125		0.332		0.786	0.719	0.793	0.766	0.0408534		1.111	1.1	1.131		0.332		0.779	0.768	0.799	0.782	0.0157162		1.085	1.105	1.082		0.332		0.753	0.773	0.75	0.758667	0.0125033
2.5	1.258	1.199	1.28		0.333667		0.924333	0.865333	0.946333	0.912	0.0418848		1.276	1.243	1.301		0.333667		0.942333	0.909333	0.967333	0.939667	0.0290918		1.171	1.185	1.194		0.333667		0.837333	0.851333	0.860333	0.849667	0.0115902
3	1.431	1.371	1.438		0.331333		1.09967	1.03967	1.10667	1.082	0.0368284		1.462	1.431	1.495		0.331333		1.13067	1.09967	1.16367	1.13133	0.0320052		1.307	1.288	1.326		0.331333		0.975667	0.956667	0.994667	0.975667	0.019
3.5	1.598	1.577	1.608		0.332333		1.26567	1.24467	1.27567	1.262	0.0158219		1.606	1.601	1.701		0.332333		1.27367	1.26867	1.36867	1.30367	0.0563471		1.449	1.425	1.487		0.332333		1.11667	1.09267	1.15467	1.12133	0.0312623
4	1.782	1.74	1.784		0.331		1.451	1.409	1.453	1.43767	0.0248462		1.795	1.77	1.877		0.331		1.464	1.439	1.546	1.483	0.0559732		1.643	1.615	1.694		0.331		1.312	1.284	1.363	1.31967	0.0400541
4.5	1.95	1.917	1.923		0.332		1.618	1.585	1.591	1.598	0.0175784		1.957	1.926	2.033		0.332		1.625	1.594	1.701	1.64	0.0550545		1.802	1.772	1.862		0.332		1.47	1.44	1.53	1.48	0.0458258
5	2.076	2.08	2.069		0.340667		1.73533	1.73933	1.72833	1.73433	0.00556776		2.112	2.042	2.168		0.340667		1.77133	1.70133	1.82733	1.76667	0.0631295		1.92	1.881	1.964		0.340667		1.57933	1.54033	1.62333	1.581	0.0415251
5.5	2.229	2.193	2.21		0.331		1.898	1.862	1.879	1.87967	0.0180093		2.26	2.209	2.31		0.331		1.929	1.878	1.979	1.92867	0.0505008		2.003	1.985	2.067		0.331		1.672	1.654	1.736	1.68733	0.0430968
6	2.361	2.319	2.343		0.331		2.03	1.988	2.012	2.01	0.0210713		2.376	2.347	2.441		0.331		2.045	2.016	2.11	2.057	0.0481352		2.141	2.1	2.188		0.331		1.81	1.769	1.857	1.812	0.0440341
6.5	2.485	2.411	2.433		0.331		2.154	2.08	2.102	2.112	0.038		2.487	2.456	2.543		0.331		2.156	2.125	2.212	2.16433	0.0440946		2.258	2.234	2.311		0.331		1.927	1.903	1.98	1.93667	0.0393997
7	2.596	2.509	2.523		0.332		2.264	2.177	2.191	2.21067	0.0467155		2.552	2.559	2.647		0.332		2.22	2.227	2.315	2.254	0.0529434		2.324	2.293	2.381		0.332		1.992	1.961	2.049	2.00067	0.0446356
7.5	2.667	2.591	2.597		0.337333		2.32967	2.25367	2.25967	2.281	0.0422532		2.614	2.65	2.722		0.337333		2.27667	2.31267	2.38467	2.32467	0.0549909		2.39	2.393	2.462		0.337333		2.05267	2.05567	2.12467	2.07767	0.0407308
8	2.713	2.653	2.623		0.333		2.38	2.32	2.29	2.33	0.0458258		2.648	2.697	2.751		0.333		2.315	2.364	2.418	2.36567	0.0515202		2.472	2.47	2.553		0.333		2.139	2.137	2.22	2.16533	0.0473533
8.5	2.736	2.694	2.663		0.336333		2.39967	2.35767	2.32667	2.36133	0.0366379		2.683	2.726	2.793		0.336333		2.34667	2.38967	2.45667	2.39767	0.0554346		2.551	2.535	2.632		0.336333		2.21467	2.19867	2.29567	2.23633	0.0520032
9	2.759	2.698	2.689		0.337667		2.42133	2.36033	2.35133	2.37767	0.0380832		2.717	2.772	2.824		0.337667		2.37933	2.43433	2.48633	2.43333	0.053507		2.574	2.552	2.637		0.337667		2.23633	2.21433	2.29933	2.25	0.0441173
9.5	2.783	2.714	2.702		0.332667		2.45033	2.38133	2.36933	2.40033	0.043715		2.749	2.803	2.871		0.332667		2.41633	2.47033	2.53833	2.475	0.0611337		2.626	2.606	2.684		0.332667		2.29333	2.27333	2.35133	2.306	0.0405134
10	2.796	2.73	2.727		0.334		2.462	2.396	2.393	2.417	0.039		2.77	2.819	2.88		0.334		2.436	2.485	2.546	2.489	0.055109		2.679	2.683	2.752		0.334		2.345	2.349	2.418	2.37067	0.0410406
10.5	2.815	2.739	2.738		0.331333		2.48367	2.40767	2.40667	2.43267	0.0441701		2.806	2.848	2.934		0.331333		2.47467	2.51667	2.60267	2.53133	0.0652482		2.705	2.703	2.775		0.331333		2.37367	2.37167	2.44367	2.39633	0.0410041
11	2.832	2.8	2.778		0.338		2.494	2.462	2.44	2.46533	0.0271539		2.817	2.867	2.986		0.338		2.479	2.529	2.648	2.552	0.0868159		2.734	2.761	2.841		0.338		2.396	2.423	2.503	2.44067	0.0556447
11.5	2.858	2.851	2.842		0.333		2.525	2.518	2.509	2.51733	0.00802081		2.821	2.889	3.024		0.333		2.488	2.556	2.691	2.57833	0.103326		2.768	2.773	2.874		0.333		2.435	2.44	2.541	2.472	0.059808
12	2.925	2.898	2.889		0.332667		2.59233	2.56533	2.55633	2.57133	0.018735		2.864	2.947	3.054		0.332667		2.53133	2.61433	2.72133	2.62233	0.0952523		2.786	2.872	2.954		0.332667		2.45333	2.53933	2.62133	2.538	0.0840079
	2C ++1	2C ++2	2C ++3		CDM		2C ++1	2C ++2	2C ++3	AVER	SD		SH52 +1	SH52 +2	SH52 +3		CDM		SH52 +1	SH52 +2	SH52 +3	AVER	SD		SH52 -1	SH52 -2	SH52 -3		CDM		SH52 -1	SH52 -2	SH52 -3	AVERAGE	SD
0	0.449	0.472	0.481		0.330667		0.118333	0.141333	0.150333	0.136667	0.0165025		0.456	0.441	0.463		0.330667		0.125333	0.110333	0.132333	0.122667	0.0112398		0.46	0.46	0.482		0.330667		0.129333	0.129333	0.151333	0.136667	0.0127017
0.5	0.515	0.551	0.54		0.325333		0.189667	0.225667	0.214667	0.21	0.0184481		0.521	0.509	0.545		0.325333		0.195667	0.183667	0.219667	0.199667	0.0183303		0.526	0.549	0.558		0.325333		0.200667	0.223667	0.232667	0.219	0.0165025
1	0.686	0.804	0.721		0.327		0.359	0.477	0.394	0.41	0.0606053		0.692	0.637	0.663		0.327		0.365	0.31	0.336	0.337	0.0275136		0.688	0.678	0.756		0.327		0.361	0.351	0.429	0.380333	0.0424421
1.5	0.982	1.01	1.022		0.331667		0.650333	0.678333	0.690333	0.673	0.0205264		0.959	0.884	0.892		0.331667		0.627333	0.552333	0.560333	0.58	0.0411866		0.927	0.998	1.02		0.331667		0.595333	0.666333	0.688333	0.65	0.0486038
2	1.109	1.137	1.21		0.332		0.777	0.805	0.878	0.82	0.052144		1.033	1.013	0.998		0.332		0.701	0.681	0.666	0.682667	0.0175594		1.105	1.184	1.194		0.332		0.773	0.852	0.862	0.829	0.0487545
2.5	1.184	1.19	1.256		0.333667		0.850333	0.856333	0.922333	0.876333	0.03995		1.097	1.071	1.07		0.333667		0.763333	0.737333	0.736333	0.745667	0.015308		1.191	1.272	1.29		0.333667		0.857333	0.938333	0.956333	0.917333	0.0527352
3	1.32	1.333	1.422		0.331333		0.988667	1.00167	1.09067	1.027	0.0555188		1.123	1.089	1.102		0.331333		0.791667	0.757667	0.770667	0.773333	0.0171561		1.331	1.439	1.49		0.331333		0.999667	1.10767	1.15867	1.08867	0.081185
3.5	1.468	1.468	1.587		0.332333		1.13567	1.13567	1.25467	1.17533	0.0687047		1.169	1.169	1.171		0.332333		0.836667	0.836667	0.838667	0.837333	0.0011547		1.49	1.593	1.66		0.332333		1.15767	1.26067	1.32767	1.24867	0.0856329
4	1.679	1.672	1.74		0.331		1.348	1.341	1.409	1.366	0.0374032		1.213	1.18	1.194		0.331		0.882	0.849	0.863	0.864667	0.016563		1.667	1.748	1.831		0.331		1.336	1.417	1.5	1.41767	0.082002
4.5	1.845	1.83	1.856		0.332		1.513	1.498	1.524	1.51167	0.0130512		1.214	1.202	1.204		0.332		0.882	0.87	0.872	0.874667	0.0064291		1.821	1.878	1.954		0.332		1.489	1.546	1.622	1.55233	0.0667258
5	1.954	1.935	1.937		0.340667		1.61333	1.59433	1.59633	1.60133	0.0104403		1.208	1.199	1.206		0.340667		0.867333	0.858333	0.865333	0.863667	0.00472582		1.938	1.956	2.031		0.340667		1.59733	1.61533	1.69033	1.63433	0.0493254
5.5	2.088	2.063	2.073		0.331		1.757	1.732	1.742	1.74367	0.0125831		1.224	1.217	1.23		0.331		0.893	0.886	0.899	0.892667	0.00650641		1.999	2.011	2.096		0.331		1.668	1.68	1.765	1.70433	0.0528804
6	2.209	2.17	2.187		0.331		1.878	1.839	1.856	1.85767	0.0195533		1.231	1.218	1.231		0.331		0.9	0.887	0.9	0.895667	0.00750555		2.084	2.072	2.161		0.331		1.753	1.741	1.83	1.77467	0.0482942
6.5	2.326	2.309	2.296		0.331		1.995	1.978	1.965	1.97933	0.0150444		1.23	1.23	1.235		0.331		0.899	0.899	0.904	0.900667	0.00288675		2.158	2.135	2.225		0.331		1.827	1.804	1.894	1.84167	0.0467582
7	2.414	2.362	2.378		0.332		2.082	2.03	2.046	2.05267	0.0266333		1.238	1.223	1.25		0.332		0.906	0.891	0.918	0.905	0.0135277		2.2	2.168	2.268		0.332		1.868	1.836	1.936	1.88	0.0510686
7.5	2.49	2.455	2.468		0.337333		2.15267	2.11767	2.13067	2.13367	0.0176918		1.243	1.234	1.262		0.337333		0.905667	0.896667	0.924667	0.909	0.0142945		2.261	2.222	2.318		0.337333		1.92367	1.88467	1.98067	1.92967	0.0482804
8	2.547	2.517	2.535		0.333		2.214	2.184	2.202	2.2	0.0150997		1.252	1.239	1.269		0.333		0.919	0.906	0.936	0.920333	0.0150444		2.328	2.276	2.367		0.333		1.995	1.943	2.034	1.99067	0.0456545
8.5	2.602	2.609	2.617		0.336333		2.26567	2.27267	2.28067	2.273	0.00750555		1.264	1.241	1.282		0.336333		0.927667	0.904667	0.945667	0.926	0.0205508		2.398	2.339	2.433		0.336333		2.06167	2.00267	2.09667	2.05367	0.0475079
9	2.646	2.635	2.659		0.337667		2.30833	2.29733	2.32133	2.309	0.0120139		1.269	1.245	1.302		0.337667		0.931333	0.907333	0.964333	0.934333	0.0286182		2.414	2.343	2.446		0.337667		2.07633	2.00533	2.10833	2.06333	0.0527162
9.5	2.689	2.7	2.714		0.332667		2.35633	2.36733	2.38133	2.36833	0.01253		1.285	1.255	1.303		0.332667		0.952333	0.922333	0.970333	0.948333	0.0242487		2.44	2.392	2.485		0.332667		2.10733	2.05933	2.15233	2.10633	0.0465081
10	2.739	2.761	2.784		0.334		2.405	2.427	2.45	2.42733	0.0225019		1.282	1.267	1.309		0.334		0.948	0.933	0.975	0.952	0.0212838		2.535	2.45	2.554		0.334		2.201	2.116	2.22	2.179	0.0553805
10.5	2.754	2.808	2.821		0.331333		2.42267	2.47667	2.48967	2.463	0.0355293		1.296	1.295	1.318		0.331333		0.964667	0.963667	0.986667	0.971667	0.013		2.597	2.487	2.564		0.331333		2.26567	2.15567	2.23267	2.218	0.0564476
11	2.786	2.848	2.879		0.338		2.448	2.51	2.541	2.49967	0.0473533		1.298	1.262	1.324		0.338		0.96	0.924	0.986	0.956667	0.0311341		2.661	2.549	2.646		0.338		2.323	2.211	2.308	2.28067	0.0607975
11.5	2.825	2.875	2.933		0.333		2.492	2.542	2.6	2.54467	0.0540494		1.309	1.278	1.328		0.333		0.976	0.945	0.995	0.972	0.0252389		2.716	2.608	2.691		0.333		2.383	2.275	2.358	2.33867	0.0565361
12	2.872	2.95	2.991		0.332667		2.53933	2.61733	2.65833	2.605	0.0604511		1.301	1.275	1.329		0.332667		0.968333	0.942333	0.996333	0.969	0.0270062		2.769	2.698	2.801		0.332667		2.43633	2.36533	2.46833	2.42333	0.0527162
	Kev -1	Kev -2	Kev -3		CDM		Kev -1	Kev -2	Kev -3	AVER	SD		Kev +1	Kev +2	Kev +3		CDM		Kev +1	Kev +2	Kev +3	AVER	SD
0	0.52	0.537	0.534		0.330667		0.189333	0.206333	0.203333	0.199667	0.00907377		0.482	0.511	0.51		0.330667		0.151333	0.180333	0.179333	0.170333	0.0164621
0.5	0.626	0.658	0.657		0.325333		0.300667	0.332667	0.331667	0.321667	0.0181934		0.577	0.611	0.627		0.325333		0.251667	0.285667	0.301667	0.279667	0.0255343
1	0.83	0.854	0.868		0.327		0.503	0.527	0.541	0.523667	0.019218		0.762	0.782	0.79		0.327		0.435	0.455	0.463	0.451	0.0144222
1.5	1.196	1.203	1.244		0.331667		0.864333	0.871333	0.912333	0.882667	0.0259294		1.018	1.061	1.107		0.331667		0.686333	0.729333	0.775333	0.730333	0.0445084
2	1.522	1.502	1.581		0.332		1.19	1.17	1.249	1.203	0.0410731		1.208	1.25	1.324		0.332		0.876	0.918	0.992	0.928667	0.058731
2.5	1.808	1.793	1.869		0.333667		1.47433	1.45933	1.53533	1.48967	0.0402534		1.278	1.3	1.375		0.333667		0.944333	0.966333	1.04133	0.984	0.050856
3	2.056	2.041	2.124		0.331333		1.72467	1.70967	1.79267	1.74233	0.0442305		1.27	1.292	1.402		0.331333		0.938667	0.960667	1.07067	0.99	0.0707201
3.5	2.246	2.235	2.308		0.332333		1.91367	1.90267	1.97567	1.93067	0.0393573		1.271	1.29	1.42		0.332333		0.938667	0.957667	1.08767	0.994667	0.0810987
4	2.397	2.386	2.454		0.331		2.066	2.055	2.123	2.08133	0.0365011		1.294	1.308	1.424		0.331		0.963	0.977	1.093	1.011	0.0713583
4.5	2.487	2.47	2.547		0.332		2.155	2.138	2.215	2.16933	0.0404516		1.277	1.294	1.398		0.332		0.945	0.962	1.066	0.991	0.0655057
5	2.547	2.557	2.619		0.340667		2.20633	2.21633	2.27833	2.23367	0.0390043		1.281	1.298	1.401		0.340667		0.940333	0.957333	1.06033	0.986	0.0649333
5.5	2.621	2.622	2.679		0.331		2.29	2.291	2.348	2.30967	0.0332014		1.275	1.302	1.381		0.331		0.944	0.971	1.05	0.988333	0.0550848
6	2.668	2.681	2.728		0.331		2.337	2.35	2.397	2.36133	0.0315647		1.264	1.289	1.363		0.331		0.933	0.958	1.032	0.974333	0.0514814
6.5	2.716	2.733	2.773		0.331		2.385	2.402	2.442	2.40967	0.0292632		1.273	1.287	1.357		0.331		0.942	0.956	1.026	0.974667	0.0450037
7	2.705	2.717	2.756		0.332		2.373	2.385	2.424	2.394	0.0266646		1.267	1.266	1.342		0.332		0.935	0.934	1.01	0.959667	0.0435928
7.5	2.713	2.726	2.763		0.337333		2.37567	2.38867	2.42567	2.39667	0.0259422		1.27	1.256	1.338		0.337333		0.932667	0.918667	1.00067	0.950667	0.0438634
8	2.705	2.734	2.775		0.333		2.372	2.401	2.442	2.405	0.035171		1.283	1.261	1.319		0.333		0.95	0.928	0.986	0.954667	0.0292803
8.5	2.712	2.725	2.766		0.336333		2.37567	2.38867	2.42967	2.398	0.0281839		1.283	1.261	1.306		0.336333		0.946667	0.924667	0.969667	0.947	0.0225019
9	2.688	2.698	2.738		0.337667		2.35033	2.36033	2.40033	2.37033	0.0264575		1.28	1.245	1.299		0.337667		0.942333	0.907333	0.961333	0.937	0.0273922
9.5	2.69	2.701	2.737		0.332667		2.35733	2.36833	2.40433	2.37667	0.0245832		1.28	1.25	1.294		0.332667		0.947333	0.917333	0.961333	0.942	0.0224796
10	2.688	2.718	2.754		0.334		2.354	2.384	2.42	2.386	0.0330454		1.273	1.25	1.277		0.334		0.939	0.916	0.943	0.932667	0.0145717
10.5	2.717	2.715	2.755		0.331333		2.38567	2.38367	2.42367	2.39767	0.0225389		1.272	1.243	1.274		0.331333		0.940667	0.911667	0.942667	0.931667	0.0173494
11	2.71	2.724	2.765		0.338		2.372	2.386	2.427	2.395	0.0285832		1.258	1.227	1.263		0.338		0.92	0.889	0.925	0.911333	0.0195021
11.5	2.753	2.763	2.787		0.333		2.42	2.43	2.454	2.43467	0.0174738		1.268	1.245	1.252		0.333		0.935	0.912	0.919	0.922	0.0117898
12	2.784	2.798	2.826		0.332667		2.45133	2.46533	2.49333	2.47	0.0213854		1.247	1.225	1.243		0.332667		0.914333	0.892333	0.910333	0.905667	0.0117189

## Sheet: graph
	average
	WT	FtsZ GFP	Δhag	2B-mNG	SH130	2B-Halo +	2B-Halo -	2C -	2C +	2C ++	SH52 +	SH52 -	Kev -	Kev +
0	0.129	0.151667	0.133667	0.123333	0.167333	0.0926667	0.125	0.143	0.119333	0.136667	0.122667	0.136667	0.199667	0.170333
0.5	0.268	0.23	0.238667	0.229	0.303	0.169333	0.219333	0.251333	0.197667	0.21	0.199667	0.219	0.321667	0.279667
1	0.485	0.335667	0.434667	0.443	0.574667	0.328	0.423667	0.450667	0.369	0.41	0.337	0.380333	0.523667	0.451
1.5	0.731333	0.61	0.771667	0.693	0.998333	0.609667	0.656333	0.679667	0.639333	0.673	0.58	0.65	0.882667	0.730333
2	0.821333	0.778	1.13333	0.767667	1.303	0.752	0.766	0.782	0.758667	0.82	0.682667	0.829	1.203	0.928667
2.5	0.847	0.868667	1.45667	0.839667	1.55967	0.846667	0.912	0.939667	0.849667	0.876333	0.745667	0.917333	1.48967	0.984
3	1.01033	1.01033	1.74633	0.961	1.77033	0.953667	1.082	1.13133	0.975667	1.027	0.773333	1.08867	1.74233	0.99
3.5	1.138	1.17567	1.964	1.08	1.955	1.08133	1.262	1.30367	1.12133	1.17533	0.837333	1.24867	1.93067	0.994667
4	1.301	1.337	2.13433	1.30367	2.09533	1.30067	1.43767	1.483	1.31967	1.366	0.864667	1.41767	2.08133	1.011
4.5	1.40533	1.494	2.25833	1.42567	2.12233	1.44267	1.598	1.64	1.48	1.51167	0.874667	1.55233	2.16933	0.991
5	1.50133	1.641	2.33067	1.496	2.15567	1.53267	1.73433	1.76667	1.581	1.60133	0.863667	1.63433	2.23367	0.986
5.5	1.67433	1.84067	2.42733	1.68167	2.29233	1.667	1.87967	1.92867	1.68733	1.74367	0.892667	1.70433	2.30967	0.988333
6	1.75367	1.978	2.50433	1.758	2.30233	1.75767	2.01	2.057	1.812	1.85767	0.895667	1.77467	2.36133	0.974333
6.5	1.77333	2.04067	2.559	1.82233	2.33267	1.85367	2.112	2.16433	1.93667	1.97933	0.900667	1.84167	2.40967	0.974667
7	1.86033	2.11867	2.56667	1.92067	2.34867	1.94633	2.21067	2.254	2.00067	2.05267	0.905	1.88	2.394	0.959667
7.5	1.92433	2.167	2.55867	1.98367	2.37133	2.01967	2.281	2.32467	2.07767	2.13367	0.909	1.92967	2.39667	0.950667
8	1.88433	2.20167	2.56	2.02433	2.345	2.09767	2.33	2.36567	2.16533	2.2	0.920333	1.99067	2.405	0.954667
8.5	1.959	2.24267	2.54367	2.10133	2.36333	2.153	2.36133	2.39767	2.23633	2.273	0.926	2.05367	2.398	0.947
9	1.99867	2.25467	2.53	2.118	2.367	2.177	2.37767	2.43333	2.25	2.309	0.934333	2.06333	2.37033	0.937
9.5	2.07	2.29233	2.53267	2.17567	2.36967	2.22	2.40033	2.475	2.306	2.36833	0.948333	2.10633	2.37667	0.942
10	2.04833	2.30233	2.51733	2.19233	2.361	2.25967	2.417	2.489	2.37067	2.42733	0.952	2.179	2.386	0.932667
10.5	2.131	2.323	2.52033	2.252	2.40333	2.287	2.43267	2.53133	2.39633	2.463	0.971667	2.218	2.39767	0.931667
11	2.14	2.34133	2.51067	2.30067	2.406	2.32133	2.46533	2.552	2.44067	2.49967	0.956667	2.28067	2.395	0.911333
11.5	2.218	2.38167	2.534	2.36067	2.44833	2.35533	2.51733	2.57833	2.472	2.54467	0.972	2.33867	2.43467	0.922
12	2.29033	2.39433	2.54433	2.41033	2.481	2.399	2.57133	2.62233	2.538	2.605	0.969	2.42333	2.47	0.905667
	stdev
	WT	FtsZ GFP	Δhag	2B-mNG	SH130	2B-Halo +	2B-Halo -	2C -	2C +	2C ++	SH52 +	SH52 -	Kev -	Kev +
0	0.0141539	0.0285365	0.0161658	0.0164621	0.0268887	0.0231805	0.0177858	0.0136504	0.014	0.0165025	0.0112398	0.0127017	0.00907377	0.0164621
0.5	0.0209841	0.0450814	0.0257099	0.0232451	0.036074	0.0398037	0.0291433	0.020502	0.0294449	0.0184481	0.0183303	0.0165025	0.0181934	0.0255343
1	0.0182483	0.0450925	0.0506491	0.0338083	0.0601858	0.0864696	0.0617846	0.0130512	0.0684324	0.0606053	0.0275136	0.0424421	0.019218	0.0144222
1.5	0.00781025	0.0579339	0.070316	0.0205994	0.06245	0.0777839	0.0323574	0.00550757	0.0216564	0.0205264	0.0411866	0.0486038	0.0259294	0.0445084
2	0.0225019	0.0667008	0.064392	0.0247049	0.0389358	0.047085	0.0408534	0.0157162	0.0125033	0.052144	0.0175594	0.0487545	0.0410731	0.058731
2.5	0.00635085	0.0915114	0.0467047	0.0124231	0.0230723	0.0251661	0.0418848	0.0290918	0.0115902	0.03995	0.015308	0.0527352	0.0402534	0.050856
3	0.0301054	0.1005	0.0372201	0.0168028	0.0134288	0.0275136	0.0368284	0.0320052	0.019	0.0555188	0.0171561	0.081185	0.0442305	0.0707201
3.5	0.0485833	0.0891516	0.0376342	0.0185831	0.0201329	0.0245425	0.0158219	0.0563471	0.0312623	0.0687047	0.0011547	0.0856329	0.0393573	0.0810987
4	0.0697209	0.0918314	0.038175	0.0375411	0.0153731	0.0270986	0.0248462	0.0559732	0.0400541	0.0374032	0.016563	0.082002	0.0365011	0.0713583
4.5	0.0540771	0.112929	0.0378197	0.0506392	0.0379781	0.0246644	0.0175784	0.0550545	0.0458258	0.0130512	0.0064291	0.0667258	0.0404516	0.0655057
5	0.0455082	0.114936	0.0430039	0.0439811	0.0514814	0.0120968	0.00556776	0.0631295	0.0415251	0.0104403	0.00472582	0.0493254	0.0390043	0.0649333
5.5	0.0375278	0.107268	0.0438786	0.0395769	0.0296704	0.00793725	0.0180093	0.0505008	0.0430968	0.0125831	0.00650641	0.0528804	0.0332014	0.0550848
6	0.0295014	0.102211	0.0542248	0.0508626	0.0299555	0.00776745	0.0210713	0.0481352	0.0440341	0.0195533	0.00750555	0.0482942	0.0315647	0.0514814
6.5	0.018037	0.107932	0.0474447	0.0636579	0.0321299	0.015885	0.038	0.0440946	0.0393997	0.0150444	0.00288675	0.0467582	0.0292632	0.0450037
7	0.00493288	0.0908974	0.0482113	0.0617198	0.0400042	0.00665833	0.0467155	0.0529434	0.0446356	0.0266333	0.0135277	0.0510686	0.0266646	0.0435928
7.5	0.00650641	0.0785451	0.0552178	0.0716868	0.0375011	0.00793725	0.0422532	0.0549909	0.0407308	0.0176918	0.0142945	0.0482804	0.0259422	0.0438634
8	0.0115902	0.0695294	0.049366	0.0974491	0.0451774	0.0126623	0.0458258	0.0515202	0.0473533	0.0150997	0.0150444	0.0456545	0.035171	0.0292803
8.5	0.0100167	0.0660227	0.0555698	0.0955528	0.0403774	0.0162891	0.0366379	0.0554346	0.0520032	0.00750555	0.0205508	0.0475079	0.0281839	0.0225019
9	0.0170098	0.0745274	0.0534072	0.0805998	0.0398037	0.0279702	0.0380832	0.053507	0.0441173	0.0120139	0.0286182	0.0527162	0.0264575	0.0273922
9.5	0.0061101	0.0725052	0.0575007	0.0791033	0.0275015	0.0274287	0.043715	0.0611337	0.0405134	0.01253	0.0242487	0.0465081	0.0245832	0.0224796
10	0.00251661	0.0750022	0.0586202	0.0831164	0.033	0.0303535	0.039	0.055109	0.0410406	0.0225019	0.0212838	0.0553805	0.0330454	0.0145717
10.5	0.00550757	0.0899463	0.0651562	0.0748086	0.029023	0.0250067	0.0441701	0.0652482	0.0410041	0.0355293	0.013	0.0564476	0.0225389	0.0173494
11	0.0151327	0.0762911	0.0645006	0.0681567	0.0302655	0.0281484	0.0271539	0.0868159	0.0556447	0.0473533	0.0311341	0.0607975	0.0285832	0.0195021
11.5	0.0433128	0.0543722	0.0603075	0.065041	0.0306649	0.0309892	0.00802081	0.103326	0.059808	0.0540494	0.0252389	0.0565361	0.0174738	0.0117898
12	0.0634586	0.0563116	0.0643739	0.0603573	0.0232451	0.0502427	0.018735	0.0952523	0.0840079	0.0604511	0.0270062	0.0527162	0.0213854	0.0117189

## Sheet: doubling time
time(min)	WT 1						time(min)	WT 2					time(min)	WT 3
0	0.145333						0	0.120333					0	0.121333
30	0.291667						30	0.251667					30	0.260667
60	0.506						60	0.476					60	0.473
90	0.736333						90	0.735333					90	0.722333
120	0.829						120	0.796					120	0.839
150	0.854333						150	0.843333					150	0.843333
180	1.03467						180	0.976667					180	1.01967
210	1.18167						210	1.08567					210	1.14667
240	1.377						240	1.24					240	1.286
270	1.461						270	1.353					270	1.402
300	1.54633						300	1.45533					300	1.50233
330	1.711						330	1.636					330	1.676
360	1.775						360	1.72					360	1.766
390	1.792		WT1	38.2954	min		390	1.756		WT2	34.3142	min	390	1.772		WT3	35.0074	min
420	1.866						420	1.857					420	1.858
450	1.92467						450	1.93067					450	1.91767
480	1.872						480	1.895					480	1.886
510	1.94867						510	1.96867					510	1.95967
540	1.98133						540	2.01533					540	1.99933
570	2.06333						570	2.07533					570	2.07133
600	2.051						600	2.048					600	2.046
630	2.13467						630	2.13367					630	2.12467
660	2.157						660	2.128					660	2.135
690	2.268						690	2.192					690	2.194
720	2.36333						720	2.25933					720	2.24833
time(min)	FtsZ GFP 1						time(min)	FtsZ GFP 2					time(min)	FtsZ GFP 3
0	0.119333						0	0.162333					0	0.173333
30	0.191667						30	0.218667					30	0.279667
60	0.289						60	0.339					60	0.379
90	0.569333						90	0.676333					90	0.584333
120	0.818						120	0.815					120	0.701
150	0.951333						150	0.884333					150	0.770333
180	1.10167						180	1.02667					180	0.902667
210	1.26167						210	1.18167					210	1.08367
240	1.424						240	1.346					240	1.241
270	1.593						270	1.518					270	1.371
300	1.73033						300	1.68133					300	1.51133
330	1.933						330	1.866					330	1.723
360	2.064						360	2.005					360	1.865
390	2.128						390	2.074					390	1.92
420	2.197						420	2.14					420	2.019
450	2.23967		FtsZ GFP1	47.1529	min		450	2.17767		FtsZ GFP2	47.8033	min	450	2.08367		FtsZ GFP3	58.7413	min
480	2.27						480	2.204					480	2.131
510	2.30967						510	2.24067					510	2.17767
540	2.33033						540	2.25233					540	2.18133
570	2.36433						570	2.29333					570	2.21933
600	2.377						600	2.303					600	2.227
630	2.41767						630	2.31267					630	2.23867
660	2.429						660	2.305					660	2.29
690	2.444						690	2.357					690	2.344
720	2.45933						720	2.36033					720	2.36333
time(min)	Δhag 1						time(min)	Δhag 2					time(min)	Δhag 3
0	0.124333						0	0.152333					0	0.124333
30	0.218667						30	0.267667					30	0.229667
60	0.396						60	0.492					60	0.416
90	0.712333						90	0.849333					90	0.753333
120	1.076						120	1.203					120	1.121
150	1.41533						150	1.50733					150	1.44733
180	1.71167						180	1.78567					180	1.74167
210	1.92467						210	1.99967					210	1.96767
240	2.091						240	2.163					240	2.149
270	2.218						270	2.293					270	2.264
300	2.28333						300	2.36733					300	2.34133
330	2.378						330	2.462					330	2.442
360	2.444						360	2.549					360	2.52
390	2.505						390	2.594					390	2.578		Dhag3	41.2588	min
420	2.511						420	2.595		Dhag2	44.1495	min	420	2.594
450	2.49567		Dhag1	41.5058	min		450	2.59867					450	2.58167
480	2.503						480	2.589					480	2.588
510	2.47967						510	2.57967					510	2.57167
540	2.46833						540	2.56133					540	2.56033
570	2.46633						570	2.56833					570	2.56333
600	2.45						600	2.557					600	2.545
630	2.44567						630	2.56567					630	2.54967
660	2.437						660	2.557					660	2.538
690	2.466						690	2.581					690	2.555
720	2.47233						720	2.59633					720	2.56433
time(min)	2B-mNG 1						time(min)	2B-mNG 2					time(min)	2B-mNG 3
0	0.104333						0	0.133333					0	0.132333
30	0.202667						30	0.246667					30	0.237667
60	0.404						60	0.461					60	0.464
90	0.671333						90	0.695333					90	0.712333
120	0.745						120	0.794					120	0.764
150	0.825333						150	0.846333					150	0.847333
180	0.942667						180	0.964667					180	0.975667
210	1.06467						210	1.07467					210	1.10067
240	1.281						240	1.283					240	1.347
270	1.37						270	1.438					270	1.469
300	1.44533						300	1.51833					300	1.52433
330	1.636						330	1.703					330	1.706
360	1.7						360	1.779					360	1.795
390	1.752						390	1.876					390	1.839
420	1.85						420	1.964					420	1.948
450	1.90567		2B-mNG 1	33.1649	min		450	2.04667		2B-mNG 2	37.266	min	450	1.99867		2B-mNG3	36.2904	min
480	1.92						480	2.113					480	2.04
510	2.00767						510	2.19867					510	2.09767
540	2.03233						540	2.19233					540	2.12933
570	2.09433						570	2.25233					570	2.18033
600	2.104						600	2.269					600	2.204
630	2.17167						630	2.31967					630	2.26467
660	2.23						660	2.366					660	2.306
690	2.301						690	2.43					690	2.351
720	2.34133						720	2.45333					720	2.43633
time(min)	SH130 1						time(min)	SH130 2					time(min)	SH130 3
0	0.136333						0	0.184333					0	0.181333
30	0.265667						30	0.337667					30	0.305667
60	0.508						60	0.625					60	0.591
90	0.928333						90	1.04833					90	1.01833
120	1.259						120	1.333					120	1.317
150	1.53333						150	1.57633					150	1.56933
180	1.76467						180	1.76067					180	1.78567
210	1.93367						210	1.97367					210	1.95767
240	2.088						240	2.113					240	2.085
270	2.097						270	2.166					270	2.104
300	2.11433						300	2.21333					300	2.13933
330	2.261						330	2.32					330	2.296
360	2.269						360	2.327					360	2.311
390	2.299						390	2.363					390	2.336
420	2.309						420	2.389					420	2.348
450	2.33367						450	2.40867					450	2.37167		SH130 2	40.2993	min
480	2.305		SH130 1	36.4814	min		480	2.394		SH130 2	40.7734	min	480	2.336
510	2.32867						510	2.40767					510	2.35367
540	2.33433						540	2.41133					540	2.35533
570	2.34233						570	2.39733					570	2.36933
600	2.328						600	2.394					600	2.361
630	2.37367						630	2.43167					630	2.40467
660	2.382						660	2.44					660	2.396
690	2.422						690	2.482					690	2.441
720	2.46333						720	2.50733					720	2.47233
							time(min)	2B-Halo + 2					time(min)	2B-Halo +3
time(min)	2B-Halo + 1						0	0.0713333					0	0.117333
0	0.0893333						30	0.132667					30	0.211667
30	0.163667						60	0.259					60	0.425
60	0.3						90	0.528333					90	0.683333
90	0.617333						120	0.715					120	0.805
120	0.736						150	0.823333					150	0.873333
150	0.843333						180	0.926667					180	0.981667
180	0.952667						210	1.05767					210	1.10667
210	1.07967						240	1.275					240	1.329
240	1.298						270	1.426					270	1.471
270	1.431						300	1.52833					300	1.54633
300	1.52333						330	1.661					330	1.676
330	1.664						360	1.749					360	1.76
360	1.764						390	1.844					390	1.872
390	1.845						420	1.954					420	1.942		2B-Halo + 3	41.5058	min
420	1.943		2B-Halo + 1	37.4674	min		450	2.02867		2B-Halo + 2	34.6574	min	450	2.01667
450	2.01367						480	2.109					480	2.084
480	2.1						510	2.17167					510	2.14167
510	2.14567						540	2.18733					540	2.14533
540	2.19833						570	2.23633					570	2.18833
570	2.23533						600	2.287					600	2.227
600	2.265						630	2.31167					630	2.26167
630	2.28767						660	2.351					660	2.295
660	2.318						690	2.391					690	2.335
690	2.34						720	2.43333					720	2.42233
720	2.34133
time(min)	2B-Halo -1						time(min)	2B-Halo -2					time(min)	2B-Halo -3
0	0.117333						0	0.112333					0	0.145333
30	0.206667						30	0.198667					30	0.252667
60	0.389						60	0.387					60	0.495
90	0.670333						90	0.619333					90	0.679333
120	0.786						120	0.719					120	0.793
150	0.924333						150	0.865333					150	0.946333
180	1.09967						180	1.03967					180	1.10667
210	1.26567						210	1.24467					210	1.27567
240	1.451						240	1.409					240	1.453
270	1.618						270	1.585					270	1.591
300	1.73533						300	1.73933					300	1.72833
330	1.898						330	1.862					330	1.879
360	2.03						360	1.988					360	2.012
390	2.154						390	2.08		2B-Halo - 2	42.7869	min	390	2.102		2B-Halo - 3	39.1609	min
420	2.264		2B-Halo - 1	41.7559	min		420	2.177					420	2.191
450	2.32967						450	2.25367					450	2.25967
480	2.38						480	2.32					480	2.29
510	2.39967						510	2.35767					510	2.32667
540	2.42133						540	2.36033					540	2.35133
570	2.45033						570	2.38133					570	2.36933
600	2.462						600	2.396					600	2.393
630	2.48367						630	2.40767					630	2.40667
660	2.494						660	2.462					660	2.44
690	2.525						690	2.518					690	2.509
720	2.59233						720	2.56533					720	2.55633
time(min)	2C -1						time(min)	2C -2					time(min)	2C -3
0	0.127333						0	0.152333					0	0.149333
30	0.230667						30	0.251667					30	0.271667
60	0.436						60	0.461					60	0.455
90	0.674333						90	0.685333					90	0.679333
120	0.779						120	0.768					120	0.799
150	0.942333						150	0.909333					150	0.967333
180	1.13067						180	1.09967					180	1.16367
210	1.27367						210	1.26867					210	1.36867
240	1.464						240	1.439					240	1.546
270	1.625						270	1.594					270	1.701
300	1.77133						300	1.70133					300	1.82733
330	1.929						330	1.878					330	1.979
360	2.045						360	2.016					360	2.11
390	2.156		2C - 1	44.1495	min		390	2.125		2C - 2	49.1594	min	390	2.212		2C - 3	48.8132	min
420	2.22						420	2.227					420	2.315
450	2.27667						450	2.31267					450	2.38467
480	2.315						480	2.364					480	2.418
510	2.34667						510	2.38967					510	2.45667
540	2.37933						540	2.43433					540	2.48633
570	2.41633						570	2.47033					570	2.53833
600	2.436						600	2.485					600	2.546
630	2.47467						630	2.51667					630	2.60267
660	2.479						660	2.529					660	2.648
690	2.488						690	2.556					690	2.691
720	2.53133						720	2.61433					720	2.72133
time(min)	2C +1						time(min)	2C +2					time(min)	2C +3
0	0.113333						0	0.135333					0	0.109333
30	0.180667						30	0.231667					30	0.180667
60	0.328						60	0.448					60	0.331
90	0.627333						90	0.664333					90	0.626333
120	0.753						120	0.773					120	0.75
150	0.837333						150	0.851333					150	0.860333
180	0.975667						180	0.956667					180	0.994667
210	1.11667						210	1.09267					210	1.15467
240	1.312						240	1.284					240	1.363
270	1.47						270	1.44					270	1.53
300	1.57933						300	1.54033					300	1.62333
330	1.672						330	1.654					330	1.736
360	1.81						360	1.769					360	1.857
390	1.927		2C +1	41.2588	min		390	1.903		2C +2	45.9038	min	390	1.98		2C +3	40.7734	min
420	1.992						420	1.961					420	2.049
450	2.05267						450	2.05567					450	2.12467
480	2.139						480	2.137					480	2.22
510	2.21467						510	2.19867					510	2.29567
540	2.23633						540	2.21433					540	2.29933
570	2.29333						570	2.27333					570	2.35133
600	2.345						600	2.349					600	2.418
630	2.37367						630	2.37167					630	2.44367
660	2.396						660	2.423					660	2.503
690	2.435						690	2.44					690	2.541
720	2.45333						720	2.53933					720	2.62133
