# Supplementary material for: FtsZ treadmilling is essential for Z-ring condensation and septal constriction initiation in Bacillus subtilis cell division
Source: Nat Commun. 2021 Apr 27;12:2448. doi: 10.1038/s41467-021-22526-0 (PMC8079713; doi:10.1038/s41467-021-22526-0)
Supplement: Supplementary file 27 — Source Data [file 41467_2021_22526_MOESM27_ESM.zip › Whitley2020_source_data/SuppFig8/FigS8b-rawData-ringtype_iMedFilt.csv]

Diameter	IntensityMed	IntensityMean	IntensityStd	IntensityIqr	IntensityTot	IntensityMin	CoV	RingType	fnameKymo
730.817010034303	1711.839	1711.456	274.8275	396.9971	123224.9	1296.526	0.1605811	any	..\..\Microscopy\20190521_20190524_combinedAnalysis\kymo_all\20190521_Z_CDM_2pc_HDR_2_MMStack_Default.ome_denoise_reg_ring10_kymoWrap.tif
750.654097438853	1616.258	1634.444	227.1369	348.4048	120948.8	1300.023	0.138969	any	..\..\Microscopy\20190521_20190524_combinedAnalysis\kymo_all\20190521_Z_CDM_2pc_HDR_2_MMStack_Default.ome_denoise_reg_ring11_kymoWrap.tif
790.5220412962	1713.378	1684.595	347.7172	445.2316	131398.5	1456.691	0.2064099	any	..\..\Microscopy\20190521_20190524_combinedAnalysis\kymo_all\20190521_Z_CDM_2pc_HDR_2_MMStack_Default.ome_denoise_reg_ring12_kymoWrap.tif
789.881886689761	2313.929	2277.138	305.017	408.8801	177616.8	1989.747	0.1339475	any	..\..\Microscopy\20190521_20190524_combinedAnalysis\kymo_all\20190521_Z_CDM_2pc_HDR_2_MMStack_Default.ome_denoise_reg_ring13_kymoWrap.tif
749.633350559596	2025.904	1988.394	238.7706	329.7026	147141.2	1710.378	0.1200821	any	..\..\Microscopy\20190521_20190524_combinedAnalysis\kymo_all\20190521_Z_CDM_2pc_HDR_2_MMStack_Default.ome_denoise_reg_ring14_kymoWrap.tif
861.92366235813	1602.662	1650.524	293.0052	446.0563	138644	1278.966	0.1775225	any	..\..\Microscopy\20190521_20190524_combinedAnalysis\kymo_all\20190521_Z_CDM_2pc_HDR_2_MMStack_Default.ome_denoise_reg_ring15_kymoWrap.tif
780.749954739631	1438.219	1419.992	209.1525	291.8423	107919.4	1113.944	0.1472914	any	..\..\Microscopy\20190521_20190524_combinedAnalysis\kymo_all\20190521_Z_CDM_2pc_HDR_2_MMStack_Default.ome_denoise_reg_ring16_kymoWrap.tif
838.013084059211	1018.276	1030.258	242.975	364.5894	84481.12	810.5574	0.2358391	any	..\..\Microscopy\20190521_20190524_combinedAnalysis\kymo_all\20190521_Z_CDM_2pc_HDR_2_MMStack_Default.ome_denoise_reg_ring17_kymoWrap.tif
899.404894062522	1168.708	1118.803	370.1299	623.9285	98454.64	904.799	0.3308268	any	..\..\Microscopy\20190521_20190524_combinedAnalysis\kymo_all\20190521_Z_CDM_2pc_HDR_2_MMStack_Default.ome_denoise_reg_ring18_kymoWrap.tif
834.919212884458	1114.871	1112.339	189.1778	278.1886	91211.77	802.1158	0.1700721	any	..\..\Microscopy\20190521_20190524_combinedAnalysis\kymo_all\20190521_Z_CDM_2pc_HDR_2_MMStack_Default.ome_denoise_reg_ring19_kymoWrap.tif
967.437395398547	253.9278	265.0407	211.2347	264.2883	24913.83	129.1369	0.7969895	any	..\..\Microscopy\20190521_20190524_combinedAnalysis\kymo_all\20190521_Z_CDM_2pc_HDR_2_MMStack_Default.ome_denoise_reg_ring1_kymoWrap.tif
841.84812101919	251.7477	316.5641	167.8539	256.3457	25958.26	176.5681	0.5302367	any	..\..\Microscopy\20190521_20190524_combinedAnalysis\kymo_all\20190521_Z_CDM_2pc_HDR_2_MMStack_Default.ome_denoise_reg_ring20_kymoWrap.tif
808.901478093193	320.844	315.1835	71.5421	92.99493	25214.68	270.0873	0.2269856	any	..\..\Microscopy\20190521_20190524_combinedAnalysis\kymo_all\20190521_Z_CDM_2pc_HDR_2_MMStack_Default.ome_denoise_reg_ring21_kymoWrap.tif
759.258135006957	1865.646	1866.693	225.4956	298.6783	138135.3	1529.23	0.1207995	any	..\..\Microscopy\20190521_20190524_combinedAnalysis\kymo_all\20190521_Z_CDM_2pc_HDR_2_MMStack_Default.ome_denoise_reg_ring22_kymoWrap.tif
840.704728946937	657.058	652.7538	118.749	162.9644	53525.81	519.4367	0.18192	any	..\..\Microscopy\20190521_20190524_combinedAnalysis\kymo_all\20190521_Z_CDM_2pc_HDR_2_MMStack_Default.ome_denoise_reg_ring23_kymoWrap.tif
838.294579708784	727.6725	761.1447	308.221	460.3264	62413.87	517.6488	0.404944	any	..\..\Microscopy\20190521_20190524_combinedAnalysis\kymo_all\20190521_Z_CDM_2pc_HDR_2_MMStack_Default.ome_denoise_reg_ring24_kymoWrap.tif
866.256527902238	729.9234	790.4157	356.5847	517.938	66394.92	465.1726	0.4511357	any	..\..\Microscopy\20190521_20190524_combinedAnalysis\kymo_all\20190521_Z_CDM_2pc_HDR_2_MMStack_Default.ome_denoise_reg_ring25_kymoWrap.tif
844.7945637623	555.3948	552.5223	157.6381	173.5513	45306.83	374.4555	0.2853063	any	..\..\Microscopy\20190521_20190524_combinedAnalysis\kymo_all\20190521_Z_CDM_2pc_HDR_2_MMStack_Default.ome_denoise_reg_ring26_kymoWrap.tif
795.550647957202	1114.11	1090.489	259.3533	413.1305	85058.15	767.6557	0.2378321	any	..\..\Microscopy\20190521_20190524_combinedAnalysis\kymo_all\20190521_Z_CDM_2pc_HDR_2_MMStack_Default.ome_denoise_reg_ring27_kymoWrap.tif
864.035344569218	509.5962	528.4205	213.8405	354.3441	44387.32	345.1983	0.4046788	any	..\..\Microscopy\20190521_20190524_combinedAnalysis\kymo_all\20190521_Z_CDM_2pc_HDR_2_MMStack_Default.ome_denoise_reg_ring28_kymoWrap.tif
846.543299630133	704.1373	714.1843	166.5945	237.9482	58563.11	489.2059	0.2332655	any	..\..\Microscopy\20190521_20190524_combinedAnalysis\kymo_all\20190521_Z_CDM_2pc_HDR_2_MMStack_Default.ome_denoise_reg_ring29_kymoWrap.tif
879.011258387317	414.2458	423.3106	63.1826	81.01349	36404.71	372.8199	0.1492583	any	..\..\Microscopy\20190521_20190524_combinedAnalysis\kymo_all\20190521_Z_CDM_2pc_HDR_2_MMStack_Default.ome_denoise_reg_ring2_kymoWrap.tif
914.766264761548	1399.73	1390.154	264.2698	396.3832	125113.9	1147.236	0.1901011	any	..\..\Microscopy\20190521_20190524_combinedAnalysis\kymo_all\20190521_Z_CDM_2pc_HDR_2_MMStack_Default.ome_denoise_reg_ring30_kymoWrap.tif
770.809636609927	1422.936	1408.254	194.8547	232.5598	107027.3	1238.075	0.1383662	any	..\..\Microscopy\20190521_20190524_combinedAnalysis\kymo_all\20190521_Z_CDM_2pc_HDR_2_MMStack_Default.ome_denoise_reg_ring31_kymoWrap.tif
848.784664542039	897.4501	908.3177	186.8856	276.9715	76298.69	651.0804	0.2057492	any	..\..\Microscopy\20190521_20190524_combinedAnalysis\kymo_all\20190521_Z_CDM_2pc_HDR_2_MMStack_Default.ome_denoise_reg_ring32_kymoWrap.tif
906.552913263021	970.0093	981.3655	203.0305	285.9686	86360.16	816.5621	0.2068858	any	..\..\Microscopy\20190521_20190524_combinedAnalysis\kymo_all\20190521_Z_CDM_2pc_HDR_2_MMStack_Default.ome_denoise_reg_ring33_kymoWrap.tif
822.203016126099	1561.565	1538.092	266.7878	327.1604	123047.4	1274.921	0.1734537	any	..\..\Microscopy\20190521_20190524_combinedAnalysis\kymo_all\20190521_Z_CDM_2pc_HDR_2_MMStack_Default.ome_denoise_reg_ring34_kymoWrap.tif
823.207465996505	889.5268	876.0276	235.0973	366.701	70082.21	610.7448	0.2683674	any	..\..\Microscopy\20190521_20190524_combinedAnalysis\kymo_all\20190521_Z_CDM_2pc_HDR_2_MMStack_Default.ome_denoise_reg_ring35_kymoWrap.tif
917.461890279945	892.8745	926.3857	205.5407	293.2865	83374.72	756.3052	0.2218738	any	..\..\Microscopy\20190521_20190524_combinedAnalysis\kymo_all\20190521_Z_CDM_2pc_HDR_2_MMStack_Default.ome_denoise_reg_ring36_kymoWrap.tif
589.340762299311	1538.898	1542.059	204.6181	294.3622	89439.4	1313.106	0.1326915	any	..\..\Microscopy\20190521_20190524_combinedAnalysis\kymo_all\20190521_Z_CDM_2pc_HDR_2_MMStack_Default.ome_denoise_reg_ring37_kymoWrap.tif
922.108138388313	596.0153	585.7491	281.9094	397.8431	52717.43	378.5834	0.4812801	any	..\..\Microscopy\20190521_20190524_combinedAnalysis\kymo_all\20190521_Z_CDM_2pc_HDR_2_MMStack_Default.ome_denoise_reg_ring38_kymoWrap.tif
816.221946322388	277.5594	298.1256	158.8537	235.5187	23850.05	142.0164	0.5328416	any	..\..\Microscopy\20190521_20190524_combinedAnalysis\kymo_all\20190521_Z_CDM_2pc_HDR_2_MMStack_Default.ome_denoise_reg_ring39_kymoWrap.tif
721.140126455644	2375.489	2386.499	251.0277	323.4636	167054.9	2049.339	0.1051866	any	..\..\Microscopy\20190521_20190524_combinedAnalysis\kymo_all\20190521_Z_CDM_2pc_HDR_2_MMStack_Default.ome_denoise_reg_ring3_kymoWrap.tif
789.666819049284	212.1573	215.4283	50.93975	72.40999	16803.41	157.7675	0.236458	any	..\..\Microscopy\20190521_20190524_combinedAnalysis\kymo_all\20190521_Z_CDM_2pc_HDR_2_MMStack_Default.ome_denoise_reg_ring4_kymoWrap.tif
769.087455061879	251.3221	255.7429	28.45674	35.4068	19436.46	213.694	0.1112709	any	..\..\Microscopy\20190521_20190524_combinedAnalysis\kymo_all\20190521_Z_CDM_2pc_HDR_2_MMStack_Default.ome_denoise_reg_ring5_kymoWrap.tif
788.266936815269	1365.415	1425.432	284.4909	364.0538	111183.7	1087.112	0.1995823	any	..\..\Microscopy\20190521_20190524_combinedAnalysis\kymo_all\20190521_Z_CDM_2pc_HDR_2_MMStack_Default.ome_denoise_reg_ring6_kymoWrap.tif
836.421195830588	893.1241	908.7702	209.3027	330.2198	74519.16	702.6508	0.2303143	any	..\..\Microscopy\20190521_20190524_combinedAnalysis\kymo_all\20190521_Z_CDM_2pc_HDR_2_MMStack_Default.ome_denoise_reg_ring7_kymoWrap.tif
811.842957673028	1413.002	1417.445	179.133	201.1511	113395.6	1145.721	0.1263774	any	..\..\Microscopy\20190521_20190524_combinedAnalysis\kymo_all\20190521_Z_CDM_2pc_HDR_2_MMStack_Default.ome_denoise_reg_ring8_kymoWrap.tif
792.368870947424	438.1345	452.3908	70.44891	97.14758	35286.48	360.7243	0.1557258	any	..\..\Microscopy\20190521_20190524_combinedAnalysis\kymo_all\20190521_Z_CDM_2pc_HDR_2_MMStack_Default.ome_denoise_reg_ring9_kymoWrap.tif
485.21710778101	2458.988	2505.835	350.3482	527.6421	120280.1	2006.945	0.1398129	any	..\..\Microscopy\20190521_20190524_combinedAnalysis\kymo_all\20190521_Z_CDM_2pc_HDR_3_MMStack_Default.ome_denoise_reg_ring10_kymoWrap.tif
740.602512111043	852.0483	875.8206	201.9468	263.2155	63059.08	615.7749	0.2305801	any	..\..\Microscopy\20190521_20190524_combinedAnalysis\kymo_all\20190521_Z_CDM_2pc_HDR_3_MMStack_Default.ome_denoise_reg_ring11_kymoWrap.tif
802.260928675021	1709.592	1719.487	270.5953	374.4734	134120	1369.502	0.1573698	any	..\..\Microscopy\20190521_20190524_combinedAnalysis\kymo_all\20190521_Z_CDM_2pc_HDR_3_MMStack_Default.ome_denoise_reg_ring12_kymoWrap.tif
838.930501042774	1528.267	1596.51	313.0886	481.3656	130913.8	1218.607	0.1961082	any	..\..\Microscopy\20190521_20190524_combinedAnalysis\kymo_all\20190521_Z_CDM_2pc_HDR_3_MMStack_Default.ome_denoise_reg_ring14_kymoWrap.tif
728.364228175648	2164.683	2139.329	249.2891	350.2246	154031.7	1730.184	0.1165268	any	..\..\Microscopy\20190521_20190524_combinedAnalysis\kymo_all\20190521_Z_CDM_2pc_HDR_3_MMStack_Default.ome_denoise_reg_ring15_kymoWrap.tif
805.216112267574	1295.992	1263.955	276.1153	454.8696	98588.46	960.7657	0.2184535	any	..\..\Microscopy\20190521_20190524_combinedAnalysis\kymo_all\20190521_Z_CDM_2pc_HDR_3_MMStack_Default.ome_denoise_reg_ring16_kymoWrap.tif
589.683864396129	2906.926	2883.908	463.7064	785.8269	167266.7	2219.326	0.160791	any	..\..\Microscopy\20190521_20190524_combinedAnalysis\kymo_all\20190521_Z_CDM_2pc_HDR_3_MMStack_Default.ome_denoise_reg_ring17_kymoWrap.tif
832.212232416333	1448.325	1478.58	256.0024	363.3679	121243.6	1193.304	0.1731407	any	..\..\Microscopy\20190521_20190524_combinedAnalysis\kymo_all\20190521_Z_CDM_2pc_HDR_3_MMStack_Default.ome_denoise_reg_ring18_kymoWrap.tif
916.107446706373	793.1909	795.116	152.9282	229.0557	71560.45	632.5813	0.1923344	any	..\..\Microscopy\20190521_20190524_combinedAnalysis\kymo_all\20190521_Z_CDM_2pc_HDR_3_MMStack_Default.ome_denoise_reg_ring19_kymoWrap.tif
791.987501964659	1040.418	1036.993	284.6764	408.7504	80885.48	864.9022	0.274521	any	..\..\Microscopy\20190521_20190524_combinedAnalysis\kymo_all\20190521_Z_CDM_2pc_HDR_3_MMStack_Default.ome_denoise_reg_ring1_kymoWrap.tif
873.398749253293	354.2074	395.9305	230.6068	401.399	34050.02	277.5257	0.5824427	any	..\..\Microscopy\20190521_20190524_combinedAnalysis\kymo_all\20190521_Z_CDM_2pc_HDR_3_MMStack_Default.ome_denoise_reg_ring20_kymoWrap.tif
830.78819833164	545.5906	552.4993	225.1718	386.4696	45304.95	408.5789	0.4075513	any	..\..\Microscopy\20190521_20190524_combinedAnalysis\kymo_all\20190521_Z_CDM_2pc_HDR_3_MMStack_Default.ome_denoise_reg_ring21_kymoWrap.tif
897.135432607512	314.825	302.5138	241.1397	410.1957	26621.21	220.6746	0.7971197	any	..\..\Microscopy\20190521_20190524_combinedAnalysis\kymo_all\20190521_Z_CDM_2pc_HDR_3_MMStack_Default.ome_denoise_reg_ring22_kymoWrap.tif
806.186628268787	1408.933	1445.039	327.1569	414.1719	112713	1228.781	0.2264001	any	..\..\Microscopy\20190521_20190524_combinedAnalysis\kymo_all\20190521_Z_CDM_2pc_HDR_3_MMStack_Default.ome_denoise_reg_ring23_kymoWrap.tif
807.909238806578	484.0539	517.4896	162.8018	184.4964	41399.17	358.4117	0.3145991	any	..\..\Microscopy\20190521_20190524_combinedAnalysis\kymo_all\20190521_Z_CDM_2pc_HDR_3_MMStack_Default.ome_denoise_reg_ring24_kymoWrap.tif
850.812622145001	1061.885	1074.727	117.4234	172.3193	90277.07	899.6151	0.1092588	any	..\..\Microscopy\20190521_20190524_combinedAnalysis\kymo_all\20190521_Z_CDM_2pc_HDR_3_MMStack_Default.ome_denoise_reg_ring25_kymoWrap.tif
808.049192719195	1632.391	1642.328	204.7662	292.177	131386.3	1384.141	0.1246804	any	..\..\Microscopy\20190521_20190524_combinedAnalysis\kymo_all\20190521_Z_CDM_2pc_HDR_3_MMStack_Default.ome_denoise_reg_ring26_kymoWrap.tif
984.46977542038	239.9198	278.1977	171.4875	279.5089	26706.98	139.0805	0.6164231	any	..\..\Microscopy\20190521_20190524_combinedAnalysis\kymo_all\20190521_Z_CDM_2pc_HDR_3_MMStack_Default.ome_denoise_reg_ring27_kymoWrap.tif
914.996365496283	1156.778	1158.462	166.5319	251.0399	104261.6	909.9587	0.1437526	any	..\..\Microscopy\20190521_20190524_combinedAnalysis\kymo_all\20190521_Z_CDM_2pc_HDR_3_MMStack_Default.ome_denoise_reg_ring28_kymoWrap.tif
764.398802788636	1226.05	1208.999	180.8958	255.0638	89465.92	997.1849	0.1496245	any	..\..\Microscopy\20190521_20190524_combinedAnalysis\kymo_all\20190521_Z_CDM_2pc_HDR_3_MMStack_Default.ome_denoise_reg_ring29_kymoWrap.tif
952.761157156432	263.6321	288.7511	174.889	276.5832	27142.6	195.7423	0.605674	any	..\..\Microscopy\20190521_20190524_combinedAnalysis\kymo_all\20190521_Z_CDM_2pc_HDR_3_MMStack_Default.ome_denoise_reg_ring2_kymoWrap.tif
833.04152472194	794.8104	810.558	218.1947	270.6346	66465.76	510.3464	0.2691908	any	..\..\Microscopy\20190521_20190524_combinedAnalysis\kymo_all\20190521_Z_CDM_2pc_HDR_3_MMStack_Default.ome_denoise_reg_ring30_kymoWrap.tif
853.895230964356	489.6609	548.3858	223.5697	311.0118	46064.41	338.0651	0.407687	any	..\..\Microscopy\20190521_20190524_combinedAnalysis\kymo_all\20190521_Z_CDM_2pc_HDR_3_MMStack_Default.ome_denoise_reg_ring31_kymoWrap.tif
864.734463747359	846.1289	857.8488	199.9871	287.9835	72059.3	566.5278	0.2331263	any	..\..\Microscopy\20190521_20190524_combinedAnalysis\kymo_all\20190521_Z_CDM_2pc_HDR_3_MMStack_Default.ome_denoise_reg_ring32_kymoWrap.tif
870.185664227008	1001.43	964.4789	364.0038	552.7499	82945.19	692.588	0.3774098	any	..\..\Microscopy\20190521_20190524_combinedAnalysis\kymo_all\20190521_Z_CDM_2pc_HDR_3_MMStack_Default.ome_denoise_reg_ring33_kymoWrap.tif
692.050996624302	2109.827	2156.629	302.3827	422.9243	146650.8	1795.224	0.1402108	any	..\..\Microscopy\20190521_20190524_combinedAnalysis\kymo_all\20190521_Z_CDM_2pc_HDR_3_MMStack_Default.ome_denoise_reg_ring34_kymoWrap.tif
788.014061250651	522.5221	549.5395	157.7506	225.0596	42864.08	358.6519	0.2870596	any	..\..\Microscopy\20190521_20190524_combinedAnalysis\kymo_all\20190521_Z_CDM_2pc_HDR_3_MMStack_Default.ome_denoise_reg_ring35_kymoWrap.tif
951.457296060643	366.6383	394.2686	149.2359	201.1569	36272.71	233.6542	0.3785132	any	..\..\Microscopy\20190521_20190524_combinedAnalysis\kymo_all\20190521_Z_CDM_2pc_HDR_3_MMStack_Default.ome_denoise_reg_ring36_kymoWrap.tif
806.618176931764	932.3944	937.0291	129.0627	168.934	73088.27	767.1223	0.137736	any	..\..\Microscopy\20190521_20190524_combinedAnalysis\kymo_all\20190521_Z_CDM_2pc_HDR_3_MMStack_Default.ome_denoise_reg_ring37_kymoWrap.tif
514.311743629598	1899.758	1919.868	283.9906	370.9685	95993.42	1638.832	0.1479219	any	..\..\Microscopy\20190521_20190524_combinedAnalysis\kymo_all\20190521_Z_CDM_2pc_HDR_3_MMStack_Default.ome_denoise_reg_ring38_kymoWrap.tif
854.557111363039	1298.008	1299.447	191.7028	270.2157	109153.5	1039.761	0.1475265	any	..\..\Microscopy\20190521_20190524_combinedAnalysis\kymo_all\20190521_Z_CDM_2pc_HDR_3_MMStack_Default.ome_denoise_reg_ring39_kymoWrap.tif
816.060705473028	440.6339	463.4296	184.3139	240.9778	37074.37	264.1494	0.3977171	any	..\..\Microscopy\20190521_20190524_combinedAnalysis\kymo_all\20190521_Z_CDM_2pc_HDR_3_MMStack_Default.ome_denoise_reg_ring3_kymoWrap.tif
882.282260834658	779.4517	792.1016	166.8484	244.5104	68120.73	560.2129	0.2106402	any	..\..\Microscopy\20190521_20190524_combinedAnalysis\kymo_all\20190521_Z_CDM_2pc_HDR_3_MMStack_Default.ome_denoise_reg_ring40_kymoWrap.tif
740.577298103033	1789.319	1775.609	247.8614	351.1248	127843.9	1414.476	0.1395923	any	..\..\Microscopy\20190521_20190524_combinedAnalysis\kymo_all\20190521_Z_CDM_2pc_HDR_3_MMStack_Default.ome_denoise_reg_ring41_kymoWrap.tif
795.584913859149	1642.781	1647.86	201.6534	266.8129	128533.1	1316.82	0.1223729	any	..\..\Microscopy\20190521_20190524_combinedAnalysis\kymo_all\20190521_Z_CDM_2pc_HDR_3_MMStack_Default.ome_denoise_reg_ring42_kymoWrap.tif
854.020725748923	983.8265	1034.395	264.4078	401.2949	86889.21	692.3239	0.2556158	any	..\..\Microscopy\20190521_20190524_combinedAnalysis\kymo_all\20190521_Z_CDM_2pc_HDR_3_MMStack_Default.ome_denoise_reg_ring43_kymoWrap.tif
814.941233465329	1518.124	1541.073	171.1211	243.7887	123285.8	1322.388	0.1110402	any	..\..\Microscopy\20190521_20190524_combinedAnalysis\kymo_all\20190521_Z_CDM_2pc_HDR_3_MMStack_Default.ome_denoise_reg_ring44_kymoWrap.tif
653.965430406089	1798.647	1821.057	230.028	324.2512	116547.6	1461.833	0.1263157	any	..\..\Microscopy\20190521_20190524_combinedAnalysis\kymo_all\20190521_Z_CDM_2pc_HDR_3_MMStack_Default.ome_denoise_reg_ring45_kymoWrap.tif
793.834896748852	1328.583	1351.436	201.9529	250.0338	105412	1084.554	0.1494358	any	..\..\Microscopy\20190521_20190524_combinedAnalysis\kymo_all\20190521_Z_CDM_2pc_HDR_3_MMStack_Default.ome_denoise_reg_ring46_kymoWrap.tif
832.33742035514	885.4199	890.7452	271.5404	460.4628	73041.11	622.16	0.3048464	any	..\..\Microscopy\20190521_20190524_combinedAnalysis\kymo_all\20190521_Z_CDM_2pc_HDR_3_MMStack_Default.ome_denoise_reg_ring47_kymoWrap.tif
815.548634061623	613.9006	642.5539	161.4879	206.754	51404.31	464.8512	0.2513219	any	..\..\Microscopy\20190521_20190524_combinedAnalysis\kymo_all\20190521_Z_CDM_2pc_HDR_3_MMStack_Default.ome_denoise_reg_ring48_kymoWrap.tif
806.039055767698	1319.074	1296.721	171.691	229.381	101144.2	1059.106	0.1324039	any	..\..\Microscopy\20190521_20190524_combinedAnalysis\kymo_all\20190521_Z_CDM_2pc_HDR_3_MMStack_Default.ome_denoise_reg_ring49_kymoWrap.tif
717.014256965277	1676.445	1676.381	249.8328	372.0635	117346.6	1354.038	0.149031	any	..\..\Microscopy\20190521_20190524_combinedAnalysis\kymo_all\20190521_Z_CDM_2pc_HDR_3_MMStack_Default.ome_denoise_reg_ring4_kymoWrap.tif
814.256795943454	686.9329	679.2258	134.9318	193.6616	54338.06	507.3235	0.1986553	any	..\..\Microscopy\20190521_20190524_combinedAnalysis\kymo_all\20190521_Z_CDM_2pc_HDR_3_MMStack_Default.ome_denoise_reg_ring50_kymoWrap.tif
432.598697596058	1799.142	1850.421	253.7168	319.9775	77717.66	1518.54	0.137113	any	..\..\Microscopy\20190521_20190524_combinedAnalysis\kymo_all\20190521_Z_CDM_2pc_HDR_3_MMStack_Default.ome_denoise_reg_ring5_kymoWrap.tif
886.358008135192	848.0587	854.0283	182.0247	258.5529	73446.44	623.4877	0.2131366	any	..\..\Microscopy\20190521_20190524_combinedAnalysis\kymo_all\20190521_Z_CDM_2pc_HDR_3_MMStack_Default.ome_denoise_reg_ring6_kymoWrap.tif
351.408015571672	2247.118	2267.049	325.4731	383.8013	77079.67	1842.932	0.1435668	any	..\..\Microscopy\20190521_20190524_combinedAnalysis\kymo_all\20190521_Z_CDM_2pc_HDR_3_MMStack_Default.ome_denoise_reg_ring7_kymoWrap.tif
839.479180642409	879.0868	888.8689	175.2565	234.0048	72887.25	747.6943	0.197168	any	..\..\Microscopy\20190521_20190524_combinedAnalysis\kymo_all\20190521_Z_CDM_2pc_HDR_3_MMStack_Default.ome_denoise_reg_ring8_kymoWrap.tif
813.54530562188	882.4382	1010.968	390.7299	576.7354	80877.41	627.1401	0.386491	any	..\..\Microscopy\20190521_20190524_combinedAnalysis\kymo_all\20190521_Z_CDM_2pc_HDR_3_MMStack_Default.ome_denoise_reg_ring9_kymoWrap.tif
658.568284708778	957.0697	966.2278	99.55906	126.8145	61838.58	835.9917	0.1030389	any	..\..\Microscopy\20190521_20190524_combinedAnalysis\kymo_all\20190521_Z_CDM_2pc_HDR_4_MMStack_Default.ome_denoise_reg_ring10_kymoWrap.tif
776.102619041692	1641.923	1622.562	284.0385	433.5574	123314.7	1265.876	0.1750556	any	..\..\Microscopy\20190521_20190524_combinedAnalysis\kymo_all\20190521_Z_CDM_2pc_HDR_4_MMStack_Default.ome_denoise_reg_ring11_kymoWrap.tif
875.236293535914	938.6327	938.1411	180.8882	233.1873	80680.13	782.8692	0.1928156	any	..\..\Microscopy\20190521_20190524_combinedAnalysis\kymo_all\20190521_Z_CDM_2pc_HDR_4_MMStack_Default.ome_denoise_reg_ring12_kymoWrap.tif
548.033187437969	1989.69	2025.713	192.9982	206.1892	109388.5	1784.699	0.09527422	any	..\..\Microscopy\20190521_20190524_combinedAnalysis\kymo_all\20190521_Z_CDM_2pc_HDR_4_MMStack_Default.ome_denoise_reg_ring13_kymoWrap.tif
863.923979686169	1266.992	1180.901	333.2769	407.3442	99195.67	897.0421	0.2822226	any	..\..\Microscopy\20190521_20190524_combinedAnalysis\kymo_all\20190521_Z_CDM_2pc_HDR_4_MMStack_Default.ome_denoise_reg_ring14_kymoWrap.tif
889.752255503973	1385.782	1395.928	200.9144	254.1284	122841.6	1097.427	0.1439289	any	..\..\Microscopy\20190521_20190524_combinedAnalysis\kymo_all\20190521_Z_CDM_2pc_HDR_4_MMStack_Default.ome_denoise_reg_ring15_kymoWrap.tif
605.504075704428	2197.616	2198.584	207.111	273.564	131915	1928.884	0.094202	any	..\..\Microscopy\20190521_20190524_combinedAnalysis\kymo_all\20190521_Z_CDM_2pc_HDR_4_MMStack_Default.ome_denoise_reg_ring16_kymoWrap.tif
835.907605621347	773.046	775.4828	255.4996	363.5223	63589.59	536.6644	0.3294716	any	..\..\Microscopy\20190521_20190524_combinedAnalysis\kymo_all\20190521_Z_CDM_2pc_HDR_4_MMStack_Default.ome_denoise_reg_ring17_kymoWrap.tif
908.479790149429	764.373	805.9557	195.069	252.2102	70924.1	576.6733	0.2420344	any	..\..\Microscopy\20190521_20190524_combinedAnalysis\kymo_all\20190521_Z_CDM_2pc_HDR_4_MMStack_Default.ome_denoise_reg_ring18_kymoWrap.tif
883.889213339314	1366.335	1342.753	175.2404	213.5292	115476.7	1079.46	0.1305083	any	..\..\Microscopy\20190521_20190524_combinedAnalysis\kymo_all\20190521_Z_CDM_2pc_HDR_4_MMStack_Default.ome_denoise_reg_ring19_kymoWrap.tif
749.252141296949	1743.453	1727.827	204.8866	280.5466	127859.2	1466.806	0.1185806	any	..\..\Microscopy\20190521_20190524_combinedAnalysis\kymo_all\20190521_Z_CDM_2pc_HDR_4_MMStack_Default.ome_denoise_reg_ring1_kymoWrap.tif
774.697464277602	887.5837	849.0156	240.2034	343.2554	64525.19	523.2881	0.2829199	any	..\..\Microscopy\20190521_20190524_combinedAnalysis\kymo_all\20190521_Z_CDM_2pc_HDR_4_MMStack_Default.ome_denoise_reg_ring20_kymoWrap.tif
821.621553171965	1310.181	1328.283	256.765	379.9229	106262.7	985.5433	0.1933059	any	..\..\Microscopy\20190521_20190524_combinedAnalysis\kymo_all\20190521_Z_CDM_2pc_HDR_4_MMStack_Default.ome_denoise_reg_ring21_kymoWrap.tif
824.526727850128	1215.354	1202.081	178.1749	259.7166	96166.47	914.7648	0.148222	any	..\..\Microscopy\20190521_20190524_combinedAnalysis\kymo_all\20190521_Z_CDM_2pc_HDR_4_MMStack_Default.ome_denoise_reg_ring22_kymoWrap.tif
894.802581631496	793.6772	786.4899	147.1964	181.6317	69211.11	680.6154	0.1871561	any	..\..\Microscopy\20190521_20190524_combinedAnalysis\kymo_all\20190521_Z_CDM_2pc_HDR_4_MMStack_Default.ome_denoise_reg_ring23_kymoWrap.tif
838.343498955884	1181.304	1215.821	172.0796	194.1503	99697.34	1022.257	0.1415336	any	..\..\Microscopy\20190521_20190524_combinedAnalysis\kymo_all\20190521_Z_CDM_2pc_HDR_4_MMStack_Default.ome_denoise_reg_ring24_kymoWrap.tif
543.274866686796	1374.118	1393.823	138.2956	202.5331	75266.44	1202.149	0.09922036	any	..\..\Microscopy\20190521_20190524_combinedAnalysis\kymo_all\20190521_Z_CDM_2pc_HDR_4_MMStack_Default.ome_denoise_reg_ring25_kymoWrap.tif
902.875056726774	820.4526	824.6182	195.6708	247.9855	72566.41	674.4612	0.2372866	any	..\..\Microscopy\20190521_20190524_combinedAnalysis\kymo_all\20190521_Z_CDM_2pc_HDR_4_MMStack_Default.ome_denoise_reg_ring26_kymoWrap.tif
492.659871974244	1530.32	1508.05	215.852	300.4626	72386.41	1345.6	0.1431331	any	..\..\Microscopy\20190521_20190524_combinedAnalysis\kymo_all\20190521_Z_CDM_2pc_HDR_4_MMStack_Default.ome_denoise_reg_ring27_kymoWrap.tif
758.90075456649	1061.529	1071.846	131.6021	165.5591	79316.61	933.0829	0.1227808	any	..\..\Microscopy\20190521_20190524_combinedAnalysis\kymo_all\20190521_Z_CDM_2pc_HDR_4_MMStack_Default.ome_denoise_reg_ring28_kymoWrap.tif
806.306187758695	718.9876	714.4621	239.2975	331.2795	55728.04	429.9125	0.3349338	any	..\..\Microscopy\20190521_20190524_combinedAnalysis\kymo_all\20190521_Z_CDM_2pc_HDR_4_MMStack_Default.ome_denoise_reg_ring2_kymoWrap.tif
757.483608671129	505.752	544.1346	234.1006	354.8361	40265.96	332.9544	0.4302255	any	..\..\Microscopy\20190521_20190524_combinedAnalysis\kymo_all\20190521_Z_CDM_2pc_HDR_4_MMStack_Default.ome_denoise_reg_ring3_kymoWrap.tif
861.203452646472	709.3463	727.3873	196.3547	238.545	61100.53	571.2312	0.2699452	any	..\..\Microscopy\20190521_20190524_combinedAnalysis\kymo_all\20190521_Z_CDM_2pc_HDR_4_MMStack_Default.ome_denoise_reg_ring4_kymoWrap.tif
862.039971123553	722.5243	784.2822	284.0725	381.8619	65879.7	483.9762	0.362207	any	..\..\Microscopy\20190521_20190524_combinedAnalysis\kymo_all\20190521_Z_CDM_2pc_HDR_4_MMStack_Default.ome_denoise_reg_ring7_kymoWrap.tif
810.448575615468	1148.536	1152.689	123.7065	165.1821	92215.1	1054.133	0.1073199	any	..\..\Microscopy\20190521_20190524_combinedAnalysis\kymo_all\20190521_Z_CDM_2pc_HDR_4_MMStack_Default.ome_denoise_reg_ring8_kymoWrap.tif
760.423936646719	1194.105	1214.637	169.5154	281.9851	89883.15	1030.135	0.1395606	any	..\..\Microscopy\20190521_20190524_combinedAnalysis\kymo_all\20190521_Z_CDM_2pc_HDR_4_MMStack_Default.ome_denoise_reg_ring9_kymoWrap.tif
870.909371882186	1509.348	1542.256	249.672	385.0173	132634	1211.017	0.1618875	any	..\..\Microscopy\20190521_20190524_combinedAnalysis\kymo_all\20190521_Z_CDM_2pc_HDR_5_MMStack_Default.ome_denoise_reg_ring10_kymoWrap.tif
793.996312431551	1212.043	1213.095	158.9068	197.0773	94621.38	984.6204	0.1309929	any	..\..\Microscopy\20190521_20190524_combinedAnalysis\kymo_all\20190521_Z_CDM_2pc_HDR_5_MMStack_Default.ome_denoise_reg_ring11_kymoWrap.tif
827.267294997984	1214.59	1207.997	199.0408	226.447	96639.73	1053.644	0.1647694	any	..\..\Microscopy\20190521_20190524_combinedAnalysis\kymo_all\20190521_Z_CDM_2pc_HDR_5_MMStack_Default.ome_denoise_reg_ring12_kymoWrap.tif
868.323009629081	1246.249	1253.465	226.7334	335.3855	105291.1	935.1141	0.1808852	any	..\..\Microscopy\20190521_20190524_combinedAnalysis\kymo_all\20190521_Z_CDM_2pc_HDR_5_MMStack_Default.ome_denoise_reg_ring13_kymoWrap.tif
235.281633093658	1752.329	1732.05	242.7733	354.4674	41569.2	1441.577	0.1401653	any	..\..\Microscopy\20190521_20190524_combinedAnalysis\kymo_all\20190521_Z_CDM_2pc_HDR_5_MMStack_Default.ome_denoise_reg_ring14_kymoWrap.tif
803.384991213314	1208.329	1198.677	263.2706	415.9557	93496.77	812.1733	0.2196344	any	..\..\Microscopy\20190521_20190524_combinedAnalysis\kymo_all\20190521_Z_CDM_2pc_HDR_5_MMStack_Default.ome_denoise_reg_ring15_kymoWrap.tif
664.675149824683	1386.283	1384.865	265.7562	336.2299	91401.08	1138.988	0.1919005	any	..\..\Microscopy\20190521_20190524_combinedAnalysis\kymo_all\20190521_Z_CDM_2pc_HDR_5_MMStack_Default.ome_denoise_reg_ring16_kymoWrap.tif
487.807858683722	1624.036	1604.941	167.2412	218.0417	77037.16	1361.354	0.1042039	any	..\..\Microscopy\20190521_20190524_combinedAnalysis\kymo_all\20190521_Z_CDM_2pc_HDR_5_MMStack_Default.ome_denoise_reg_ring17_kymoWrap.tif
806.833944509571	1178.705	1174.329	231.8751	318.5396	91597.69	860.4841	0.1974532	any	..\..\Microscopy\20190521_20190524_combinedAnalysis\kymo_all\20190521_Z_CDM_2pc_HDR_5_MMStack_Default.ome_denoise_reg_ring18_kymoWrap.tif
604.844075613389	1847.286	1889.358	269.2948	383.3794	113361.5	1497.281	0.1425325	any	..\..\Microscopy\20190521_20190524_combinedAnalysis\kymo_all\20190521_Z_CDM_2pc_HDR_5_MMStack_Default.ome_denoise_reg_ring19_kymoWrap.tif
888.425376024843	405.3318	451.5888	252.5888	359.9383	38836.64	270.73	0.5593335	any	..\..\Microscopy\20190521_20190524_combinedAnalysis\kymo_all\20190521_Z_CDM_2pc_HDR_5_MMStack_Default.ome_denoise_reg_ring1_kymoWrap.tif
707.676381562463	1277.866	1270.27	160.2641	219.048	88918.92	1031.404	0.1261654	any	..\..\Microscopy\20190521_20190524_combinedAnalysis\kymo_all\20190521_Z_CDM_2pc_HDR_5_MMStack_Default.ome_denoise_reg_ring20_kymoWrap.tif
792.787224379258	1342.49	1354.027	173.9903	225.6769	105614.1	1090.235	0.1284984	any	..\..\Microscopy\20190521_20190524_combinedAnalysis\kymo_all\20190521_Z_CDM_2pc_HDR_5_MMStack_Default.ome_denoise_reg_ring21_kymoWrap.tif
745.808606266594	836.3406	834.6823	111.8539	170.7656	61766.49	676.3331	0.1340078	any	..\..\Microscopy\20190521_20190524_combinedAnalysis\kymo_all\20190521_Z_CDM_2pc_HDR_5_MMStack_Default.ome_denoise_reg_ring22_kymoWrap.tif
862.871093726603	835.204	850.0775	143.7028	180.2014	71406.52	653.8298	0.1690467	any	..\..\Microscopy\20190521_20190524_combinedAnalysis\kymo_all\20190521_Z_CDM_2pc_HDR_5_MMStack_Default.ome_denoise_reg_ring23_kymoWrap.tif
792.704742672786	1139.884	1138.785	198.1815	309.0464	88825.24	864.1906	0.1740289	any	..\..\Microscopy\20190521_20190524_combinedAnalysis\kymo_all\20190521_Z_CDM_2pc_HDR_5_MMStack_Default.ome_denoise_reg_ring24_kymoWrap.tif
754.846167368501	1074.123	1082.378	134.8745	165.2273	80095.98	884.2429	0.1246094	any	..\..\Microscopy\20190521_20190524_combinedAnalysis\kymo_all\20190521_Z_CDM_2pc_HDR_5_MMStack_Default.ome_denoise_reg_ring25_kymoWrap.tif
1001.57513376639	490.3553	539.6899	233.3073	382.3921	52889.61	302.3391	0.4322988	any	..\..\Microscopy\20190521_20190524_combinedAnalysis\kymo_all\20190521_Z_CDM_2pc_HDR_5_MMStack_Default.ome_denoise_reg_ring26_kymoWrap.tif
683.379333423637	1494.133	1508.667	200.5407	223.4026	102589.4	1276.972	0.1329257	any	..\..\Microscopy\20190521_20190524_combinedAnalysis\kymo_all\20190521_Z_CDM_2pc_HDR_5_MMStack_Default.ome_denoise_reg_ring2_kymoWrap.tif
559.039003516119	1718.125	1759.092	247.084	407.3862	98509.13	1467.04	0.1404611	any	..\..\Microscopy\20190521_20190524_combinedAnalysis\kymo_all\20190521_Z_CDM_2pc_HDR_5_MMStack_Default.ome_denoise_reg_ring3_kymoWrap.tif
601.947700605569	2298.531	2316.062	266.2567	370.866	138963.7	1909.269	0.1149609	any	..\..\Microscopy\20190521_20190524_combinedAnalysis\kymo_all\20190521_Z_CDM_2pc_HDR_5_MMStack_Default.ome_denoise_reg_ring4_kymoWrap.tif
809.092915954941	676.0922	682.3054	220.4654	357.3651	54584.43	403.3256	0.3231183	any	..\..\Microscopy\20190521_20190524_combinedAnalysis\kymo_all\20190521_Z_CDM_2pc_HDR_5_MMStack_Default.ome_denoise_reg_ring5_kymoWrap.tif
745.444496784743	1459.429	1462.354	198.2477	249.4086	108214.2	1140.757	0.1355675	any	..\..\Microscopy\20190521_20190524_combinedAnalysis\kymo_all\20190521_Z_CDM_2pc_HDR_5_MMStack_Default.ome_denoise_reg_ring6_kymoWrap.tif
679.302380269966	1596.521	1593.965	258.5383	369.3212	105201.7	1262.487	0.1621982	any	..\..\Microscopy\20190521_20190524_combinedAnalysis\kymo_all\20190521_Z_CDM_2pc_HDR_5_MMStack_Default.ome_denoise_reg_ring7_kymoWrap.tif
876.018809903904	688.4236	715.4955	236.7244	350.2001	61532.61	460.2156	0.3308538	any	..\..\Microscopy\20190521_20190524_combinedAnalysis\kymo_all\20190521_Z_CDM_2pc_HDR_5_MMStack_Default.ome_denoise_reg_ring8_kymoWrap.tif
616.517457659681	2310.719	2308.501	291.578	424.571	138510.1	2017.977	0.1263062	any	..\..\Microscopy\20190521_20190524_combinedAnalysis\kymo_all\20190521_Z_CDM_2pc_HDR_5_MMStack_Default.ome_denoise_reg_ring9_kymoWrap.tif
781.718896659558	1392.327	1398.246	140.8224	182.2559	106266.7	1185.083	0.1007136	any	..\..\Microscopy\20190521_20190524_combinedAnalysis\kymo_all\20190521_Z_CDM_2pc_HDR_6_MMStack_Default.ome_denoise_reg_ring10_kymoWrap.tif
782.609942552997	1477.427	1494.807	216.5636	336.7555	113605.3	1187.913	0.1448774	any	..\..\Microscopy\20190521_20190524_combinedAnalysis\kymo_all\20190521_Z_CDM_2pc_HDR_6_MMStack_Default.ome_denoise_reg_ring11_kymoWrap.tif
752.179209250323	834.6521	831.6024	113.0048	156.1262	61538.57	710.6889	0.135888	any	..\..\Microscopy\20190521_20190524_combinedAnalysis\kymo_all\20190521_Z_CDM_2pc_HDR_6_MMStack_Default.ome_denoise_reg_ring12_kymoWrap.tif
867.644751701362	766.8081	783.4501	150.0213	229.7036	65809.81	559.7089	0.191488	any	..\..\Microscopy\20190521_20190524_combinedAnalysis\kymo_all\20190521_Z_CDM_2pc_HDR_6_MMStack_Default.ome_denoise_reg_ring13_kymoWrap.tif
962.061136424572	284.8807	306.9548	122.645	176.8922	28853.75	180.1646	0.3995538	any	..\..\Microscopy\20190521_20190524_combinedAnalysis\kymo_all\20190521_Z_CDM_2pc_HDR_6_MMStack_Default.ome_denoise_reg_ring14_kymoWrap.tif
896.393844437668	1257.846	1176.95	321.2609	534.9993	103571.6	955.0297	0.2729605	any	..\..\Microscopy\20190521_20190524_combinedAnalysis\kymo_all\20190521_Z_CDM_2pc_HDR_6_MMStack_Default.ome_denoise_reg_ring15_kymoWrap.tif
601.197942886012	1321.909	1350.617	227.6161	334.7412	81036.99	1101.804	0.1685275	any	..\..\Microscopy\20190521_20190524_combinedAnalysis\kymo_all\20190521_Z_CDM_2pc_HDR_6_MMStack_Default.ome_denoise_reg_ring16_kymoWrap.tif
846.019192562437	1201.724	1167.01	365.8374	660.4765	95694.85	1008.955	0.3134826	any	..\..\Microscopy\20190521_20190524_combinedAnalysis\kymo_all\20190521_Z_CDM_2pc_HDR_6_MMStack_Default.ome_denoise_reg_ring17_kymoWrap.tif
557.460043136353	1428.411	1421.103	241.6747	379.1675	76739.57	1120.242	0.1700613	any	..\..\Microscopy\20190521_20190524_combinedAnalysis\kymo_all\20190521_Z_CDM_2pc_HDR_6_MMStack_Default.ome_denoise_reg_ring18_kymoWrap.tif
721.346427783642	1239.617	1258.489	166.1116	242.6193	88094.2	1020.201	0.1319929	any	..\..\Microscopy\20190521_20190524_combinedAnalysis\kymo_all\20190521_Z_CDM_2pc_HDR_6_MMStack_Default.ome_denoise_reg_ring19_kymoWrap.tif
629.509666414487	1787.853	1783.756	184.2807	228.2877	110592.9	1584.167	0.1033105	any	..\..\Microscopy\20190521_20190524_combinedAnalysis\kymo_all\20190521_Z_CDM_2pc_HDR_6_MMStack_Default.ome_denoise_reg_ring1_kymoWrap.tif
402.34077408602	1651.584	1653.448	225.5507	357.7737	66137.92	1325.988	0.1364123	any	..\..\Microscopy\20190521_20190524_combinedAnalysis\kymo_all\20190521_Z_CDM_2pc_HDR_6_MMStack_Default.ome_denoise_reg_ring20_kymoWrap.tif
820.574102492167	1498.637	1491.455	211.742	310.1865	119316.4	1155.431	0.1419701	any	..\..\Microscopy\20190521_20190524_combinedAnalysis\kymo_all\20190521_Z_CDM_2pc_HDR_6_MMStack_Default.ome_denoise_reg_ring21_kymoWrap.tif
633.430391431304	1637.947	1661.639	250.783	325.4708	103021.6	1336.952	0.1509251	any	..\..\Microscopy\20190521_20190524_combinedAnalysis\kymo_all\20190521_Z_CDM_2pc_HDR_6_MMStack_Default.ome_denoise_reg_ring22_kymoWrap.tif
880.15023747076	809.2019	849.5546	149.6595	205.5474	73061.7	689.8598	0.1761623	any	..\..\Microscopy\20190521_20190524_combinedAnalysis\kymo_all\20190521_Z_CDM_2pc_HDR_6_MMStack_Default.ome_denoise_reg_ring23_kymoWrap.tif
680.747980217451	2299.05	2298.385	199.898	280.6401	151693.5	1973.13	0.08697324	any	..\..\Microscopy\20190521_20190524_combinedAnalysis\kymo_all\20190521_Z_CDM_2pc_HDR_6_MMStack_Default.ome_denoise_reg_ring24_kymoWrap.tif
686.152883163504	917.0221	912.3458	97.4482	150.432	62039.51	764.7317	0.1068106	any	..\..\Microscopy\20190521_20190524_combinedAnalysis\kymo_all\20190521_Z_CDM_2pc_HDR_6_MMStack_Default.ome_denoise_reg_ring25_kymoWrap.tif
897.6806511813	1160.354	1166.001	205.8688	275.8096	102608.1	1000.38	0.1765597	any	..\..\Microscopy\20190521_20190524_combinedAnalysis\kymo_all\20190521_Z_CDM_2pc_HDR_6_MMStack_Default.ome_denoise_reg_ring26_kymoWrap.tif
544.389954430825	1752.322	1765.824	237.0033	317.7708	95354.48	1380.654	0.1342168	any	..\..\Microscopy\20190521_20190524_combinedAnalysis\kymo_all\20190521_Z_CDM_2pc_HDR_6_MMStack_Default.ome_denoise_reg_ring27_kymoWrap.tif
819.557183202826	807.6025	776.2101	213.677	328.3145	62096.81	504.7448	0.2752824	any	..\..\Microscopy\20190521_20190524_combinedAnalysis\kymo_all\20190521_Z_CDM_2pc_HDR_6_MMStack_Default.ome_denoise_reg_ring28_kymoWrap.tif
865.666307230168	1398.698	1435.242	233.1035	275.8181	120560.3	1155.257	0.1624141	any	..\..\Microscopy\20190521_20190524_combinedAnalysis\kymo_all\20190521_Z_CDM_2pc_HDR_6_MMStack_Default.ome_denoise_reg_ring29_kymoWrap.tif
727.385373957547	1969.783	1963.398	190.831	246.4921	141364.6	1727.294	0.09719428	any	..\..\Microscopy\20190521_20190524_combinedAnalysis\kymo_all\20190521_Z_CDM_2pc_HDR_6_MMStack_Default.ome_denoise_reg_ring2_kymoWrap.tif
649.475259238842	1927.912	1893.35	310.6892	484.689	121174.4	1688.686	0.164095	any	..\..\Microscopy\20190521_20190524_combinedAnalysis\kymo_all\20190521_Z_CDM_2pc_HDR_6_MMStack_Default.ome_denoise_reg_ring30_kymoWrap.tif
883.556893258013	440.383	457.775	190.3618	299.6937	39368.65	251.1919	0.4158414	any	..\..\Microscopy\20190521_20190524_combinedAnalysis\kymo_all\20190521_Z_CDM_2pc_HDR_6_MMStack_Default.ome_denoise_reg_ring31_kymoWrap.tif
601.919946113077	1277.141	1305.668	233.5252	383.688	78340.06	1109.921	0.178855	any	..\..\Microscopy\20190521_20190524_combinedAnalysis\kymo_all\20190521_Z_CDM_2pc_HDR_6_MMStack_Default.ome_denoise_reg_ring32_kymoWrap.tif
814.220681330627	1026.457	1063.527	250.3339	310.0961	85082.16	762.6991	0.2353809	any	..\..\Microscopy\20190521_20190524_combinedAnalysis\kymo_all\20190521_Z_CDM_2pc_HDR_6_MMStack_Default.ome_denoise_reg_ring33_kymoWrap.tif
908.499550401875	1867.291	1876.996	227.5723	323.2495	165175.6	1546.547	0.1212428	any	..\..\Microscopy\20190521_20190524_combinedAnalysis\kymo_all\20190521_Z_CDM_2pc_HDR_6_MMStack_Default.ome_denoise_reg_ring34_kymoWrap.tif
1011.23418143172	390.1189	513.5986	398.541	621.2426	50332.66	311.3405	0.7759776	any	..\..\Microscopy\20190521_20190524_combinedAnalysis\kymo_all\20190521_Z_CDM_2pc_HDR_6_MMStack_Default.ome_denoise_reg_ring35_kymoWrap.tif
718.206413074914	1335.829	1338.158	183.3528	305.9358	93671.04	1089.472	0.1370188	any	..\..\Microscopy\20190521_20190524_combinedAnalysis\kymo_all\20190521_Z_CDM_2pc_HDR_6_MMStack_Default.ome_denoise_reg_ring36_kymoWrap.tif
359.597331088807	1350.796	1327.229	174.4332	253.1078	47780.24	1132.356	0.1314266	any	..\..\Microscopy\20190521_20190524_combinedAnalysis\kymo_all\20190521_Z_CDM_2pc_HDR_6_MMStack_Default.ome_denoise_reg_ring37_kymoWrap.tif
806.204989087028	699.1221	724.4433	152.2775	217.0646	56506.57	545.1648	0.2101993	any	..\..\Microscopy\20190521_20190524_combinedAnalysis\kymo_all\20190521_Z_CDM_2pc_HDR_6_MMStack_Default.ome_denoise_reg_ring38_kymoWrap.tif
833.764060828428	691.8062	692.6879	123.0397	164.733	56800.41	552.4905	0.1776265	any	..\..\Microscopy\20190521_20190524_combinedAnalysis\kymo_all\20190521_Z_CDM_2pc_HDR_6_MMStack_Default.ome_denoise_reg_ring39_kymoWrap.tif
686.411286530867	1439.709	1423.153	143.31	198.6038	96774.38	1219.193	0.100699	any	..\..\Microscopy\20190521_20190524_combinedAnalysis\kymo_all\20190521_Z_CDM_2pc_HDR_6_MMStack_Default.ome_denoise_reg_ring3_kymoWrap.tif
662.99871642165	1199.845	1205.927	158.4973	221.139	79591.2	990.1292	0.1314318	any	..\..\Microscopy\20190521_20190524_combinedAnalysis\kymo_all\20190521_Z_CDM_2pc_HDR_6_MMStack_Default.ome_denoise_reg_ring40_kymoWrap.tif
896.530809691765	864.772	956.4266	302.7498	473.1245	84165.54	723.7441	0.3165426	any	..\..\Microscopy\20190521_20190524_combinedAnalysis\kymo_all\20190521_Z_CDM_2pc_HDR_6_MMStack_Default.ome_denoise_reg_ring41_kymoWrap.tif
1011.23418143172	390.1189	513.5986	398.541	621.2426	50332.66	311.3405	0.7759776	any	..\..\Microscopy\20190521_20190524_combinedAnalysis\kymo_all\20190521_Z_CDM_2pc_HDR_6_MMStack_Default.ome_denoise_reg_ring42_kymoWrap.tif
931.072151212918	118.1077	145.1971	93.16019	136.1904	13358.13	49.06094	0.6416121	any	..\..\Microscopy\20190521_20190524_combinedAnalysis\kymo_all\20190521_Z_CDM_2pc_HDR_6_MMStack_Default.ome_denoise_reg_ring4_kymoWrap.tif
666.667137621904	1410.587	1469.139	264.4268	347.8979	96963.16	1231.059	0.1799877	any	..\..\Microscopy\20190521_20190524_combinedAnalysis\kymo_all\20190521_Z_CDM_2pc_HDR_6_MMStack_Default.ome_denoise_reg_ring5_kymoWrap.tif
689.586416829202	1549.625	1562.803	151.5194	225.3301	106270.6	1344.52	0.09695361	any	..\..\Microscopy\20190521_20190524_combinedAnalysis\kymo_all\20190521_Z_CDM_2pc_HDR_6_MMStack_Default.ome_denoise_reg_ring6_kymoWrap.tif
797.047359178885	830.1875	821.7675	115.7197	158.9066	64097.86	724.9395	0.140818	any	..\..\Microscopy\20190521_20190524_combinedAnalysis\kymo_all\20190521_Z_CDM_2pc_HDR_6_MMStack_Default.ome_denoise_reg_ring7_kymoWrap.tif
330.782322469417	1788.552	1805.933	224.8785	299.7004	57789.86	1532.347	0.124522	any	..\..\Microscopy\20190521_20190524_combinedAnalysis\kymo_all\20190521_Z_CDM_2pc_HDR_6_MMStack_Default.ome_denoise_reg_ring8_kymoWrap.tif
783.260982797073	354.7216	375.2449	117.4093	121.6736	28518.61	271.029	0.3128872	any	..\..\Microscopy\20190521_20190524_combinedAnalysis\kymo_all\20190521_Z_CDM_2pc_HDR_7_MMStack_Default.ome_denoise_reg_ring10_kymoWrap.tif
935.872030264158	391.9149	445.6597	301.4658	527.0978	41000.7	244.7825	0.6764483	any	..\..\Microscopy\20190521_20190524_combinedAnalysis\kymo_all\20190521_Z_CDM_2pc_HDR_7_MMStack_Default.ome_denoise_reg_ring11_kymoWrap.tif
745.842097283941	1166.483	1150.812	136.3119	209.3431	85160.05	923.0337	0.1184485	any	..\..\Microscopy\20190521_20190524_combinedAnalysis\kymo_all\20190521_Z_CDM_2pc_HDR_7_MMStack_Default.ome_denoise_reg_ring12_kymoWrap.tif
860.71882974941	322.7357	332.6867	120.5093	151.0446	27945.68	223.498	0.3622306	any	..\..\Microscopy\20190521_20190524_combinedAnalysis\kymo_all\20190521_Z_CDM_2pc_HDR_7_MMStack_Default.ome_denoise_reg_ring13_kymoWrap.tif
803.619761084042	215.9479	264.8296	142.0184	178.2288	20656.71	145.246	0.5362631	any	..\..\Microscopy\20190521_20190524_combinedAnalysis\kymo_all\20190521_Z_CDM_2pc_HDR_7_MMStack_Default.ome_denoise_reg_ring14_kymoWrap.tif
661.221320136161	1082.038	1081.339	170.2666	237.9773	69205.7	856.8077	0.157459	any	..\..\Microscopy\20190521_20190524_combinedAnalysis\kymo_all\20190521_Z_CDM_2pc_HDR_7_MMStack_Default.ome_denoise_reg_ring15_kymoWrap.tif
726.95688739316	827.4302	851.2681	199.2825	262.1144	61291.3	591.3439	0.2341008	any	..\..\Microscopy\20190521_20190524_combinedAnalysis\kymo_all\20190521_Z_CDM_2pc_HDR_7_MMStack_Default.ome_denoise_reg_ring16_kymoWrap.tif
632.28369538375	1223.781	1204.149	238.7944	387.0811	74657.27	875.1493	0.1983096	any	..\..\Microscopy\20190521_20190524_combinedAnalysis\kymo_all\20190521_Z_CDM_2pc_HDR_7_MMStack_Default.ome_denoise_reg_ring17_kymoWrap.tif
794.036001711931	642.6342	652.2774	146.7533	188.0619	50877.64	445.4774	0.224986	any	..\..\Microscopy\20190521_20190524_combinedAnalysis\kymo_all\20190521_Z_CDM_2pc_HDR_7_MMStack_Default.ome_denoise_reg_ring18_kymoWrap.tif
813.067877835064	481.118	548.3	243.9062	401.6495	43864	268.5014	0.4448407	any	..\..\Microscopy\20190521_20190524_combinedAnalysis\kymo_all\20190521_Z_CDM_2pc_HDR_7_MMStack_Default.ome_denoise_reg_ring19_kymoWrap.tif
943.360264828079	632.7615	656.0747	247.246	350.0825	60358.88	431.2122	0.3768565	any	..\..\Microscopy\20190521_20190524_combinedAnalysis\kymo_all\20190521_Z_CDM_2pc_HDR_7_MMStack_Default.ome_denoise_reg_ring1_kymoWrap.tif
840.023048777814	620.3118	605.2089	151.4775	200.6278	49627.13	467.7003	0.2502896	any	..\..\Microscopy\20190521_20190524_combinedAnalysis\kymo_all\20190521_Z_CDM_2pc_HDR_7_MMStack_Default.ome_denoise_reg_ring20_kymoWrap.tif
700.980623355112	1085.591	1089.159	227.993	280.2112	74062.79	807.485	0.2093295	any	..\..\Microscopy\20190521_20190524_combinedAnalysis\kymo_all\20190521_Z_CDM_2pc_HDR_7_MMStack_Default.ome_denoise_reg_ring21_kymoWrap.tif
794.82858750358	1146.129	1170.416	172.7454	255.1825	91292.45	966.6129	0.1475931	any	..\..\Microscopy\20190521_20190524_combinedAnalysis\kymo_all\20190521_Z_CDM_2pc_HDR_7_MMStack_Default.ome_denoise_reg_ring22_kymoWrap.tif
720.368368667935	917.7135	930.5909	185.1128	296.8101	65141.36	714.7929	0.1989196	any	..\..\Microscopy\20190521_20190524_combinedAnalysis\kymo_all\20190521_Z_CDM_2pc_HDR_7_MMStack_Default.ome_denoise_reg_ring23_kymoWrap.tif
712.419556162824	1034.729	1032.313	199.1046	293.7366	72261.92	789.7739	0.1928723	any	..\..\Microscopy\20190521_20190524_combinedAnalysis\kymo_all\20190521_Z_CDM_2pc_HDR_7_MMStack_Default.ome_denoise_reg_ring24_kymoWrap.tif
868.428805495397	403.2117	409.0629	130.9211	186.2398	34361.29	321.2712	0.3200512	any	..\..\Microscopy\20190521_20190524_combinedAnalysis\kymo_all\20190521_Z_CDM_2pc_HDR_7_MMStack_Default.ome_denoise_reg_ring25_kymoWrap.tif
941.780716775745	436.6066	449.607	250.2292	384.9749	41363.85	240.9388	0.556551	any	..\..\Microscopy\20190521_20190524_combinedAnalysis\kymo_all\20190521_Z_CDM_2pc_HDR_7_MMStack_Default.ome_denoise_reg_ring26_kymoWrap.tif
711.147455920965	651.4498	663.9418	126.5794	188.1732	46475.93	575.0075	0.1906484	any	..\..\Microscopy\20190521_20190524_combinedAnalysis\kymo_all\20190521_Z_CDM_2pc_HDR_7_MMStack_Default.ome_denoise_reg_ring27_kymoWrap.tif
589.259835828475	756.0353	770.4397	196.2035	298.597	44685.5	624.9862	0.2546644	any	..\..\Microscopy\20190521_20190524_combinedAnalysis\kymo_all\20190521_Z_CDM_2pc_HDR_7_MMStack_Default.ome_denoise_reg_ring28_kymoWrap.tif
848.359420048682	403.522	384.2638	125.7559	190.1457	32278.16	286.6024	0.3272644	any	..\..\Microscopy\20190521_20190524_combinedAnalysis\kymo_all\20190521_Z_CDM_2pc_HDR_7_MMStack_Default.ome_denoise_reg_ring29_kymoWrap.tif
403.153000990629	1783.697	1837.287	265.3598	342.6057	73491.48	1552.004	0.1444302	any	..\..\Microscopy\20190521_20190524_combinedAnalysis\kymo_all\20190521_Z_CDM_2pc_HDR_7_MMStack_Default.ome_denoise_reg_ring2_kymoWrap.tif
719.86832994618	1302.151	1297.633	287.8729	439.0259	90834.34	961.1007	0.2218445	any	..\..\Microscopy\20190521_20190524_combinedAnalysis\kymo_all\20190521_Z_CDM_2pc_HDR_7_MMStack_Default.ome_denoise_reg_ring3_kymoWrap.tif
776.950814476381	426.4738	441.1747	299.1217	549.9352	33529.27	264.2163	0.6780119	any	..\..\Microscopy\20190521_20190524_combinedAnalysis\kymo_all\20190521_Z_CDM_2pc_HDR_7_MMStack_Default.ome_denoise_reg_ring4_kymoWrap.tif
771.02327832117	1262.716	1238.858	221.4194	330.2915	94153.23	981.6798	0.1787286	any	..\..\Microscopy\20190521_20190524_combinedAnalysis\kymo_all\20190521_Z_CDM_2pc_HDR_7_MMStack_Default.ome_denoise_reg_ring5_kymoWrap.tif
849.428253183057	275.3798	328.8075	188.5122	251.7543	27619.83	184.1119	0.5733207	any	..\..\Microscopy\20190521_20190524_combinedAnalysis\kymo_all\20190521_Z_CDM_2pc_HDR_7_MMStack_Default.ome_denoise_reg_ring6_kymoWrap.tif
830.639031999728	447.7321	447.1464	93.77579	139.7555	36666.01	339.0842	0.2097205	any	..\..\Microscopy\20190521_20190524_combinedAnalysis\kymo_all\20190521_Z_CDM_2pc_HDR_7_MMStack_Default.ome_denoise_reg_ring7_kymoWrap.tif
892.71748949682	275.5685	303.8093	98.44765	153.9536	26735.22	213.3899	0.3240442	any	..\..\Microscopy\20190521_20190524_combinedAnalysis\kymo_all\20190521_Z_CDM_2pc_HDR_7_MMStack_Default.ome_denoise_reg_ring8_kymoWrap.tif
741.788482740457	891.026	886.9871	222.4247	329.8767	63863.07	706.583	0.2507643	any	..\..\Microscopy\20190521_20190524_combinedAnalysis\kymo_all\20190521_Z_CDM_2pc_HDR_7_MMStack_Default.ome_denoise_reg_ring9_kymoWrap.tif
600.473204530169	823.3508	824.9911	175.8201	214.8817	49499.46	607.7089	0.2131176	any	..\..\Microscopy\20190521_20190524_combinedAnalysis\kymo_all\20190521_Z_CDM_2pc_HDR_8_MMStack_Default.ome_denoise_reg_ring10_kymoWrap.tif
673.785315869426	734.1161	762.0007	190.9096	217.2322	50292.04	561.5233	0.2505373	any	..\..\Microscopy\20190521_20190524_combinedAnalysis\kymo_all\20190521_Z_CDM_2pc_HDR_8_MMStack_Default.ome_denoise_reg_ring11_kymoWrap.tif
773.192649639251	711.595	699.0369	212.3721	316.0096	53126.8	453.5625	0.3038067	any	..\..\Microscopy\20190521_20190524_combinedAnalysis\kymo_all\20190521_Z_CDM_2pc_HDR_8_MMStack_Default.ome_denoise_reg_ring12_kymoWrap.tif
647.999654876139	1249.093	1215.715	248.8569	338.0259	77805.73	1026.714	0.2047001	any	..\..\Microscopy\20190521_20190524_combinedAnalysis\kymo_all\20190521_Z_CDM_2pc_HDR_8_MMStack_Default.ome_denoise_reg_ring13_kymoWrap.tif
766.923102391957	788.9708	813.1406	210.0842	338.7854	61798.68	646.7597	0.2583615	any	..\..\Microscopy\20190521_20190524_combinedAnalysis\kymo_all\20190521_Z_CDM_2pc_HDR_8_MMStack_Default.ome_denoise_reg_ring14_kymoWrap.tif
803.158528861392	621.3697	611.1486	155.2633	222.0091	47669.59	445.9517	0.2540516	any	..\..\Microscopy\20190521_20190524_combinedAnalysis\kymo_all\20190521_Z_CDM_2pc_HDR_8_MMStack_Default.ome_denoise_reg_ring15_kymoWrap.tif
796.885955830343	843.8949	821.2787	245.0058	401.1885	64059.74	623.051	0.2983224	any	..\..\Microscopy\20190521_20190524_combinedAnalysis\kymo_all\20190521_Z_CDM_2pc_HDR_8_MMStack_Default.ome_denoise_reg_ring1_kymoWrap.tif
649.735258292221	1317.001	1333.829	257.6909	400.5188	85365.05	961.9762	0.1931963	any	..\..\Microscopy\20190521_20190524_combinedAnalysis\kymo_all\20190521_Z_CDM_2pc_HDR_8_MMStack_Default.ome_denoise_reg_ring4_kymoWrap.tif
880.870809546412	614.4242	701.1744	310.8932	418.6492	60301	423.9037	0.4433892	any	..\..\Microscopy\20190521_20190524_combinedAnalysis\kymo_all\20190521_Z_CDM_2pc_HDR_8_MMStack_Default.ome_denoise_reg_ring5_kymoWrap.tif
762.601151436154	671.9725	694.5804	140.7964	193.6592	51398.95	483.9977	0.2027072	any	..\..\Microscopy\20190521_20190524_combinedAnalysis\kymo_all\20190521_Z_CDM_2pc_HDR_8_MMStack_Default.ome_denoise_reg_ring6_kymoWrap.tif
513.888488392516	1106.329	1160.334	253.8004	334.9772	58016.69	873.6076	0.2187305	any	..\..\Microscopy\20190521_20190524_combinedAnalysis\kymo_all\20190521_Z_CDM_2pc_HDR_8_MMStack_Default.ome_denoise_reg_ring7_kymoWrap.tif
726.907424579487	1004.003	1000.041	169.4107	218.5095	72002.96	771.1675	0.1694037	any	..\..\Microscopy\20190521_20190524_combinedAnalysis\kymo_all\20190521_Z_CDM_2pc_HDR_8_MMStack_Default.ome_denoise_reg_ring8_kymoWrap.tif
706.096233076002	938.3073	913.168	231.6739	363.5522	63921.76	638.8094	0.2537035	any	..\..\Microscopy\20190521_20190524_combinedAnalysis\kymo_all\20190521_Z_CDM_2pc_HDR_8_MMStack_Default.ome_denoise_reg_ring9_kymoWrap.tif
681.792847466492	1086.787	1140.762	247.1454	362.6179	75290.28	849.37	0.2166494	any	..\..\Microscopy\20190521_20190524_combinedAnalysis\kymo_all\20190521_Z_CDM_2pc_HDR_9_MMStack_Default.ome_denoise_reg_ring10_kymoWrap.tif
803.886606505593	790.9014	791.7902	122.0384	178.4025	61759.63	622.876	0.1541297	any	..\..\Microscopy\20190521_20190524_combinedAnalysis\kymo_all\20190521_Z_CDM_2pc_HDR_9_MMStack_Default.ome_denoise_reg_ring11_kymoWrap.tif
826.169457720418	691.2775	722.8306	241.9107	373.3336	57826.45	478.8792	0.3346713	any	..\..\Microscopy\20190521_20190524_combinedAnalysis\kymo_all\20190521_Z_CDM_2pc_HDR_9_MMStack_Default.ome_denoise_reg_ring12_kymoWrap.tif
776.300379960506	652.1802	649.9204	120.2697	160.5861	49393.95	512.5791	0.185053	any	..\..\Microscopy\20190521_20190524_combinedAnalysis\kymo_all\20190521_Z_CDM_2pc_HDR_9_MMStack_Default.ome_denoise_reg_ring13_kymoWrap.tif
779.987120878796	457.5157	477.4896	120.5049	200.73	36289.21	354.2034	0.2523717	any	..\..\Microscopy\20190521_20190524_combinedAnalysis\kymo_all\20190521_Z_CDM_2pc_HDR_9_MMStack_Default.ome_denoise_reg_ring14_kymoWrap.tif
915.671381700686	678.4982	670.2445	132.2028	203.9449	60322.01	602.3719	0.1972456	any	..\..\Microscopy\20190521_20190524_combinedAnalysis\kymo_all\20190521_Z_CDM_2pc_HDR_9_MMStack_Default.ome_denoise_reg_ring15_kymoWrap.tif
820.803145960155	674.6151	685.017	176.1732	279.4102	54801.36	421.6951	0.2571808	any	..\..\Microscopy\20190521_20190524_combinedAnalysis\kymo_all\20190521_Z_CDM_2pc_HDR_9_MMStack_Default.ome_denoise_reg_ring16_kymoWrap.tif
764.834911780423	445.8328	474.6788	175.689	300.1738	35126.23	360.2685	0.3701218	any	..\..\Microscopy\20190521_20190524_combinedAnalysis\kymo_all\20190521_Z_CDM_2pc_HDR_9_MMStack_Default.ome_denoise_reg_ring17_kymoWrap.tif
707.083156766803	969.4049	965.308	173.0128	266.6465	67571.56	733.5817	0.1792306	any	..\..\Microscopy\20190521_20190524_combinedAnalysis\kymo_all\20190521_Z_CDM_2pc_HDR_9_MMStack_Default.ome_denoise_reg_ring1_kymoWrap.tif
755.482074852058	671.6445	704.9568	187.6215	215.1086	52166.8	501.0305	0.266146	any	..\..\Microscopy\20190521_20190524_combinedAnalysis\kymo_all\20190521_Z_CDM_2pc_HDR_9_MMStack_Default.ome_denoise_reg_ring2_kymoWrap.tif
794.63245836523	438.2219	434.2025	74.33579	110.0543	33867.79	348.2434	0.1712008	any	..\..\Microscopy\20190521_20190524_combinedAnalysis\kymo_all\20190521_Z_CDM_2pc_HDR_9_MMStack_Default.ome_denoise_reg_ring3_kymoWrap.tif
764.798318431238	991.1134	1020.539	213.5537	345.2399	75519.91	764.5386	0.2092557	any	..\..\Microscopy\20190521_20190524_combinedAnalysis\kymo_all\20190521_Z_CDM_2pc_HDR_9_MMStack_Default.ome_denoise_reg_ring4_kymoWrap.tif
544.698488297619	1396.588	1416.944	274.4569	338.6423	76514.97	1046.754	0.1936964	any	..\..\Microscopy\20190521_20190524_combinedAnalysis\kymo_all\20190521_Z_CDM_2pc_HDR_9_MMStack_Default.ome_denoise_reg_ring5_kymoWrap.tif
1046.1936219269	71.31041	290.9075	465.6882	876.6262	29672.56	-78.48341	1.600812	any	..\..\Microscopy\20190521_20190524_combinedAnalysis\kymo_all\20190521_Z_CDM_2pc_HDR_9_MMStack_Default.ome_denoise_reg_ring6_kymoWrap.tif
493.318856480468	1476.352	1465.354	204.1526	212.7123	70337.01	1252.193	0.1393196	any	..\..\Microscopy\20190521_20190524_combinedAnalysis\kymo_all\20190521_Z_CDM_2pc_HDR_9_MMStack_Default.ome_denoise_reg_ring7_kymoWrap.tif
694.109160925351	1180.379	1174.818	269.907	379.8124	79887.59	903.9051	0.2297437	any	..\..\Microscopy\20190521_20190524_combinedAnalysis\kymo_all\20190521_Z_CDM_2pc_HDR_9_MMStack_Default.ome_denoise_reg_ring8_kymoWrap.tif
775.431152563053	769.2274	772.2608	212.3419	359.7809	58691.82	575.7363	0.2749614	any	..\..\Microscopy\20190521_20190524_combinedAnalysis\kymo_all\20190521_Z_CDM_2pc_HDR_9_MMStack_Default.ome_denoise_reg_ring9_kymoWrap.tif
784.092147312841	1125.744	1163.95	202.0343	264.7396	88460.23	917.5581	0.1735764	any	..\..\Microscopy\20190521_20190524_combinedAnalysis\kymo_all\20190526_Sam2_Z_CDM_2pc_HDR_1_MMStack_Default.ome_denoise_reg_ring10_kymoWrap.tif
857.602405806019	551.6573	567.0461	162.0356	213.379	47631.88	384.6355	0.2857539	any	..\..\Microscopy\20190521_20190524_combinedAnalysis\kymo_all\20190526_Sam2_Z_CDM_2pc_HDR_1_MMStack_Default.ome_denoise_reg_ring11_kymoWrap.tif
682.797556083834	1568.567	1569.563	201.4908	267.4839	106730.3	1317.78	0.1283738	any	..\..\Microscopy\20190521_20190524_combinedAnalysis\kymo_all\20190526_Sam2_Z_CDM_2pc_HDR_1_MMStack_Default.ome_denoise_reg_ring12_kymoWrap.tif
838.851122541794	578.4711	590.8881	113.5566	128.7373	48452.83	467.9623	0.1921795	any	..\..\Microscopy\20190521_20190524_combinedAnalysis\kymo_all\20190526_Sam2_Z_CDM_2pc_HDR_1_MMStack_Default.ome_denoise_reg_ring14_kymoWrap.tif
757.625576625536	1444.435	1453.496	206.24	301.4878	107558.7	1180.469	0.1418924	any	..\..\Microscopy\20190521_20190524_combinedAnalysis\kymo_all\20190526_Sam2_Z_CDM_2pc_HDR_1_MMStack_Default.ome_denoise_reg_ring15_kymoWrap.tif
846.851046128809	1192.92	1159.462	268.2813	409.1359	95075.85	854.8853	0.2313844	any	..\..\Microscopy\20190521_20190524_combinedAnalysis\kymo_all\20190526_Sam2_Z_CDM_2pc_HDR_1_MMStack_Default.ome_denoise_reg_ring16_kymoWrap.tif
839.990924418217	1014.432	1027.991	143.0612	219.2192	84295.29	830.8741	0.1391657	any	..\..\Microscopy\20190521_20190524_combinedAnalysis\kymo_all\20190526_Sam2_Z_CDM_2pc_HDR_1_MMStack_Default.ome_denoise_reg_ring17_kymoWrap.tif
834.190660494937	243.8229	271.7304	86.10371	103.406	22281.89	178.1591	0.3168719	any	..\..\Microscopy\20190521_20190524_combinedAnalysis\kymo_all\20190526_Sam2_Z_CDM_2pc_HDR_1_MMStack_Default.ome_denoise_reg_ring18_kymoWrap.tif
768.623049870665	268.1102	256.934	66.40197	109.1838	19526.98	221.552	0.2584398	any	..\..\Microscopy\20190521_20190524_combinedAnalysis\kymo_all\20190526_Sam2_Z_CDM_2pc_HDR_1_MMStack_Default.ome_denoise_reg_ring1_kymoWrap.tif
714.875503285784	406.4652	418.1246	105.2192	168.5992	29268.72	297.0875	0.2516455	any	..\..\Microscopy\20190521_20190524_combinedAnalysis\kymo_all\20190526_Sam2_Z_CDM_2pc_HDR_1_MMStack_Default.ome_denoise_reg_ring2_kymoWrap.tif
823.334985558178	892.4584	894.907	137.4592	173.9578	71592.56	750.5445	0.1536017	any	..\..\Microscopy\20190521_20190524_combinedAnalysis\kymo_all\20190526_Sam2_Z_CDM_2pc_HDR_1_MMStack_Default.ome_denoise_reg_ring3_kymoWrap.tif
782.279864740002	173.7477	191.6855	79.88548	73.90494	14568.1	125.6331	0.4167528	any	..\..\Microscopy\20190521_20190524_combinedAnalysis\kymo_all\20190526_Sam2_Z_CDM_2pc_HDR_1_MMStack_Default.ome_denoise_reg_ring4_kymoWrap.tif
731.090361577069	1967.137	1955.432	220.1363	289.1958	140791.1	1686.078	0.1125768	any	..\..\Microscopy\20190521_20190524_combinedAnalysis\kymo_all\20190526_Sam2_Z_CDM_2pc_HDR_1_MMStack_Default.ome_denoise_reg_ring5_kymoWrap.tif
875.86020824572	369.5769	370.0126	75.52005	110.4626	31821.08	264.1706	0.2041013	any	..\..\Microscopy\20190521_20190524_combinedAnalysis\kymo_all\20190526_Sam2_Z_CDM_2pc_HDR_1_MMStack_Default.ome_denoise_reg_ring6_kymoWrap.tif
698.44738705535	1304.807	1290.836	152.3665	187.7622	87776.82	1105.133	0.1180371	any	..\..\Microscopy\20190521_20190524_combinedAnalysis\kymo_all\20190526_Sam2_Z_CDM_2pc_HDR_1_MMStack_Default.ome_denoise_reg_ring7_kymoWrap.tif
838.534473033788	1178.914	1165.873	205.0371	313.1591	95601.61	882.1437	0.1758657	any	..\..\Microscopy\20190521_20190524_combinedAnalysis\kymo_all\20190526_Sam2_Z_CDM_2pc_HDR_1_MMStack_Default.ome_denoise_reg_ring8_kymoWrap.tif
650.911886083455	1825.45	1826.264	272.2465	375.2664	116880.9	1563.766	0.1490729	any	..\..\Microscopy\20190521_20190524_combinedAnalysis\kymo_all\20190526_Sam2_Z_CDM_2pc_HDR_1_MMStack_Default.ome_denoise_reg_ring9_kymoWrap.tif
904.589609268661	554.3104	544.1516	130.3256	171.7967	47885.34	364.8547	0.2395023	any	..\..\Microscopy\20190521_20190524_combinedAnalysis\kymo_all\20190526_Sam2_Z_CDM_2pc_HDR_2_MMStack_Default.ome_denoise_reg_ring10_kymoWrap.tif
794.036719913636	511.0778	545.879	227.6098	305.7191	42578.57	327.4857	0.4169602	any	..\..\Microscopy\20190521_20190524_combinedAnalysis\kymo_all\20190526_Sam2_Z_CDM_2pc_HDR_2_MMStack_Default.ome_denoise_reg_ring11_kymoWrap.tif
813.649726830002	1117.327	1141.737	246.6855	395.6541	91338.93	961.0541	0.2160616	any	..\..\Microscopy\20190521_20190524_combinedAnalysis\kymo_all\20190526_Sam2_Z_CDM_2pc_HDR_2_MMStack_Default.ome_denoise_reg_ring12_kymoWrap.tif
855.204276933844	489.4689	516.2216	174.6488	207.4968	43362.61	353.601	0.3383214	any	..\..\Microscopy\20190521_20190524_combinedAnalysis\kymo_all\20190526_Sam2_Z_CDM_2pc_HDR_2_MMStack_Default.ome_denoise_reg_ring13_kymoWrap.tif
636.273338355497	2559.76	2585.201	326.7112	433.9355	160282.5	2205.057	0.1263774	any	..\..\Microscopy\20190521_20190524_combinedAnalysis\kymo_all\20190526_Sam2_Z_CDM_2pc_HDR_2_MMStack_Default.ome_denoise_reg_ring14_kymoWrap.tif
826.022050765414	1582.102	1558.045	223.3698	300.884	124643.6	1244.279	0.1433654	any	..\..\Microscopy\20190521_20190524_combinedAnalysis\kymo_all\20190526_Sam2_Z_CDM_2pc_HDR_2_MMStack_Default.ome_denoise_reg_ring15_kymoWrap.tif
832.497284820052	404.9965	423.1103	106.7833	145.3894	34695.04	280.4351	0.252377	any	..\..\Microscopy\20190521_20190524_combinedAnalysis\kymo_all\20190526_Sam2_Z_CDM_2pc_HDR_2_MMStack_Default.ome_denoise_reg_ring16_kymoWrap.tif
847.251408644816	280.5339	333.9478	132.7968	159.3919	27383.71	223.7054	0.3976575	any	..\..\Microscopy\20190521_20190524_combinedAnalysis\kymo_all\20190526_Sam2_Z_CDM_2pc_HDR_2_MMStack_Default.ome_denoise_reg_ring17_kymoWrap.tif
871.931925818891	455.1747	453.7919	71.19382	94.5733	39026.1	350.7	0.1568865	any	..\..\Microscopy\20190521_20190524_combinedAnalysis\kymo_all\20190526_Sam2_Z_CDM_2pc_HDR_2_MMStack_Default.ome_denoise_reg_ring18_kymoWrap.tif
835.705965748062	1524.73	1529.784	252.3284	381.3962	125442.3	1207.523	0.1649438	any	..\..\Microscopy\20190521_20190524_combinedAnalysis\kymo_all\20190526_Sam2_Z_CDM_2pc_HDR_2_MMStack_Default.ome_denoise_reg_ring19_kymoWrap.tif
565.810200823268	1066.473	1078.428	160.4781	232.5919	60391.98	895.3187	0.1488075	any	..\..\Microscopy\20190521_20190524_combinedAnalysis\kymo_all\20190526_Sam2_Z_CDM_2pc_HDR_2_MMStack_Default.ome_denoise_reg_ring1_kymoWrap.tif
803.77574422579	645.8733	618.7231	236.5089	383.4041	48260.4	412.7166	0.3822532	any	..\..\Microscopy\20190521_20190524_combinedAnalysis\kymo_all\20190526_Sam2_Z_CDM_2pc_HDR_2_MMStack_Default.ome_denoise_reg_ring20_kymoWrap.tif
818.609509305113	317.4656	332.4071	126.6351	196.7446	26592.57	242.7112	0.3809638	any	..\..\Microscopy\20190521_20190524_combinedAnalysis\kymo_all\20190526_Sam2_Z_CDM_2pc_HDR_2_MMStack_Default.ome_denoise_reg_ring21_kymoWrap.tif
848.79707558989	343.7938	361.9695	77.9035	96.63351	30405.44	279.609	0.2152212	any	..\..\Microscopy\20190521_20190524_combinedAnalysis\kymo_all\20190526_Sam2_Z_CDM_2pc_HDR_2_MMStack_Default.ome_denoise_reg_ring22_kymoWrap.tif
849.258843771516	1111.758	1135.931	223.2935	267.1084	95418.2	854.3237	0.1965731	any	..\..\Microscopy\20190521_20190524_combinedAnalysis\kymo_all\20190526_Sam2_Z_CDM_2pc_HDR_2_MMStack_Default.ome_denoise_reg_ring23_kymoWrap.tif
779.709569483883	841.6248	845.1936	112.8231	156.7414	64234.71	680.5013	0.1334879	any	..\..\Microscopy\20190521_20190524_combinedAnalysis\kymo_all\20190526_Sam2_Z_CDM_2pc_HDR_2_MMStack_Default.ome_denoise_reg_ring2_kymoWrap.tif
772.277445001492	1692.364	1696.814	227.9863	313.741	128957.9	1340.022	0.1343614	any	..\..\Microscopy\20190521_20190524_combinedAnalysis\kymo_all\20190526_Sam2_Z_CDM_2pc_HDR_2_MMStack_Default.ome_denoise_reg_ring3_kymoWrap.tif
955.564081813832	108.2065	103.6103	84.11377	145.6646	9739.368	47.00816	0.8118283	any	..\..\Microscopy\20190521_20190524_combinedAnalysis\kymo_all\20190526_Sam2_Z_CDM_2pc_HDR_2_MMStack_Default.ome_denoise_reg_ring4_kymoWrap.tif
898.724038109446	306.3903	327.196	113.7729	153.3303	28793.25	184.997	0.347721	any	..\..\Microscopy\20190521_20190524_combinedAnalysis\kymo_all\20190526_Sam2_Z_CDM_2pc_HDR_2_MMStack_Default.ome_denoise_reg_ring5_kymoWrap.tif
647.860614503647	2025.195	2033.765	167.8961	209.8726	130161	1814.626	0.08255433	any	..\..\Microscopy\20190521_20190524_combinedAnalysis\kymo_all\20190526_Sam2_Z_CDM_2pc_HDR_2_MMStack_Default.ome_denoise_reg_ring7_kymoWrap.tif
800.607563897782	1225.075	1238.348	189.6847	273.1357	96591.17	956.1861	0.1531755	any	..\..\Microscopy\20190521_20190524_combinedAnalysis\kymo_all\20190526_Sam2_Z_CDM_2pc_HDR_2_MMStack_Default.ome_denoise_reg_ring8_kymoWrap.tif
676.01978180143	1392.335	1399.89	146.6488	182.5265	92392.73	1206.291	0.1047574	any	..\..\Microscopy\20190521_20190524_combinedAnalysis\kymo_all\20190526_Sam2_Z_CDM_2pc_HDR_3_MMStack_Default.ome_denoise_reg_ring10_kymoWrap.tif
599.484440154345	1357.307	1389.748	159.459	249.7632	80605.38	1163.305	0.1147395	any	..\..\Microscopy\20190521_20190524_combinedAnalysis\kymo_all\20190526_Sam2_Z_CDM_2pc_HDR_3_MMStack_Default.ome_denoise_reg_ring11_kymoWrap.tif
667.462939443015	657.5436	659.5248	75.96956	84.17725	43528.64	547.6534	0.1151883	any	..\..\Microscopy\20190521_20190524_combinedAnalysis\kymo_all\20190526_Sam2_Z_CDM_2pc_HDR_3_MMStack_Default.ome_denoise_reg_ring12_kymoWrap.tif
648.933854430793	1630.608	1651.755	185.7883	256.0342	105712.3	1387.329	0.1124793	any	..\..\Microscopy\20190521_20190524_combinedAnalysis\kymo_all\20190526_Sam2_Z_CDM_2pc_HDR_3_MMStack_Default.ome_denoise_reg_ring13_kymoWrap.tif
591.509715173817	1734.35	1722.683	213.4043	299.8303	99915.64	1392.886	0.123879	any	..\..\Microscopy\20190521_20190524_combinedAnalysis\kymo_all\20190526_Sam2_Z_CDM_2pc_HDR_3_MMStack_Default.ome_denoise_reg_ring14_kymoWrap.tif
791.464250827815	642.4794	645.79	90.66018	114.5212	50371.63	560.3796	0.1403865	any	..\..\Microscopy\20190521_20190524_combinedAnalysis\kymo_all\20190526_Sam2_Z_CDM_2pc_HDR_3_MMStack_Default.ome_denoise_reg_ring15_kymoWrap.tif
844.408504737063	312.3438	339.6986	125.5905	128.9601	27855.29	240.6755	0.3697114	any	..\..\Microscopy\20190521_20190524_combinedAnalysis\kymo_all\20190526_Sam2_Z_CDM_2pc_HDR_3_MMStack_Default.ome_denoise_reg_ring16_kymoWrap.tif
896.304447617676	129.0811	136.9706	84.97939	159.4837	12053.41	88.97333	0.6204208	any	..\..\Microscopy\20190521_20190524_combinedAnalysis\kymo_all\20190526_Sam2_Z_CDM_2pc_HDR_3_MMStack_Default.ome_denoise_reg_ring1_kymoWrap.tif
830.454928048746	190.898	239.5005	140.3867	177.4859	19639.04	97.30455	0.5861648	any	..\..\Microscopy\20190521_20190524_combinedAnalysis\kymo_all\20190526_Sam2_Z_CDM_2pc_HDR_3_MMStack_Default.ome_denoise_reg_ring2_kymoWrap.tif
952.107149468722	139.3423	194.7805	231.4546	379.5499	18309.37	57.91887	1.188284	any	..\..\Microscopy\20190521_20190524_combinedAnalysis\kymo_all\20190526_Sam2_Z_CDM_2pc_HDR_3_MMStack_Default.ome_denoise_reg_ring3_kymoWrap.tif
384.329878700281	2083.038	2084.333	166.5415	215.7847	79204.66	1833.072	0.07990157	any	..\..\Microscopy\20190521_20190524_combinedAnalysis\kymo_all\20190526_Sam2_Z_CDM_2pc_HDR_3_MMStack_Default.ome_denoise_reg_ring4_kymoWrap.tif
660.959349788841	1626.639	1626.882	234.5605	342.9899	104120.5	1218.483	0.1441779	any	..\..\Microscopy\20190521_20190524_combinedAnalysis\kymo_all\20190526_Sam2_Z_CDM_2pc_HDR_3_MMStack_Default.ome_denoise_reg_ring5_kymoWrap.tif
836.668293568182	185.902	188.413	29.19357	40.37172	15449.87	146.6145	0.1549445	any	..\..\Microscopy\20190521_20190524_combinedAnalysis\kymo_all\20190526_Sam2_Z_CDM_2pc_HDR_3_MMStack_Default.ome_denoise_reg_ring6_kymoWrap.tif
494.840216796207	1937.338	1961.325	169.5967	229.5479	94143.58	1733.259	0.08647048	any	..\..\Microscopy\20190521_20190524_combinedAnalysis\kymo_all\20190526_Sam2_Z_CDM_2pc_HDR_3_MMStack_Default.ome_denoise_reg_ring7_kymoWrap.tif
822.639200686817	392.4296	431.1516	110.1895	156.921	34492.13	310.7352	0.2555703	any	..\..\Microscopy\20190521_20190524_combinedAnalysis\kymo_all\20190526_Sam2_Z_CDM_2pc_HDR_3_MMStack_Default.ome_denoise_reg_ring8_kymoWrap.tif
828.76907737378	1080.364	1092.391	188.1048	226.6102	89576.05	885.054	0.1721955	any	..\..\Microscopy\20190521_20190524_combinedAnalysis\kymo_all\20190526_Sam2_Z_CDM_2pc_HDR_3_MMStack_Default.ome_denoise_reg_ring9_kymoWrap.tif
718.387974122835	1833.934	1812.731	189.457	258.1678	126891.2	1543.059	0.1045147	any	..\..\Microscopy\20190521_20190524_combinedAnalysis\kymo_all\20190526_Sam2_Z_CDM_2pc_HDR_4_MMStack_Default.ome_denoise_reg_ring10_kymoWrap.tif
885.270467586296	988.4207	1026.424	283.415	353.8209	88272.45	726.899	0.2761188	any	..\..\Microscopy\20190521_20190524_combinedAnalysis\kymo_all\20190526_Sam2_Z_CDM_2pc_HDR_4_MMStack_Default.ome_denoise_reg_ring11_kymoWrap.tif
706.610424881239	1782.287	1791.172	177.9106	251.6166	125382	1535.012	0.09932637	any	..\..\Microscopy\20190521_20190524_combinedAnalysis\kymo_all\20190526_Sam2_Z_CDM_2pc_HDR_4_MMStack_Default.ome_denoise_reg_ring12_kymoWrap.tif
858.023110093888	548.1461	570.7174	110.32	138.6907	47940.26	442.912	0.1933006	any	..\..\Microscopy\20190521_20190524_combinedAnalysis\kymo_all\20190526_Sam2_Z_CDM_2pc_HDR_4_MMStack_Default.ome_denoise_reg_ring13_kymoWrap.tif
873.403264191325	208.1057	231.444	124.7276	185.5712	19904.18	101.3152	0.5389104	any	..\..\Microscopy\20190521_20190524_combinedAnalysis\kymo_all\20190526_Sam2_Z_CDM_2pc_HDR_4_MMStack_Default.ome_denoise_reg_ring14_kymoWrap.tif
868.044070103325	358.9438	359.3283	49.37936	60.97308	30183.57	316.1504	0.1374213	any	..\..\Microscopy\20190521_20190524_combinedAnalysis\kymo_all\20190526_Sam2_Z_CDM_2pc_HDR_4_MMStack_Default.ome_denoise_reg_ring15_kymoWrap.tif
848.864550897392	307.4496	313.5946	47.92459	70.88959	26341.94	263.4644	0.1528234	any	..\..\Microscopy\20190521_20190524_combinedAnalysis\kymo_all\20190526_Sam2_Z_CDM_2pc_HDR_4_MMStack_Default.ome_denoise_reg_ring16_kymoWrap.tif
795.086203366969	801.7552	782.5721	173.5765	319.8937	61040.63	686.7166	0.2218026	any	..\..\Microscopy\20190521_20190524_combinedAnalysis\kymo_all\20190526_Sam2_Z_CDM_2pc_HDR_4_MMStack_Default.ome_denoise_reg_ring1_kymoWrap.tif
770.943801169892	851.2984	845.7768	183.8683	244.9521	64279.04	567.7657	0.2173957	any	..\..\Microscopy\20190521_20190524_combinedAnalysis\kymo_all\20190526_Sam2_Z_CDM_2pc_HDR_4_MMStack_Default.ome_denoise_reg_ring2_kymoWrap.tif
805.846728441232	616.3625	630.973	150.5525	158.2921	49215.89	505.8263	0.2386037	any	..\..\Microscopy\20190521_20190524_combinedAnalysis\kymo_all\20190526_Sam2_Z_CDM_2pc_HDR_4_MMStack_Default.ome_denoise_reg_ring3_kymoWrap.tif
655.612291701331	933.4321	941.1107	173.148	283.6805	60231.08	747.223	0.1839826	any	..\..\Microscopy\20190521_20190524_combinedAnalysis\kymo_all\20190526_Sam2_Z_CDM_2pc_HDR_4_MMStack_Default.ome_denoise_reg_ring4_kymoWrap.tif
646.318595564571	1679.14	1657.981	277.7616	427.8494	106110.8	1335.313	0.16753	any	..\..\Microscopy\20190521_20190524_combinedAnalysis\kymo_all\20190526_Sam2_Z_CDM_2pc_HDR_4_MMStack_Default.ome_denoise_reg_ring5_kymoWrap.tif
772.871468296785	838.3939	847.4688	140.6607	194.8095	64407.63	650.1057	0.1659774	any	..\..\Microscopy\20190521_20190524_combinedAnalysis\kymo_all\20190526_Sam2_Z_CDM_2pc_HDR_4_MMStack_Default.ome_denoise_reg_ring6_kymoWrap.tif
838.390591025557	914.448	986.4035	301.9874	455.7261	80885.09	603.7864	0.30615	any	..\..\Microscopy\20190521_20190524_combinedAnalysis\kymo_all\20190526_Sam2_Z_CDM_2pc_HDR_4_MMStack_Default.ome_denoise_reg_ring7_kymoWrap.tif
790.607667111811	398.6226	436.916	174.2235	269.2825	34079.45	230.1308	0.3987574	any	..\..\Microscopy\20190521_20190524_combinedAnalysis\kymo_all\20190526_Sam2_Z_CDM_2pc_HDR_4_MMStack_Default.ome_denoise_reg_ring8_kymoWrap.tif
1016.12938989709	175.7808	192.0269	222.3727	415.8703	19202.69	68.65611	1.158028	any	..\..\Microscopy\20190521_20190524_combinedAnalysis\kymo_all\20190526_Sam2_Z_CDM_2pc_HDR_4_MMStack_Default.ome_denoise_reg_ring9_kymoWrap.tif
227.74749316766	1320.719	1326.055	127.1226	141.2291	31825.32	1207.061	0.09586528	any	..\..\Microscopy\20190521_20190524_combinedAnalysis\kymo_all\20190526_Sam2_Z_CDM_2pc_HDR_6_MMStack_Default.ome_denoise_reg_ring10_kymoWrap.tif
883.234781143626	297.4283	354.5896	157.1591	186.3907	30494.7	229.289	0.4432141	any	..\..\Microscopy\20190521_20190524_combinedAnalysis\kymo_all\20190526_Sam2_Z_CDM_2pc_HDR_6_MMStack_Default.ome_denoise_reg_ring11_kymoWrap.tif
903.007879179203	250.3675	272.1428	81.07632	90.01593	23948.57	194.14	0.2979183	any	..\..\Microscopy\20190521_20190524_combinedAnalysis\kymo_all\20190526_Sam2_Z_CDM_2pc_HDR_6_MMStack_Default.ome_denoise_reg_ring13_kymoWrap.tif
852.620836396443	411.2583	461.1731	195.3973	227.8344	38738.54	301.7104	0.4236962	any	..\..\Microscopy\20190521_20190524_combinedAnalysis\kymo_all\20190526_Sam2_Z_CDM_2pc_HDR_6_MMStack_Default.ome_denoise_reg_ring14_kymoWrap.tif
770.14471528491	1552.427	1536.168	218.5865	302.578	116748.7	1176.895	0.1422934	any	..\..\Microscopy\20190521_20190524_combinedAnalysis\kymo_all\20190526_Sam2_Z_CDM_2pc_HDR_6_MMStack_Default.ome_denoise_reg_ring15_kymoWrap.tif
731.761727343654	1493.359	1466.967	213.8012	285.4125	105621.6	1165.405	0.1457437	any	..\..\Microscopy\20190521_20190524_combinedAnalysis\kymo_all\20190526_Sam2_Z_CDM_2pc_HDR_6_MMStack_Default.ome_denoise_reg_ring16_kymoWrap.tif
819.906330288483	500.5483	478.8912	232.6688	361.0759	38311.3	374.998	0.4858489	any	..\..\Microscopy\20190521_20190524_combinedAnalysis\kymo_all\20190526_Sam2_Z_CDM_2pc_HDR_6_MMStack_Default.ome_denoise_reg_ring17_kymoWrap.tif
907.392124938828	517.4473	547.1929	145.0212	198.8613	48152.98	370.4017	0.2650276	any	..\..\Microscopy\20190521_20190524_combinedAnalysis\kymo_all\20190526_Sam2_Z_CDM_2pc_HDR_6_MMStack_Default.ome_denoise_reg_ring18_kymoWrap.tif
825.124403984444	204.2508	208.9895	38.93209	53.93767	16719.16	167.9554	0.1862873	any	..\..\Microscopy\20190521_20190524_combinedAnalysis\kymo_all\20190526_Sam2_Z_CDM_2pc_HDR_6_MMStack_Default.ome_denoise_reg_ring19_kymoWrap.tif
374.82429779352	2286.629	2287.672	203.4022	290.4434	86931.54	1966.231	0.08891229	any	..\..\Microscopy\20190521_20190524_combinedAnalysis\kymo_all\20190526_Sam2_Z_CDM_2pc_HDR_6_MMStack_Default.ome_denoise_reg_ring1_kymoWrap.tif
814.372358921378	279.4624	302.4249	122.1093	186.0268	24193.99	161.1053	0.4037673	any	..\..\Microscopy\20190521_20190524_combinedAnalysis\kymo_all\20190526_Sam2_Z_CDM_2pc_HDR_6_MMStack_Default.ome_denoise_reg_ring20_kymoWrap.tif
829.959631809994	146.6916	152.6785	33.17746	30.55841	12519.64	118.8692	0.2173027	any	..\..\Microscopy\20190521_20190524_combinedAnalysis\kymo_all\20190526_Sam2_Z_CDM_2pc_HDR_6_MMStack_Default.ome_denoise_reg_ring21_kymoWrap.tif
807.025706159936	397.6923	409.3495	86.84486	107.8324	32747.96	320.3584	0.2121533	any	..\..\Microscopy\20190521_20190524_combinedAnalysis\kymo_all\20190526_Sam2_Z_CDM_2pc_HDR_6_MMStack_Default.ome_denoise_reg_ring22_kymoWrap.tif
823.873828551881	490.6985	493.5996	42.46655	58.08795	39487.96	438.4045	0.08603442	any	..\..\Microscopy\20190521_20190524_combinedAnalysis\kymo_all\20190526_Sam2_Z_CDM_2pc_HDR_6_MMStack_Default.ome_denoise_reg_ring23_kymoWrap.tif
866.986997328108	181.4758	184.1756	37.16828	49.13252	15470.75	135.7473	0.2018089	any	..\..\Microscopy\20190521_20190524_combinedAnalysis\kymo_all\20190526_Sam2_Z_CDM_2pc_HDR_6_MMStack_Default.ome_denoise_reg_ring24_kymoWrap.tif
727.107823576575	155.9523	162.2716	35.37287	37.33237	11683.55	124.995	0.2179856	any	..\..\Microscopy\20190521_20190524_combinedAnalysis\kymo_all\20190526_Sam2_Z_CDM_2pc_HDR_6_MMStack_Default.ome_denoise_reg_ring25_kymoWrap.tif
862.414835674288	187.1827	202.9581	53.64663	68.46713	17048.48	144.8482	0.2643236	any	..\..\Microscopy\20190521_20190524_combinedAnalysis\kymo_all\20190526_Sam2_Z_CDM_2pc_HDR_6_MMStack_Default.ome_denoise_reg_ring26_kymoWrap.tif
738.312343765162	479.3281	500.465	143.3897	166.747	36033.48	328.4927	0.2865129	any	..\..\Microscopy\20190521_20190524_combinedAnalysis\kymo_all\20190526_Sam2_Z_CDM_2pc_HDR_6_MMStack_Default.ome_denoise_reg_ring27_kymoWrap.tif
867.459729518062	363.3169	370.5683	64.88007	81.30756	31127.74	329.4781	0.1750826	any	..\..\Microscopy\20190521_20190524_combinedAnalysis\kymo_all\20190526_Sam2_Z_CDM_2pc_HDR_6_MMStack_Default.ome_denoise_reg_ring2_kymoWrap.tif
1107.91608214684	64.07543	162.2404	213.3844	378.0417	17521.96	3.271414	1.315236	any	..\..\Microscopy\20190521_20190524_combinedAnalysis\kymo_all\20190526_Sam2_Z_CDM_2pc_HDR_6_MMStack_Default.ome_denoise_reg_ring3_kymoWrap.tif
391.346310723704	1252.346	1241.747	127.3906	173.5568	47186.38	996.2186	0.1025898	any	..\..\Microscopy\20190521_20190524_combinedAnalysis\kymo_all\20190526_Sam2_Z_CDM_2pc_HDR_6_MMStack_Default.ome_denoise_reg_ring4_kymoWrap.tif
890.362751092456	476.8264	450.1006	234.9468	405.4531	39608.86	347.8599	0.5219873	any	..\..\Microscopy\20190521_20190524_combinedAnalysis\kymo_all\20190526_Sam2_Z_CDM_2pc_HDR_6_MMStack_Default.ome_denoise_reg_ring6_kymoWrap.tif
833.407733563511	412.6597	495.0628	216.8693	373.0174	40595.15	310.6612	0.4380642	any	..\..\Microscopy\20190521_20190524_combinedAnalysis\kymo_all\20190526_Sam2_Z_CDM_2pc_HDR_6_MMStack_Default.ome_denoise_reg_ring7_kymoWrap.tif
680.09410897705	1590.823	1641.458	266.8451	425.8326	108336.3	1298.797	0.1625659	any	..\..\Microscopy\20190521_20190524_combinedAnalysis\kymo_all\20190526_Sam2_Z_CDM_2pc_HDR_6_MMStack_Default.ome_denoise_reg_ring8_kymoWrap.tif
616.586727972039	1824.76	1833.031	180.1277	272.8726	109981.9	1572.407	0.09826766	any	..\..\Microscopy\20190521_20190524_combinedAnalysis\kymo_all\20190526_Sam2_Z_CDM_2pc_HDR_6_MMStack_Default.ome_denoise_reg_ring9_kymoWrap.tif
880.375048412241	735.0498	736.2419	113.1532	137.2171	63316.8	585.4668	0.1536903	any	..\..\Microscopy\20190521_20190524_combinedAnalysis\kymo_all\20190526_Sam2_Z_CDM_2pc_HDR_8_MMStack_Default.ome_denoise_reg_ring10_kymoWrap.tif
843.865123936119	302.6606	311.9007	82.04349	114.7409	25575.86	250.7222	0.2630436	any	..\..\Microscopy\20190521_20190524_combinedAnalysis\kymo_all\20190526_Sam2_Z_CDM_2pc_HDR_8_MMStack_Default.ome_denoise_reg_ring11_kymoWrap.tif
783.693217191532	545.3794	555.3743	118.6453	172.2979	42208.45	405.7932	0.2136313	any	..\..\Microscopy\20190521_20190524_combinedAnalysis\kymo_all\20190526_Sam2_Z_CDM_2pc_HDR_8_MMStack_Default.ome_denoise_reg_ring13_kymoWrap.tif
798.847871164968	819.0377	813.5394	217.1983	387.9271	63456.07	631.2488	0.2669795	any	..\..\Microscopy\20190521_20190524_combinedAnalysis\kymo_all\20190526_Sam2_Z_CDM_2pc_HDR_8_MMStack_Default.ome_denoise_reg_ring14_kymoWrap.tif
744.697606500474	1437.113	1420.858	273.1019	409.2953	102301.8	1278.827	0.1922091	any	..\..\Microscopy\20190521_20190524_combinedAnalysis\kymo_all\20190526_Sam2_Z_CDM_2pc_HDR_8_MMStack_Default.ome_denoise_reg_ring15_kymoWrap.tif
836.534834292945	599.0282	588.7467	116.3233	175.4362	48277.23	419.0939	0.1975779	any	..\..\Microscopy\20190521_20190524_combinedAnalysis\kymo_all\20190526_Sam2_Z_CDM_2pc_HDR_8_MMStack_Default.ome_denoise_reg_ring16_kymoWrap.tif
859.177767273338	668.8306	672.1848	85.38855	122.0531	56463.52	580.26	0.1270314	any	..\..\Microscopy\20190521_20190524_combinedAnalysis\kymo_all\20190526_Sam2_Z_CDM_2pc_HDR_8_MMStack_Default.ome_denoise_reg_ring17_kymoWrap.tif
761.511820380491	817.462	837.7783	116.2842	157.655	61995.59	685.2908	0.1388007	any	..\..\Microscopy\20190521_20190524_combinedAnalysis\kymo_all\20190526_Sam2_Z_CDM_2pc_HDR_8_MMStack_Default.ome_denoise_reg_ring18_kymoWrap.tif
836.073947415967	311.8167	317.9319	103.8167	158.1069	26070.42	219.342	0.3265375	any	..\..\Microscopy\20190521_20190524_combinedAnalysis\kymo_all\20190526_Sam2_Z_CDM_2pc_HDR_8_MMStack_Default.ome_denoise_reg_ring1_kymoWrap.tif
696.766132070837	909.0338	933.2164	156.5276	237.4913	63458.71	717.7842	0.1677292	any	..\..\Microscopy\20190521_20190524_combinedAnalysis\kymo_all\20190526_Sam2_Z_CDM_2pc_HDR_8_MMStack_Default.ome_denoise_reg_ring20_kymoWrap.tif
804.7090492183	698.3782	717.2853	198.0862	311.9735	55948.25	554.3835	0.2761609	any	..\..\Microscopy\20190521_20190524_combinedAnalysis\kymo_all\20190526_Sam2_Z_CDM_2pc_HDR_8_MMStack_Default.ome_denoise_reg_ring21_kymoWrap.tif
809.834817654663	511.5547	520.3005	94.18466	123.374	41624.04	401.4566	0.1810198	any	..\..\Microscopy\20190521_20190524_combinedAnalysis\kymo_all\20190526_Sam2_Z_CDM_2pc_HDR_8_MMStack_Default.ome_denoise_reg_ring22_kymoWrap.tif
891.724007617879	401.5173	414.9353	162.5547	250.7419	36514.31	248.9261	0.391759	any	..\..\Microscopy\20190521_20190524_combinedAnalysis\kymo_all\20190526_Sam2_Z_CDM_2pc_HDR_8_MMStack_Default.ome_denoise_reg_ring23_kymoWrap.tif
864.773249398279	577.189	573.1074	69.4921	88.84863	48141.02	495.3278	0.1212549	any	..\..\Microscopy\20190521_20190524_combinedAnalysis\kymo_all\20190526_Sam2_Z_CDM_2pc_HDR_8_MMStack_Default.ome_denoise_reg_ring24_kymoWrap.tif
886.718748097765	247.1877	258.3984	89.98974	138.5203	22222.26	135.7156	0.3482597	any	..\..\Microscopy\20190521_20190524_combinedAnalysis\kymo_all\20190526_Sam2_Z_CDM_2pc_HDR_8_MMStack_Default.ome_denoise_reg_ring25_kymoWrap.tif
1124.94793966286	55.82869	139.0816	186.1803	348.2261	15298.97	-9.70284	1.338641	any	..\..\Microscopy\20190521_20190524_combinedAnalysis\kymo_all\20190526_Sam2_Z_CDM_2pc_HDR_8_MMStack_Default.ome_denoise_reg_ring26_kymoWrap.tif
909.229822455407	350.8788	339.5833	141.5493	232.6284	29883.33	281.9292	0.4168325	any	..\..\Microscopy\20190521_20190524_combinedAnalysis\kymo_all\20190526_Sam2_Z_CDM_2pc_HDR_8_MMStack_Default.ome_denoise_reg_ring27_kymoWrap.tif
941.860924553561	175.7755	188.8142	76.02706	104.6443	17370.91	102.342	0.4026554	any	..\..\Microscopy\20190521_20190524_combinedAnalysis\kymo_all\20190526_Sam2_Z_CDM_2pc_HDR_8_MMStack_Default.ome_denoise_reg_ring2_kymoWrap.tif
836.206013336325	76.81902	80.53946	43.94252	56.88099	6604.236	46.36388	0.5456024	any	..\..\Microscopy\20190521_20190524_combinedAnalysis\kymo_all\20190526_Sam2_Z_CDM_2pc_HDR_8_MMStack_Default.ome_denoise_reg_ring3_kymoWrap.tif
814.293165345887	134.1067	135.2332	56.01923	78.63345	10818.66	80.22707	0.4142417	any	..\..\Microscopy\20190521_20190524_combinedAnalysis\kymo_all\20190526_Sam2_Z_CDM_2pc_HDR_8_MMStack_Default.ome_denoise_reg_ring4_kymoWrap.tif
840.084864622292	839.1127	840.7009	124.2434	178.9786	68937.48	687.3022	0.1477855	any	..\..\Microscopy\20190521_20190524_combinedAnalysis\kymo_all\20190526_Sam2_Z_CDM_2pc_HDR_8_MMStack_Default.ome_denoise_reg_ring5_kymoWrap.tif
806.475959708712	87.7748	91.58341	34.97568	40.67897	7143.506	56.78872	0.3818997	any	..\..\Microscopy\20190521_20190524_combinedAnalysis\kymo_all\20190526_Sam2_Z_CDM_2pc_HDR_8_MMStack_Default.ome_denoise_reg_ring6_kymoWrap.tif
882.345269864497	211.2552	214.5519	79.07121	113.4351	18451.47	151.7494	0.3685411	any	..\..\Microscopy\20190521_20190524_combinedAnalysis\kymo_all\20190526_Sam2_Z_CDM_2pc_HDR_8_MMStack_Default.ome_denoise_reg_ring7_kymoWrap.tif
844.470465937078	329.742	335.1094	129.2058	203.3191	27478.97	242.5365	0.3855629	any	..\..\Microscopy\20190521_20190524_combinedAnalysis\kymo_all\20190526_Sam2_Z_CDM_2pc_HDR_8_MMStack_Default.ome_denoise_reg_ring8_kymoWrap.tif
672.976381180815	627.7137	640.2894	103.3261	140.4422	42259.1	540.7459	0.1613741	any	..\..\Microscopy\20190521_20190524_combinedAnalysis\kymo_all\20190526_Sam2_Z_CDM_3_MMStack_Default.ome_denoise_reg_ring10_kymoWrap.tif
813.143835711981	614.5405	611.9052	97.83976	151.1786	48952.42	502.4549	0.1598936	any	..\..\Microscopy\20190521_20190524_combinedAnalysis\kymo_all\20190526_Sam2_Z_CDM_3_MMStack_Default.ome_denoise_reg_ring11_kymoWrap.tif
723.012163991516	1001.675	1007.408	126.6536	165.44	70518.56	845.4316	0.1257223	any	..\..\Microscopy\20190521_20190524_combinedAnalysis\kymo_all\20190526_Sam2_Z_CDM_3_MMStack_Default.ome_denoise_reg_ring12_kymoWrap.tif
799.561463311079	548.6571	567.5341	111.3993	155.7104	44267.66	456.0251	0.1962864	any	..\..\Microscopy\20190521_20190524_combinedAnalysis\kymo_all\20190526_Sam2_Z_CDM_3_MMStack_Default.ome_denoise_reg_ring13_kymoWrap.tif
939.069860353106	184.0587	181.0523	100.7642	181.7597	16656.82	144.6525	0.5565472	any	..\..\Microscopy\20190521_20190524_combinedAnalysis\kymo_all\20190526_Sam2_Z_CDM_3_MMStack_Default.ome_denoise_reg_ring14_kymoWrap.tif
939.18739405158	159.7287	151.953	103.8241	194.9169	13979.67	102.9309	0.6832647	any	..\..\Microscopy\20190521_20190524_combinedAnalysis\kymo_all\20190526_Sam2_Z_CDM_3_MMStack_Default.ome_denoise_reg_ring16_kymoWrap.tif
852.737671385388	179.0214	186.8393	42.74964	53.31483	15694.5	141.1956	0.2288043	any	..\..\Microscopy\20190521_20190524_combinedAnalysis\kymo_all\20190526_Sam2_Z_CDM_3_MMStack_Default.ome_denoise_reg_ring17_kymoWrap.tif
882.665673450237	184.1569	197.2697	74.56764	103.0748	16965.2	103.909	0.3779984	any	..\..\Microscopy\20190521_20190524_combinedAnalysis\kymo_all\20190526_Sam2_Z_CDM_3_MMStack_Default.ome_denoise_reg_ring18_kymoWrap.tif
846.242502025478	151.402	157.9506	44.3898	54.90629	12951.95	106.4394	0.281036	any	..\..\Microscopy\20190521_20190524_combinedAnalysis\kymo_all\20190526_Sam2_Z_CDM_3_MMStack_Default.ome_denoise_reg_ring19_kymoWrap.tif
846.706337460204	508.5994	499.3202	75.22453	102.1734	40944.25	394.5968	0.1506539	any	..\..\Microscopy\20190521_20190524_combinedAnalysis\kymo_all\20190526_Sam2_Z_CDM_3_MMStack_Default.ome_denoise_reg_ring1_kymoWrap.tif
839.534686722456	207.493	226.3212	88.74808	125.4564	18558.34	132.9041	0.3921334	any	..\..\Microscopy\20190521_20190524_combinedAnalysis\kymo_all\20190526_Sam2_Z_CDM_3_MMStack_Default.ome_denoise_reg_ring20_kymoWrap.tif
877.306380231577	335.4913	339.7231	82.23966	108.7416	29216.18	253.493	0.2420785	any	..\..\Microscopy\20190521_20190524_combinedAnalysis\kymo_all\20190526_Sam2_Z_CDM_3_MMStack_Default.ome_denoise_reg_ring21_kymoWrap.tif
863.100967048782	375.1237	381.7386	106.4242	140.6006	32066.05	282.0281	0.2787882	any	..\..\Microscopy\20190521_20190524_combinedAnalysis\kymo_all\20190526_Sam2_Z_CDM_3_MMStack_Default.ome_denoise_reg_ring2_kymoWrap.tif
838.843468879117	501.3466	486.9466	115.6521	145.0975	39929.62	410.2181	0.2375048	any	..\..\Microscopy\20190521_20190524_combinedAnalysis\kymo_all\20190526_Sam2_Z_CDM_3_MMStack_Default.ome_denoise_reg_ring3_kymoWrap.tif
781.240565612632	653.05	649.2332	133.9601	214.4421	49341.73	544.081	0.2063358	any	..\..\Microscopy\20190521_20190524_combinedAnalysis\kymo_all\20190526_Sam2_Z_CDM_3_MMStack_Default.ome_denoise_reg_ring4_kymoWrap.tif
820.300479724089	885.6398	884.644	106.1143	157.7087	70771.52	723.0816	0.1199514	any	..\..\Microscopy\20190521_20190524_combinedAnalysis\kymo_all\20190526_Sam2_Z_CDM_3_MMStack_Default.ome_denoise_reg_ring5_kymoWrap.tif
912.545529279508	377.9261	382.3854	51.81882	69.94037	34414.69	309.9389	0.1355146	any	..\..\Microscopy\20190521_20190524_combinedAnalysis\kymo_all\20190526_Sam2_Z_CDM_3_MMStack_Default.ome_denoise_reg_ring6_kymoWrap.tif
845.384549598955	625.7594	643.6209	92.02157	138.9662	52776.91	529.5751	0.1429748	any	..\..\Microscopy\20190521_20190524_combinedAnalysis\kymo_all\20190526_Sam2_Z_CDM_3_MMStack_Default.ome_denoise_reg_ring7_kymoWrap.tif
815.613448091348	525.7333	528.3823	86.85686	107.7203	42270.59	418.2075	0.1643826	any	..\..\Microscopy\20190521_20190524_combinedAnalysis\kymo_all\20190526_Sam2_Z_CDM_3_MMStack_Default.ome_denoise_reg_ring8_kymoWrap.tif
751.901777673377	837.2681	835.3688	139.9005	219.1902	61817.29	669.3068	0.1674715	any	..\..\Microscopy\20190521_20190524_combinedAnalysis\kymo_all\20190526_Sam2_Z_CDM_3_MMStack_Default.ome_denoise_reg_ring9_kymoWrap.tif
951.734977433397	629.6375	642.4947	109.2758	126.0443	59109.51	512.0559	0.1700804	any	..\..\Microscopy\20190521_20190524_combinedAnalysis\kymo_all\20190526_Sam2_Z_CDM_4_MMStack_Default.ome_denoise_reg_ring10_kymoWrap.tif
879.562376848997	171.6997	210.3648	110.2937	121.1951	18091.37	107.2523	0.5242972	any	..\..\Microscopy\20190521_20190524_combinedAnalysis\kymo_all\20190526_Sam2_Z_CDM_4_MMStack_Default.ome_denoise_reg_ring11_kymoWrap.tif
778.503869186359	184.3347	183.2867	56.49303	84.91119	13929.79	96.48999	0.3082223	any	..\..\Microscopy\20190521_20190524_combinedAnalysis\kymo_all\20190526_Sam2_Z_CDM_4_MMStack_Default.ome_denoise_reg_ring12_kymoWrap.tif
753.616629378322	263.4095	303.6949	112.4719	110.6845	22473.43	214.5993	0.3703451	any	..\..\Microscopy\20190521_20190524_combinedAnalysis\kymo_all\20190526_Sam2_Z_CDM_4_MMStack_Default.ome_denoise_reg_ring13_kymoWrap.tif
860.049810381036	192.6848	192.9794	41.38708	52.23495	16210.27	147.7216	0.2144638	any	..\..\Microscopy\20190521_20190524_combinedAnalysis\kymo_all\20190526_Sam2_Z_CDM_4_MMStack_Default.ome_denoise_reg_ring14_kymoWrap.tif
829.290188068548	286.9106	290.9332	131.0648	205.3574	23856.52	141.4179	0.450498	any	..\..\Microscopy\20190521_20190524_combinedAnalysis\kymo_all\20190526_Sam2_Z_CDM_4_MMStack_Default.ome_denoise_reg_ring15_kymoWrap.tif
838.819017863052	145.7633	189.6572	127.6494	178.6222	15551.89	79.73597	0.6730535	any	..\..\Microscopy\20190521_20190524_combinedAnalysis\kymo_all\20190526_Sam2_Z_CDM_4_MMStack_Default.ome_denoise_reg_ring16_kymoWrap.tif
904.108303103858	270.4723	296.865	136.2002	205.1474	26124.12	179.526	0.4587951	any	..\..\Microscopy\20190521_20190524_combinedAnalysis\kymo_all\20190526_Sam2_Z_CDM_4_MMStack_Default.ome_denoise_reg_ring17_kymoWrap.tif
1092.52602209028	62.80723	110.177	145.94	265.8615	11678.77	30.93551	1.324595	any	..\..\Microscopy\20190521_20190524_combinedAnalysis\kymo_all\20190526_Sam2_Z_CDM_4_MMStack_Default.ome_denoise_reg_ring19_kymoWrap.tif
935.548947468696	1123.779	1133.391	229.1856	360.926	104271.9	831.4305	0.2022124	any	..\..\Microscopy\20190521_20190524_combinedAnalysis\kymo_all\20190526_Sam2_Z_CDM_4_MMStack_Default.ome_denoise_reg_ring1_kymoWrap.tif
854.700789360618	308.3108	321.917	165.4149	250.8642	27041.03	176.3178	0.5138434	any	..\..\Microscopy\20190521_20190524_combinedAnalysis\kymo_all\20190526_Sam2_Z_CDM_4_MMStack_Default.ome_denoise_reg_ring20_kymoWrap.tif
887.701177263933	843.6467	858.2438	126.9413	154.8395	73808.96	717.348	0.1479082	any	..\..\Microscopy\20190521_20190524_combinedAnalysis\kymo_all\20190526_Sam2_Z_CDM_4_MMStack_Default.ome_denoise_reg_ring2_kymoWrap.tif
844.038997663402	441.4358	473.3143	184.9423	273.5598	38811.77	271.4618	0.3907388	any	..\..\Microscopy\20190521_20190524_combinedAnalysis\kymo_all\20190526_Sam2_Z_CDM_4_MMStack_Default.ome_denoise_reg_ring3_kymoWrap.tif
893.61441546681	947.6179	954.8652	190.4849	307.2231	84028.14	726.8844	0.1994888	any	..\..\Microscopy\20190521_20190524_combinedAnalysis\kymo_all\20190526_Sam2_Z_CDM_4_MMStack_Default.ome_denoise_reg_ring4_kymoWrap.tif
896.82257291002	560.1407	582.048	143.6281	189.452	51220.23	389.1904	0.2467633	any	..\..\Microscopy\20190521_20190524_combinedAnalysis\kymo_all\20190526_Sam2_Z_CDM_4_MMStack_Default.ome_denoise_reg_ring5_kymoWrap.tif
901.660142832596	727.7955	751.8276	150.5983	189.8566	66160.83	588.9601	0.2003096	any	..\..\Microscopy\20190521_20190524_combinedAnalysis\kymo_all\20190526_Sam2_Z_CDM_4_MMStack_Default.ome_denoise_reg_ring6_kymoWrap.tif
866.240587434981	981.1139	994.8842	165.4902	238.808	83570.27	778.8392	0.1663412	any	..\..\Microscopy\20190521_20190524_combinedAnalysis\kymo_all\20190526_Sam2_Z_CDM_4_MMStack_Default.ome_denoise_reg_ring7_kymoWrap.tif
962.194626223577	517.8038	526.5334	150.6543	220.8029	49494.14	340.8031	0.2861249	any	..\..\Microscopy\20190521_20190524_combinedAnalysis\kymo_all\20190526_Sam2_Z_CDM_4_MMStack_Default.ome_denoise_reg_ring8_kymoWrap.tif
867.888187457436	555.9702	541.3718	101.207	147.8254	45475.23	377.097	0.1869454	any	..\..\Microscopy\20190521_20190524_combinedAnalysis\kymo_all\20190526_Sam2_Z_CDM_4_MMStack_Default.ome_denoise_reg_ring9_kymoWrap.tif
943.669148246206	432.9445	456.8332	198.955	371.9963	42028.65	364.1008	0.4355091	any	..\..\Microscopy\20190521_20190524_combinedAnalysis\kymo_all\20190526_Sam2_Z_CDM_5_MMStack_Default.ome_denoise_reg_ring11_kymoWrap.tif
823.546261152798	381.353	412.4174	179.6996	204.434	32993.39	232.4111	0.4357226	any	..\..\Microscopy\20190521_20190524_combinedAnalysis\kymo_all\20190526_Sam2_Z_CDM_5_MMStack_Default.ome_denoise_reg_ring12_kymoWrap.tif
964.741156554928	513.2823	533.8913	141.2174	170.6971	50185.78	380.9563	0.2645059	any	..\..\Microscopy\20190521_20190524_combinedAnalysis\kymo_all\20190526_Sam2_Z_CDM_5_MMStack_Default.ome_denoise_reg_ring13_kymoWrap.tif
1071.38651682047	354.433	359.3184	169.0969	260.7019	37369.12	224.6045	0.4706045	any	..\..\Microscopy\20190521_20190524_combinedAnalysis\kymo_all\20190526_Sam2_Z_CDM_5_MMStack_Default.ome_denoise_reg_ring15_kymoWrap.tif
1022.69136136005	227.6822	258.6581	130.188	214.2096	25865.82	101.6279	0.5033206	any	..\..\Microscopy\20190521_20190524_combinedAnalysis\kymo_all\20190526_Sam2_Z_CDM_5_MMStack_Default.ome_denoise_reg_ring16_kymoWrap.tif
945.967563248758	287.1782	301.4243	62.4457	94.31958	27731.04	223.8288	0.2071687	any	..\..\Microscopy\20190521_20190524_combinedAnalysis\kymo_all\20190526_Sam2_Z_CDM_5_MMStack_Default.ome_denoise_reg_ring17_kymoWrap.tif
878.388472493343	233.173	285.2449	187.6791	271.8292	24531.06	171.4181	0.6579579	any	..\..\Microscopy\20190521_20190524_combinedAnalysis\kymo_all\20190526_Sam2_Z_CDM_5_MMStack_Default.ome_denoise_reg_ring18_kymoWrap.tif
814.179285836453	158.1783	164.8273	48.36002	48.12688	13186.18	120.3633	0.2933981	any	..\..\Microscopy\20190521_20190524_combinedAnalysis\kymo_all\20190526_Sam2_Z_CDM_5_MMStack_Default.ome_denoise_reg_ring19_kymoWrap.tif
643.698856646341	1276.154	1212.261	323.6664	476.4081	77584.72	962.9359	0.2669939	any	..\..\Microscopy\20190521_20190524_combinedAnalysis\kymo_all\20190526_Sam2_Z_CDM_5_MMStack_Default.ome_denoise_reg_ring1_kymoWrap.tif
806.078830239407	201.3648	237.8215	106.4613	140.3726	18550.07	161.8331	0.4476522	any	..\..\Microscopy\20190521_20190524_combinedAnalysis\kymo_all\20190526_Sam2_Z_CDM_5_MMStack_Default.ome_denoise_reg_ring20_kymoWrap.tif
902.728112901804	351.0763	359.3258	109.6798	181.0282	31620.67	238.499	0.3052377	any	..\..\Microscopy\20190521_20190524_combinedAnalysis\kymo_all\20190526_Sam2_Z_CDM_5_MMStack_Default.ome_denoise_reg_ring21_kymoWrap.tif
886.04717910105	370.8594	390.1953	149.7134	212.0647	33556.79	224.4077	0.3836884	any	..\..\Microscopy\20190521_20190524_combinedAnalysis\kymo_all\20190526_Sam2_Z_CDM_5_MMStack_Default.ome_denoise_reg_ring2_kymoWrap.tif
858.691235381676	985.7567	989.7421	149.1994	175.5906	83138.33	823.8506	0.1507458	any	..\..\Microscopy\20190521_20190524_combinedAnalysis\kymo_all\20190526_Sam2_Z_CDM_5_MMStack_Default.ome_denoise_reg_ring3_kymoWrap.tif
867.794999330951	693.9307	709.2917	195.7423	231.2137	59580.5	482.7401	0.2759687	any	..\..\Microscopy\20190521_20190524_combinedAnalysis\kymo_all\20190526_Sam2_Z_CDM_5_MMStack_Default.ome_denoise_reg_ring4_kymoWrap.tif
896.503013896703	507.7177	514.9545	148.3458	214.7307	45316	307.419	0.2880756	any	..\..\Microscopy\20190521_20190524_combinedAnalysis\kymo_all\20190526_Sam2_Z_CDM_5_MMStack_Default.ome_denoise_reg_ring5_kymoWrap.tif
826.782686737468	686.1434	701.9604	128.3285	177.3557	56156.83	536.4961	0.1828144	any	..\..\Microscopy\20190521_20190524_combinedAnalysis\kymo_all\20190526_Sam2_Z_CDM_5_MMStack_Default.ome_denoise_reg_ring6_kymoWrap.tif
834.895991904375	1354.487	1333.684	336.3624	484.1072	109362.1	1078.072	0.2522055	any	..\..\Microscopy\20190521_20190524_combinedAnalysis\kymo_all\20190526_Sam2_Z_CDM_5_MMStack_Default.ome_denoise_reg_ring7_kymoWrap.tif
948.395246490402	897.8937	891.1569	187.7072	287.1665	81986.44	649.1886	0.2106331	any	..\..\Microscopy\20190521_20190524_combinedAnalysis\kymo_all\20190526_Sam2_Z_CDM_5_MMStack_Default.ome_denoise_reg_ring8_kymoWrap.tif
757.253440459049	1301.507	1310.701	180.6177	259.7266	96991.91	1070.26	0.1378023	any	..\..\Microscopy\20190521_20190524_combinedAnalysis\kymo_all\20190526_Sam2_Z_CDM_5_MMStack_Default.ome_denoise_reg_ring9_kymoWrap.tif
1053.31361134653	281.3686	339.6117	206.2448	234.0416	34640.39	175.1166	0.6072958	any	..\..\Microscopy\20190521_20190524_combinedAnalysis\kymo_all\20190526_Z_CDM_2pc_HDR_10_MMStack_Default.ome_denoise_reg_ring10_kymoWrap.tif
919.278049973581	276.0675	323.6096	208.9425	353.718	29124.87	104.1927	0.6456621	any	..\..\Microscopy\20190521_20190524_combinedAnalysis\kymo_all\20190526_Z_CDM_2pc_HDR_10_MMStack_Default.ome_denoise_reg_ring11_kymoWrap.tif
895.052130996494	211.7784	233.8098	83.42372	64.45224	20575.26	161.4869	0.3568017	any	..\..\Microscopy\20190521_20190524_combinedAnalysis\kymo_all\20190526_Z_CDM_2pc_HDR_10_MMStack_Default.ome_denoise_reg_ring12_kymoWrap.tif
893.095959161771	252.4274	295.7608	133.0346	177.2758	26026.95	179.3256	0.4498048	any	..\..\Microscopy\20190521_20190524_combinedAnalysis\kymo_all\20190526_Z_CDM_2pc_HDR_10_MMStack_Default.ome_denoise_reg_ring13_kymoWrap.tif
943.242619500262	331.3969	356.0161	139.2245	182.5153	32753.48	233.4081	0.3910622	any	..\..\Microscopy\20190521_20190524_combinedAnalysis\kymo_all\20190526_Z_CDM_2pc_HDR_10_MMStack_Default.ome_denoise_reg_ring14_kymoWrap.tif
844.28364910686	728.9813	749.4269	131.6194	169.8773	61453.01	579.0527	0.1756267	any	..\..\Microscopy\20190521_20190524_combinedAnalysis\kymo_all\20190526_Z_CDM_2pc_HDR_10_MMStack_Default.ome_denoise_reg_ring15_kymoWrap.tif
761.720070650229	688.1782	712.0498	137.9239	199.7156	52691.69	541.1028	0.1936998	any	..\..\Microscopy\20190521_20190524_combinedAnalysis\kymo_all\20190526_Z_CDM_2pc_HDR_10_MMStack_Default.ome_denoise_reg_ring16_kymoWrap.tif
825.991710043171	193.341	201.5336	71.96301	99.41643	16122.68	131.8831	0.3570771	any	..\..\Microscopy\20190521_20190524_combinedAnalysis\kymo_all\20190526_Z_CDM_2pc_HDR_10_MMStack_Default.ome_denoise_reg_ring17_kymoWrap.tif
909.775959199866	172.4664	180.1728	35.4452	48.9041	15855.21	137.6635	0.1967289	any	..\..\Microscopy\20190521_20190524_combinedAnalysis\kymo_all\20190526_Z_CDM_2pc_HDR_10_MMStack_Default.ome_denoise_reg_ring18_kymoWrap.tif
954.095354480831	441.5629	452.0525	235.7519	353.5381	42492.94	215.3996	0.5215144	any	..\..\Microscopy\20190521_20190524_combinedAnalysis\kymo_all\20190526_Z_CDM_2pc_HDR_10_MMStack_Default.ome_denoise_reg_ring19_kymoWrap.tif
853.174306027931	298.178	303.4813	98.3037	139.0681	25492.43	188.491	0.3239201	any	..\..\Microscopy\20190521_20190524_combinedAnalysis\kymo_all\20190526_Z_CDM_2pc_HDR_10_MMStack_Default.ome_denoise_reg_ring1_kymoWrap.tif
847.991302388597	459.7674	472.7146	140.3912	206.9776	38762.6	293.8139	0.2969892	any	..\..\Microscopy\20190521_20190524_combinedAnalysis\kymo_all\20190526_Z_CDM_2pc_HDR_10_MMStack_Default.ome_denoise_reg_ring21_kymoWrap.tif
921.193214956426	438.5497	460.2855	150.7128	202.2881	41425.7	320.0191	0.3274332	any	..\..\Microscopy\20190521_20190524_combinedAnalysis\kymo_all\20190526_Z_CDM_2pc_HDR_10_MMStack_Default.ome_denoise_reg_ring22_kymoWrap.tif
832.292432506421	525.0139	515.9094	107.5997	148.556	42304.57	415.0349	0.2085631	any	..\..\Microscopy\20190521_20190524_combinedAnalysis\kymo_all\20190526_Z_CDM_2pc_HDR_10_MMStack_Default.ome_denoise_reg_ring23_kymoWrap.tif
869.469362998265	398.4464	383.4757	116.2707	188.5476	32978.91	249.8855	0.3032021	any	..\..\Microscopy\20190521_20190524_combinedAnalysis\kymo_all\20190526_Z_CDM_2pc_HDR_10_MMStack_Default.ome_denoise_reg_ring24_kymoWrap.tif
689.370483326163	917.6939	926.8201	159.2074	209.7947	63023.77	709.0144	0.1717781	any	..\..\Microscopy\20190521_20190524_combinedAnalysis\kymo_all\20190526_Z_CDM_2pc_HDR_10_MMStack_Default.ome_denoise_reg_ring25_kymoWrap.tif
961.440975196403	433.2417	428.0176	248.4402	338.2085	40233.66	242.3323	0.580444	any	..\..\Microscopy\20190521_20190524_combinedAnalysis\kymo_all\20190526_Z_CDM_2pc_HDR_10_MMStack_Default.ome_denoise_reg_ring26_kymoWrap.tif
878.50579557273	584.5671	610.6215	176.0422	263.9334	52513.45	420.0897	0.2883001	any	..\..\Microscopy\20190521_20190524_combinedAnalysis\kymo_all\20190526_Z_CDM_2pc_HDR_10_MMStack_Default.ome_denoise_reg_ring27_kymoWrap.tif
939.039426789388	403.6197	410.2935	77.5341	103.1199	37747	311.0151	0.1889723	any	..\..\Microscopy\20190521_20190524_combinedAnalysis\kymo_all\20190526_Z_CDM_2pc_HDR_10_MMStack_Default.ome_denoise_reg_ring28_kymoWrap.tif
801.064671330714	342.5001	355.0876	110.5775	143.1601	27696.84	255.2221	0.311409	any	..\..\Microscopy\20190521_20190524_combinedAnalysis\kymo_all\20190526_Z_CDM_2pc_HDR_10_MMStack_Default.ome_denoise_reg_ring29_kymoWrap.tif
972.182592667484	612.993	632.5977	149.3785	199.108	59464.19	449.9832	0.236135	any	..\..\Microscopy\20190521_20190524_combinedAnalysis\kymo_all\20190526_Z_CDM_2pc_HDR_10_MMStack_Default.ome_denoise_reg_ring2_kymoWrap.tif
1028.42638549663	340.0056	327.7232	146.7153	220.9901	32772.32	276.0042	0.4476806	any	..\..\Microscopy\20190521_20190524_combinedAnalysis\kymo_all\20190526_Z_CDM_2pc_HDR_10_MMStack_Default.ome_denoise_reg_ring30_kymoWrap.tif
965.494844656371	243.2811	273.2789	114.7789	144.9471	25688.22	164.6068	0.4200065	any	..\..\Microscopy\20190521_20190524_combinedAnalysis\kymo_all\20190526_Z_CDM_2pc_HDR_10_MMStack_Default.ome_denoise_reg_ring32_kymoWrap.tif
861.165682754239	285.1443	296.5063	154.1968	212.6094	24906.53	193.6893	0.5200458	any	..\..\Microscopy\20190521_20190524_combinedAnalysis\kymo_all\20190526_Z_CDM_2pc_HDR_10_MMStack_Default.ome_denoise_reg_ring3_kymoWrap.tif
926.797333583961	199.6374	210.0604	57.49478	72.24091	18905.44	163.7465	0.2737059	any	..\..\Microscopy\20190521_20190524_combinedAnalysis\kymo_all\20190526_Z_CDM_2pc_HDR_10_MMStack_Default.ome_denoise_reg_ring4_kymoWrap.tif
869.567753372069	695.2559	692.1514	133.1128	173.2832	59525.02	468.2325	0.1923174	any	..\..\Microscopy\20190521_20190524_combinedAnalysis\kymo_all\20190526_Z_CDM_2pc_HDR_10_MMStack_Default.ome_denoise_reg_ring5_kymoWrap.tif
938.534375066786	164.6151	171.7434	41.03063	42.9326	15800.4	128.6246	0.2389065	any	..\..\Microscopy\20190521_20190524_combinedAnalysis\kymo_all\20190526_Z_CDM_2pc_HDR_10_MMStack_Default.ome_denoise_reg_ring6_kymoWrap.tif
927.645624653423	500.3013	527.6455	144.3171	157.187	47488.1	366.793	0.2735115	any	..\..\Microscopy\20190521_20190524_combinedAnalysis\kymo_all\20190526_Z_CDM_2pc_HDR_10_MMStack_Default.ome_denoise_reg_ring7_kymoWrap.tif
544.506197948694	1139.177	1151.485	125.5896	155.5587	62180.18	957.4369	0.1090675	any	..\..\Microscopy\20190521_20190524_combinedAnalysis\kymo_all\20190526_Z_CDM_2pc_HDR_10_MMStack_Default.ome_denoise_reg_ring8_kymoWrap.tif
878.014307038916	754.181	783.0347	157.4045	173.1213	67340.98	638.1554	0.2010186	any	..\..\Microscopy\20190521_20190524_combinedAnalysis\kymo_all\20190526_Z_CDM_2pc_HDR_10_MMStack_Default.ome_denoise_reg_ring9_kymoWrap.tif
893.487026860046	467.3841	456.799	139.8412	202.4444	40198.32	341.1699	0.306133	any	..\..\Microscopy\20190521_20190524_combinedAnalysis\kymo_all\20190526_Z_CDM_2pc_HDR_11_MMStack_Default.ome_denoise_reg_ring10_kymoWrap.tif
859.303824328445	247.2454	335.9245	174.1785	265.6182	28217.66	176.5331	0.5185049	any	..\..\Microscopy\20190521_20190524_combinedAnalysis\kymo_all\20190526_Z_CDM_2pc_HDR_11_MMStack_Default.ome_denoise_reg_ring11_kymoWrap.tif
840.402631850047	463.5101	496.2624	148.578	171.7807	40693.52	347.5871	0.299394	any	..\..\Microscopy\20190521_20190524_combinedAnalysis\kymo_all\20190526_Z_CDM_2pc_HDR_11_MMStack_Default.ome_denoise_reg_ring12_kymoWrap.tif
966.608356123467	197.9932	230.3914	103.078	104.626	21656.8	152.7107	0.4474039	any	..\..\Microscopy\20190521_20190524_combinedAnalysis\kymo_all\20190526_Z_CDM_2pc_HDR_11_MMStack_Default.ome_denoise_reg_ring13_kymoWrap.tif
974.600129931016	470.8907	445.2704	180.9934	220.5712	42745.95	327.2953	0.4064797	any	..\..\Microscopy\20190521_20190524_combinedAnalysis\kymo_all\20190526_Z_CDM_2pc_HDR_11_MMStack_Default.ome_denoise_reg_ring14_kymoWrap.tif
843.20005619446	321.4983	333.006	163.462	224.0018	27306.49	234.9775	0.4908679	any	..\..\Microscopy\20190521_20190524_combinedAnalysis\kymo_all\20190526_Z_CDM_2pc_HDR_11_MMStack_Default.ome_denoise_reg_ring15_kymoWrap.tif
867.853219007674	430.5018	454.6812	152.8862	184.0365	38193.22	319.5793	0.3362491	any	..\..\Microscopy\20190521_20190524_combinedAnalysis\kymo_all\20190526_Z_CDM_2pc_HDR_11_MMStack_Default.ome_denoise_reg_ring16_kymoWrap.tif
835.741389913053	588.5399	568.8365	113.5216	130.8387	46644.59	479.6603	0.199568	any	..\..\Microscopy\20190521_20190524_combinedAnalysis\kymo_all\20190526_Z_CDM_2pc_HDR_11_MMStack_Default.ome_denoise_reg_ring17_kymoWrap.tif
624.87251799022	764.0306	751.962	137.7686	214.2363	46621.64	581.8305	0.1832121	any	..\..\Microscopy\20190521_20190524_combinedAnalysis\kymo_all\20190526_Z_CDM_2pc_HDR_11_MMStack_Default.ome_denoise_reg_ring18_kymoWrap.tif
906.584722370384	660.3511	673.0111	137.4156	199.9498	59224.98	492.5143	0.2041804	any	..\..\Microscopy\20190521_20190524_combinedAnalysis\kymo_all\20190526_Z_CDM_2pc_HDR_11_MMStack_Default.ome_denoise_reg_ring19_kymoWrap.tif
757.168510108188	460.5518	464.7378	71.60808	88.51352	34390.6	376.9536	0.1540827	any	..\..\Microscopy\20190521_20190524_combinedAnalysis\kymo_all\20190526_Z_CDM_2pc_HDR_11_MMStack_Default.ome_denoise_reg_ring1_kymoWrap.tif
941.610224424842	377.7964	394.6006	99.91866	121.2152	36303.25	271.708	0.2532147	any	..\..\Microscopy\20190521_20190524_combinedAnalysis\kymo_all\20190526_Z_CDM_2pc_HDR_11_MMStack_Default.ome_denoise_reg_ring20_kymoWrap.tif
739.361168595105	734.5999	744.5097	132.8299	185.726	53604.7	566.731	0.1784126	any	..\..\Microscopy\20190521_20190524_combinedAnalysis\kymo_all\20190526_Z_CDM_2pc_HDR_11_MMStack_Default.ome_denoise_reg_ring21_kymoWrap.tif
850.123156831999	539.9714	537.9542	123.7897	165.1667	45188.15	363.662	0.2301119	any	..\..\Microscopy\20190521_20190524_combinedAnalysis\kymo_all\20190526_Z_CDM_2pc_HDR_11_MMStack_Default.ome_denoise_reg_ring22_kymoWrap.tif
873.505077646848	330.7828	334.7313	81.71718	111.0535	28786.89	239.2267	0.2441277	any	..\..\Microscopy\20190521_20190524_combinedAnalysis\kymo_all\20190526_Z_CDM_2pc_HDR_11_MMStack_Default.ome_denoise_reg_ring23_kymoWrap.tif
884.45113304597	350.832	359.81	116.3509	176.9349	30943.66	247.0087	0.3233676	any	..\..\Microscopy\20190521_20190524_combinedAnalysis\kymo_all\20190526_Z_CDM_2pc_HDR_11_MMStack_Default.ome_denoise_reg_ring24_kymoWrap.tif
939.637077126218	166.2	201.5732	93.93335	83.65329	18544.73	116.6002	0.4660012	any	..\..\Microscopy\20190521_20190524_combinedAnalysis\kymo_all\20190526_Z_CDM_2pc_HDR_11_MMStack_Default.ome_denoise_reg_ring25_kymoWrap.tif
856.475189746002	417.4396	400.4594	189.6103	284.7186	33638.59	280.7543	0.4734819	any	..\..\Microscopy\20190521_20190524_combinedAnalysis\kymo_all\20190526_Z_CDM_2pc_HDR_11_MMStack_Default.ome_denoise_reg_ring26_kymoWrap.tif
815.099638000438	170.5152	211.0675	148.9356	211.3257	16885.4	104.4873	0.7056301	any	..\..\Microscopy\20190521_20190524_combinedAnalysis\kymo_all\20190526_Z_CDM_2pc_HDR_11_MMStack_Default.ome_denoise_reg_ring2_kymoWrap.tif
893.285887806981	393.5625	412.9069	207.4686	346.3536	36335.8	275.0082	0.5024586	any	..\..\Microscopy\20190521_20190524_combinedAnalysis\kymo_all\20190526_Z_CDM_2pc_HDR_11_MMStack_Default.ome_denoise_reg_ring3_kymoWrap.tif
839.453331047598	306.228	332.8776	146.5903	216.2873	27295.96	183.8789	0.4403729	any	..\..\Microscopy\20190521_20190524_combinedAnalysis\kymo_all\20190526_Z_CDM_2pc_HDR_11_MMStack_Default.ome_denoise_reg_ring4_kymoWrap.tif
860.685271830067	416.735	430.7962	138.8983	155.555	36186.88	291.14	0.3224223	any	..\..\Microscopy\20190521_20190524_combinedAnalysis\kymo_all\20190526_Z_CDM_2pc_HDR_11_MMStack_Default.ome_denoise_reg_ring5_kymoWrap.tif
940.05016760063	245.6472	249.5593	112.3143	205.7564	22959.46	181.8625	0.4500507	any	..\..\Microscopy\20190521_20190524_combinedAnalysis\kymo_all\20190526_Z_CDM_2pc_HDR_11_MMStack_Default.ome_denoise_reg_ring6_kymoWrap.tif
937.554754086386	420.5563	449.7806	167.8542	221.0709	41379.82	311.0994	0.3731914	any	..\..\Microscopy\20190521_20190524_combinedAnalysis\kymo_all\20190526_Z_CDM_2pc_HDR_11_MMStack_Default.ome_denoise_reg_ring7_kymoWrap.tif
828.468655874869	412.2781	424.845	155.9299	218.5672	34837.29	255.8689	0.3670276	any	..\..\Microscopy\20190521_20190524_combinedAnalysis\kymo_all\20190526_Z_CDM_2pc_HDR_11_MMStack_Default.ome_denoise_reg_ring8_kymoWrap.tif
869.12680062455	203.3255	206.9673	58.05412	79.17279	17799.19	150.8118	0.280499	any	..\..\Microscopy\20190521_20190524_combinedAnalysis\kymo_all\20190526_Z_CDM_2pc_HDR_11_MMStack_Default.ome_denoise_reg_ring9_kymoWrap.tif
873.185175122421	629.1705	626.6417	273.5293	477.2766	53891.19	511.617	0.4365003	any	..\..\Microscopy\20190521_20190524_combinedAnalysis\kymo_all\20190526_Z_CDM_2pc_HDR_1_MMStack_Default.ome_denoise_reg_ring10_kymoWrap.tif
761.203059715257	776.543	817.3647	247.8966	378.7145	60484.99	550.6142	0.3032876	any	..\..\Microscopy\20190521_20190524_combinedAnalysis\kymo_all\20190526_Z_CDM_2pc_HDR_1_MMStack_Default.ome_denoise_reg_ring11_kymoWrap.tif
805.494072064083	863.2061	895.7626	157.6732	205.7543	69869.48	687.5923	0.1760212	any	..\..\Microscopy\20190521_20190524_combinedAnalysis\kymo_all\20190526_Z_CDM_2pc_HDR_1_MMStack_Default.ome_denoise_reg_ring12_kymoWrap.tif
776.303877907	390.3615	461.3487	292.5309	450.431	35062.5	166.4089	0.6340777	any	..\..\Microscopy\20190521_20190524_combinedAnalysis\kymo_all\20190526_Z_CDM_2pc_HDR_1_MMStack_Default.ome_denoise_reg_ring13_kymoWrap.tif
839.408359801332	1255.547	1239.156	214.9008	300.4902	101610.8	944.5836	0.1734252	any	..\..\Microscopy\20190521_20190524_combinedAnalysis\kymo_all\20190526_Z_CDM_2pc_HDR_1_MMStack_Default.ome_denoise_reg_ring14_kymoWrap.tif
839.566940541255	390.1037	391.7782	42.93219	64.72723	32125.81	333.5782	0.1095829	any	..\..\Microscopy\20190521_20190524_combinedAnalysis\kymo_all\20190526_Z_CDM_2pc_HDR_1_MMStack_Default.ome_denoise_reg_ring16_kymoWrap.tif
830.474699321624	879.6644	892.9713	192.2315	320.4891	73223.65	777.4434	0.2152717	any	..\..\Microscopy\20190521_20190524_combinedAnalysis\kymo_all\20190526_Z_CDM_2pc_HDR_1_MMStack_Default.ome_denoise_reg_ring17_kymoWrap.tif
906.759165439569	991.8372	1000.396	240.1341	380.4003	88034.88	696.0132	0.240039	any	..\..\Microscopy\20190521_20190524_combinedAnalysis\kymo_all\20190526_Z_CDM_2pc_HDR_1_MMStack_Default.ome_denoise_reg_ring18_kymoWrap.tif
825.710043859967	1550.797	1558.469	251.3931	340.8625	124677.5	1231.84	0.1613077	any	..\..\Microscopy\20190521_20190524_combinedAnalysis\kymo_all\20190526_Z_CDM_2pc_HDR_1_MMStack_Default.ome_denoise_reg_ring19_kymoWrap.tif
845.511490741711	252.358	255.7252	37.61532	45.00407	20969.46	208.5828	0.1470927	any	..\..\Microscopy\20190521_20190524_combinedAnalysis\kymo_all\20190526_Z_CDM_2pc_HDR_1_MMStack_Default.ome_denoise_reg_ring1_kymoWrap.tif
729.353886587292	1437.039	1432.367	211.9943	311.9104	103130.4	1213.223	0.1480028	any	..\..\Microscopy\20190521_20190524_combinedAnalysis\kymo_all\20190526_Z_CDM_2pc_HDR_1_MMStack_Default.ome_denoise_reg_ring20_kymoWrap.tif
525.763542429157	1377.7	1382.349	110.5893	153.5166	71882.15	1171.827	0.080001	any	..\..\Microscopy\20190521_20190524_combinedAnalysis\kymo_all\20190526_Z_CDM_2pc_HDR_1_MMStack_Default.ome_denoise_reg_ring21_kymoWrap.tif
937.956280120885	1252.218	1260.55	305.2035	400.4015	115970.6	794.8252	0.2421194	any	..\..\Microscopy\20190521_20190524_combinedAnalysis\kymo_all\20190526_Z_CDM_2pc_HDR_1_MMStack_Default.ome_denoise_reg_ring22_kymoWrap.tif
789.511919284119	1079.288	1103.003	201.06	313.0486	86034.23	803.1688	0.1822842	any	..\..\Microscopy\20190521_20190524_combinedAnalysis\kymo_all\20190526_Z_CDM_2pc_HDR_1_MMStack_Default.ome_denoise_reg_ring23_kymoWrap.tif
699.527490221375	2006.241	2027.079	266.9077	387.7841	137841.3	1621.142	0.1316711	any	..\..\Microscopy\20190521_20190524_combinedAnalysis\kymo_all\20190526_Z_CDM_2pc_HDR_1_MMStack_Default.ome_denoise_reg_ring24_kymoWrap.tif
651.974506822406	1482.918	1498.081	202.216	260.3486	95877.19	1184.883	0.1349833	any	..\..\Microscopy\20190521_20190524_combinedAnalysis\kymo_all\20190526_Z_CDM_2pc_HDR_1_MMStack_Default.ome_denoise_reg_ring25_kymoWrap.tif
644.033697924813	1785.516	1822.342	309.6369	449.9214	116629.9	1546.684	0.1699115	any	..\..\Microscopy\20190521_20190524_combinedAnalysis\kymo_all\20190526_Z_CDM_2pc_HDR_1_MMStack_Default.ome_denoise_reg_ring26_kymoWrap.tif
767.579072649286	1025.673	1018.152	118.0107	168.356	77379.56	847.2286	0.1159067	any	..\..\Microscopy\20190521_20190524_combinedAnalysis\kymo_all\20190526_Z_CDM_2pc_HDR_1_MMStack_Default.ome_denoise_reg_ring27_kymoWrap.tif
775.417369809666	947.7564	946.8021	192.535	258.3171	71956.95	661.4259	0.203353	any	..\..\Microscopy\20190521_20190524_combinedAnalysis\kymo_all\20190526_Z_CDM_2pc_HDR_1_MMStack_Default.ome_denoise_reg_ring28_kymoWrap.tif
477.436052466753	2087.926	2095.96	180.7124	264.72	100606.1	1830.558	0.08621937	any	..\..\Microscopy\20190521_20190524_combinedAnalysis\kymo_all\20190526_Z_CDM_2pc_HDR_1_MMStack_Default.ome_denoise_reg_ring29_kymoWrap.tif
890.579003936444	630.0751	662.7642	171.4269	237.3807	58323.25	535.1184	0.2586544	any	..\..\Microscopy\20190521_20190524_combinedAnalysis\kymo_all\20190526_Z_CDM_2pc_HDR_1_MMStack_Default.ome_denoise_reg_ring2_kymoWrap.tif
561.374643105878	1880.516	1924.156	281.7537	465.6772	107752.7	1567.58	0.1464298	any	..\..\Microscopy\20190521_20190524_combinedAnalysis\kymo_all\20190526_Z_CDM_2pc_HDR_1_MMStack_Default.ome_denoise_reg_ring30_kymoWrap.tif
497.329439959171	1352.917	1352.295	196.2935	297.3738	67614.77	1155.984	0.1451558	any	..\..\Microscopy\20190521_20190524_combinedAnalysis\kymo_all\20190526_Z_CDM_2pc_HDR_1_MMStack_Default.ome_denoise_reg_ring31_kymoWrap.tif
469.213022845609	1373.66	1406.571	210.0567	272.1879	64702.26	1197.131	0.1493396	any	..\..\Microscopy\20190521_20190524_combinedAnalysis\kymo_all\20190526_Z_CDM_2pc_HDR_1_MMStack_Default.ome_denoise_reg_ring32_kymoWrap.tif
672.586673631077	1936.31	1923.072	336.0657	484.5015	126922.8	1490.575	0.1747546	any	..\..\Microscopy\20190521_20190524_combinedAnalysis\kymo_all\20190526_Z_CDM_2pc_HDR_1_MMStack_Default.ome_denoise_reg_ring33_kymoWrap.tif
917.901844659107	901.3204	946.4642	179.2935	224.2783	85181.78	765.3344	0.189435	any	..\..\Microscopy\20190521_20190524_combinedAnalysis\kymo_all\20190526_Z_CDM_2pc_HDR_1_MMStack_Default.ome_denoise_reg_ring34_kymoWrap.tif
812.687674240798	991.3242	1000.109	198.3918	240.0333	80008.7	844.8232	0.1983702	any	..\..\Microscopy\20190521_20190524_combinedAnalysis\kymo_all\20190526_Z_CDM_2pc_HDR_1_MMStack_Default.ome_denoise_reg_ring35_kymoWrap.tif
750.956712095935	1291.451	1350.882	281.6125	327.2167	99965.27	1050.169	0.2084656	any	..\..\Microscopy\20190521_20190524_combinedAnalysis\kymo_all\20190526_Z_CDM_2pc_HDR_1_MMStack_Default.ome_denoise_reg_ring36_kymoWrap.tif
860.620861099458	631.7362	666.2515	164.0962	204.0034	55965.13	500.0215	0.2462977	any	..\..\Microscopy\20190521_20190524_combinedAnalysis\kymo_all\20190526_Z_CDM_2pc_HDR_1_MMStack_Default.ome_denoise_reg_ring37_kymoWrap.tif
898.292056159274	506.165	537.8585	187.1869	256.0656	47331.54	349.13	0.3480226	any	..\..\Microscopy\20190521_20190524_combinedAnalysis\kymo_all\20190526_Z_CDM_2pc_HDR_1_MMStack_Default.ome_denoise_reg_ring38_kymoWrap.tif
881.073269327548	649.8054	669.0551	124.6662	153.5981	57538.74	535.9886	0.1863318	any	..\..\Microscopy\20190521_20190524_combinedAnalysis\kymo_all\20190526_Z_CDM_2pc_HDR_1_MMStack_Default.ome_denoise_reg_ring39_kymoWrap.tif
884.924727603676	1278.137	1283.473	203.4633	352.4972	110378.7	1023.447	0.1585255	any	..\..\Microscopy\20190521_20190524_combinedAnalysis\kymo_all\20190526_Z_CDM_2pc_HDR_1_MMStack_Default.ome_denoise_reg_ring3_kymoWrap.tif
941.779515905495	222.5787	250.3006	104.8924	133.1393	23027.66	142.295	0.4190657	any	..\..\Microscopy\20190521_20190524_combinedAnalysis\kymo_all\20190526_Z_CDM_2pc_HDR_1_MMStack_Default.ome_denoise_reg_ring40_kymoWrap.tif
849.29541159746	717.324	728.1584	69.65708	93.96991	61165.3	637.4172	0.09566199	any	..\..\Microscopy\20190521_20190524_combinedAnalysis\kymo_all\20190526_Z_CDM_2pc_HDR_1_MMStack_Default.ome_denoise_reg_ring41_kymoWrap.tif
782.070122037895	346.5124	351.2336	127.9403	211.5172	26693.75	199.5461	0.3642599	any	..\..\Microscopy\20190521_20190524_combinedAnalysis\kymo_all\20190526_Z_CDM_2pc_HDR_1_MMStack_Default.ome_denoise_reg_ring4_kymoWrap.tif
929.585011996142	513.0423	553.3379	194.7247	319.5935	49800.41	424.8706	0.3519092	any	..\..\Microscopy\20190521_20190524_combinedAnalysis\kymo_all\20190526_Z_CDM_2pc_HDR_1_MMStack_Default.ome_denoise_reg_ring5_kymoWrap.tif
847.835187534916	1554.496	1547.616	138.9252	205.8351	126904.5	1299.931	0.08976722	any	..\..\Microscopy\20190521_20190524_combinedAnalysis\kymo_all\20190526_Z_CDM_2pc_HDR_1_MMStack_Default.ome_denoise_reg_ring6_kymoWrap.tif
825.093250289603	791.0198	834.9082	258.9839	301.1806	66792.66	559.4586	0.3101944	any	..\..\Microscopy\20190521_20190524_combinedAnalysis\kymo_all\20190526_Z_CDM_2pc_HDR_1_MMStack_Default.ome_denoise_reg_ring7_kymoWrap.tif
893.975886343203	720.4222	731.6892	236.3901	288.9583	64388.65	482.2078	0.3230745	any	..\..\Microscopy\20190521_20190524_combinedAnalysis\kymo_all\20190526_Z_CDM_2pc_HDR_1_MMStack_Default.ome_denoise_reg_ring8_kymoWrap.tif
826.505812847751	1117.669	1157.396	258.9058	371.8051	92591.67	884.5448	0.2236968	any	..\..\Microscopy\20190521_20190524_combinedAnalysis\kymo_all\20190526_Z_CDM_2pc_HDR_1_MMStack_Default.ome_denoise_reg_ring9_kymoWrap.tif
805.386888138431	531.3651	562.767	146.9243	190.0815	43895.82	430.7952	0.2610749	any	..\..\Microscopy\20190521_20190524_combinedAnalysis\kymo_all\20190526_Z_CDM_2pc_HDR_2_MMStack_Default.ome_denoise_reg_ring10_kymoWrap.tif
901.07903553798	449.6879	462.2997	80.07885	115.225	40682.37	392.564	0.1732185	any	..\..\Microscopy\20190521_20190524_combinedAnalysis\kymo_all\20190526_Z_CDM_2pc_HDR_2_MMStack_Default.ome_denoise_reg_ring11_kymoWrap.tif
828.814813716262	932.4635	933.084	148.15	195.4495	76512.89	794.0903	0.1587745	any	..\..\Microscopy\20190521_20190524_combinedAnalysis\kymo_all\20190526_Z_CDM_2pc_HDR_2_MMStack_Default.ome_denoise_reg_ring12_kymoWrap.tif
899.615063338209	710.157	725.9631	189.674	283.3429	63884.75	471.588	0.2612723	any	..\..\Microscopy\20190521_20190524_combinedAnalysis\kymo_all\20190526_Z_CDM_2pc_HDR_2_MMStack_Default.ome_denoise_reg_ring13_kymoWrap.tif
958.964006975554	472.4908	478.7972	92.38396	120.4897	45006.94	383.9654	0.1929501	any	..\..\Microscopy\20190521_20190524_combinedAnalysis\kymo_all\20190526_Z_CDM_2pc_HDR_2_MMStack_Default.ome_denoise_reg_ring14_kymoWrap.tif
806.469331995498	880.5443	893.9547	173.9574	243.7815	69728.46	742.1982	0.1945931	any	..\..\Microscopy\20190521_20190524_combinedAnalysis\kymo_all\20190526_Z_CDM_2pc_HDR_2_MMStack_Default.ome_denoise_reg_ring15_kymoWrap.tif
930.653124606351	872.9744	885.4454	218.2383	319.8315	79690.08	654.5133	0.2464729	any	..\..\Microscopy\20190521_20190524_combinedAnalysis\kymo_all\20190526_Z_CDM_2pc_HDR_2_MMStack_Default.ome_denoise_reg_ring16_kymoWrap.tif
820.117770861388	861.9481	868.6558	111.6804	135.9672	69492.46	733.3325	0.128567	any	..\..\Microscopy\20190521_20190524_combinedAnalysis\kymo_all\20190526_Z_CDM_2pc_HDR_2_MMStack_Default.ome_denoise_reg_ring17_kymoWrap.tif
792.740131983615	1559.512	1568.963	192.7414	227.6666	122379.1	1353.861	0.1228464	any	..\..\Microscopy\20190521_20190524_combinedAnalysis\kymo_all\20190526_Z_CDM_2pc_HDR_2_MMStack_Default.ome_denoise_reg_ring18_kymoWrap.tif
840.532958939297	1638.881	1642.572	215.1057	305.0878	134690.9	1394.818	0.1309566	any	..\..\Microscopy\20190521_20190524_combinedAnalysis\kymo_all\20190526_Z_CDM_2pc_HDR_2_MMStack_Default.ome_denoise_reg_ring19_kymoWrap.tif
600.695321789991	1369.325	1395.66	295.6621	503.7125	83739.63	1150.204	0.2118439	any	..\..\Microscopy\20190521_20190524_combinedAnalysis\kymo_all\20190526_Z_CDM_2pc_HDR_2_MMStack_Default.ome_denoise_reg_ring1_kymoWrap.tif
689.295342328499	1739.987	1732.402	173.4583	257.5134	117803.4	1492.335	0.1001259	any	..\..\Microscopy\20190521_20190524_combinedAnalysis\kymo_all\20190526_Z_CDM_2pc_HDR_2_MMStack_Default.ome_denoise_reg_ring20_kymoWrap.tif
861.791539053763	938.2268	967.8545	202.6229	286.317	81299.77	724.5925	0.2093527	any	..\..\Microscopy\20190521_20190524_combinedAnalysis\kymo_all\20190526_Z_CDM_2pc_HDR_2_MMStack_Default.ome_denoise_reg_ring21_kymoWrap.tif
534.318811019406	1653.056	1644.923	188.5981	290.0173	85535.98	1326.3	0.1146547	any	..\..\Microscopy\20190521_20190524_combinedAnalysis\kymo_all\20190526_Z_CDM_2pc_HDR_2_MMStack_Default.ome_denoise_reg_ring2_kymoWrap.tif
459.665297475375	2117.212	2104.594	234.855	291.5962	96811.3	1729.707	0.1115916	any	..\..\Microscopy\20190521_20190524_combinedAnalysis\kymo_all\20190526_Z_CDM_2pc_HDR_2_MMStack_Default.ome_denoise_reg_ring3_kymoWrap.tif
497.491875800313	1466.418	1457.313	183.0402	268.4023	72865.67	1176.41	0.1256012	any	..\..\Microscopy\20190521_20190524_combinedAnalysis\kymo_all\20190526_Z_CDM_2pc_HDR_2_MMStack_Default.ome_denoise_reg_ring4_kymoWrap.tif
697.721401191253	1381.035	1383.243	254.1824	386.7932	94060.5	1178.692	0.1837584	any	..\..\Microscopy\20190521_20190524_combinedAnalysis\kymo_all\20190526_Z_CDM_2pc_HDR_2_MMStack_Default.ome_denoise_reg_ring6_kymoWrap.tif
905.653139055717	1437.475	1448.676	282.7094	441.9492	127483.5	1110.204	0.1951502	any	..\..\Microscopy\20190521_20190524_combinedAnalysis\kymo_all\20190526_Z_CDM_2pc_HDR_2_MMStack_Default.ome_denoise_reg_ring7_kymoWrap.tif
749.880085121976	750.8651	776.9131	208.9709	295.2239	57491.57	646.5775	0.2689759	any	..\..\Microscopy\20190521_20190524_combinedAnalysis\kymo_all\20190526_Z_CDM_2pc_HDR_2_MMStack_Default.ome_denoise_reg_ring8_kymoWrap.tif
779.812923785427	1218.842	1255.218	201.7697	233.4623	95396.53	973.1812	0.1607448	any	..\..\Microscopy\20190521_20190524_combinedAnalysis\kymo_all\20190526_Z_CDM_2pc_HDR_2_MMStack_Default.ome_denoise_reg_ring9_kymoWrap.tif
854.659962973488	291.9369	422.5266	289.9024	458.7458	35492.24	202.1888	0.6861163	any	..\..\Microscopy\20190521_20190524_combinedAnalysis\kymo_all\20190526_Z_CDM_2pc_HDR_3_MMStack_Default.ome_denoise_reg_ring10_kymoWrap.tif
760.884326543097	656.5814	659.8216	134.823	229.1643	48826.8	495.4795	0.2043325	any	..\..\Microscopy\20190521_20190524_combinedAnalysis\kymo_all\20190526_Z_CDM_2pc_HDR_3_MMStack_Default.ome_denoise_reg_ring11_kymoWrap.tif
825.973207742597	651.6365	652.7311	83.00682	104.9145	52218.48	564.1572	0.1271685	any	..\..\Microscopy\20190521_20190524_combinedAnalysis\kymo_all\20190526_Z_CDM_2pc_HDR_3_MMStack_Default.ome_denoise_reg_ring12_kymoWrap.tif
837.93815523308	579.9179	570.1336	177.4898	285.9523	46750.96	380.965	0.3113127	any	..\..\Microscopy\20190521_20190524_combinedAnalysis\kymo_all\20190526_Z_CDM_2pc_HDR_3_MMStack_Default.ome_denoise_reg_ring13_kymoWrap.tif
825.033657308315	355.7071	351.8505	85.70478	138.6178	28148.04	255.6945	0.243583	any	..\..\Microscopy\20190521_20190524_combinedAnalysis\kymo_all\20190526_Z_CDM_2pc_HDR_3_MMStack_Default.ome_denoise_reg_ring14_kymoWrap.tif
938.660742865417	250.7866	283.2207	119.1596	129.0283	26056.31	160.0957	0.4207307	any	..\..\Microscopy\20190521_20190524_combinedAnalysis\kymo_all\20190526_Z_CDM_2pc_HDR_3_MMStack_Default.ome_denoise_reg_ring15_kymoWrap.tif
898.669663843713	302.3348	293.7379	99.75866	145.9076	25848.94	212.5892	0.3396179	any	..\..\Microscopy\20190521_20190524_combinedAnalysis\kymo_all\20190526_Z_CDM_2pc_HDR_3_MMStack_Default.ome_denoise_reg_ring16_kymoWrap.tif
765.862410879769	1280.654	1282.694	210.0989	292.9478	97484.71	929.48	0.1637951	any	..\..\Microscopy\20190521_20190524_combinedAnalysis\kymo_all\20190526_Z_CDM_2pc_HDR_3_MMStack_Default.ome_denoise_reg_ring17_kymoWrap.tif
752.433121719678	1274.093	1223.904	284.3745	445.7826	90568.86	789.1265	0.2323504	any	..\..\Microscopy\20190521_20190524_combinedAnalysis\kymo_all\20190526_Z_CDM_2pc_HDR_3_MMStack_Default.ome_denoise_reg_ring18_kymoWrap.tif
769.704462039034	1515.316	1521.496	225.7951	318.1211	115633.7	1235.901	0.1484034	any	..\..\Microscopy\20190521_20190524_combinedAnalysis\kymo_all\20190526_Z_CDM_2pc_HDR_3_MMStack_Default.ome_denoise_reg_ring19_kymoWrap.tif
791.138200846181	996.5978	1015.68	204.6278	325.4387	79223.02	722.8621	0.2014688	any	..\..\Microscopy\20190521_20190524_combinedAnalysis\kymo_all\20190526_Z_CDM_2pc_HDR_3_MMStack_Default.ome_denoise_reg_ring1_kymoWrap.tif
872.508876317905	778.1752	827.9936	205.5353	337.4547	71207.45	614.0992	0.248233	any	..\..\Microscopy\20190521_20190524_combinedAnalysis\kymo_all\20190526_Z_CDM_2pc_HDR_3_MMStack_Default.ome_denoise_reg_ring20_kymoWrap.tif
800.054035394436	888.2128	887.0399	133.9214	190.3813	69189.11	722.1609	0.1509756	any	..\..\Microscopy\20190521_20190524_combinedAnalysis\kymo_all\20190526_Z_CDM_2pc_HDR_3_MMStack_Default.ome_denoise_reg_ring21_kymoWrap.tif
778.745588674664	1106.939	1116.275	216.9793	277.2805	84836.89	840.6086	0.194378	any	..\..\Microscopy\20190521_20190524_combinedAnalysis\kymo_all\20190526_Z_CDM_2pc_HDR_3_MMStack_Default.ome_denoise_reg_ring22_kymoWrap.tif
838.556451495137	1176.099	1191.112	221.5145	294.728	97671.2	900.1252	0.1859728	any	..\..\Microscopy\20190521_20190524_combinedAnalysis\kymo_all\20190526_Z_CDM_2pc_HDR_3_MMStack_Default.ome_denoise_reg_ring23_kymoWrap.tif
842.213974070926	1232.513	1201.124	175.6491	226.2941	98492.16	967.2607	0.1462373	any	..\..\Microscopy\20190521_20190524_combinedAnalysis\kymo_all\20190526_Z_CDM_2pc_HDR_3_MMStack_Default.ome_denoise_reg_ring24_kymoWrap.tif
773.491024863654	856.7365	878.0996	155.2339	220.7263	66735.57	648.5771	0.1767839	any	..\..\Microscopy\20190521_20190524_combinedAnalysis\kymo_all\20190526_Z_CDM_2pc_HDR_3_MMStack_Default.ome_denoise_reg_ring25_kymoWrap.tif
848.360227653723	860.9093	885.153	196.5459	286.2126	74352.85	649.5065	0.2220473	any	..\..\Microscopy\20190521_20190524_combinedAnalysis\kymo_all\20190526_Z_CDM_2pc_HDR_3_MMStack_Default.ome_denoise_reg_ring26_kymoWrap.tif
798.918908129167	1298.846	1328.282	287.606	413.318	103606	971.5768	0.2165248	any	..\..\Microscopy\20190521_20190524_combinedAnalysis\kymo_all\20190526_Z_CDM_2pc_HDR_3_MMStack_Default.ome_denoise_reg_ring27_kymoWrap.tif
725.389768780273	817.4355	830.3708	190.1219	232.9187	59786.7	548.4106	0.2289602	any	..\..\Microscopy\20190521_20190524_combinedAnalysis\kymo_all\20190526_Z_CDM_2pc_HDR_3_MMStack_Default.ome_denoise_reg_ring28_kymoWrap.tif
714.163035152691	1540.755	1549.861	138.9896	205.6882	108490.3	1346.358	0.08967879	any	..\..\Microscopy\20190521_20190524_combinedAnalysis\kymo_all\20190526_Z_CDM_2pc_HDR_3_MMStack_Default.ome_denoise_reg_ring29_kymoWrap.tif
847.784834052168	427.5363	409.6152	169.9834	301.011	33588.45	305.6913	0.4149832	any	..\..\Microscopy\20190521_20190524_combinedAnalysis\kymo_all\20190526_Z_CDM_2pc_HDR_3_MMStack_Default.ome_denoise_reg_ring2_kymoWrap.tif
801.674271078752	639.1218	666.0735	232.0656	298.6362	51953.73	494.4335	0.3484083	any	..\..\Microscopy\20190521_20190524_combinedAnalysis\kymo_all\20190526_Z_CDM_2pc_HDR_3_MMStack_Default.ome_denoise_reg_ring30_kymoWrap.tif
656.028004752097	1947.552	1941.922	227.2689	315.8491	124283	1708.378	0.117033	any	..\..\Microscopy\20190521_20190524_combinedAnalysis\kymo_all\20190526_Z_CDM_2pc_HDR_3_MMStack_Default.ome_denoise_reg_ring31_kymoWrap.tif
812.674160394017	1381.9	1391.486	224.5993	303.6699	111318.9	1111.237	0.1614097	any	..\..\Microscopy\20190521_20190524_combinedAnalysis\kymo_all\20190526_Z_CDM_2pc_HDR_3_MMStack_Default.ome_denoise_reg_ring32_kymoWrap.tif
883.778832327049	645.5695	709.7584	251.9093	303.1277	61039.22	453.383	0.3549227	any	..\..\Microscopy\20190521_20190524_combinedAnalysis\kymo_all\20190526_Z_CDM_2pc_HDR_3_MMStack_Default.ome_denoise_reg_ring33_kymoWrap.tif
854.666927567731	737.7108	760.3458	190.8115	238.7962	63869.04	519.7787	0.2509536	any	..\..\Microscopy\20190521_20190524_combinedAnalysis\kymo_all\20190526_Z_CDM_2pc_HDR_3_MMStack_Default.ome_denoise_reg_ring34_kymoWrap.tif
803.770049511238	355.8951	361.3121	158.0758	184.8372	28182.34	217.1146	0.4375048	any	..\..\Microscopy\20190521_20190524_combinedAnalysis\kymo_all\20190526_Z_CDM_2pc_HDR_3_MMStack_Default.ome_denoise_reg_ring3_kymoWrap.tif
770.581826941995	417.3051	453.3663	197.8092	258.0679	34455.84	253.8728	0.436312	any	..\..\Microscopy\20190521_20190524_combinedAnalysis\kymo_all\20190526_Z_CDM_2pc_HDR_3_MMStack_Default.ome_denoise_reg_ring4_kymoWrap.tif
865.031417240789	938.3275	959.9622	219.6423	304.7772	80636.83	699.5183	0.2288031	any	..\..\Microscopy\20190521_20190524_combinedAnalysis\kymo_all\20190526_Z_CDM_2pc_HDR_3_MMStack_Default.ome_denoise_reg_ring5_kymoWrap.tif
832.748151994286	328.1818	358.0832	140.0109	157.625	29362.82	207.6644	0.391001	any	..\..\Microscopy\20190521_20190524_combinedAnalysis\kymo_all\20190526_Z_CDM_2pc_HDR_3_MMStack_Default.ome_denoise_reg_ring6_kymoWrap.tif
729.527315761552	443.8831	418.9648	186.5263	241.7904	30165.46	252.1111	0.4452076	any	..\..\Microscopy\20190521_20190524_combinedAnalysis\kymo_all\20190526_Z_CDM_2pc_HDR_3_MMStack_Default.ome_denoise_reg_ring7_kymoWrap.tif
877.55308786458	405.6087	459.4554	272.5315	310.2252	39513.16	221.8432	0.593162	any	..\..\Microscopy\20190521_20190524_combinedAnalysis\kymo_all\20190526_Z_CDM_2pc_HDR_3_MMStack_Default.ome_denoise_reg_ring8_kymoWrap.tif
799.04271830355	686.1282	703.5856	155.7573	239.5137	54879.68	510.6071	0.2213765	any	..\..\Microscopy\20190521_20190524_combinedAnalysis\kymo_all\20190526_Z_CDM_2pc_HDR_3_MMStack_Default.ome_denoise_reg_ring9_kymoWrap.tif
666.884784940175	2151.43	2151.254	292.4547	468.8643	141982.8	1831.471	0.1359461	any	..\..\Microscopy\20190521_20190524_combinedAnalysis\kymo_all\20190526_Z_CDM_2pc_HDR_4_MMStack_Default.ome_denoise_reg_ring10_kymoWrap.tif
665.207219190728	1661.575	1693.685	217.4944	251.0884	111783.2	1431.714	0.1284149	any	..\..\Microscopy\20190521_20190524_combinedAnalysis\kymo_all\20190526_Z_CDM_2pc_HDR_4_MMStack_Default.ome_denoise_reg_ring11_kymoWrap.tif
722.611318652395	1387.892	1385.101	240.4788	355.991	96957.05	1088.015	0.1736183	any	..\..\Microscopy\20190521_20190524_combinedAnalysis\kymo_all\20190526_Z_CDM_2pc_HDR_4_MMStack_Default.ome_denoise_reg_ring12_kymoWrap.tif
843.895294117117	1608.449	1649.417	272.2509	356.8116	135252.2	1348.931	0.1650589	any	..\..\Microscopy\20190521_20190524_combinedAnalysis\kymo_all\20190526_Z_CDM_2pc_HDR_4_MMStack_Default.ome_denoise_reg_ring13_kymoWrap.tif
771.866705083955	1419.362	1404.3	163.6573	224.0997	106726.8	1118.777	0.1165402	any	..\..\Microscopy\20190521_20190524_combinedAnalysis\kymo_all\20190526_Z_CDM_2pc_HDR_4_MMStack_Default.ome_denoise_reg_ring14_kymoWrap.tif
859.718326265787	715.3575	715.515	161.3481	213.9087	60103.26	509.5365	0.2254993	any	..\..\Microscopy\20190521_20190524_combinedAnalysis\kymo_all\20190526_Z_CDM_2pc_HDR_4_MMStack_Default.ome_denoise_reg_ring15_kymoWrap.tif
547.432352307826	2116.418	2134.108	160.5693	201.9236	115241.9	1915.905	0.07523952	any	..\..\Microscopy\20190521_20190524_combinedAnalysis\kymo_all\20190526_Z_CDM_2pc_HDR_4_MMStack_Default.ome_denoise_reg_ring16_kymoWrap.tif
649.879129435272	1847.224	1871.664	220.5967	331.7726	119786.5	1560.436	0.1178613	any	..\..\Microscopy\20190521_20190524_combinedAnalysis\kymo_all\20190526_Z_CDM_2pc_HDR_4_MMStack_Default.ome_denoise_reg_ring17_kymoWrap.tif
795.081539068235	1396.064	1352.209	226.9537	306.4374	105472.3	960.2961	0.1678392	any	..\..\Microscopy\20190521_20190524_combinedAnalysis\kymo_all\20190526_Z_CDM_2pc_HDR_4_MMStack_Default.ome_denoise_reg_ring18_kymoWrap.tif
883.296292640685	972.9164	978.1461	133.2256	181.4858	84120.57	772.8126	0.1362022	any	..\..\Microscopy\20190521_20190524_combinedAnalysis\kymo_all\20190526_Z_CDM_2pc_HDR_4_MMStack_Default.ome_denoise_reg_ring19_kymoWrap.tif
425.791768309359	1443.168	1434.742	150.368	225.0098	60259.14	1152.93	0.1048049	any	..\..\Microscopy\20190521_20190524_combinedAnalysis\kymo_all\20190526_Z_CDM_2pc_HDR_4_MMStack_Default.ome_denoise_reg_ring1_kymoWrap.tif
679.757188588409	1253.027	1268.894	195.3912	231.433	83747	1102.06	0.1539854	any	..\..\Microscopy\20190521_20190524_combinedAnalysis\kymo_all\20190526_Z_CDM_2pc_HDR_4_MMStack_Default.ome_denoise_reg_ring20_kymoWrap.tif
862.990325853225	1114.421	1142.561	210.2192	269.8221	95975.16	859.3279	0.1839894	any	..\..\Microscopy\20190521_20190524_combinedAnalysis\kymo_all\20190526_Z_CDM_2pc_HDR_4_MMStack_Default.ome_denoise_reg_ring21_kymoWrap.tif
600.279938886778	1797.395	1805.345	190.8775	232.0527	108320.7	1527.949	0.1057291	any	..\..\Microscopy\20190521_20190524_combinedAnalysis\kymo_all\20190526_Z_CDM_2pc_HDR_4_MMStack_Default.ome_denoise_reg_ring23_kymoWrap.tif
790.795674779495	674.5726	642.072	200.09	256.5092	50081.62	409.85	0.3116317	any	..\..\Microscopy\20190521_20190524_combinedAnalysis\kymo_all\20190526_Z_CDM_2pc_HDR_4_MMStack_Default.ome_denoise_reg_ring24_kymoWrap.tif
618.445408734615	1011.859	1035.033	125.5082	222.2563	62101.97	900.9406	0.1212601	any	..\..\Microscopy\20190521_20190524_combinedAnalysis\kymo_all\20190526_Z_CDM_2pc_HDR_4_MMStack_Default.ome_denoise_reg_ring25_kymoWrap.tif
747.632626920066	2045.811	2035.962	180.039	266.75	150661.2	1777.906	0.08842944	any	..\..\Microscopy\20190521_20190524_combinedAnalysis\kymo_all\20190526_Z_CDM_2pc_HDR_4_MMStack_Default.ome_denoise_reg_ring27_kymoWrap.tif
773.346567138484	1373.348	1369.337	150.8362	199.8807	104069.6	1205.77	0.1101527	any	..\..\Microscopy\20190521_20190524_combinedAnalysis\kymo_all\20190526_Z_CDM_2pc_HDR_4_MMStack_Default.ome_denoise_reg_ring28_kymoWrap.tif
796.336832852798	1405.266	1393.649	194.4717	255.9894	108704.6	1124.09	0.1395414	any	..\..\Microscopy\20190521_20190524_combinedAnalysis\kymo_all\20190526_Z_CDM_2pc_HDR_4_MMStack_Default.ome_denoise_reg_ring29_kymoWrap.tif
859.46000293607	515.8843	520.5963	155.5144	202.1414	43730.09	337.4417	0.2987236	any	..\..\Microscopy\20190521_20190524_combinedAnalysis\kymo_all\20190526_Z_CDM_2pc_HDR_4_MMStack_Default.ome_denoise_reg_ring2_kymoWrap.tif
865.966779281606	560.4917	674.0731	296.5426	404.2997	56622.14	414.7613	0.4399265	any	..\..\Microscopy\20190521_20190524_combinedAnalysis\kymo_all\20190526_Z_CDM_2pc_HDR_4_MMStack_Default.ome_denoise_reg_ring30_kymoWrap.tif
732.130053656724	926.8898	953.0692	157.7447	193.2203	68620.98	842.9902	0.1655123	any	..\..\Microscopy\20190521_20190524_combinedAnalysis\kymo_all\20190526_Z_CDM_2pc_HDR_4_MMStack_Default.ome_denoise_reg_ring31_kymoWrap.tif
883.301469091003	376.0268	402.593	196.6913	214.361	34622.99	187.9999	0.4885613	any	..\..\Microscopy\20190521_20190524_combinedAnalysis\kymo_all\20190526_Z_CDM_2pc_HDR_4_MMStack_Default.ome_denoise_reg_ring32_kymoWrap.tif
934.32965481785	447.4243	480.4457	150.1151	161.0097	44201.01	362.6328	0.3124496	any	..\..\Microscopy\20190521_20190524_combinedAnalysis\kymo_all\20190526_Z_CDM_2pc_HDR_4_MMStack_Default.ome_denoise_reg_ring33_kymoWrap.tif
753.235939261978	1173.764	1187.837	211.0087	249.8173	87899.95	912.347	0.1776411	any	..\..\Microscopy\20190521_20190524_combinedAnalysis\kymo_all\20190526_Z_CDM_2pc_HDR_4_MMStack_Default.ome_denoise_reg_ring34_kymoWrap.tif
623.143174515483	1511.461	1500.074	231.1905	325.1841	93004.61	1144.785	0.1541193	any	..\..\Microscopy\20190521_20190524_combinedAnalysis\kymo_all\20190526_Z_CDM_2pc_HDR_4_MMStack_Default.ome_denoise_reg_ring35_kymoWrap.tif
824.483381197159	377.7296	416.8227	155.1269	244.7938	33345.81	234.3506	0.3721652	any	..\..\Microscopy\20190521_20190524_combinedAnalysis\kymo_all\20190526_Z_CDM_2pc_HDR_4_MMStack_Default.ome_denoise_reg_ring36_kymoWrap.tif
830.967927245904	535.4318	585.0684	229.1309	350.9426	47975.61	348.4889	0.3916309	any	..\..\Microscopy\20190521_20190524_combinedAnalysis\kymo_all\20190526_Z_CDM_2pc_HDR_4_MMStack_Default.ome_denoise_reg_ring37_kymoWrap.tif
905.755655709932	282.9518	311.434	146.3852	194.3131	27406.19	156.9165	0.4700361	any	..\..\Microscopy\20190521_20190524_combinedAnalysis\kymo_all\20190526_Z_CDM_2pc_HDR_4_MMStack_Default.ome_denoise_reg_ring38_kymoWrap.tif
767.407754146108	1730.583	1746.802	283.9521	434.0219	132756.9	1452.375	0.1625554	any	..\..\Microscopy\20190521_20190524_combinedAnalysis\kymo_all\20190526_Z_CDM_2pc_HDR_4_MMStack_Default.ome_denoise_reg_ring3_kymoWrap.tif
885.689426074849	329.8567	336.7349	131.8387	217.7561	28959.2	181.5425	0.3915206	any	..\..\Microscopy\20190521_20190524_combinedAnalysis\kymo_all\20190526_Z_CDM_2pc_HDR_4_MMStack_Default.ome_denoise_reg_ring4_kymoWrap.tif
819.257678881222	803.8677	790.0306	399.9032	674.9118	63202.45	580.4843	0.506187	any	..\..\Microscopy\20190521_20190524_combinedAnalysis\kymo_all\20190526_Z_CDM_2pc_HDR_4_MMStack_Default.ome_denoise_reg_ring5_kymoWrap.tif
864.040219639064	607.0858	601.2207	141.5803	202.4062	50502.54	431.8741	0.235488	any	..\..\Microscopy\20190521_20190524_combinedAnalysis\kymo_all\20190526_Z_CDM_2pc_HDR_4_MMStack_Default.ome_denoise_reg_ring6_kymoWrap.tif
576.493976937363	2063.321	2055.353	271.4326	417.9263	115099.8	1691.729	0.1320613	any	..\..\Microscopy\20190521_20190524_combinedAnalysis\kymo_all\20190526_Z_CDM_2pc_HDR_4_MMStack_Default.ome_denoise_reg_ring7_kymoWrap.tif
857.539741822906	1342.75	1329.959	189.2396	246.0852	111716.6	1035.977	0.1422898	any	..\..\Microscopy\20190521_20190524_combinedAnalysis\kymo_all\20190526_Z_CDM_2pc_HDR_4_MMStack_Default.ome_denoise_reg_ring8_kymoWrap.tif
956.279373457615	454.7574	460.5751	105.2028	141.3475	43294.06	357.1918	0.2284161	any	..\..\Microscopy\20190521_20190524_combinedAnalysis\kymo_all\20190526_Z_CDM_2pc_HDR_4_MMStack_Default.ome_denoise_reg_ring9_kymoWrap.tif
880.471901588297	764.6189	774.5539	141.2525	176.0208	66611.64	560.5543	0.1823663	any	..\..\Microscopy\20190521_20190524_combinedAnalysis\kymo_all\20190526_Z_CDM_2pc_HDR_5_MMStack_Default.ome_denoise_reg_ring10_kymoWrap.tif
854.394846469772	904.6997	924.3665	172.1341	212.8898	77646.79	706.4762	0.1862184	any	..\..\Microscopy\20190521_20190524_combinedAnalysis\kymo_all\20190526_Z_CDM_2pc_HDR_5_MMStack_Default.ome_denoise_reg_ring11_kymoWrap.tif
750.893846799342	969.5438	1010.712	301.0926	340.0894	74792.71	673.6552	0.2979014	any	..\..\Microscopy\20190521_20190524_combinedAnalysis\kymo_all\20190526_Z_CDM_2pc_HDR_5_MMStack_Default.ome_denoise_reg_ring12_kymoWrap.tif
861.044073335237	730.5273	751.9656	154.9596	211.9134	63165.11	604.3459	0.2060727	any	..\..\Microscopy\20190521_20190524_combinedAnalysis\kymo_all\20190526_Z_CDM_2pc_HDR_5_MMStack_Default.ome_denoise_reg_ring13_kymoWrap.tif
907.744947250298	751.0992	771.9378	119.6432	172.064	67930.52	612.368	0.1549908	any	..\..\Microscopy\20190521_20190524_combinedAnalysis\kymo_all\20190526_Z_CDM_2pc_HDR_5_MMStack_Default.ome_denoise_reg_ring14_kymoWrap.tif
842.821935056014	1131.259	1152.199	266.2409	405.3129	94480.3	825.8369	0.231072	any	..\..\Microscopy\20190521_20190524_combinedAnalysis\kymo_all\20190526_Z_CDM_2pc_HDR_5_MMStack_Default.ome_denoise_reg_ring15_kymoWrap.tif
918.568361922388	1155.479	1154.16	238.777	383.1311	103874.4	888.4139	0.2068837	any	..\..\Microscopy\20190521_20190524_combinedAnalysis\kymo_all\20190526_Z_CDM_2pc_HDR_5_MMStack_Default.ome_denoise_reg_ring16_kymoWrap.tif
925.482754551733	413.4607	442.399	154.3592	241.6721	39815.91	260.4695	0.348914	any	..\..\Microscopy\20190521_20190524_combinedAnalysis\kymo_all\20190526_Z_CDM_2pc_HDR_5_MMStack_Default.ome_denoise_reg_ring17_kymoWrap.tif
931.095672204696	406.4178	438.4679	147.399	198.3172	40339.04	357.3949	0.3361682	any	..\..\Microscopy\20190521_20190524_combinedAnalysis\kymo_all\20190526_Z_CDM_2pc_HDR_5_MMStack_Default.ome_denoise_reg_ring18_kymoWrap.tif
819.502443266595	1006.786	1066.111	282.6622	418.8411	85288.91	762.9522	0.2651338	any	..\..\Microscopy\20190521_20190524_combinedAnalysis\kymo_all\20190526_Z_CDM_2pc_HDR_5_MMStack_Default.ome_denoise_reg_ring19_kymoWrap.tif
742.258461306153	1407.479	1408.341	189.2324	250.2866	101400.6	1165.889	0.1343655	any	..\..\Microscopy\20190521_20190524_combinedAnalysis\kymo_all\20190526_Z_CDM_2pc_HDR_5_MMStack_Default.ome_denoise_reg_ring1_kymoWrap.tif
898.871712294431	799.0727	841.7521	235.6656	288.9964	74074.19	569.3722	0.2799703	any	..\..\Microscopy\20190521_20190524_combinedAnalysis\kymo_all\20190526_Z_CDM_2pc_HDR_5_MMStack_Default.ome_denoise_reg_ring20_kymoWrap.tif
865.769305646742	1210.69	1229.851	205.8048	273.9082	103307.5	955.1016	0.1673413	any	..\..\Microscopy\20190521_20190524_combinedAnalysis\kymo_all\20190526_Z_CDM_2pc_HDR_5_MMStack_Default.ome_denoise_reg_ring21_kymoWrap.tif
932.251001854001	1267.161	1301.042	286.9177	382.1454	119695.8	996.4586	0.2205292	any	..\..\Microscopy\20190521_20190524_combinedAnalysis\kymo_all\20190526_Z_CDM_2pc_HDR_5_MMStack_Default.ome_denoise_reg_ring22_kymoWrap.tif
768.388113727466	1438.193	1374.955	405.4469	654.7947	104496.6	1041.653	0.2948802	any	..\..\Microscopy\20190521_20190524_combinedAnalysis\kymo_all\20190526_Z_CDM_2pc_HDR_5_MMStack_Default.ome_denoise_reg_ring23_kymoWrap.tif
905.792331310117	628.802	705.7915	224.614	274.0568	62109.65	451.3231	0.3182442	any	..\..\Microscopy\20190521_20190524_combinedAnalysis\kymo_all\20190526_Z_CDM_2pc_HDR_5_MMStack_Default.ome_denoise_reg_ring24_kymoWrap.tif
906.926910845725	916.2506	933.0361	396.9122	770.1241	82107.17	668.537	0.4253985	any	..\..\Microscopy\20190521_20190524_combinedAnalysis\kymo_all\20190526_Z_CDM_2pc_HDR_5_MMStack_Default.ome_denoise_reg_ring25_kymoWrap.tif
912.237271863175	803.2751	814.6615	167.8291	195.7481	73319.54	633.7462	0.2060109	any	..\..\Microscopy\20190521_20190524_combinedAnalysis\kymo_all\20190526_Z_CDM_2pc_HDR_5_MMStack_Default.ome_denoise_reg_ring26_kymoWrap.tif
882.806645593171	693.2423	724.5795	163.1082	172.1742	62313.84	574.2272	0.2251074	any	..\..\Microscopy\20190521_20190524_combinedAnalysis\kymo_all\20190526_Z_CDM_2pc_HDR_5_MMStack_Default.ome_denoise_reg_ring27_kymoWrap.tif
923.445201414836	344.899	365.3071	92.95038	101.1621	32877.64	286.3741	0.2544445	any	..\..\Microscopy\20190521_20190524_combinedAnalysis\kymo_all\20190526_Z_CDM_2pc_HDR_5_MMStack_Default.ome_denoise_reg_ring28_kymoWrap.tif
898.734222370214	791.8547	787.8381	247.361	346.4111	69329.75	520.7397	0.3139744	any	..\..\Microscopy\20190521_20190524_combinedAnalysis\kymo_all\20190526_Z_CDM_2pc_HDR_5_MMStack_Default.ome_denoise_reg_ring29_kymoWrap.tif
946.011859703958	394.519	485.2036	262.8155	401.5736	44638.73	288.0512	0.5416602	any	..\..\Microscopy\20190521_20190524_combinedAnalysis\kymo_all\20190526_Z_CDM_2pc_HDR_5_MMStack_Default.ome_denoise_reg_ring2_kymoWrap.tif
846.160105097831	977.132	1043.357	344.557	533.0413	85555.3	761.6575	0.3302387	any	..\..\Microscopy\20190521_20190524_combinedAnalysis\kymo_all\20190526_Z_CDM_2pc_HDR_5_MMStack_Default.ome_denoise_reg_ring30_kymoWrap.tif
857.57584235213	668.4879	655.5622	153.396	212.0272	55067.23	470.9359	0.2339915	any	..\..\Microscopy\20190521_20190524_combinedAnalysis\kymo_all\20190526_Z_CDM_2pc_HDR_5_MMStack_Default.ome_denoise_reg_ring32_kymoWrap.tif
871.641430884017	270.2489	306.2687	118.0865	168.7815	26339.11	155.22	0.385565	any	..\..\Microscopy\20190521_20190524_combinedAnalysis\kymo_all\20190526_Z_CDM_2pc_HDR_5_MMStack_Default.ome_denoise_reg_ring3_kymoWrap.tif
880.908001262503	432.3654	483.1425	263.1849	353.3196	41550.26	294.1066	0.5447354	any	..\..\Microscopy\20190521_20190524_combinedAnalysis\kymo_all\20190526_Z_CDM_2pc_HDR_5_MMStack_Default.ome_denoise_reg_ring4_kymoWrap.tif
894.31099001002	870.6646	861.8039	199.9595	267.6908	75838.74	739.3605	0.2320244	any	..\..\Microscopy\20190521_20190524_combinedAnalysis\kymo_all\20190526_Z_CDM_2pc_HDR_5_MMStack_Default.ome_denoise_reg_ring5_kymoWrap.tif
955.299742077389	848.9219	860.0776	129.9379	176.4211	80847.3	691.9341	0.1510769	any	..\..\Microscopy\20190521_20190524_combinedAnalysis\kymo_all\20190526_Z_CDM_2pc_HDR_5_MMStack_Default.ome_denoise_reg_ring6_kymoWrap.tif
908.237193499681	886.856	918.545	173.7848	201.4377	80831.96	755.3379	0.1891957	any	..\..\Microscopy\20190521_20190524_combinedAnalysis\kymo_all\20190526_Z_CDM_2pc_HDR_5_MMStack_Default.ome_denoise_reg_ring7_kymoWrap.tif
866.690091345104	810.6844	822.8698	143.3377	212.842	69121.06	628.6012	0.1741924	any	..\..\Microscopy\20190521_20190524_combinedAnalysis\kymo_all\20190526_Z_CDM_2pc_HDR_5_MMStack_Default.ome_denoise_reg_ring8_kymoWrap.tif
752.729965471908	1171.016	1193.454	218.4387	292.6	88315.59	1011.168	0.1830307	any	..\..\Microscopy\20190521_20190524_combinedAnalysis\kymo_all\20190526_Z_CDM_2pc_HDR_5_MMStack_Default.ome_denoise_reg_ring9_kymoWrap.tif
887.869629283398	588.8846	614.5539	149.7839	195.1342	52851.64	481.6248	0.2437278	any	..\..\Microscopy\20190521_20190524_combinedAnalysis\kymo_all\20190526_Z_CDM_2pc_HDR_7_MMStack_Default.ome_denoise_reg_ring11_kymoWrap.tif
795.17609609201	518.5353	525.7772	125.5129	176.7103	41010.62	420.3748	0.2387189	any	..\..\Microscopy\20190521_20190524_combinedAnalysis\kymo_all\20190526_Z_CDM_2pc_HDR_7_MMStack_Default.ome_denoise_reg_ring12_kymoWrap.tif
799.205431849134	613.4086	623.9478	80.03899	105.8008	48667.93	519.2066	0.1282783	any	..\..\Microscopy\20190521_20190524_combinedAnalysis\kymo_all\20190526_Z_CDM_2pc_HDR_7_MMStack_Default.ome_denoise_reg_ring13_kymoWrap.tif
866.725975206484	132.2675	139.6676	28.61906	25.65083	11732.07	108.7855	0.2049084	any	..\..\Microscopy\20190521_20190524_combinedAnalysis\kymo_all\20190526_Z_CDM_2pc_HDR_7_MMStack_Default.ome_denoise_reg_ring14_kymoWrap.tif
836.083979111024	301.1718	317.6234	96.97433	123.0543	26045.12	210.8639	0.3053123	any	..\..\Microscopy\20190521_20190524_combinedAnalysis\kymo_all\20190526_Z_CDM_2pc_HDR_7_MMStack_Default.ome_denoise_reg_ring16_kymoWrap.tif
956.693382871176	190.1653	217.3964	87.59666	116.4332	20435.27	146.9082	0.4029351	any	..\..\Microscopy\20190521_20190524_combinedAnalysis\kymo_all\20190526_Z_CDM_2pc_HDR_7_MMStack_Default.ome_denoise_reg_ring17_kymoWrap.tif
885.723782654041	226.1622	246.0395	62.33463	81.67332	21159.4	190.5315	0.2533521	any	..\..\Microscopy\20190521_20190524_combinedAnalysis\kymo_all\20190526_Z_CDM_2pc_HDR_7_MMStack_Default.ome_denoise_reg_ring18_kymoWrap.tif
822.846962653234	272.2624	272.278	71.90768	103.9737	21782.24	206.7767	0.2640965	any	..\..\Microscopy\20190521_20190524_combinedAnalysis\kymo_all\20190526_Z_CDM_2pc_HDR_7_MMStack_Default.ome_denoise_reg_ring19_kymoWrap.tif
822.265859177878	363.9488	365.9659	56.92334	75.49484	29277.27	277.1093	0.1555427	any	..\..\Microscopy\20190521_20190524_combinedAnalysis\kymo_all\20190526_Z_CDM_2pc_HDR_7_MMStack_Default.ome_denoise_reg_ring1_kymoWrap.tif
762.656185543015	715.1864	718.038	82.7114	103.4224	53134.81	615.264	0.1151908	any	..\..\Microscopy\20190521_20190524_combinedAnalysis\kymo_all\20190526_Z_CDM_2pc_HDR_7_MMStack_Default.ome_denoise_reg_ring20_kymoWrap.tif
802.30176376141	350.7877	370.4265	84.56799	136.6468	28893.27	274.2322	0.228299	any	..\..\Microscopy\20190521_20190524_combinedAnalysis\kymo_all\20190526_Z_CDM_2pc_HDR_7_MMStack_Default.ome_denoise_reg_ring21_kymoWrap.tif
920.860286205531	228.4083	260.7616	126.4044	221.6486	23468.54	175.9084	0.4847506	any	..\..\Microscopy\20190521_20190524_combinedAnalysis\kymo_all\20190526_Z_CDM_2pc_HDR_7_MMStack_Default.ome_denoise_reg_ring22_kymoWrap.tif
860.546891446916	220.1954	245.606	120.406	143.229	20630.9	154.5276	0.4902407	any	..\..\Microscopy\20190521_20190524_combinedAnalysis\kymo_all\20190526_Z_CDM_2pc_HDR_7_MMStack_Default.ome_denoise_reg_ring24_kymoWrap.tif
873.997379397668	364.2194	369.827	71.43509	89.36761	31805.12	292.6045	0.1931581	any	..\..\Microscopy\20190521_20190524_combinedAnalysis\kymo_all\20190526_Z_CDM_2pc_HDR_7_MMStack_Default.ome_denoise_reg_ring25_kymoWrap.tif
874.670118900114	312.6761	313.3752	80.66843	107.5066	26950.26	226.6259	0.2574181	any	..\..\Microscopy\20190521_20190524_combinedAnalysis\kymo_all\20190526_Z_CDM_2pc_HDR_7_MMStack_Default.ome_denoise_reg_ring26_kymoWrap.tif
764.871637245408	517.3368	494.746	111.0414	179.1157	36611.21	384.865	0.2244411	any	..\..\Microscopy\20190521_20190524_combinedAnalysis\kymo_all\20190526_Z_CDM_2pc_HDR_7_MMStack_Default.ome_denoise_reg_ring28_kymoWrap.tif
986.233299074878	180.1833	188.6691	43.16856	55.8373	18112.24	134.4778	0.2288056	any	..\..\Microscopy\20190521_20190524_combinedAnalysis\kymo_all\20190526_Z_CDM_2pc_HDR_7_MMStack_Default.ome_denoise_reg_ring29_kymoWrap.tif
892.657578510357	218.2374	220.1735	53.85588	87.73854	19375.27	145.8148	0.2446066	any	..\..\Microscopy\20190521_20190524_combinedAnalysis\kymo_all\20190526_Z_CDM_2pc_HDR_7_MMStack_Default.ome_denoise_reg_ring2_kymoWrap.tif
899.962576880663	377.4601	378.5193	74.63452	97.74994	33309.7	276.1021	0.197175	any	..\..\Microscopy\20190521_20190524_combinedAnalysis\kymo_all\20190526_Z_CDM_2pc_HDR_7_MMStack_Default.ome_denoise_reg_ring30_kymoWrap.tif
888.097247862685	436.3912	439.4043	84.39525	121.2751	37788.77	327.3195	0.1920674	any	..\..\Microscopy\20190521_20190524_combinedAnalysis\kymo_all\20190526_Z_CDM_2pc_HDR_7_MMStack_Default.ome_denoise_reg_ring31_kymoWrap.tif
935.038173383017	326.9385	332.0239	105.0818	131.3483	30546.2	227.0862	0.3164887	any	..\..\Microscopy\20190521_20190524_combinedAnalysis\kymo_all\20190526_Z_CDM_2pc_HDR_7_MMStack_Default.ome_denoise_reg_ring32_kymoWrap.tif
937.529462020575	155.5162	188.6625	115.4493	134.7734	17356.95	118.6775	0.611936	any	..\..\Microscopy\20190521_20190524_combinedAnalysis\kymo_all\20190526_Z_CDM_2pc_HDR_7_MMStack_Default.ome_denoise_reg_ring33_kymoWrap.tif
751.780687349328	560.6946	564.0873	74.4104	88.95514	41742.46	461.8136	0.1319129	any	..\..\Microscopy\20190521_20190524_combinedAnalysis\kymo_all\20190526_Z_CDM_2pc_HDR_7_MMStack_Default.ome_denoise_reg_ring34_kymoWrap.tif
844.96958985839	416.5414	403.1171	113.2184	166.1248	33055.6	261.0429	0.2808574	any	..\..\Microscopy\20190521_20190524_combinedAnalysis\kymo_all\20190526_Z_CDM_2pc_HDR_7_MMStack_Default.ome_denoise_reg_ring35_kymoWrap.tif
739.125910840341	588.9455	585.7575	104.5047	128.5216	42174.54	477.3181	0.1784094	any	..\..\Microscopy\20190521_20190524_combinedAnalysis\kymo_all\20190526_Z_CDM_2pc_HDR_7_MMStack_Default.ome_denoise_reg_ring36_kymoWrap.tif
818.460729274201	358.3307	359.5279	51.86441	66.85623	28762.23	279.6709	0.144257	any	..\..\Microscopy\20190521_20190524_combinedAnalysis\kymo_all\20190526_Z_CDM_2pc_HDR_7_MMStack_Default.ome_denoise_reg_ring37_kymoWrap.tif
669.425880852445	489.7341	489.5487	64.7865	88.87012	32310.21	395.3401	0.1323392	any	..\..\Microscopy\20190521_20190524_combinedAnalysis\kymo_all\20190526_Z_CDM_2pc_HDR_7_MMStack_Default.ome_denoise_reg_ring38_kymoWrap.tif
841.706712080755	128.4268	131.3828	50.32465	81.01741	10773.39	98.096	0.3830384	any	..\..\Microscopy\20190521_20190524_combinedAnalysis\kymo_all\20190526_Z_CDM_2pc_HDR_7_MMStack_Default.ome_denoise_reg_ring39_kymoWrap.tif
918.197742199826	198.9472	212.4646	87.91183	123.6908	19121.81	130.9175	0.4137717	any	..\..\Microscopy\20190521_20190524_combinedAnalysis\kymo_all\20190526_Z_CDM_2pc_HDR_7_MMStack_Default.ome_denoise_reg_ring3_kymoWrap.tif
884.882397688471	122.8395	130.4835	37.92089	50.787	11221.58	98.55506	0.2906183	any	..\..\Microscopy\20190521_20190524_combinedAnalysis\kymo_all\20190526_Z_CDM_2pc_HDR_7_MMStack_Default.ome_denoise_reg_ring40_kymoWrap.tif
888.115838114689	139.0668	144.4219	41.48496	62.41311	12420.28	85.44528	0.2872484	any	..\..\Microscopy\20190521_20190524_combinedAnalysis\kymo_all\20190526_Z_CDM_2pc_HDR_7_MMStack_Default.ome_denoise_reg_ring41_kymoWrap.tif
829.5638766852	325.6851	332.8735	57.99268	85.99243	27295.63	255.0942	0.1742184	any	..\..\Microscopy\20190521_20190524_combinedAnalysis\kymo_all\20190526_Z_CDM_2pc_HDR_7_MMStack_Default.ome_denoise_reg_ring42_kymoWrap.tif
866.910873285426	189.8191	205.6622	63.68035	103.5004	17275.62	149.4349	0.3096357	any	..\..\Microscopy\20190521_20190524_combinedAnalysis\kymo_all\20190526_Z_CDM_2pc_HDR_7_MMStack_Default.ome_denoise_reg_ring43_kymoWrap.tif
786.500104474302	514.6769	526.6258	85.24426	127.5172	41076.81	428.864	0.1618688	any	..\..\Microscopy\20190521_20190524_combinedAnalysis\kymo_all\20190526_Z_CDM_2pc_HDR_7_MMStack_Default.ome_denoise_reg_ring46_kymoWrap.tif
724.656647455393	496.7533	493.3673	75.28859	98.68973	35522.45	395.2264	0.1526015	any	..\..\Microscopy\20190521_20190524_combinedAnalysis\kymo_all\20190526_Z_CDM_2pc_HDR_7_MMStack_Default.ome_denoise_reg_ring47_kymoWrap.tif
546.932225242013	649.2254	662.6619	118.8301	162.0039	35783.74	537.4069	0.1793223	any	..\..\Microscopy\20190521_20190524_combinedAnalysis\kymo_all\20190526_Z_CDM_2pc_HDR_7_MMStack_Default.ome_denoise_reg_ring48_kymoWrap.tif
748.728079669806	366.4421	359.1439	63.65666	99.34998	26576.65	307.604	0.1772456	any	..\..\Microscopy\20190521_20190524_combinedAnalysis\kymo_all\20190526_Z_CDM_2pc_HDR_7_MMStack_Default.ome_denoise_reg_ring49_kymoWrap.tif
916.390644686823	318.4455	313.2295	82.03455	135.3651	28190.66	234.3744	0.2618992	any	..\..\Microscopy\20190521_20190524_combinedAnalysis\kymo_all\20190526_Z_CDM_2pc_HDR_7_MMStack_Default.ome_denoise_reg_ring4_kymoWrap.tif
845.528858545651	448.9109	447.7578	75.09609	95.15265	36716.14	356.5785	0.1677159	any	..\..\Microscopy\20190521_20190524_combinedAnalysis\kymo_all\20190526_Z_CDM_2pc_HDR_7_MMStack_Default.ome_denoise_reg_ring51_kymoWrap.tif
923.403003072891	355.0729	376.528	90.51915	120.8552	33887.52	276.8179	0.2404049	any	..\..\Microscopy\20190521_20190524_combinedAnalysis\kymo_all\20190526_Z_CDM_2pc_HDR_7_MMStack_Default.ome_denoise_reg_ring52_kymoWrap.tif
870.449496746302	185.277	218.3558	108.0956	162.1896	18778.6	135.3123	0.4950435	any	..\..\Microscopy\20190521_20190524_combinedAnalysis\kymo_all\20190526_Z_CDM_2pc_HDR_7_MMStack_Default.ome_denoise_reg_ring53_kymoWrap.tif
547.869960206846	958.4349	982.9091	221.9341	290.3285	53077.09	812.6837	0.2257931	any	..\..\Microscopy\20190521_20190524_combinedAnalysis\kymo_all\20190526_Z_CDM_2pc_HDR_7_MMStack_Default.ome_denoise_reg_ring54_kymoWrap.tif
885.420022985829	165.016	219.4256	138.8513	163.2867	18870.6	92.75433	0.6327943	any	..\..\Microscopy\20190521_20190524_combinedAnalysis\kymo_all\20190526_Z_CDM_2pc_HDR_7_MMStack_Default.ome_denoise_reg_ring6_kymoWrap.tif
863.62313568096	782.5672	794.6548	133.3348	170.6514	66751	606.8678	0.1677896	any	..\..\Microscopy\20190521_20190524_combinedAnalysis\kymo_all\20190526_Z_CDM_2pc_HDR_7_MMStack_Default.ome_denoise_reg_ring7_kymoWrap.tif
804.386143676309	209.9425	214.8046	106.4021	160.9765	16754.75	117.9165	0.495344	any	..\..\Microscopy\20190521_20190524_combinedAnalysis\kymo_all\20190526_Z_CDM_2pc_HDR_7_MMStack_Default.ome_denoise_reg_ring9_kymoWrap.tif
842.230297270217	694.4499	690.2042	172.8636	216.8898	56596.74	515.1649	0.2504529	any	..\..\Microscopy\20190521_20190524_combinedAnalysis\kymo_all\20190526_Z_CDM_2pc_HDR_8_MMStack_Default.ome_denoise_reg_ring10_kymoWrap.tif
876.104619707677	486.8002	496.296	196.0362	275.7236	42681.46	310.388	0.3949986	any	..\..\Microscopy\20190521_20190524_combinedAnalysis\kymo_all\20190526_Z_CDM_2pc_HDR_8_MMStack_Default.ome_denoise_reg_ring11_kymoWrap.tif
891.373707443371	769.3751	766.7125	192.2115	272.5676	67470.7	553.6322	0.2506957	any	..\..\Microscopy\20190521_20190524_combinedAnalysis\kymo_all\20190526_Z_CDM_2pc_HDR_8_MMStack_Default.ome_denoise_reg_ring12_kymoWrap.tif
937.493245663453	667.7239	708.9622	159.1312	241.1201	65224.52	510.1472	0.2244566	any	..\..\Microscopy\20190521_20190524_combinedAnalysis\kymo_all\20190526_Z_CDM_2pc_HDR_8_MMStack_Default.ome_denoise_reg_ring13_kymoWrap.tif
899.29069861626	323.3577	331.6417	72.0256	84.41071	29184.47	250.1717	0.217179	any	..\..\Microscopy\20190521_20190524_combinedAnalysis\kymo_all\20190526_Z_CDM_2pc_HDR_8_MMStack_Default.ome_denoise_reg_ring14_kymoWrap.tif
849.051726144747	636.6616	630.5521	135.0367	200.515	52966.38	488.2551	0.2141563	any	..\..\Microscopy\20190521_20190524_combinedAnalysis\kymo_all\20190526_Z_CDM_2pc_HDR_8_MMStack_Default.ome_denoise_reg_ring15_kymoWrap.tif
889.049375988335	751.6894	743.386	154.9311	204.595	63931.2	603.1449	0.2084127	any	..\..\Microscopy\20190521_20190524_combinedAnalysis\kymo_all\20190526_Z_CDM_2pc_HDR_8_MMStack_Default.ome_denoise_reg_ring16_kymoWrap.tif
926.222115500962	187.4828	190.6861	29.07695	34.93915	17161.75	153.0702	0.1524859	any	..\..\Microscopy\20190521_20190524_combinedAnalysis\kymo_all\20190526_Z_CDM_2pc_HDR_8_MMStack_Default.ome_denoise_reg_ring17_kymoWrap.tif
884.783374851751	388.8594	406.4585	109.5617	102.2698	34955.43	290.4264	0.269552	any	..\..\Microscopy\20190521_20190524_combinedAnalysis\kymo_all\20190526_Z_CDM_2pc_HDR_8_MMStack_Default.ome_denoise_reg_ring18_kymoWrap.tif
922.430789554172	185.828	231.7427	171.411	190.3439	20856.84	130.3922	0.739661	any	..\..\Microscopy\20190521_20190524_combinedAnalysis\kymo_all\20190526_Z_CDM_2pc_HDR_8_MMStack_Default.ome_denoise_reg_ring19_kymoWrap.tif
912.039019050944	208.0811	207.0364	85.55978	149.6476	18633.28	177.1406	0.4132596	any	..\..\Microscopy\20190521_20190524_combinedAnalysis\kymo_all\20190526_Z_CDM_2pc_HDR_8_MMStack_Default.ome_denoise_reg_ring1_kymoWrap.tif
807.119409980306	835.3936	872.2955	178.3785	233.5052	69783.64	659.5796	0.2044932	any	..\..\Microscopy\20190521_20190524_combinedAnalysis\kymo_all\20190526_Z_CDM_2pc_HDR_8_MMStack_Default.ome_denoise_reg_ring20_kymoWrap.tif
951.75803685201	213.5715	222.4349	106.0274	113.6081	20908.88	127.8708	0.476667	any	..\..\Microscopy\20190521_20190524_combinedAnalysis\kymo_all\20190526_Z_CDM_2pc_HDR_8_MMStack_Default.ome_denoise_reg_ring21_kymoWrap.tif
850.45982982761	708.9767	726.0483	185.1049	204.3654	60988.06	496.0267	0.2549485	any	..\..\Microscopy\20190521_20190524_combinedAnalysis\kymo_all\20190526_Z_CDM_2pc_HDR_8_MMStack_Default.ome_denoise_reg_ring22_kymoWrap.tif
887.415290367005	901.7042	900.9264	136.4791	172.4829	77479.67	681.5458	0.1514875	any	..\..\Microscopy\20190521_20190524_combinedAnalysis\kymo_all\20190526_Z_CDM_2pc_HDR_8_MMStack_Default.ome_denoise_reg_ring23_kymoWrap.tif
912.167968487842	492.3475	494.7389	204.6419	309.0624	44526.5	237.295	0.4136361	any	..\..\Microscopy\20190521_20190524_combinedAnalysis\kymo_all\20190526_Z_CDM_2pc_HDR_8_MMStack_Default.ome_denoise_reg_ring24_kymoWrap.tif
813.632308669026	400.9118	412.821	142.4019	212.9585	33025.68	286.3472	0.3449484	any	..\..\Microscopy\20190521_20190524_combinedAnalysis\kymo_all\20190526_Z_CDM_2pc_HDR_8_MMStack_Default.ome_denoise_reg_ring25_kymoWrap.tif
921.705918470086	199.3732	209.619	73.70477	69.07538	18865.71	138.7531	0.3516131	any	..\..\Microscopy\20190521_20190524_combinedAnalysis\kymo_all\20190526_Z_CDM_2pc_HDR_8_MMStack_Default.ome_denoise_reg_ring26_kymoWrap.tif
936.627466452503	210.269	214.1603	44.36026	63.25624	19702.75	156.4206	0.2071358	any	..\..\Microscopy\20190521_20190524_combinedAnalysis\kymo_all\20190526_Z_CDM_2pc_HDR_8_MMStack_Default.ome_denoise_reg_ring27_kymoWrap.tif
874.495569419797	429.4111	457.354	250.7967	470.0649	39332.44	277.4286	0.5483645	any	..\..\Microscopy\20190521_20190524_combinedAnalysis\kymo_all\20190526_Z_CDM_2pc_HDR_8_MMStack_Default.ome_denoise_reg_ring28_kymoWrap.tif
822.271043064053	770.1515	767.637	140.2895	216.7349	61410.96	584.5168	0.182755	any	..\..\Microscopy\20190521_20190524_combinedAnalysis\kymo_all\20190526_Z_CDM_2pc_HDR_8_MMStack_Default.ome_denoise_reg_ring29_kymoWrap.tif
889.872056726567	83.46303	112.0371	72.28867	72.65771	9859.264	53.14159	0.6452209	any	..\..\Microscopy\20190521_20190524_combinedAnalysis\kymo_all\20190526_Z_CDM_2pc_HDR_8_MMStack_Default.ome_denoise_reg_ring2_kymoWrap.tif
874.210112314121	821.3533	818.4448	157.3112	259.2085	70386.25	609.8422	0.1922075	any	..\..\Microscopy\20190521_20190524_combinedAnalysis\kymo_all\20190526_Z_CDM_2pc_HDR_8_MMStack_Default.ome_denoise_reg_ring30_kymoWrap.tif
869.296360875144	597.1968	638.8462	161.3015	172.5829	54940.77	469.4734	0.2524888	any	..\..\Microscopy\20190521_20190524_combinedAnalysis\kymo_all\20190526_Z_CDM_2pc_HDR_8_MMStack_Default.ome_denoise_reg_ring31_kymoWrap.tif
831.622263642244	733.5399	733.9951	188.5753	295.974	60187.59	611.6548	0.2569163	any	..\..\Microscopy\20190521_20190524_combinedAnalysis\kymo_all\20190526_Z_CDM_2pc_HDR_8_MMStack_Default.ome_denoise_reg_ring32_kymoWrap.tif
961.029112992646	593.1948	605.7344	126.5338	192.899	56939.04	405.4917	0.2088932	any	..\..\Microscopy\20190521_20190524_combinedAnalysis\kymo_all\20190526_Z_CDM_2pc_HDR_8_MMStack_Default.ome_denoise_reg_ring33_kymoWrap.tif
902.862810420475	893.8936	870.3098	153.9366	221.9615	76587.27	626.6592	0.1768756	any	..\..\Microscopy\20190521_20190524_combinedAnalysis\kymo_all\20190526_Z_CDM_2pc_HDR_8_MMStack_Default.ome_denoise_reg_ring34_kymoWrap.tif
905.3922992975	166.3703	185.7539	74.73477	63.61229	16346.34	117.3896	0.4023323	any	..\..\Microscopy\20190521_20190524_combinedAnalysis\kymo_all\20190526_Z_CDM_2pc_HDR_8_MMStack_Default.ome_denoise_reg_ring35_kymoWrap.tif
903.4893239117	625.1176	628.5313	216.0626	328.829	55310.75	397.5852	0.3437579	any	..\..\Microscopy\20190521_20190524_combinedAnalysis\kymo_all\20190526_Z_CDM_2pc_HDR_8_MMStack_Default.ome_denoise_reg_ring36_kymoWrap.tif
956.259774821237	392.2517	398.8928	137.5238	191.9531	37495.92	264.7416	0.3447639	any	..\..\Microscopy\20190521_20190524_combinedAnalysis\kymo_all\20190526_Z_CDM_2pc_HDR_8_MMStack_Default.ome_denoise_reg_ring37_kymoWrap.tif
777.651088391556	1168.01	1182.797	191.0956	299.5743	89892.58	904.6945	0.1615625	any	..\..\Microscopy\20190521_20190524_combinedAnalysis\kymo_all\20190526_Z_CDM_2pc_HDR_8_MMStack_Default.ome_denoise_reg_ring38_kymoWrap.tif
851.072708555492	524.5007	519.6385	141.8245	236.2192	43649.64	335.1254	0.2729291	any	..\..\Microscopy\20190521_20190524_combinedAnalysis\kymo_all\20190526_Z_CDM_2pc_HDR_8_MMStack_Default.ome_denoise_reg_ring39_kymoWrap.tif
796.655687586504	717.5302	763.183	226.3636	308.4573	59528.27	508.3763	0.2966046	any	..\..\Microscopy\20190521_20190524_combinedAnalysis\kymo_all\20190526_Z_CDM_2pc_HDR_8_MMStack_Default.ome_denoise_reg_ring40_kymoWrap.tif
868.732220452621	855.5462	860.8809	224.0974	356.4771	72313.99	604.0613	0.2603118	any	..\..\Microscopy\20190521_20190524_combinedAnalysis\kymo_all\20190526_Z_CDM_2pc_HDR_8_MMStack_Default.ome_denoise_reg_ring41_kymoWrap.tif
861.567897312166	347.1765	359.5433	66.27461	68.1788	30201.64	278.9106	0.18433	any	..\..\Microscopy\20190521_20190524_combinedAnalysis\kymo_all\20190526_Z_CDM_2pc_HDR_8_MMStack_Default.ome_denoise_reg_ring42_kymoWrap.tif
926.086081613778	290.0348	319.6324	137.1976	175.0058	28766.91	167.1765	0.4292358	any	..\..\Microscopy\20190521_20190524_combinedAnalysis\kymo_all\20190526_Z_CDM_2pc_HDR_8_MMStack_Default.ome_denoise_reg_ring43_kymoWrap.tif
964.840197670116	189.5938	179.7404	63.64936	114.2511	16895.59	136.0523	0.3541184	any	..\..\Microscopy\20190521_20190524_combinedAnalysis\kymo_all\20190526_Z_CDM_2pc_HDR_8_MMStack_Default.ome_denoise_reg_ring44_kymoWrap.tif
832.105306952073	660.0167	674.0679	175.2741	245.5309	55273.57	520.6181	0.2600244	any	..\..\Microscopy\20190521_20190524_combinedAnalysis\kymo_all\20190526_Z_CDM_2pc_HDR_8_MMStack_Default.ome_denoise_reg_ring45_kymoWrap.tif
902.394518297017	695.7104	665.2694	184.1355	336.32	58543.71	536.1694	0.2767834	any	..\..\Microscopy\20190521_20190524_combinedAnalysis\kymo_all\20190526_Z_CDM_2pc_HDR_8_MMStack_Default.ome_denoise_reg_ring47_kymoWrap.tif
759.888119162979	778.6986	805.4395	210.2195	258.6114	59602.52	674.7805	0.2609998	any	..\..\Microscopy\20190521_20190524_combinedAnalysis\kymo_all\20190526_Z_CDM_2pc_HDR_8_MMStack_Default.ome_denoise_reg_ring48_kymoWrap.tif
833.016728880357	670.502	685.8015	136.3039	179.6093	56235.72	511.3211	0.1987513	any	..\..\Microscopy\20190521_20190524_combinedAnalysis\kymo_all\20190526_Z_CDM_2pc_HDR_8_MMStack_Default.ome_denoise_reg_ring49_kymoWrap.tif
848.163440378748	205.4497	210.6502	38.76476	51.1629	17273.32	161.5912	0.1840243	any	..\..\Microscopy\20190521_20190524_combinedAnalysis\kymo_all\20190526_Z_CDM_2pc_HDR_8_MMStack_Default.ome_denoise_reg_ring4_kymoWrap.tif
736.357978599352	1101.698	1132.693	206.2247	297.7033	81553.9	916.2878	0.1820659	any	..\..\Microscopy\20190521_20190524_combinedAnalysis\kymo_all\20190526_Z_CDM_2pc_HDR_8_MMStack_Default.ome_denoise_reg_ring50_kymoWrap.tif
944.317046642956	355.6162	402.3782	165.0971	220.4943	37018.79	229.0251	0.4103034	any	..\..\Microscopy\20190521_20190524_combinedAnalysis\kymo_all\20190526_Z_CDM_2pc_HDR_8_MMStack_Default.ome_denoise_reg_ring51_kymoWrap.tif
865.079902332389	548.8758	555.1094	120.1982	168.7198	46629.19	425.7847	0.2165306	any	..\..\Microscopy\20190521_20190524_combinedAnalysis\kymo_all\20190526_Z_CDM_2pc_HDR_8_MMStack_Default.ome_denoise_reg_ring52_kymoWrap.tif
770.987348957355	733.1714	761.2735	281.5038	399.4585	57856.79	551.5677	0.3697801	any	..\..\Microscopy\20190521_20190524_combinedAnalysis\kymo_all\20190526_Z_CDM_2pc_HDR_8_MMStack_Default.ome_denoise_reg_ring53_kymoWrap.tif
694.627928095378	536.4403	535.009	112.3232	160.2291	36380.61	375.9849	0.2099464	any	..\..\Microscopy\20190521_20190524_combinedAnalysis\kymo_all\20190526_Z_CDM_2pc_HDR_8_MMStack_Default.ome_denoise_reg_ring54_kymoWrap.tif
742.64967434535	364.1658	369.1775	96.25201	141.3011	26580.78	251.7697	0.2607201	any	..\..\Microscopy\20190521_20190524_combinedAnalysis\kymo_all\20190526_Z_CDM_2pc_HDR_8_MMStack_Default.ome_denoise_reg_ring56_kymoWrap.tif
797.255070706023	706.9282	733.9301	131.1376	186.7513	57246.55	563.4253	0.1786787	any	..\..\Microscopy\20190521_20190524_combinedAnalysis\kymo_all\20190526_Z_CDM_2pc_HDR_8_MMStack_Default.ome_denoise_reg_ring57_kymoWrap.tif
797.964066382582	829.8599	836.712	176.1853	261.8875	65263.54	600.0728	0.2105686	any	..\..\Microscopy\20190521_20190524_combinedAnalysis\kymo_all\20190526_Z_CDM_2pc_HDR_8_MMStack_Default.ome_denoise_reg_ring58_kymoWrap.tif
821.610893354968	452.4666	441.6016	142.1652	195.2588	35328.13	239.7038	0.3219308	any	..\..\Microscopy\20190521_20190524_combinedAnalysis\kymo_all\20190526_Z_CDM_2pc_HDR_8_MMStack_Default.ome_denoise_reg_ring5_kymoWrap.tif
1055.92647889461	68.46304	123.9062	121.9758	173.896	12886.24	14.06759	0.9844203	any	..\..\Microscopy\20190521_20190524_combinedAnalysis\kymo_all\20190526_Z_CDM_2pc_HDR_8_MMStack_Default.ome_denoise_reg_ring6_kymoWrap.tif
925.729106159896	555.8639	513.2576	227.7555	343.6043	46193.19	433.2243	0.443745	any	..\..\Microscopy\20190521_20190524_combinedAnalysis\kymo_all\20190526_Z_CDM_2pc_HDR_8_MMStack_Default.ome_denoise_reg_ring7_kymoWrap.tif
827.669684537046	354.618	378.6767	131.8605	194.7095	31051.49	292.7187	0.3482139	any	..\..\Microscopy\20190521_20190524_combinedAnalysis\kymo_all\20190526_Z_CDM_2pc_HDR_8_MMStack_Default.ome_denoise_reg_ring8_kymoWrap.tif
897.010167537329	272.8222	280.195	47.07661	51.97296	24657.16	229.3383	0.1680137	any	..\..\Microscopy\20190521_20190524_combinedAnalysis\kymo_all\20190526_Z_CDM_2pc_HDR_9_MMStack_Default.ome_denoise_reg_ring10_kymoWrap.tif
431.529995702002	1187.235	1191.535	233.688	319.8424	50044.45	856.8265	0.1961236	any	..\..\Microscopy\20190521_20190524_combinedAnalysis\kymo_all\20190526_Z_CDM_2pc_HDR_9_MMStack_Default.ome_denoise_reg_ring11_kymoWrap.tif
866.213211471561	756.6855	776.6661	143.8142	171.098	65239.95	587.314	0.1851686	any	..\..\Microscopy\20190521_20190524_combinedAnalysis\kymo_all\20190526_Z_CDM_2pc_HDR_9_MMStack_Default.ome_denoise_reg_ring12_kymoWrap.tif
908.537737808037	699.6913	735.2161	173.1443	173.6351	64699.01	543.4288	0.2355012	any	..\..\Microscopy\20190521_20190524_combinedAnalysis\kymo_all\20190526_Z_CDM_2pc_HDR_9_MMStack_Default.ome_denoise_reg_ring13_kymoWrap.tif
802.854699696513	1111.692	1154.678	220.2758	323.5653	90064.92	868.1037	0.1907681	any	..\..\Microscopy\20190521_20190524_combinedAnalysis\kymo_all\20190526_Z_CDM_2pc_HDR_9_MMStack_Default.ome_denoise_reg_ring14_kymoWrap.tif
851.20606027704	602.3514	605.0184	115.6747	173.8317	50821.55	467.9439	0.1911921	any	..\..\Microscopy\20190521_20190524_combinedAnalysis\kymo_all\20190526_Z_CDM_2pc_HDR_9_MMStack_Default.ome_denoise_reg_ring15_kymoWrap.tif
845.117872558956	445.8488	454.5149	79.38987	91.71008	37270.22	361.8549	0.1746695	any	..\..\Microscopy\20190521_20190524_combinedAnalysis\kymo_all\20190526_Z_CDM_2pc_HDR_9_MMStack_Default.ome_denoise_reg_ring16_kymoWrap.tif
845.882748714658	234.7241	239.9744	46.79525	58.23776	19677.9	183.8274	0.195001	any	..\..\Microscopy\20190521_20190524_combinedAnalysis\kymo_all\20190526_Z_CDM_2pc_HDR_9_MMStack_Default.ome_denoise_reg_ring17_kymoWrap.tif
885.238386729247	907.3499	913.8255	153.6626	203.0162	78588.99	713.6859	0.1681531	any	..\..\Microscopy\20190521_20190524_combinedAnalysis\kymo_all\20190526_Z_CDM_2pc_HDR_9_MMStack_Default.ome_denoise_reg_ring18_kymoWrap.tif
826.770236734634	646.6994	650.2997	113.5086	151.8804	52023.98	476.308	0.1745482	any	..\..\Microscopy\20190521_20190524_combinedAnalysis\kymo_all\20190526_Z_CDM_2pc_HDR_9_MMStack_Default.ome_denoise_reg_ring19_kymoWrap.tif
855.415035739382	237.9504	251.2745	55.20797	70.87979	21107.06	202.2148	0.2197118	any	..\..\Microscopy\20190521_20190524_combinedAnalysis\kymo_all\20190526_Z_CDM_2pc_HDR_9_MMStack_Default.ome_denoise_reg_ring1_kymoWrap.tif
789.190246167849	568.8219	586.8561	133.9601	132.1188	45774.77	439.0571	0.2282674	any	..\..\Microscopy\20190521_20190524_combinedAnalysis\kymo_all\20190526_Z_CDM_2pc_HDR_9_MMStack_Default.ome_denoise_reg_ring20_kymoWrap.tif
847.365300187699	195.9757	215.3729	72.65688	66.97304	17660.58	147.3352	0.3373539	any	..\..\Microscopy\20190521_20190524_combinedAnalysis\kymo_all\20190526_Z_CDM_2pc_HDR_9_MMStack_Default.ome_denoise_reg_ring21_kymoWrap.tif
842.293315634988	928.9092	929.2796	141.9213	214.4836	76200.92	762.9712	0.1527218	any	..\..\Microscopy\20190521_20190524_combinedAnalysis\kymo_all\20190526_Z_CDM_2pc_HDR_9_MMStack_Default.ome_denoise_reg_ring22_kymoWrap.tif
784.582121244151	210.3163	212.2897	36.55333	53.83327	16134.02	155.572	0.172186	any	..\..\Microscopy\20190521_20190524_combinedAnalysis\kymo_all\20190526_Z_CDM_2pc_HDR_9_MMStack_Default.ome_denoise_reg_ring23_kymoWrap.tif
600.692660213424	1005.272	1017.943	192.2585	311.7561	61076.61	763.8824	0.1888695	any	..\..\Microscopy\20190521_20190524_combinedAnalysis\kymo_all\20190526_Z_CDM_2pc_HDR_9_MMStack_Default.ome_denoise_reg_ring24_kymoWrap.tif
732.082429406319	724.4453	738.6871	185.5204	315.4376	53185.48	510.9918	0.2511489	any	..\..\Microscopy\20190521_20190524_combinedAnalysis\kymo_all\20190526_Z_CDM_2pc_HDR_9_MMStack_Default.ome_denoise_reg_ring25_kymoWrap.tif
568.833868398738	676.813	705.5097	187.895	304.9228	39508.54	542.0283	0.2663252	any	..\..\Microscopy\20190521_20190524_combinedAnalysis\kymo_all\20190526_Z_CDM_2pc_HDR_9_MMStack_Default.ome_denoise_reg_ring26_kymoWrap.tif
814.283237516857	741.7664	749.0588	109.7498	158.8346	59924.71	607.6127	0.1465169	any	..\..\Microscopy\20190521_20190524_combinedAnalysis\kymo_all\20190526_Z_CDM_2pc_HDR_9_MMStack_Default.ome_denoise_reg_ring27_kymoWrap.tif
827.47997477271	429.9531	457.0236	139.3439	225.4727	36561.89	339.2753	0.3048944	any	..\..\Microscopy\20190521_20190524_combinedAnalysis\kymo_all\20190526_Z_CDM_2pc_HDR_9_MMStack_Default.ome_denoise_reg_ring28_kymoWrap.tif
600.546529087251	1420.082	1424.62	245.0074	282.5101	85477.2	1051.507	0.1719809	any	..\..\Microscopy\20190521_20190524_combinedAnalysis\kymo_all\20190526_Z_CDM_2pc_HDR_9_MMStack_Default.ome_denoise_reg_ring29_kymoWrap.tif
844.766707546325	897.6514	908.0782	129.6293	158.5207	74462.42	738.9708	0.1427512	any	..\..\Microscopy\20190521_20190524_combinedAnalysis\kymo_all\20190526_Z_CDM_2pc_HDR_9_MMStack_Default.ome_denoise_reg_ring2_kymoWrap.tif
547.264535432614	771.6307	779.7706	201.2042	354.9469	42107.62	577.1544	0.2580299	any	..\..\Microscopy\20190521_20190524_combinedAnalysis\kymo_all\20190526_Z_CDM_2pc_HDR_9_MMStack_Default.ome_denoise_reg_ring30_kymoWrap.tif
996.017025757037	730.3029	736.6566	185.9375	263.2192	72192.35	534.6082	0.2524073	any	..\..\Microscopy\20190521_20190524_combinedAnalysis\kymo_all\20190526_Z_CDM_2pc_HDR_9_MMStack_Default.ome_denoise_reg_ring31_kymoWrap.tif
1039.3559482423	168.7522	179.3346	63.23638	54.35837	18292.13	126.2684	0.3526168	any	..\..\Microscopy\20190521_20190524_combinedAnalysis\kymo_all\20190526_Z_CDM_2pc_HDR_9_MMStack_Default.ome_denoise_reg_ring32_kymoWrap.tif
804.443738655592	601.382	607.8356	209.9292	304.2796	47411.18	426.6594	0.3453717	any	..\..\Microscopy\20190521_20190524_combinedAnalysis\kymo_all\20190526_Z_CDM_2pc_HDR_9_MMStack_Default.ome_denoise_reg_ring33_kymoWrap.tif
883.751803458403	288.3707	304.9212	75.31375	110.5526	26223.22	226.3694	0.2469942	any	..\..\Microscopy\20190521_20190524_combinedAnalysis\kymo_all\20190526_Z_CDM_2pc_HDR_9_MMStack_Default.ome_denoise_reg_ring3_kymoWrap.tif
637.724303178524	1093.653	1110.421	240.0434	355.296	68846.09	771.4742	0.2161733	any	..\..\Microscopy\20190521_20190524_combinedAnalysis\kymo_all\20190526_Z_CDM_2pc_HDR_9_MMStack_Default.ome_denoise_reg_ring4_kymoWrap.tif
447.425289351001	837.469	832.5143	104.3698	138.618	36630.63	646.3224	0.125367	any	..\..\Microscopy\20190521_20190524_combinedAnalysis\kymo_all\20190526_Z_CDM_2pc_HDR_9_MMStack_Default.ome_denoise_reg_ring5_kymoWrap.tif
874.290939956766	156.1976	173.0045	52.67362	51.47269	14878.39	128.9614	0.3044639	any	..\..\Microscopy\20190521_20190524_combinedAnalysis\kymo_all\20190526_Z_CDM_2pc_HDR_9_MMStack_Default.ome_denoise_reg_ring6_kymoWrap.tif
853.212134194083	189.9066	203.349	87.98885	49.66019	17081.32	140.3485	0.4326987	any	..\..\Microscopy\20190521_20190524_combinedAnalysis\kymo_all\20190526_Z_CDM_2pc_HDR_9_MMStack_Default.ome_denoise_reg_ring7_kymoWrap.tif
824.412851994692	487.0942	498.6415	135.9089	165.6054	39891.32	378.8497	0.2725584	any	..\..\Microscopy\20190521_20190524_combinedAnalysis\kymo_all\20190526_Z_CDM_2pc_HDR_9_MMStack_Default.ome_denoise_reg_ring8_kymoWrap.tif
780.665548334479	727.6359	762.317	151.2344	218.387	57936.09	557.4837	0.1983878	any	..\..\Microscopy\20190521_20190524_combinedAnalysis\kymo_all\20190526_Z_CDM_2pc_HDR_9_MMStack_Default.ome_denoise_reg_ring9_kymoWrap.tif
