# Supplementary material for: FtsZ treadmilling is essential for Z-ring condensation and septal constriction initiation in Bacillus subtilis cell division
Source: Nat Commun. 2021 Apr 27;12:2448. doi: 10.1038/s41467-021-22526-0 (PMC8079713; doi:10.1038/s41467-021-22526-0)
Supplement: Supplementary file 27 — Source Data [file 41467_2021_22526_MOESM27_ESM.zip › Whitley2020_source_data/SuppFig9/ftsz_dynamics_div_state_categories.csv]

n	ROI_	Image_ROI_Name	Point_	Length_nm_	Time_s_	Speed_nm_s_	ThetaDeg	ThetaRad	Category	DiameterNm	IsNascent	RingIntensityMed	RingIntensityTot	RingType	Velocity_nm_s_
1	1	20190526_Sam2_Z_CDM_2pc_HDR_1_MMStack_Default.ome_denoise_reg_ring14_kymoWrap_ridge_0034-0030	Global	1283.75	64.5	19.9031	17.0247	0.2971	1	838.851122541794	0	578.4711	48452.83	Mature	19.9031
2	2	20190526_Sam2_Z_CDM_2pc_HDR_1_MMStack_Default.ome_denoise_reg_ring14_kymoWrap_ridge_0043-0015	Global	1316.25	-41.5	31.7169	153.9899	2.6876	-1	838.851122541794	0	578.4711	48452.83	Mature	-31.7169
3	3	20190526_Sam2_Z_CDM_2pc_HDR_1_MMStack_Default.ome_denoise_reg_ring14_kymoWrap_ridge_0083-0010	Global	-975	-29.5	33.0508	-153.0478	-2.6712	1	838.851122541794	0	578.4711	48452.83	Mature	33.0508
4	4	20190526_Sam2_Z_CDM_2pc_HDR_1_MMStack_Default.ome_denoise_reg_ring14_kymoWrap_ridge_0107-0021	Global	32.5	21	1.5476	1.3639	0.02381	1	838.851122541794	0	578.4711	48452.83	Mature	1.5476
5	5	20190526_Sam2_Z_CDM_2pc_HDR_1_MMStack_Default.ome_denoise_reg_ring14_kymoWrap_ridge_0064-0021	Global	-698.75	-43.5	16.0632	-166.1188	-2.8993	1	838.851122541794	0	578.4711	48452.83	Mature	16.0632
6	1	20190526_Z_CDM_2pc_HDR_1_MMStack_Default.ome_denoise_reg_ring13_kymoWrap_ridge_0035-0025	Global	-812.5	41	19.8171	-16.9553	-0.2959	-1	776.303877907	0	390.3615	35062.5	Constricting	-19.8171
7	2	20190526_Z_CDM_2pc_HDR_1_MMStack_Default.ome_denoise_reg_ring13_kymoWrap_ridge_0095-0014	Global	-162.5	43	3.7791	-3.3274	-0.05807	-1	776.303877907	0	390.3615	35062.5	Constricting	-3.7791
8	3	20190526_Z_CDM_2pc_HDR_1_MMStack_Default.ome_denoise_reg_ring13_kymoWrap_ridge_0096-0028	Global	-195	35.5	5.493	-4.8304	-0.08431	-1	776.303877907	0	390.3615	35062.5	Constricting	-5.493
9	4	20190526_Z_CDM_2pc_HDR_1_MMStack_Default.ome_denoise_reg_ring13_kymoWrap_ridge_0049-0019	Global	-1170	-51.5	22.7184	-160.7347	-2.8054	1	776.303877907	0	390.3615	35062.5	Constricting	22.7184
10	1	20190526_Z_CDM_2pc_HDR_4_MMStack_Default.ome_denoise_reg_ring7_kymoWrap_ridge_0047-0027	Global	-1321.6667	47.6667	27.7273	-23.1018	-0.4032	-1	576.493976937363	0	2063.321	115099.8	Constricting	-27.7273
11	2	20190526_Z_CDM_2pc_HDR_4_MMStack_Default.ome_denoise_reg_ring7_kymoWrap_ridge_0092-0036	Global	2145	40.6667	52.7459	39.0585	0.6817	1	576.493976937363	0	2063.321	115099.8	Constricting	52.7459
12	3	20190526_Z_CDM_2pc_HDR_4_MMStack_Default.ome_denoise_reg_ring7_kymoWrap_ridge_0087-0030	Global	-303.3333	29.6667	10.2247	-8.9396	-0.156	-1	576.493976937363	0	2063.321	115099.8	Constricting	-10.2247
13	4	20190526_Z_CDM_2pc_HDR_4_MMStack_Default.ome_denoise_reg_ring7_kymoWrap_ridge_0032-0029	Global	1278.3334	48	26.6319	22.28	0.3889	1	576.493976937363	0	2063.321	115099.8	Constricting	26.6319
14	1	20190521_Z_CDM_2pc_HDR_3_MMStack_Default.ome_denoise_reg_ring24_kymoWrap_ridge_0068-0027	Global	985.8334	49.1667	20.0508	17.1437	0.2992	1	807.909238806578	1	484.0539	41399.17	Nascent	20.0508
15	2	20190521_Z_CDM_2pc_HDR_3_MMStack_Default.ome_denoise_reg_ring24_kymoWrap_ridge_0084-0023	Global	75.8333	46.8333	1.6192	1.427	0.02491	1	807.909238806578	1	484.0539	41399.17	Nascent	1.6192
16	3	20190521_Z_CDM_2pc_HDR_3_MMStack_Default.ome_denoise_reg_ring24_kymoWrap_ridge_0024-0040	Global	-964.1668	17.1667	56.1651	-40.8296	-0.7126	-1	807.909238806578	1	484.0539	41399.17	Nascent	-56.1651
17	4	20190521_Z_CDM_2pc_HDR_3_MMStack_Default.ome_denoise_reg_ring24_kymoWrap_ridge_0018-0026	Global	-812.4999	20.8333	39	-30.9638	-0.5404	-1	807.909238806578	1	484.0539	41399.17	Nascent	-39
18	1	20190526_Z_CDM_2pc_HDR_10_MMStack_Default.ome_denoise_reg_ring24_kymoWrap_ridge_0101-0021	Global	991.25	31	31.9758	26.1942	0.4572	1	869.469362998265	1	398.4464	32978.91	Nascent	31.9758
19	2	20190526_Z_CDM_2pc_HDR_10_MMStack_Default.ome_denoise_reg_ring24_kymoWrap_ridge_0071-0013	Global	146.25	35.5	4.1197	3.6266	0.0633	1	869.469362998265	1	398.4464	32978.91	Nascent	4.1197
20	3	20190526_Z_CDM_2pc_HDR_10_MMStack_Default.ome_denoise_reg_ring24_kymoWrap_ridge_0032-0006	Global	227.5	34.75	6.5468	5.7514	0.1004	1	869.469362998265	1	398.4464	32978.91	Nascent	6.5468
21	4	20190526_Z_CDM_2pc_HDR_10_MMStack_Default.ome_denoise_reg_ring24_kymoWrap_ridge_0046-0023	Global	422.5	10.25	41.2195	32.3807	0.5651	1	869.469362998265	1	398.4464	32978.91	Nascent	41.2195
22	5	20190526_Z_CDM_2pc_HDR_10_MMStack_Default.ome_denoise_reg_ring24_kymoWrap_ridge_0068-0026	Global	-81.25	27.5	2.9545	-2.6026	-0.04542	-1	869.469362998265	1	398.4464	32978.91	Nascent	-2.9545
23	6	20190526_Z_CDM_2pc_HDR_10_MMStack_Default.ome_denoise_reg_ring24_kymoWrap_ridge_0097-0030	Global	585	22.75	25.7143	21.584	0.3767	1	869.469362998265	1	398.4464	32978.91	Nascent	25.7143
24	7	20190526_Z_CDM_2pc_HDR_10_MMStack_Default.ome_denoise_reg_ring24_kymoWrap_ridge_0093-0038	Global	-926.25	20	46.3125	-35.4699	-0.6191	-1	869.469362998265	1	398.4464	32978.91	Nascent	-46.3125
25	8	20190526_Z_CDM_2pc_HDR_10_MMStack_Default.ome_denoise_reg_ring24_kymoWrap_ridge_0028-0022	Global	-195	18.25	10.6849	-9.335	-0.1629	-1	869.469362998265	1	398.4464	32978.91	Nascent	-10.6849
26	1	20190526_Z_CDM_2pc_HDR_8_MMStack_Default.ome_denoise_reg_ring57_kymoWrap_ridge_0061-0041	Global	910	40	22.75	19.29	0.3367	1	797.255070706023	0	706.9282	57246.55	Constricting	22.75
27	2	20190526_Z_CDM_2pc_HDR_8_MMStack_Default.ome_denoise_reg_ring57_kymoWrap_ridge_0054-0057	Global	-346.6668	34	10.1961	-8.9149	-0.1556	-1	797.255070706023	0	706.9282	57246.55	Constricting	-10.1961
28	3	20190526_Z_CDM_2pc_HDR_8_MMStack_Default.ome_denoise_reg_ring57_kymoWrap_ridge_0035-0042	Global	910	33	27.5758	22.9887	0.4012	1	797.255070706023	0	706.9282	57246.55	Constricting	27.5758
29	4	20190526_Z_CDM_2pc_HDR_8_MMStack_Default.ome_denoise_reg_ring57_kymoWrap_ridge_0010-0040	Global	-368.3334	14.3333	25.6977	-21.5713	-0.3765	-1	797.255070706023	0	706.9282	57246.55	Constricting	-25.6977
30	5	20190526_Z_CDM_2pc_HDR_8_MMStack_Default.ome_denoise_reg_ring57_kymoWrap_ridge_0085-0062	Global	-628.3332	33	19.0404	-16.3268	-0.285	-1	797.255070706023	0	706.9282	57246.55	Constricting	-19.0404
31	1	20190526_Z_CDM_2pc_HDR_5_MMStack_Default.ome_denoise_reg_ring14_kymoWrap_ridge_0083-0046	Global	2340.0001	69.3333	33.75	27.4397	0.4789	1	907.744947250298	0	751.0992	67930.52	Mature	33.75
32	2	20190526_Z_CDM_2pc_HDR_5_MMStack_Default.ome_denoise_reg_ring14_kymoWrap_ridge_0081-0015	Global	-1993.3333	70.3333	28.3412	-23.5581	-0.4112	-1	907.744947250298	0	751.0992	67930.52	Mature	-28.3412
33	3	20190526_Z_CDM_2pc_HDR_5_MMStack_Default.ome_denoise_reg_ring14_kymoWrap_ridge_0049-0046	Global	1581.6666	92	17.192	14.8151	0.2586	1	907.744947250298	0	751.0992	67930.52	Mature	17.192
34	4	20190526_Z_CDM_2pc_HDR_5_MMStack_Default.ome_denoise_reg_ring14_kymoWrap_ridge_0081-0024	Global	1061.6666	41.3333	25.6855	21.562	0.3763	1	907.744947250298	0	751.0992	67930.52	Mature	25.6855
35	5	20190526_Z_CDM_2pc_HDR_5_MMStack_Default.ome_denoise_reg_ring14_kymoWrap_ridge_0073-0049	Global	-2383.3332	76	31.3596	-25.7553	-0.4495	-1	907.744947250298	0	751.0992	67930.52	Mature	-31.3596
36	6	20190526_Z_CDM_2pc_HDR_5_MMStack_Default.ome_denoise_reg_ring14_kymoWrap_ridge_0020-0060	Global	-325	32	10.1562	-8.8807	-0.155	-1	907.744947250298	0	751.0992	67930.52	Mature	-10.1562
37	1	20190526_Z_CDM_2pc_HDR_8_MMStack_Default.ome_denoise_reg_ring41_kymoWrap_ridge_0065-0039	Global	487.5	24	20.3125	17.354	0.3029	1	868.732220452621	0	855.5462	72313.99	Mature	20.3125
38	2	20190526_Z_CDM_2pc_HDR_8_MMStack_Default.ome_denoise_reg_ring41_kymoWrap_ridge_0096-0032	Global	-1186.25	37.75	31.4238	-25.8012	-0.4503	-1	868.732220452621	0	855.5462	72313.99	Mature	-31.4238
39	3	20190526_Z_CDM_2pc_HDR_8_MMStack_Default.ome_denoise_reg_ring41_kymoWrap_ridge_0035-0019	Global	617.5	19	32.5	26.5651	0.4636	1	868.732220452621	0	855.5462	72313.99	Mature	32.5
40	4	20190526_Z_CDM_2pc_HDR_8_MMStack_Default.ome_denoise_reg_ring41_kymoWrap_ridge_0060-0022	Global	-308.75	23.5	13.1383	-11.4271	-0.1994	-1	868.732220452621	0	855.5462	72313.99	Mature	-13.1383
41	5	20190526_Z_CDM_2pc_HDR_8_MMStack_Default.ome_denoise_reg_ring41_kymoWrap_ridge_0026-0044	Global	-650	40.5	16.0494	-13.8697	-0.2421	-1	868.732220452621	0	855.5462	72313.99	Mature	-16.0494
42	6	20190526_Z_CDM_2pc_HDR_8_MMStack_Default.ome_denoise_reg_ring41_kymoWrap_ridge_0024-0039	Global	666.25	17	39.1912	31.0875	0.5426	1	868.732220452621	0	855.5462	72313.99	Mature	39.1912
43	7	20190526_Z_CDM_2pc_HDR_8_MMStack_Default.ome_denoise_reg_ring41_kymoWrap_ridge_0105-0046	Global	-390	17.25	22.6087	-19.179	-0.3347	-1	868.732220452621	0	855.5462	72313.99	Mature	-22.6087
44	1	20190521_Z_CDM_2pc_HDR_5_MMStack_Default.ome_denoise_reg_ring24_kymoWrap_ridge_0032-0010	Global	-1386.6667	53	26.1635	-21.9256	-0.3827	-1	792.704742672786	0	1139.884	88825.24	Constricting	-26.1635
45	2	20190521_Z_CDM_2pc_HDR_5_MMStack_Default.ome_denoise_reg_ring24_kymoWrap_ridge_0048-0035	Global	2101.6667	79.6667	26.3808	22.0902	0.3855	1	792.704742672786	0	1139.884	88825.24	Constricting	26.3808
46	3	20190521_Z_CDM_2pc_HDR_5_MMStack_Default.ome_denoise_reg_ring24_kymoWrap_ridge_0083-0032	Global	1755	74	23.7162	20.0452	0.3499	1	792.704742672786	0	1139.884	88825.24	Constricting	23.7162
47	4	20190521_Z_CDM_2pc_HDR_5_MMStack_Default.ome_denoise_reg_ring24_kymoWrap_ridge_0102-0025	Global	-1083.3333	32.3333	33.5052	-27.2695	-0.4759	-1	792.704742672786	0	1139.884	88825.24	Constricting	-33.5052
48	5	20190521_Z_CDM_2pc_HDR_5_MMStack_Default.ome_denoise_reg_ring24_kymoWrap_ridge_0024-0031	Global	-1646.6667	27.6667	59.5181	-42.4792	-0.7414	-1	792.704742672786	0	1139.884	88825.24	Constricting	-59.5181
49	6	20190521_Z_CDM_2pc_HDR_5_MMStack_Default.ome_denoise_reg_ring24_kymoWrap_ridge_0019-0034	Global	888.3334	35.3333	25.1415	21.1461	0.3691	1	792.704742672786	0	1139.884	88825.24	Constricting	25.1415
50	1	20190521_Z_CDM_2pc_HDR_7_MMStack_Default.ome_denoise_reg_ring5_kymoWrap_ridge_0020-0007	Global	-541.6666	30.6667	17.663	-15.2024	-0.2653	-1	771.02327832117	0	1262.716	94153.23	Constricting	-17.663
51	2	20190521_Z_CDM_2pc_HDR_7_MMStack_Default.ome_denoise_reg_ring5_kymoWrap_ridge_0080-0010	Global	-975	54	18.0556	-15.5241	-0.2709	-1	771.02327832117	0	1262.716	94153.23	Constricting	-18.0556
52	3	20190521_Z_CDM_2pc_HDR_7_MMStack_Default.ome_denoise_reg_ring5_kymoWrap_ridge_0043-0010	Global	866.6667	20.3333	42.6229	33.2544	0.5804	1	771.02327832117	0	1262.716	94153.23	Constricting	42.6229
53	4	20190521_Z_CDM_2pc_HDR_7_MMStack_Default.ome_denoise_reg_ring5_kymoWrap_ridge_0024-0035	Global	-238.3332	29	8.2184	-7.2061	-0.1258	-1	771.02327832117	0	1262.716	94153.23	Constricting	-8.2184
54	5	20190521_Z_CDM_2pc_HDR_7_MMStack_Default.ome_denoise_reg_ring5_kymoWrap_ridge_0094-0014	Global	1365	-43.3333	31.5	154.1445	2.6903	-1	771.02327832117	0	1262.716	94153.23	Constricting	-31.5
55	6	20190521_Z_CDM_2pc_HDR_7_MMStack_Default.ome_denoise_reg_ring5_kymoWrap_ridge_0071-0040	Global	1365	-52	26.25	158.0089	2.7578	-1	771.02327832117	0	1262.716	94153.23	Constricting	-26.25
56	1	20190526_Sam2_Z_CDM_2pc_HDR_1_MMStack_Default.ome_denoise_reg_ring17_kymoWrap_ridge_0050-0040	Global	2307.5	79.25	29.1167	24.13	0.4211	1	839.990924418217	0	1014.432	84295.29	Mature	29.1167
57	2	20190526_Sam2_Z_CDM_2pc_HDR_1_MMStack_Default.ome_denoise_reg_ring17_kymoWrap_ridge_0100-0038	Global	910	-24.75	36.7677	150.505	2.6268	-1	839.990924418217	0	1014.432	84295.29	Mature	-36.7677
58	3	20190526_Sam2_Z_CDM_2pc_HDR_1_MMStack_Default.ome_denoise_reg_ring17_kymoWrap_ridge_0047-0034	Global	1332.5	-53.75	24.7907	159.1234	2.7772	-1	839.990924418217	0	1014.432	84295.29	Mature	-24.7907
59	4	20190526_Sam2_Z_CDM_2pc_HDR_1_MMStack_Default.ome_denoise_reg_ring17_kymoWrap_ridge_0049-0054	Global	650	17	38.2353	30.4655	0.5317	1	839.990924418217	0	1014.432	84295.29	Mature	38.2353
60	5	20190526_Sam2_Z_CDM_2pc_HDR_1_MMStack_Default.ome_denoise_reg_ring17_kymoWrap_ridge_0042-0024	Global	926.25	21.5	43.0814	33.536	0.5853	1	839.990924418217	0	1014.432	84295.29	Mature	43.0814
61	6	20190526_Sam2_Z_CDM_2pc_HDR_1_MMStack_Default.ome_denoise_reg_ring17_kymoWrap_ridge_0016-0035	Global	-877.5	19.5	45	-34.6952	-0.6055	-1	839.990924418217	0	1014.432	84295.29	Mature	-45
62	7	20190526_Sam2_Z_CDM_2pc_HDR_1_MMStack_Default.ome_denoise_reg_ring17_kymoWrap_ridge_0016-0055	Global	243.75	-27.25	8.945	172.1645	3.0048	-1	839.990924418217	0	1014.432	84295.29	Mature	-8.945
63	1	20190521_Z_CDM_2pc_HDR_6_MMStack_Default.ome_denoise_reg_ring19_kymoWrap_ridge_0023-0031	Global	-1430	38.75	36.9032	-29.5854	-0.5164	-1	721.346427783642	0	1239.617	88094.2	Constricting	-36.9032
64	2	20190521_Z_CDM_2pc_HDR_6_MMStack_Default.ome_denoise_reg_ring19_kymoWrap_ridge_0054-0037	Global	1316.25	-42.75	30.7895	154.6538	2.6992	-1	721.346427783642	0	1239.617	88094.2	Constricting	-30.7895
65	3	20190521_Z_CDM_2pc_HDR_6_MMStack_Default.ome_denoise_reg_ring19_kymoWrap_ridge_0024-0041	Global	1023.75	18	56.875	41.1859	0.7188	1	721.346427783642	0	1239.617	88094.2	Constricting	56.875
66	4	20190521_Z_CDM_2pc_HDR_6_MMStack_Default.ome_denoise_reg_ring19_kymoWrap_ridge_0028-0035	Global	666.25	27	24.6759	20.7882	0.3628	1	721.346427783642	0	1239.617	88094.2	Constricting	24.6759
67	5	20190521_Z_CDM_2pc_HDR_6_MMStack_Default.ome_denoise_reg_ring19_kymoWrap_ridge_0109-0035	Global	65	18.75	3.4667	3.0529	0.05328	1	721.346427783642	0	1239.617	88094.2	Constricting	3.4667
68	1	20190526_Sam2_Z_CDM_5_MMStack_Default.ome_denoise_reg_ring9_kymoWrap_ridge_0028-0034	Global	1153.75	23.75	48.5789	36.7733	0.6418	1	757.253440459049	0	1301.507	96991.91	Constricting	48.5789
69	2	20190526_Sam2_Z_CDM_5_MMStack_Default.ome_denoise_reg_ring9_kymoWrap_ridge_0067-0034	Global	-650	31.5	20.6349	-17.6126	-0.3074	-1	757.253440459049	0	1301.507	96991.91	Constricting	-20.6349
70	3	20190526_Sam2_Z_CDM_5_MMStack_Default.ome_denoise_reg_ring9_kymoWrap_ridge_0093-0032	Global	731.25	22	33.2386	27.0836	0.4727	1	757.253440459049	0	1301.507	96991.91	Constricting	33.2386
71	4	20190526_Sam2_Z_CDM_5_MMStack_Default.ome_denoise_reg_ring9_kymoWrap_ridge_0040-0022	Global	-991.25	43	23.0523	-19.5271	-0.3408	-1	757.253440459049	0	1301.507	96991.91	Constricting	-23.0523
72	5	20190526_Sam2_Z_CDM_5_MMStack_Default.ome_denoise_reg_ring9_kymoWrap_ridge_0083-0017	Global	455	13.25	34.3396	27.8476	0.486	1	757.253440459049	0	1301.507	96991.91	Constricting	34.3396
73	6	20190526_Sam2_Z_CDM_5_MMStack_Default.ome_denoise_reg_ring9_kymoWrap_ridge_0105-0020	Global	-357.5	19.75	18.1013	-15.5615	-0.2716	-1	757.253440459049	0	1301.507	96991.91	Constricting	-18.1013
74	7	20190526_Sam2_Z_CDM_5_MMStack_Default.ome_denoise_reg_ring9_kymoWrap_ridge_0021-0040	Global	-552.5	16	34.5312	-27.9795	-0.4883	-1	757.253440459049	0	1301.507	96991.91	Constricting	-34.5312
75	8	20190526_Sam2_Z_CDM_5_MMStack_Default.ome_denoise_reg_ring9_kymoWrap_ridge_0013-0019	Global	-113.75	22.25	5.1124	-4.4972	-0.07849	-1	757.253440459049	0	1301.507	96991.91	Constricting	-5.1124
76	1	20190526_Z_CDM_2pc_HDR_4_MMStack_Default.ome_denoise_reg_ring13_kymoWrap_ridge_0062-0042	Global	-2941.25	114	25.8004	-21.6496	-0.3779	-1	843.895294117117	0	1608.449	135252.2	Mature	-25.8004
77	2	20190526_Z_CDM_2pc_HDR_4_MMStack_Default.ome_denoise_reg_ring13_kymoWrap_ridge_0039-0029	Global	-1121.25	32.25	34.7674	-28.1416	-0.4912	-1	843.895294117117	0	1608.449	135252.2	Mature	-34.7674
78	3	20190526_Z_CDM_2pc_HDR_4_MMStack_Default.ome_denoise_reg_ring13_kymoWrap_ridge_0034-0040	Global	1641.25	-64.75	25.3475	158.6961	2.7698	-1	843.895294117117	0	1608.449	135252.2	Mature	-25.3475
79	4	20190526_Z_CDM_2pc_HDR_4_MMStack_Default.ome_denoise_reg_ring13_kymoWrap_ridge_0026-0051	Global	1560	46.5	33.5484	27.2996	0.4765	1	843.895294117117	0	1608.449	135252.2	Mature	33.5484
80	5	20190526_Z_CDM_2pc_HDR_4_MMStack_Default.ome_denoise_reg_ring13_kymoWrap_ridge_0078-0048	Global	-1007.5	37.25	27.047	-22.5926	-0.3943	-1	843.895294117117	0	1608.449	135252.2	Mature	-27.047
81	6	20190526_Z_CDM_2pc_HDR_4_MMStack_Default.ome_denoise_reg_ring13_kymoWrap_ridge_0075-0057	Global	1040	50.75	20.4926	17.4985	0.3054	1	843.895294117117	0	1608.449	135252.2	Mature	20.4926
82	7	20190526_Z_CDM_2pc_HDR_4_MMStack_Default.ome_denoise_reg_ring13_kymoWrap_ridge_0097-0054	Global	-1137.5	44.25	25.7062	-21.5778	-0.3766	-1	843.895294117117	0	1608.449	135252.2	Mature	-25.7062
83	8	20190526_Z_CDM_2pc_HDR_4_MMStack_Default.ome_denoise_reg_ring13_kymoWrap_ridge_0106-0043	Global	552.5	21.5	25.6977	21.5713	0.3765	1	843.895294117117	0	1608.449	135252.2	Mature	25.6977
84	1	20190521_Z_CDM_2pc_HDR_3_MMStack_Default.ome_denoise_reg_ring31_kymoWrap_ridge_0081-0033	Global	958.75	34	28.1985	23.4523	0.4093	1	853.895230964356	1	489.6609	46064.41	Nascent	28.1985
85	2	20190521_Z_CDM_2pc_HDR_3_MMStack_Default.ome_denoise_reg_ring31_kymoWrap_ridge_0092-0025	Global	1218.75	28.5	42.7632	33.3407	0.5819	1	853.895230964356	1	489.6609	46064.41	Nascent	42.7632
86	3	20190521_Z_CDM_2pc_HDR_3_MMStack_Default.ome_denoise_reg_ring31_kymoWrap_ridge_0095-0053	Global	-796.25	-34.25	23.2482	-160.3197	-2.7981	1	853.895230964356	1	489.6609	46064.41	Nascent	23.2482
87	4	20190521_Z_CDM_2pc_HDR_3_MMStack_Default.ome_denoise_reg_ring31_kymoWrap_ridge_0040-0031	Global	-633.75	42.5	14.9118	-12.9208	-0.2255	-1	853.895230964356	1	489.6609	46064.41	Nascent	-14.9118
88	5	20190521_Z_CDM_2pc_HDR_3_MMStack_Default.ome_denoise_reg_ring31_kymoWrap_ridge_0035-0047	Global	48.75	36.5	1.3356	1.1771	0.02055	1	853.895230964356	1	489.6609	46064.41	Nascent	1.3356
89	6	20190521_Z_CDM_2pc_HDR_3_MMStack_Default.ome_denoise_reg_ring31_kymoWrap_ridge_0012-0031	Global	520	20.25	25.679	21.5571	0.3762	1	853.895230964356	1	489.6609	46064.41	Nascent	25.679
90	7	20190521_Z_CDM_2pc_HDR_3_MMStack_Default.ome_denoise_reg_ring31_kymoWrap_ridge_0018-0037	Global	-568.75	17.75	32.0423	-26.2413	-0.458	-1	853.895230964356	1	489.6609	46064.41	Nascent	-32.0423
91	8	20190521_Z_CDM_2pc_HDR_3_MMStack_Default.ome_denoise_reg_ring31_kymoWrap_ridge_0012-0061	Global	48.75	23.25	2.0968	1.8476	0.03225	1	853.895230964356	1	489.6609	46064.41	Nascent	2.0968
92	9	20190521_Z_CDM_2pc_HDR_3_MMStack_Default.ome_denoise_reg_ring31_kymoWrap_ridge_0034-0053	Global	926.25	-23	40.2717	148.2191	2.5869	-1	853.895230964356	1	489.6609	46064.41	Nascent	-40.2717
93	10	20190521_Z_CDM_2pc_HDR_3_MMStack_Default.ome_denoise_reg_ring31_kymoWrap_ridge_0058-0043	Global	487.5	-8.5	57.3529	138.5763	2.4186	-1	853.895230964356	1	489.6609	46064.41	Nascent	-57.3529
94	1	20190521_Z_CDM_2pc_HDR_4_MMStack_Default.ome_denoise_reg_ring25_kymoWrap_ridge_0059-0040	Global	801.6666	41.6667	19.24	16.4888	0.2878	1	543.274866686796	0	1374.118	75266.44	Constricting	19.24
95	2	20190521_Z_CDM_2pc_HDR_4_MMStack_Default.ome_denoise_reg_ring25_kymoWrap_ridge_0097-0030	Global	-1711.6667	31	55.2151	-40.3466	-0.7042	-1	543.274866686796	0	1374.118	75266.44	Constricting	-55.2151
96	3	20190521_Z_CDM_2pc_HDR_4_MMStack_Default.ome_denoise_reg_ring25_kymoWrap_ridge_0092-0032	Global	86.6668	-46	1.8841	178.3397	3.1126	-1	543.274866686796	0	1374.118	75266.44	Constricting	-1.8841
97	4	20190521_Z_CDM_2pc_HDR_4_MMStack_Default.ome_denoise_reg_ring25_kymoWrap_ridge_0024-0013	Global	1213.3334	33.6667	36.0396	29.0064	0.5063	1	543.274866686796	0	1374.118	75266.44	Constricting	36.0396
98	5	20190521_Z_CDM_2pc_HDR_4_MMStack_Default.ome_denoise_reg_ring25_kymoWrap_ridge_0061-0011	Global	1018.3333	-37.6667	27.0354	157.4161	2.7474	-1	543.274866686796	0	1374.118	75266.44	Constricting	-27.0354
99	1	20190526_Z_CDM_2pc_HDR_7_MMStack_Default.ome_denoise_reg_ring39_kymoWrap_ridge_0031-0036	Global	-65	53.6667	1.2112	-1.0675	-0.01863	-1	841.706712080755	1	128.4268	10773.39	Nascent	-1.2112
100	2	20190526_Z_CDM_2pc_HDR_7_MMStack_Default.ome_denoise_reg_ring39_kymoWrap_ridge_0069-0047	Global	21.6666	29.6667	0.7303	0.6437	0.01124	1	841.706712080755	1	128.4268	10773.39	Nascent	0.7303
101	3	20190526_Z_CDM_2pc_HDR_7_MMStack_Default.ome_denoise_reg_ring39_kymoWrap_ridge_0097-0038	Global	-888.3333	25.6667	34.6104	-28.0338	-0.4893	-1	841.706712080755	1	128.4268	10773.39	Nascent	-34.6104
102	4	20190526_Z_CDM_2pc_HDR_7_MMStack_Default.ome_denoise_reg_ring39_kymoWrap_ridge_0029-0047	Global	1408.3334	23.6667	59.507	42.4739	0.7413	1	841.706712080755	1	128.4268	10773.39	Nascent	59.507
103	1	20190526_Z_CDM_2pc_HDR_1_MMStack_Default.ome_denoise_reg_ring29_kymoWrap_ridge_0072-0006	Global	21.6667	55.3333	0.3916	0.3452	0.006024	1	477.436052466753	0	2087.926	100606.1	Constricting	0.3916
104	2	20190526_Z_CDM_2pc_HDR_1_MMStack_Default.ome_denoise_reg_ring29_kymoWrap_ridge_0032-0020	Global	1235	27	45.7407	35.1342	0.6132	1	477.436052466753	0	2087.926	100606.1	Constricting	45.7407
105	3	20190526_Z_CDM_2pc_HDR_1_MMStack_Default.ome_denoise_reg_ring29_kymoWrap_ridge_0026-0021	Global	-1365	41.3333	33.0242	-26.9335	-0.4701	-1	477.436052466753	0	2087.926	100606.1	Constricting	-33.0242
106	4	20190526_Z_CDM_2pc_HDR_1_MMStack_Default.ome_denoise_reg_ring29_kymoWrap_ridge_0050-0015	Global	1061.6667	36.3333	29.2202	24.2059	0.4225	1	477.436052466753	0	2087.926	100606.1	Constricting	29.2202
107	1	20190526_Sam2_Z_CDM_2pc_HDR_2_MMStack_Default.ome_denoise_reg_ring22_kymoWrap_ridge_0054-0052	Global	704.1666	18.8333	37.3894	29.9084	0.522	1	848.79707558989	1	343.7938	30405.44	Nascent	37.3894
108	2	20190526_Sam2_Z_CDM_2pc_HDR_2_MMStack_Default.ome_denoise_reg_ring22_kymoWrap_ridge_0036-0052	Global	-379.1668	16.3333	23.2143	-19.6538	-0.343	-1	848.79707558989	1	343.7938	30405.44	Nascent	-23.2143
109	3	20190526_Sam2_Z_CDM_2pc_HDR_2_MMStack_Default.ome_denoise_reg_ring22_kymoWrap_ridge_0014-0052	Global	140.8334	22.1667	6.3534	5.5826	0.09743	1	848.79707558989	1	343.7938	30405.44	Nascent	6.3534
110	4	20190526_Sam2_Z_CDM_2pc_HDR_2_MMStack_Default.ome_denoise_reg_ring22_kymoWrap_ridge_0080-0058	Global	260	33.5	7.7612	6.8091	0.1188	1	848.79707558989	1	343.7938	30405.44	Nascent	7.7612
111	1	20190526_Sam2_Z_CDM_5_MMStack_Default.ome_denoise_reg_ring15_kymoWrap_ridge_0106-0030	Global	-585	8	73.125	-48.3665	-0.8442	-1	1071.38651682047	1	354.433	37369.12	Nascent	-73.125
112	2	20190526_Sam2_Z_CDM_5_MMStack_Default.ome_denoise_reg_ring15_kymoWrap_ridge_0091-0044	Global	-796.25	32.25	24.6899	-20.799	-0.363	-1	1071.38651682047	1	354.433	37369.12	Nascent	-24.6899
113	3	20190526_Sam2_Z_CDM_5_MMStack_Default.ome_denoise_reg_ring15_kymoWrap_ridge_0072-0043	Global	260	28.75	9.0435	7.9207	0.1382	1	1071.38651682047	1	354.433	37369.12	Nascent	9.0435
114	4	20190526_Sam2_Z_CDM_5_MMStack_Default.ome_denoise_reg_ring15_kymoWrap_ridge_0099-0053	Global	747.5	18.75	39.8667	31.5222	0.5502	1	1071.38651682047	1	354.433	37369.12	Nascent	39.8667
115	5	20190526_Sam2_Z_CDM_5_MMStack_Default.ome_denoise_reg_ring15_kymoWrap_ridge_0091-0044	Global	-796.25	32.25	24.6899	-20.799	-0.363	-1	1071.38651682047	1	354.433	37369.12	Nascent	-24.6899
116	6	20190526_Sam2_Z_CDM_5_MMStack_Default.ome_denoise_reg_ring15_kymoWrap_ridge_0051-0048	Global	373.75	9.25	40.4054	31.866	0.5562	1	1071.38651682047	1	354.433	37369.12	Nascent	40.4054
117	7	20190526_Sam2_Z_CDM_5_MMStack_Default.ome_denoise_reg_ring15_kymoWrap_ridge_0038-0049	Global	-292.5	10	29.25	-24.2277	-0.4229	-1	1071.38651682047	1	354.433	37369.12	Nascent	-29.25
118	8	20190526_Sam2_Z_CDM_5_MMStack_Default.ome_denoise_reg_ring15_kymoWrap_ridge_0016-0043	Global	828.75	21.75	38.1034	30.3791	0.5302	1	1071.38651682047	1	354.433	37369.12	Nascent	38.1034
119	9	20190526_Sam2_Z_CDM_5_MMStack_Default.ome_denoise_reg_ring15_kymoWrap_ridge_0065-0051	Global	16.25	19	0.8553	0.7538	0.01316	1	1071.38651682047	1	354.433	37369.12	Nascent	0.8553
120	10	20190526_Sam2_Z_CDM_5_MMStack_Default.ome_denoise_reg_ring15_kymoWrap_ridge_0070-0029	Global	-243.75	13	18.75	-16.0908	-0.2808	-1	1071.38651682047	1	354.433	37369.12	Nascent	-18.75
121	11	20190526_Sam2_Z_CDM_5_MMStack_Default.ome_denoise_reg_ring15_kymoWrap_ridge_0042-0022	Global	1283.75	-13.5	95.0926	124.3543	2.1704	-1	1071.38651682047	1	354.433	37369.12	Nascent	-95.0926
122	12	20190526_Sam2_Z_CDM_5_MMStack_Default.ome_denoise_reg_ring15_kymoWrap_ridge_0043-0029	Global	1316.25	17	77.4265	49.9863	0.8724	1	1071.38651682047	1	354.433	37369.12	Nascent	77.4265
123	13	20190526_Sam2_Z_CDM_5_MMStack_Default.ome_denoise_reg_ring15_kymoWrap_ridge_0024-0019	Global	113.75	20.5	5.5488	4.8793	0.08516	1	1071.38651682047	1	354.433	37369.12	Nascent	5.5488
124	14	20190526_Sam2_Z_CDM_5_MMStack_Default.ome_denoise_reg_ring15_kymoWrap_ridge_0060-0022	Global	162.5	15.75	10.3175	9.0193	0.1574	1	1071.38651682047	1	354.433	37369.12	Nascent	10.3175
125	1	20190526_Sam2_Z_CDM_2pc_HDR_1_MMStack_Default.ome_denoise_reg_ring5_kymoWrap_ridge_0076-0027	Global	1381.25	61	22.6434	19.2063	0.3352	1	731.090361577069	0	1967.137	140791.1	Constricting	22.6434
126	2	20190526_Sam2_Z_CDM_2pc_HDR_1_MMStack_Default.ome_denoise_reg_ring5_kymoWrap_ridge_0085-0020	Global	-942.5	-42.5	22.1765	-161.1616	-2.8128	1	731.090361577069	0	1967.137	140791.1	Constricting	22.1765
127	3	20190526_Sam2_Z_CDM_2pc_HDR_1_MMStack_Default.ome_denoise_reg_ring5_kymoWrap_ridge_0069-0039	Global	-1105	35.25	31.3475	-25.7466	-0.4494	-1	731.090361577069	0	1967.137	140791.1	Constricting	-31.3475
128	4	20190526_Sam2_Z_CDM_2pc_HDR_1_MMStack_Default.ome_denoise_reg_ring5_kymoWrap_ridge_0084-0044	Global	-2210	67.5	32.7407	-26.7346	-0.4666	-1	731.090361577069	0	1967.137	140791.1	Constricting	-32.7407
129	1	20190521_Z_CDM_2pc_HDR_6_MMStack_Default.ome_denoise_reg_ring25_kymoWrap_ridge_0023-0025	Global	1560	-44.25	35.2542	151.5258	2.6446	-1	686.152883163504	0	917.0221	62039.51	Constricting	-35.2542
130	2	20190521_Z_CDM_2pc_HDR_6_MMStack_Default.ome_denoise_reg_ring25_kymoWrap_ridge_0095-0026	Global	1397.5	44.75	31.2291	25.6618	0.4479	1	686.152883163504	0	917.0221	62039.51	Constricting	31.2291
131	3	20190521_Z_CDM_2pc_HDR_6_MMStack_Default.ome_denoise_reg_ring25_kymoWrap_ridge_0095-0011	Global	1137.5	-20.25	56.1728	139.1665	2.4289	-1	686.152883163504	0	917.0221	62039.51	Constricting	-56.1728
132	4	20190521_Z_CDM_2pc_HDR_6_MMStack_Default.ome_denoise_reg_ring25_kymoWrap_ridge_0051-0030	Global	1105	-28.5	38.7719	149.1843	2.6038	-1	686.152883163504	0	917.0221	62039.51	Constricting	-38.7719
133	5	20190521_Z_CDM_2pc_HDR_6_MMStack_Default.ome_denoise_reg_ring25_kymoWrap_ridge_0105-0021	Global	1202.5	27.75	43.3333	33.6901	0.588	1	686.152883163504	0	917.0221	62039.51	Constricting	43.3333
134	1	20190526_Sam2_Z_CDM_4_MMStack_Default.ome_denoise_reg_ring14_kymoWrap_ridge_0040-0046	Global	-1083.3332	72.6667	14.9083	-12.9178	-0.2255	-1	860.049810381036	1	192.6848	16210.27	Nascent	-14.9083
135	2	20190526_Sam2_Z_CDM_4_MMStack_Default.ome_denoise_reg_ring14_kymoWrap_ridge_0047-0064	Global	823.3334	40.3333	20.4132	17.4349	0.3043	1	860.049810381036	1	192.6848	16210.27	Nascent	20.4132
136	3	20190526_Sam2_Z_CDM_4_MMStack_Default.ome_denoise_reg_ring14_kymoWrap_ridge_0096-0072	Global	-130	48	2.7083	-2.3859	-0.04164	-1	860.049810381036	1	192.6848	16210.27	Nascent	-2.7083
137	4	20190526_Sam2_Z_CDM_4_MMStack_Default.ome_denoise_reg_ring14_kymoWrap_ridge_0108-0047	Global	910	18.3333	49.6364	37.3667	0.6522	1	860.049810381036	1	192.6848	16210.27	Nascent	49.6364
138	5	20190526_Sam2_Z_CDM_4_MMStack_Default.ome_denoise_reg_ring14_kymoWrap_ridge_0100-0052	Global	-281.6666	17.6667	15.9434	-13.7816	-0.2405	-1	860.049810381036	1	192.6848	16210.27	Nascent	-15.9434
139	1	20190526_Sam2_Z_CDM_2pc_HDR_2_MMStack_Default.ome_denoise_reg_ring13_kymoWrap_ridge_0027-0054	Global	97.5	55.25	1.7647	1.5552	0.02714	1	855.204276933844	1	489.4689	43362.61	Nascent	1.7647
140	2	20190526_Sam2_Z_CDM_2pc_HDR_2_MMStack_Default.ome_denoise_reg_ring13_kymoWrap_ridge_0085-0046	Global	-958.75	20	47.9375	-36.4088	-0.6355	-1	855.204276933844	1	489.4689	43362.61	Nascent	-47.9375
141	3	20190526_Sam2_Z_CDM_2pc_HDR_2_MMStack_Default.ome_denoise_reg_ring13_kymoWrap_ridge_0104-0052	Global	32.5	28.75	1.1304	0.9963	0.01739	1	855.204276933844	1	489.4689	43362.61	Nascent	1.1304
142	4	20190526_Sam2_Z_CDM_2pc_HDR_2_MMStack_Default.ome_denoise_reg_ring13_kymoWrap_ridge_0076-0034	Global	357.5	-23.5	15.2128	166.8274	2.9117	-1	855.204276933844	1	489.4689	43362.61	Nascent	-15.2128
143	5	20190526_Sam2_Z_CDM_2pc_HDR_2_MMStack_Default.ome_denoise_reg_ring13_kymoWrap_ridge_0106-0040	Global	-130	26.75	4.8598	-4.2758	-0.07463	-1	855.204276933844	1	489.4689	43362.61	Nascent	-4.8598
144	1	20190526_Sam2_Z_CDM_4_MMStack_Default.ome_denoise_reg_ring17_kymoWrap_ridge_0037-0033	Global	65	43	1.5116	1.3322	0.02325	1	904.108303103858	1	270.4723	26124.12	Nascent	1.5116
145	2	20190526_Sam2_Z_CDM_4_MMStack_Default.ome_denoise_reg_ring17_kymoWrap_ridge_0053-0014	Global	1007.5	34.25	29.4161	24.3494	0.425	1	904.108303103858	1	270.4723	26124.12	Nascent	29.4161
146	3	20190526_Sam2_Z_CDM_4_MMStack_Default.ome_denoise_reg_ring17_kymoWrap_ridge_0101-0021	Global	-861.25	17.75	48.5211	-36.7406	-0.6412	-1	904.108303103858	1	270.4723	26124.12	Nascent	-48.5211
147	4	20190526_Sam2_Z_CDM_4_MMStack_Default.ome_denoise_reg_ring17_kymoWrap_ridge_0013-0017	Global	0	23.25	0	0	0	0	904.108303103858	1	270.4723	26124.12	Nascent	0
148	5	20190526_Sam2_Z_CDM_4_MMStack_Default.ome_denoise_reg_ring17_kymoWrap_ridge_0097-0031	Global	65	38.5	1.6883	1.4879	0.02597	1	904.108303103858	1	270.4723	26124.12	Nascent	1.6883
149	6	20190526_Sam2_Z_CDM_4_MMStack_Default.ome_denoise_reg_ring17_kymoWrap_ridge_0106-0011	Global	16.25	26.75	0.6075	0.5355	0.009346	1	904.108303103858	1	270.4723	26124.12	Nascent	0.6075
150	1	20190526_Sam2_Z_CDM_2pc_HDR_3_MMStack_Default.ome_denoise_reg_ring7_kymoWrap_ridge_0034-0024	Global	-1576.25	42.75	36.8713	-29.5641	-0.516	-1	494.840216796207	0	1937.338	94143.58	Constricting	-36.8713
151	2	20190526_Sam2_Z_CDM_2pc_HDR_3_MMStack_Default.ome_denoise_reg_ring7_kymoWrap_ridge_0062-0019	Global	1235	37.25	33.1544	27.0246	0.4717	1	494.840216796207	0	1937.338	94143.58	Constricting	33.1544
152	3	20190526_Sam2_Z_CDM_2pc_HDR_3_MMStack_Default.ome_denoise_reg_ring7_kymoWrap_ridge_0071-0010	Global	-1105	26.75	41.3084	-32.4365	-0.5661	-1	494.840216796207	0	1937.338	94143.58	Constricting	-41.3084
153	4	20190526_Sam2_Z_CDM_2pc_HDR_3_MMStack_Default.ome_denoise_reg_ring7_kymoWrap_ridge_0032-0013	Global	-487.5	18.5	26.3514	-22.0679	-0.3852	-1	494.840216796207	0	1937.338	94143.58	Constricting	-26.3514
154	5	20190526_Sam2_Z_CDM_2pc_HDR_3_MMStack_Default.ome_denoise_reg_ring7_kymoWrap_ridge_0091-0012	Global	-536.25	16.5	32.5	-26.5651	-0.4636	-1	494.840216796207	0	1937.338	94143.58	Constricting	-32.5
155	6	20190526_Sam2_Z_CDM_2pc_HDR_3_MMStack_Default.ome_denoise_reg_ring7_kymoWrap_ridge_0070-0010	Global	617.5	24.25	25.4639	21.3929	0.3734	1	494.840216796207	0	1937.338	94143.58	Constricting	25.4639
156	1	20190521_Z_CDM_2pc_HDR_9_MMStack_Default.ome_denoise_reg_ring4_kymoWrap_ridge_0091-0015	Global	1186.25	-35.5	33.4155	152.793	2.6667	-1	764.798318431238	0	991.1134	75519.91	Constricting	-33.4155
157	2	20190521_Z_CDM_2pc_HDR_9_MMStack_Default.ome_denoise_reg_ring4_kymoWrap_ridge_0048-0032	Global	1105	-46	24.0217	159.7174	2.7876	-1	764.798318431238	0	991.1134	75519.91	Constricting	-24.0217
158	3	20190521_Z_CDM_2pc_HDR_9_MMStack_Default.ome_denoise_reg_ring4_kymoWrap_ridge_0050-0014	Global	1657.5	31.75	52.2047	38.7697	0.6767	1	764.798318431238	0	991.1134	75519.91	Constricting	52.2047
159	4	20190521_Z_CDM_2pc_HDR_9_MMStack_Default.ome_denoise_reg_ring4_kymoWrap_ridge_0067-0011	Global	633.75	-22.25	28.4831	156.3369	2.7286	-1	764.798318431238	0	991.1134	75519.91	Constricting	-28.4831
160	5	20190521_Z_CDM_2pc_HDR_9_MMStack_Default.ome_denoise_reg_ring4_kymoWrap_ridge_0108-0023	Global	617.5	-19.5	31.6667	154.0256	2.6883	-1	764.798318431238	0	991.1134	75519.91	Constricting	-31.6667
161	6	20190521_Z_CDM_2pc_HDR_9_MMStack_Default.ome_denoise_reg_ring4_kymoWrap_ridge_0030-0020	Global	-682.5	-16.75	40.7463	-147.9178	-2.5817	1	764.798318431238	0	991.1134	75519.91	Constricting	40.7463
162	7	20190521_Z_CDM_2pc_HDR_9_MMStack_Default.ome_denoise_reg_ring4_kymoWrap_ridge_0017-0035	Global	715	17.5	40.8571	32.1523	0.5612	1	764.798318431238	0	991.1134	75519.91	Constricting	40.8571
163	1	20190526_Sam2_Z_CDM_2pc_HDR_1_MMStack_Default.ome_denoise_reg_ring16_kymoWrap_ridge_0014-0027	Global	-536.25	22	24.375	-20.556	-0.3588	-1	846.851046128809	0	1192.92	95075.85	Mature	-24.375
164	2	20190526_Sam2_Z_CDM_2pc_HDR_1_MMStack_Default.ome_denoise_reg_ring16_kymoWrap_ridge_0038-0026	Global	1348.75	59.25	22.7637	19.3008	0.3369	1	846.851046128809	0	1192.92	95075.85	Mature	22.7637
165	3	20190526_Sam2_Z_CDM_2pc_HDR_1_MMStack_Default.ome_denoise_reg_ring16_kymoWrap_ridge_0025-0038	Global	-845	42.5	19.8824	-17.0079	-0.2968	-1	846.851046128809	0	1192.92	95075.85	Mature	-19.8824
166	4	20190526_Sam2_Z_CDM_2pc_HDR_1_MMStack_Default.ome_denoise_reg_ring16_kymoWrap_ridge_0077-0034	Global	-666.25	20.5	32.5	-26.5651	-0.4636	-1	846.851046128809	0	1192.92	95075.85	Mature	-32.5
167	5	20190526_Sam2_Z_CDM_2pc_HDR_1_MMStack_Default.ome_denoise_reg_ring16_kymoWrap_ridge_0092-0025	Global	-1202.5	-54.25	22.1659	-161.1699	-2.8129	1	846.851046128809	0	1192.92	95075.85	Mature	22.1659
168	6	20190526_Sam2_Z_CDM_2pc_HDR_1_MMStack_Default.ome_denoise_reg_ring16_kymoWrap_ridge_0057-0050	Global	-471.25	33.5	14.0672	-12.2115	-0.2131	-1	846.851046128809	0	1192.92	95075.85	Mature	-14.0672
169	1	20190521_Z_CDM_2pc_HDR_6_MMStack_Default.ome_denoise_reg_ring23_kymoWrap_ridge_0084-0017	Global	715	35	20.4286	17.4472	0.3045	1	880.15023747076	0	809.2019	73061.7	Mature	20.4286
170	2	20190521_Z_CDM_2pc_HDR_6_MMStack_Default.ome_denoise_reg_ring23_kymoWrap_ridge_0044-0017	Global	975	-40.25	24.2236	159.561	2.7849	-1	880.15023747076	0	809.2019	73061.7	Mature	-24.2236
171	3	20190521_Z_CDM_2pc_HDR_6_MMStack_Default.ome_denoise_reg_ring23_kymoWrap_ridge_0018-0021	Global	536.25	15	35.75	28.8108	0.5028	1	880.15023747076	0	809.2019	73061.7	Mature	35.75
172	4	20190521_Z_CDM_2pc_HDR_6_MMStack_Default.ome_denoise_reg_ring23_kymoWrap_ridge_0016-0035	Global	1527.5	-14.75	103.5593	122.1148	2.1313	-1	880.15023747076	0	809.2019	73061.7	Mature	-103.5593
173	5	20190521_Z_CDM_2pc_HDR_6_MMStack_Default.ome_denoise_reg_ring23_kymoWrap_ridge_0076-0026	Global	211.25	33.75	6.2593	5.5004	0.096	1	880.15023747076	0	809.2019	73061.7	Mature	6.2593
174	1	20190526_Z_CDM_2pc_HDR_1_MMStack_Default.ome_denoise_reg_ring5_kymoWrap_ridge_0026-0030	Global	-715.0001	27.3333	26.1585	-21.9218	-0.3826	-1	929.585011996142	0	513.0423	49800.41	Mature	-26.1585
175	2	20190526_Z_CDM_2pc_HDR_1_MMStack_Default.ome_denoise_reg_ring5_kymoWrap_ridge_0071-0030	Global	1061.6667	51.6667	20.5484	17.5433	0.3062	1	929.585011996142	0	513.0423	49800.41	Mature	20.5484
176	3	20190526_Z_CDM_2pc_HDR_1_MMStack_Default.ome_denoise_reg_ring5_kymoWrap_ridge_0013-0056	Global	-780	18.6667	41.7857	-32.7352	-0.5713	-1	929.585011996142	0	513.0423	49800.41	Mature	-41.7857
177	4	20190526_Z_CDM_2pc_HDR_1_MMStack_Default.ome_denoise_reg_ring5_kymoWrap_ridge_0106-0025	Global	-260	28	9.2857	-8.1301	-0.1419	-1	929.585011996142	0	513.0423	49800.41	Mature	-9.2857
178	5	20190526_Z_CDM_2pc_HDR_1_MMStack_Default.ome_denoise_reg_ring5_kymoWrap_ridge_0026-0036	Global	86.6666	37.3333	2.3214	2.0454	0.0357	1	929.585011996142	0	513.0423	49800.41	Mature	2.3214
179	1	20190526_Sam2_Z_CDM_2pc_HDR_1_MMStack_Default.ome_denoise_reg_ring11_kymoWrap_ridge_0071-0030	Global	1056.25	27	39.1204	31.0417	0.5418	1	857.602405806019	0	551.6573	47631.88	Mature	39.1204
180	2	20190526_Sam2_Z_CDM_2pc_HDR_1_MMStack_Default.ome_denoise_reg_ring11_kymoWrap_ridge_0085-0048	Global	1966.25	62.25	31.5863	25.9171	0.4523	1	857.602405806019	0	551.6573	47631.88	Mature	31.5863
181	3	20190526_Sam2_Z_CDM_2pc_HDR_1_MMStack_Default.ome_denoise_reg_ring11_kymoWrap_ridge_0036-0054	Global	-780	19.5	40	-31.6075	-0.5517	-1	857.602405806019	0	551.6573	47631.88	Mature	-40
182	1	20190521_Z_CDM_2pc_HDR_3_MMStack_Default.ome_denoise_reg_ring45_kymoWrap_ridge_0053-0009	Global	-780	43.75	17.8286	-15.3382	-0.2677	-1	653.965430406089	0	1798.647	116547.6	Constricting	-17.8286
183	2	20190521_Z_CDM_2pc_HDR_3_MMStack_Default.ome_denoise_reg_ring45_kymoWrap_ridge_0021-0010	Global	568.75	16.75	33.9552	27.582	0.4814	1	653.965430406089	0	1798.647	116547.6	Constricting	33.9552
184	3	20190521_Z_CDM_2pc_HDR_3_MMStack_Default.ome_denoise_reg_ring45_kymoWrap_ridge_0057-0021	Global	-2063.75	74	27.8885	-23.2219	-0.4053	-1	653.965430406089	0	1798.647	116547.6	Constricting	-27.8885
185	4	20190521_Z_CDM_2pc_HDR_3_MMStack_Default.ome_denoise_reg_ring45_kymoWrap_ridge_0094-0024	Global	-32.5	-49.75	0.6533	-179.4242	-3.1315	1	653.965430406089	0	1798.647	116547.6	Constricting	0.6533
186	5	20190521_Z_CDM_2pc_HDR_3_MMStack_Default.ome_denoise_reg_ring45_kymoWrap_ridge_0016-0024	Global	-16.25	-31.25	0.52	-179.5416	-3.1336	1	653.965430406089	0	1798.647	116547.6	Constricting	0.52
187	6	20190521_Z_CDM_2pc_HDR_3_MMStack_Default.ome_denoise_reg_ring45_kymoWrap_ridge_0048-0018	Global	861.25	23.5	36.6489	29.4156	0.5134	1	653.965430406089	0	1798.647	116547.6	Constricting	36.6489
188	1	20190521_Z_CDM_2pc_HDR_7_MMStack_Default.ome_denoise_reg_ring25_kymoWrap_ridge_0097-0030	Global	920.8334	-37.1667	24.7758	159.1349	2.7774	-1	868.428805495397	1	403.2117	34361.29	Nascent	-24.7758
189	2	20190521_Z_CDM_2pc_HDR_7_MMStack_Default.ome_denoise_reg_ring25_kymoWrap_ridge_0093-0038	Global	823.3333	25.8333	31.871	26.1198	0.4559	1	868.428805495397	1	403.2117	34361.29	Nascent	31.871
190	3	20190521_Z_CDM_2pc_HDR_7_MMStack_Default.ome_denoise_reg_ring25_kymoWrap_ridge_0046-0037	Global	-996.6667	30	33.2222	-27.0721	-0.4725	-1	868.428805495397	1	403.2117	34361.29	Nascent	-33.2222
191	4	20190521_Z_CDM_2pc_HDR_7_MMStack_Default.ome_denoise_reg_ring25_kymoWrap_ridge_0025-0041	Global	877.5	22.1667	39.5865	31.3424	0.547	1	868.428805495397	1	403.2117	34361.29	Nascent	39.5865
192	5	20190521_Z_CDM_2pc_HDR_7_MMStack_Default.ome_denoise_reg_ring25_kymoWrap_ridge_0065-0034	Global	-54.1668	-29.6667	1.8258	-178.391	-3.1135	1	868.428805495397	1	403.2117	34361.29	Nascent	1.8258
193	6	20190521_Z_CDM_2pc_HDR_7_MMStack_Default.ome_denoise_reg_ring25_kymoWrap_ridge_0072-0035	Global	693.3333	19.6667	35.2542	28.4742	0.497	1	868.428805495397	1	403.2117	34361.29	Nascent	35.2542
194	7	20190521_Z_CDM_2pc_HDR_7_MMStack_Default.ome_denoise_reg_ring25_kymoWrap_ridge_0030-0030	Global	-32.5	-20.1667	1.6116	-178.5797	-3.1168	1	868.428805495397	1	403.2117	34361.29	Nascent	1.6116
195	8	20190521_Z_CDM_2pc_HDR_7_MMStack_Default.ome_denoise_reg_ring25_kymoWrap_ridge_0007-0035	Global	10.8334	-9.1667	1.1818	178.9584	3.1234	-1	868.428805495397	1	403.2117	34361.29	Nascent	-1.1818
196	9	20190521_Z_CDM_2pc_HDR_7_MMStack_Default.ome_denoise_reg_ring25_kymoWrap_ridge_0006-0026	Global	-54.1667	-13.1667	4.1139	-176.3785	-3.0784	1	868.428805495397	1	403.2117	34361.29	Nascent	4.1139
197	1	20190526_Z_CDM_2pc_HDR_3_MMStack_Default.ome_denoise_reg_ring31_kymoWrap_ridge_0080-0024	Global	2329.1667	66.6667	34.9375	28.258	0.4932	1	656.028004752097	0	1947.552	124283	Constricting	34.9375
198	2	20190526_Z_CDM_2pc_HDR_3_MMStack_Default.ome_denoise_reg_ring31_kymoWrap_ridge_0070-0022	Global	725.8333	-29	25.0287	158.9404	2.774	-1	656.028004752097	0	1947.552	124283	Constricting	-25.0287
199	3	20190526_Z_CDM_2pc_HDR_3_MMStack_Default.ome_denoise_reg_ring31_kymoWrap_ridge_0087-0012	Global	845	13.8333	61.0844	43.2212	0.7544	1	656.028004752097	0	1947.552	124283	Constricting	61.0844
200	4	20190526_Z_CDM_2pc_HDR_3_MMStack_Default.ome_denoise_reg_ring31_kymoWrap_ridge_0111-0021	Global	552.5	11.3333	48.75	36.8699	0.6435	1	656.028004752097	0	1947.552	124283	Constricting	48.75
201	5	20190526_Z_CDM_2pc_HDR_3_MMStack_Default.ome_denoise_reg_ring31_kymoWrap_ridge_0114-0018	Global	-227.5	10.1667	22.377	-18.9966	-0.3316	-1	656.028004752097	0	1947.552	124283	Constricting	-22.377
202	6	20190526_Z_CDM_2pc_HDR_3_MMStack_Default.ome_denoise_reg_ring31_kymoWrap_ridge_0059-0036	Global	-574.1667	17	33.7745	-27.4567	-0.4792	-1	656.028004752097	0	1947.552	124283	Constricting	-33.7745
203	7	20190526_Z_CDM_2pc_HDR_3_MMStack_Default.ome_denoise_reg_ring31_kymoWrap_ridge_0046-0025	Global	606.6667	16.8333	36.0396	29.0064	0.5063	1	656.028004752097	0	1947.552	124283	Constricting	36.0396
204	8	20190526_Z_CDM_2pc_HDR_3_MMStack_Default.ome_denoise_reg_ring31_kymoWrap_ridge_0036-0029	Global	-1809.1666	40.8333	44.3061	-34.2796	-0.5983	-1	656.028004752097	0	1947.552	124283	Constricting	-44.3061
205	9	20190526_Z_CDM_2pc_HDR_3_MMStack_Default.ome_denoise_reg_ring31_kymoWrap_ridge_0038-0016	Global	1105	-16	69.0625	133.2643	2.3259	-1	656.028004752097	0	1947.552	124283	Constricting	-69.0625
206	10	20190526_Z_CDM_2pc_HDR_3_MMStack_Default.ome_denoise_reg_ring31_kymoWrap_ridge_0022-0027	Global	260	-10.1667	25.5738	158.5232	2.7668	-1	656.028004752097	0	1947.552	124283	Constricting	-25.5738
207	11	20190526_Z_CDM_2pc_HDR_3_MMStack_Default.ome_denoise_reg_ring31_kymoWrap_ridge_0024-0039	Global	1928.3333	24.6667	78.1757	50.2578	0.8772	1	656.028004752097	0	1947.552	124283	Constricting	78.1757
208	1	20190526_Sam2_Z_CDM_2pc_HDR_3_MMStack_Default.ome_denoise_reg_ring13_kymoWrap_ridge_0084-0021	Global	1170	45.3333	25.8088	21.656	0.378	1	648.933854430793	0	1630.608	105712.3	Constricting	25.8088
209	2	20190526_Sam2_Z_CDM_2pc_HDR_3_MMStack_Default.ome_denoise_reg_ring13_kymoWrap_ridge_0044-0018	Global	-2209.9999	67.3333	32.8218	-26.7915	-0.4676	-1	648.933854430793	0	1630.608	105712.3	Constricting	-32.8218
210	3	20190526_Sam2_Z_CDM_2pc_HDR_3_MMStack_Default.ome_denoise_reg_ring13_kymoWrap_ridge_0011-0026	Global	1104.9999	16.3333	67.6531	46.1458	0.8054	1	648.933854430793	0	1630.608	105712.3	Constricting	67.6531
211	4	20190526_Sam2_Z_CDM_2pc_HDR_3_MMStack_Default.ome_denoise_reg_ring13_kymoWrap_ridge_0020-0016	Global	-563.3334	15.3333	36.7391	-29.4759	-0.5145	-1	648.933854430793	0	1630.608	105712.3	Constricting	-36.7391
212	5	20190526_Sam2_Z_CDM_2pc_HDR_3_MMStack_Default.ome_denoise_reg_ring13_kymoWrap_ridge_0040-0028	Global	2513.3334	55.3333	45.4217	34.9457	0.6099	1	648.933854430793	0	1630.608	105712.3	Constricting	45.4217
213	6	20190526_Sam2_Z_CDM_2pc_HDR_3_MMStack_Default.ome_denoise_reg_ring13_kymoWrap_ridge_0084-0054	Global	758.3334	32	23.6979	20.031	0.3496	1	648.933854430793	0	1630.608	105712.3	Constricting	23.6979
214	1	20190526_Z_CDM_2pc_HDR_1_MMStack_Default.ome_denoise_reg_ring24_kymoWrap_ridge_0028-0039	Global	1738.75	47.5	36.6053	29.3864	0.5129	1	699.527490221375	0	2006.241	137841.3	Constricting	36.6053
215	2	20190526_Z_CDM_2pc_HDR_1_MMStack_Default.ome_denoise_reg_ring24_kymoWrap_ridge_0081-0037	Global	-1771.25	56	31.6295	-25.9479	-0.4529	-1	699.527490221375	0	2006.241	137841.3	Constricting	-31.6295
216	3	20190526_Z_CDM_2pc_HDR_1_MMStack_Default.ome_denoise_reg_ring24_kymoWrap_ridge_0036-0059	Global	698.75	19.75	35.3797	28.5596	0.4985	1	699.527490221375	0	2006.241	137841.3	Constricting	35.3797
217	4	20190526_Z_CDM_2pc_HDR_1_MMStack_Default.ome_denoise_reg_ring24_kymoWrap_ridge_0034-0025	Global	747.5	23.25	32.1505	26.3181	0.4593	1	699.527490221375	0	2006.241	137841.3	Constricting	32.1505
218	1	20190526_Z_CDM_2pc_HDR_7_MMStack_Default.ome_denoise_reg_ring40_kymoWrap_ridge_0014-0015	Global	162.5	23	7.0652	6.2034	0.1083	1	884.882397688471	1	122.8395	11221.58	Nascent	7.0652
219	2	20190526_Z_CDM_2pc_HDR_7_MMStack_Default.ome_denoise_reg_ring40_kymoWrap_ridge_0043-0018	Global	-357.5	12	29.7917	-24.6236	-0.4298	-1	884.882397688471	1	122.8395	11221.58	Nascent	-29.7917
220	3	20190526_Z_CDM_2pc_HDR_7_MMStack_Default.ome_denoise_reg_ring40_kymoWrap_ridge_0065-0019	Global	552.5	21	26.3095	22.0362	0.3846	1	884.882397688471	1	122.8395	11221.58	Nascent	26.3095
221	1	20190526_Sam2_Z_CDM_3_MMStack_Default.ome_denoise_reg_ring20_kymoWrap_ridge_0019-0063	Global	-823.3332	29.3333	28.0682	-23.3556	-0.4076	-1	839.534686722456	1	207.493	18558.34	Nascent	-28.0682
222	2	20190526_Sam2_Z_CDM_3_MMStack_Default.ome_denoise_reg_ring20_kymoWrap_ridge_0036-0054	Global	151.6668	43.6667	3.4733	3.0587	0.05338	1	839.534686722456	1	207.493	18558.34	Nascent	3.4733
223	3	20190526_Sam2_Z_CDM_3_MMStack_Default.ome_denoise_reg_ring20_kymoWrap_ridge_0086-0048	Global	-498.3334	45.6667	10.9124	-9.5301	-0.1663	-1	839.534686722456	1	207.493	18558.34	Nascent	-10.9124
224	4	20190526_Sam2_Z_CDM_3_MMStack_Default.ome_denoise_reg_ring20_kymoWrap_ridge_0047-0036	Global	-844.9999	93	9.086	-7.9575	-0.1389	-1	839.534686722456	1	207.493	18558.34	Nascent	-9.086
225	1	20190526_Sam2_Z_CDM_4_MMStack_Default.ome_denoise_reg_ring9_kymoWrap_ridge_0058-0022	Global	-1966.25	68.5	28.7044	-23.8265	-0.4159	-1	867.888187457436	0	555.9702	45475.23	Mature	-28.7044
226	2	20190526_Sam2_Z_CDM_4_MMStack_Default.ome_denoise_reg_ring9_kymoWrap_ridge_0074-0027	Global	-1235	36.75	33.6054	-27.3393	-0.4772	-1	867.888187457436	0	555.9702	45475.23	Mature	-33.6054
227	3	20190526_Sam2_Z_CDM_4_MMStack_Default.ome_denoise_reg_ring9_kymoWrap_ridge_0050-0032	Global	-1251.25	-39	32.0833	-153.7295	-2.6831	1	867.888187457436	0	555.9702	45475.23	Mature	32.0833
228	4	20190526_Sam2_Z_CDM_4_MMStack_Default.ome_denoise_reg_ring9_kymoWrap_ridge_0089-0034	Global	-942.5	34.75	27.1223	-22.6491	-0.3953	-1	867.888187457436	0	555.9702	45475.23	Mature	-27.1223
229	5	20190526_Sam2_Z_CDM_4_MMStack_Default.ome_denoise_reg_ring9_kymoWrap_ridge_0021-0046	Global	-991.25	30.25	32.7686	-26.7541	-0.4669	-1	867.888187457436	0	555.9702	45475.23	Mature	-32.7686
230	6	20190526_Sam2_Z_CDM_4_MMStack_Default.ome_denoise_reg_ring9_kymoWrap_ridge_0033-0038	Global	1023.75	50.75	20.1724	17.2415	0.3009	1	867.888187457436	0	555.9702	45475.23	Mature	20.1724
231	7	20190526_Sam2_Z_CDM_4_MMStack_Default.ome_denoise_reg_ring9_kymoWrap_ridge_0095-0048	Global	-1040	-41.25	25.2121	-158.7998	-2.7716	1	867.888187457436	0	555.9702	45475.23	Mature	25.2121
232	8	20190526_Sam2_Z_CDM_4_MMStack_Default.ome_denoise_reg_ring9_kymoWrap_ridge_0110-0016	Global	-682.5	13.5	50.5556	-37.875	-0.661	-1	867.888187457436	0	555.9702	45475.23	Mature	-50.5556
233	1	20190521_Z_CDM_2pc_HDR_2_MMStack_Default.ome_denoise_reg_ring20_kymoWrap2_ridge_0041-0029	Global	-308.75	71.25	4.3333	-3.8141	-0.06657	-1	841.84812101919	1	251.7477	25958.26	Nascent	-4.3333
234	2	20190521_Z_CDM_2pc_HDR_2_MMStack_Default.ome_denoise_reg_ring20_kymoWrap2_ridge_0099-0033	Global	682.5	36.75	18.5714	15.9454	0.2783	1	841.84812101919	1	251.7477	25958.26	Nascent	18.5714
235	3	20190521_Z_CDM_2pc_HDR_2_MMStack_Default.ome_denoise_reg_ring20_kymoWrap2_ridge_0019-0006	Global	97.5	35.25	2.766	2.4366	0.04253	1	841.84812101919	1	251.7477	25958.26	Nascent	2.766
236	1	20190526_Z_CDM_2pc_HDR_9_MMStack_Default.ome_denoise_reg_ring17_kymoWrap_ridge_0059-0025	Global	942.5	42.5	22.1765	18.8384	0.3288	1	845.882748714658	1	234.7241	19677.9	Nascent	22.1765
237	2	20190526_Z_CDM_2pc_HDR_9_MMStack_Default.ome_denoise_reg_ring17_kymoWrap_ridge_0022-0017	Global	130	33	3.9394	3.4682	0.06053	1	845.882748714658	1	234.7241	19677.9	Nascent	3.9394
238	3	20190526_Z_CDM_2pc_HDR_9_MMStack_Default.ome_denoise_reg_ring17_kymoWrap_ridge_0016-0027	Global	552.5	25.75	21.4563	18.2679	0.3188	1	845.882748714658	1	234.7241	19677.9	Nascent	21.4563
239	4	20190526_Z_CDM_2pc_HDR_9_MMStack_Default.ome_denoise_reg_ring17_kymoWrap_ridge_0037-0007	Global	308.75	46	6.712	5.8955	0.1029	1	845.882748714658	1	234.7241	19677.9	Nascent	6.712
240	5	20190526_Z_CDM_2pc_HDR_9_MMStack_Default.ome_denoise_reg_ring17_kymoWrap_ridge_0073-0017	Global	32.5	19.75	1.6456	1.4502	0.02531	1	845.882748714658	1	234.7241	19677.9	Nascent	1.6456
241	6	20190526_Z_CDM_2pc_HDR_9_MMStack_Default.ome_denoise_reg_ring17_kymoWrap_ridge_0096-0014	Global	-1365	22.5	60.6667	-43.0251	-0.7509	-1	845.882748714658	1	234.7241	19677.9	Nascent	-60.6667
242	1	20190526_Sam2_Z_CDM_2pc_HDR_3_MMStack_Default.ome_denoise_reg_ring2_kymoWrap_ridge_0037-0009	Global	-568.75	63.75	8.9216	-7.8153	-0.1364	-1	830.454928048746	1	190.898	19639.04	Nascent	-8.9216
243	2	20190526_Sam2_Z_CDM_2pc_HDR_3_MMStack_Default.ome_denoise_reg_ring2_kymoWrap_ridge_0098-0024	Global	715	33	21.6667	18.4349	0.3218	1	830.454928048746	1	190.898	19639.04	Nascent	21.6667
244	3	20190526_Sam2_Z_CDM_2pc_HDR_3_MMStack_Default.ome_denoise_reg_ring2_kymoWrap_ridge_0065-0016	Global	178.75	29.25	6.1111	5.371	0.09374	1	830.454928048746	1	190.898	19639.04	Nascent	6.1111
245	4	20190526_Sam2_Z_CDM_2pc_HDR_3_MMStack_Default.ome_denoise_reg_ring2_kymoWrap_ridge_0101-0006	Global	16.25	14	1.1607	1.023	0.01786	1	830.454928048746	1	190.898	19639.04	Nascent	1.1607
246	5	20190526_Sam2_Z_CDM_2pc_HDR_3_MMStack_Default.ome_denoise_reg_ring2_kymoWrap_ridge_0113-0010	Global	276.25	7	39.4643	31.2637	0.5457	1	830.454928048746	1	190.898	19639.04	Nascent	39.4643
247	1	20190521_Z_CDM_2pc_HDR_4_MMStack_Default.ome_denoise_reg_ring10_kymoWrap_ridge_0028-0037	Global	-1126.6667	46.3333	24.3165	-20.5109	-0.358	-1	658.568284708778	0	957.0697	61838.58	Constricting	-24.3165
248	2	20190521_Z_CDM_2pc_HDR_4_MMStack_Default.ome_denoise_reg_ring10_kymoWrap_ridge_0040-0029	Global	1104.9999	35.3333	31.2736	25.6937	0.4484	1	658.568284708778	0	957.0697	61838.58	Constricting	31.2736
249	3	20190521_Z_CDM_2pc_HDR_4_MMStack_Default.ome_denoise_reg_ring10_kymoWrap_ridge_0080-0028	Global	-1018.3333	43.6667	23.3206	-19.7369	-0.3445	-1	658.568284708778	0	957.0697	61838.58	Constricting	-23.3206
250	4	20190521_Z_CDM_2pc_HDR_4_MMStack_Default.ome_denoise_reg_ring10_kymoWrap_ridge_0075-0028	Global	1819.9999	50	36.4	29.2488	0.5105	1	658.568284708778	0	957.0697	61838.58	Constricting	36.4
251	5	20190521_Z_CDM_2pc_HDR_4_MMStack_Default.ome_denoise_reg_ring10_kymoWrap_ridge_0102-0014	Global	1646.6666	16.3333	100.8163	57.1886	0.9981	1	658.568284708778	0	957.0697	61838.58	Constricting	100.8163
252	1	20190526_Z_CDM_2pc_HDR_4_MMStack_Default.ome_denoise_reg_ring16_kymoWrap_ridge_0075-0016	Global	-1137.5	30.75	36.9919	-29.6445	-0.5174	-1	547.432352307826	0	2116.418	115241.9	Constricting	-36.9919
253	2	20190526_Z_CDM_2pc_HDR_4_MMStack_Default.ome_denoise_reg_ring16_kymoWrap_ridge_0035-0028	Global	-1007.5	30.25	33.3058	-27.1305	-0.4735	-1	547.432352307826	0	2116.418	115241.9	Constricting	-33.3058
254	1	20190521_Z_CDM_2pc_HDR_8_MMStack_Default.ome_denoise_reg_ring7_kymoWrap_ridge_0020-0018	Global	861.25	33.75	25.5185	21.4346	0.3741	1	513.888488392516	0	1106.329	58016.69	Constricting	25.5185
255	2	20190521_Z_CDM_2pc_HDR_8_MMStack_Default.ome_denoise_reg_ring7_kymoWrap_ridge_0046-0013	Global	796.25	26	30.625	25.2276	0.4403	1	513.888488392516	0	1106.329	58016.69	Constricting	30.625
256	3	20190521_Z_CDM_2pc_HDR_8_MMStack_Default.ome_denoise_reg_ring7_kymoWrap_ridge_0084-0015	Global	1007.5	33.5	30.0746	24.8293	0.4334	1	513.888488392516	0	1106.329	58016.69	Constricting	30.0746
257	4	20190521_Z_CDM_2pc_HDR_8_MMStack_Default.ome_denoise_reg_ring7_kymoWrap_ridge_0094-0011	Global	-552.5	26.5	20.8491	-17.7839	-0.3104	-1	513.888488392516	0	1106.329	58016.69	Constricting	-20.8491
258	5	20190521_Z_CDM_2pc_HDR_8_MMStack_Default.ome_denoise_reg_ring7_kymoWrap_ridge_0059-0010	Global	-861.25	37.25	23.1208	-19.5807	-0.3417	-1	513.888488392516	0	1106.329	58016.69	Constricting	-23.1208
259	6	20190521_Z_CDM_2pc_HDR_8_MMStack_Default.ome_denoise_reg_ring7_kymoWrap_ridge_0012-0029	Global	-942.5	17	55.4412	-40.4622	-0.7062	-1	513.888488392516	0	1106.329	58016.69	Constricting	-55.4412
260	1	20190521_Z_CDM_2pc_HDR_7_MMStack_Default.ome_denoise_reg_ring22_kymoWrap_ridge_0063-0032	Global	-1690	62.5	27.04	-22.5873	-0.3942	-1	794.82858750358	0	1146.129	91292.45	Constricting	-27.04
261	2	20190521_Z_CDM_2pc_HDR_7_MMStack_Default.ome_denoise_reg_ring22_kymoWrap_ridge_0076-0045	Global	-1836.25	60.5	30.3512	-25.0299	-0.4369	-1	794.82858750358	0	1146.129	91292.45	Constricting	-30.3512
262	3	20190521_Z_CDM_2pc_HDR_7_MMStack_Default.ome_denoise_reg_ring22_kymoWrap_ridge_0056-0016	Global	-1560	33.25	46.9173	-35.8219	-0.6252	-1	794.82858750358	0	1146.129	91292.45	Constricting	-46.9173
263	4	20190521_Z_CDM_2pc_HDR_7_MMStack_Default.ome_denoise_reg_ring22_kymoWrap_ridge_0032-0021	Global	812.5	24	33.8542	27.512	0.4802	1	794.82858750358	0	1146.129	91292.45	Constricting	33.8542
264	5	20190521_Z_CDM_2pc_HDR_7_MMStack_Default.ome_denoise_reg_ring22_kymoWrap_ridge_0014-0033	Global	-601.25	19.25	31.2338	-25.6652	-0.4479	-1	794.82858750358	0	1146.129	91292.45	Constricting	-31.2338
265	1	20190521_Z_CDM_2pc_HDR_5_MMStack_Default.ome_denoise_reg_ring2_kymoWrap_ridge_0031-0046	Global	-1332.5	54	24.6759	-20.7882	-0.3628	-1	683.379333423637	0	1494.133	102589.4	Constricting	-24.6759
266	2	20190521_Z_CDM_2pc_HDR_5_MMStack_Default.ome_denoise_reg_ring2_kymoWrap_ridge_0069-0017	Global	-1673.75	61	27.4385	-22.8861	-0.3994	-1	683.379333423637	0	1494.133	102589.4	Constricting	-27.4385
267	3	20190521_Z_CDM_2pc_HDR_5_MMStack_Default.ome_denoise_reg_ring2_kymoWrap_ridge_0026-0026	Global	617.5	24.5	25.2041	21.1941	0.3699	1	683.379333423637	0	1494.133	102589.4	Constricting	25.2041
268	4	20190521_Z_CDM_2pc_HDR_5_MMStack_Default.ome_denoise_reg_ring2_kymoWrap_ridge_0103-0021	Global	178.75	33.75	5.2963	4.6583	0.0813	1	683.379333423637	0	1494.133	102589.4	Constricting	5.2963
269	1	20190526_Sam2_Z_CDM_2pc_HDR_3_MMStack_Default.ome_denoise_reg_ring14_kymoWrap_ridge_0056-0012	Global	-1105	52.75	20.9479	-17.8628	-0.3118	-1	591.509715173817	0	1734.35	99915.64	Constricting	-20.9479
270	2	20190526_Sam2_Z_CDM_2pc_HDR_3_MMStack_Default.ome_denoise_reg_ring14_kymoWrap_ridge_0044-0012	Global	1072.5	36.25	29.5862	24.4737	0.4271	1	591.509715173817	0	1734.35	99915.64	Constricting	29.5862
271	3	20190526_Sam2_Z_CDM_2pc_HDR_3_MMStack_Default.ome_denoise_reg_ring14_kymoWrap_ridge_0094-0028	Global	1072.5	36.25	29.5862	24.4737	0.4271	1	591.509715173817	0	1734.35	99915.64	Constricting	29.5862
272	4	20190526_Sam2_Z_CDM_2pc_HDR_3_MMStack_Default.ome_denoise_reg_ring14_kymoWrap_ridge_0055-0029	Global	1007.5	-39.25	25.6688	158.4507	2.7655	-1	591.509715173817	0	1734.35	99915.64	Constricting	-25.6688
273	5	20190526_Sam2_Z_CDM_2pc_HDR_3_MMStack_Default.ome_denoise_reg_ring14_kymoWrap_ridge_0015-0020	Global	1511.25	18.25	82.8082	51.87	0.9053	1	591.509715173817	0	1734.35	99915.64	Constricting	82.8082
274	6	20190526_Sam2_Z_CDM_2pc_HDR_3_MMStack_Default.ome_denoise_reg_ring14_kymoWrap_ridge_0037-0038	Global	715	22.5	31.7778	26.0535	0.4547	1	591.509715173817	0	1734.35	99915.64	Constricting	31.7778
275	7	20190526_Sam2_Z_CDM_2pc_HDR_3_MMStack_Default.ome_denoise_reg_ring14_kymoWrap_ridge_0013-0038	Global	-942.5	20	47.125	-35.9421	-0.6273	-1	591.509715173817	0	1734.35	99915.64	Constricting	-47.125
276	8	20190526_Sam2_Z_CDM_2pc_HDR_3_MMStack_Default.ome_denoise_reg_ring14_kymoWrap_ridge_0088-0035	Global	390	18.25	21.3699	18.1992	0.3176	1	591.509715173817	0	1734.35	99915.64	Constricting	21.3699
277	1	20190521_Z_CDM_2pc_HDR_2_MMStack_Default.ome_denoise_reg_ring31_kymoWrap_ridge_0018-0038	Global	-682.5	30.25	22.562	-19.1423	-0.3341	-1	770.809636609927	0	1422.936	107027.3	Constricting	-22.562
278	2	20190521_Z_CDM_2pc_HDR_2_MMStack_Default.ome_denoise_reg_ring31_kymoWrap_ridge_0052-0039	Global	682.5	32.5	21	17.9044	0.3125	1	770.809636609927	0	1422.936	107027.3	Constricting	21
279	3	20190521_Z_CDM_2pc_HDR_2_MMStack_Default.ome_denoise_reg_ring31_kymoWrap_ridge_0020-0015	Global	-65	34.25	1.8978	-1.6724	-0.02919	-1	770.809636609927	0	1422.936	107027.3	Constricting	-1.8978
280	4	20190521_Z_CDM_2pc_HDR_2_MMStack_Default.ome_denoise_reg_ring31_kymoWrap_ridge_0066-0020	Global	828.75	50	16.575	14.3056	0.2497	1	770.809636609927	0	1422.936	107027.3	Constricting	16.575
281	5	20190521_Z_CDM_2pc_HDR_2_MMStack_Default.ome_denoise_reg_ring31_kymoWrap_ridge_0065-0005	Global	568.75	43.25	13.1503	11.4373	0.1996	1	770.809636609927	0	1422.936	107027.3	Constricting	13.1503
282	6	20190521_Z_CDM_2pc_HDR_2_MMStack_Default.ome_denoise_reg_ring31_kymoWrap_ridge_0103-0007	Global	-113.75	27.75	4.0991	-3.6085	-0.06298	-1	770.809636609927	0	1422.936	107027.3	Constricting	-4.0991
283	1	20190521_Z_CDM_2pc_HDR_3_MMStack_Default.ome_denoise_reg_ring11_kymoWrap_ridge_0028-0020	Global	-682.5	30	22.75	-19.29	-0.3367	-1	740.602512111043	0	852.0483	63059.08	Constricting	-22.75
284	2	20190521_Z_CDM_2pc_HDR_3_MMStack_Default.ome_denoise_reg_ring11_kymoWrap_ridge_0091-0039	Global	1657.5	58.5	28.3333	23.5523	0.4111	1	740.602512111043	0	852.0483	63059.08	Constricting	28.3333
285	3	20190521_Z_CDM_2pc_HDR_3_MMStack_Default.ome_denoise_reg_ring11_kymoWrap_ridge_0046-0040	Global	877.5	47.25	18.5714	15.9454	0.2783	1	740.602512111043	0	852.0483	63059.08	Constricting	18.5714
286	4	20190521_Z_CDM_2pc_HDR_3_MMStack_Default.ome_denoise_reg_ring11_kymoWrap_ridge_0105-0008	Global	861.25	29.5	29.1949	24.1874	0.4221	1	740.602512111043	0	852.0483	63059.08	Constricting	29.1949
287	5	20190521_Z_CDM_2pc_HDR_3_MMStack_Default.ome_denoise_reg_ring11_kymoWrap_ridge_0072-0020	Global	1007.5	-34.5	29.2029	155.8068	2.7193	-1	740.602512111043	0	852.0483	63059.08	Constricting	-29.2029
288	6	20190521_Z_CDM_2pc_HDR_3_MMStack_Default.ome_denoise_reg_ring11_kymoWrap_ridge_0056-0007	Global	260	29.25	8.8889	7.787	0.1359	1	740.602512111043	0	852.0483	63059.08	Constricting	8.8889
289	1	20190521_Z_CDM_2pc_HDR_3_MMStack_Default.ome_denoise_reg_ring26_kymoWrap_ridge_0053-0042	Global	1738.75	65.5	26.5458	22.215	0.3877	1	808.049192719195	0	1632.391	131386.3	Mature	26.5458
290	2	20190521_Z_CDM_2pc_HDR_3_MMStack_Default.ome_denoise_reg_ring26_kymoWrap_ridge_0012-0032	Global	-650	19.75	32.9114	-26.8544	-0.4687	-1	808.049192719195	0	1632.391	131386.3	Mature	-32.9114
291	3	20190521_Z_CDM_2pc_HDR_3_MMStack_Default.ome_denoise_reg_ring26_kymoWrap_ridge_0060-0015	Global	-698.75	28	24.9554	-21.0032	-0.3666	-1	808.049192719195	0	1632.391	131386.3	Mature	-24.9554
292	4	20190521_Z_CDM_2pc_HDR_3_MMStack_Default.ome_denoise_reg_ring26_kymoWrap_ridge_0065-0020	Global	1787.5	76.25	23.4426	19.8321	0.3461	1	808.049192719195	0	1632.391	131386.3	Mature	23.4426
293	5	20190521_Z_CDM_2pc_HDR_3_MMStack_Default.ome_denoise_reg_ring26_kymoWrap_ridge_0072-0048	Global	-1722.5	52	33.125	-27.0041	-0.4713	-1	808.049192719195	0	1632.391	131386.3	Mature	-33.125
294	6	20190521_Z_CDM_2pc_HDR_3_MMStack_Default.ome_denoise_reg_ring26_kymoWrap_ridge_0100-0046	Global	-1137.5	39.75	28.6164	-23.7616	-0.4147	-1	808.049192719195	0	1632.391	131386.3	Mature	-28.6164
295	7	20190521_Z_CDM_2pc_HDR_3_MMStack_Default.ome_denoise_reg_ring26_kymoWrap_ridge_0067-0029	Global	3136.25	78.25	40.0799	31.6585	0.5525	1	808.049192719195	0	1632.391	131386.3	Mature	40.0799
296	8	20190521_Z_CDM_2pc_HDR_3_MMStack_Default.ome_denoise_reg_ring26_kymoWrap_ridge_0038-0038	Global	-1056.25	72.5	14.569	-12.6334	-0.2205	-1	808.049192719195	0	1632.391	131386.3	Mature	-14.569
297	1	20190521_Z_CDM_2pc_HDR_3_MMStack_Default.ome_denoise_reg_ring1_kymoWrap_ridge_0089-0011	Global	1072.5	43.25	24.7977	20.882	0.3645	1	791.987501964659	0	1040.418	80885.48	Constricting	24.7977
298	2	20190521_Z_CDM_2pc_HDR_3_MMStack_Default.ome_denoise_reg_ring1_kymoWrap_ridge_0098-0010	Global	-1300	37.75	34.4371	-27.9147	-0.4872	-1	791.987501964659	0	1040.418	80885.48	Constricting	-34.4371
299	3	20190521_Z_CDM_2pc_HDR_3_MMStack_Default.ome_denoise_reg_ring1_kymoWrap_ridge_0064-0028	Global	926.25	35.75	25.9091	21.7323	0.3793	1	791.987501964659	0	1040.418	80885.48	Constricting	25.9091
300	4	20190521_Z_CDM_2pc_HDR_3_MMStack_Default.ome_denoise_reg_ring1_kymoWrap_ridge_0026-0038	Global	-81.25	46.5	1.7473	-1.5398	-0.02688	-1	791.987501964659	0	1040.418	80885.48	Constricting	-1.7473
301	5	20190521_Z_CDM_2pc_HDR_3_MMStack_Default.ome_denoise_reg_ring1_kymoWrap_ridge_0080-0034	Global	-1072.5	24.25	44.2268	-34.2319	-0.5975	-1	791.987501964659	0	1040.418	80885.48	Constricting	-44.2268
302	6	20190521_Z_CDM_2pc_HDR_3_MMStack_Default.ome_denoise_reg_ring1_kymoWrap_ridge_0028-0022	Global	16.25	31.75	0.5118	0.4511	0.007874	1	791.987501964659	0	1040.418	80885.48	Constricting	0.5118
303	7	20190521_Z_CDM_2pc_HDR_3_MMStack_Default.ome_denoise_reg_ring1_kymoWrap_ridge_0088-0024	Global	796.25	31.25	25.48	21.4052	0.3736	1	791.987501964659	0	1040.418	80885.48	Constricting	25.48
304	1	20190526_Z_CDM_2pc_HDR_9_MMStack_Default.ome_denoise_reg_ring28_kymoWrap_ridge_0015-0025	Global	65	17.75	3.662	3.2245	0.05628	1	827.47997477271	1	429.9531	36561.89	Nascent	3.662
305	2	20190526_Z_CDM_2pc_HDR_9_MMStack_Default.ome_denoise_reg_ring28_kymoWrap_ridge_0012-0014	Global	-422.5	21.5	19.6512	-16.8214	-0.2936	-1	827.47997477271	1	429.9531	36561.89	Nascent	-19.6512
306	3	20190526_Z_CDM_2pc_HDR_9_MMStack_Default.ome_denoise_reg_ring28_kymoWrap_ridge_0039-0020	Global	-796.25	12	66.3542	-45.5907	-0.7957	-1	827.47997477271	1	429.9531	36561.89	Nascent	-66.3542
307	4	20190526_Z_CDM_2pc_HDR_9_MMStack_Default.ome_denoise_reg_ring28_kymoWrap_ridge_0067-0008	Global	-422.5	26.5	15.9434	-13.7816	-0.2405	-1	827.47997477271	1	429.9531	36561.89	Nascent	-15.9434
308	5	20190526_Z_CDM_2pc_HDR_9_MMStack_Default.ome_denoise_reg_ring28_kymoWrap_ridge_0093-0009	Global	666.25	15	44.4167	34.3461	0.5995	1	827.47997477271	1	429.9531	36561.89	Nascent	44.4167
309	6	20190526_Z_CDM_2pc_HDR_9_MMStack_Default.ome_denoise_reg_ring28_kymoWrap_ridge_0076-0016	Global	65	28.75	2.2609	1.9921	0.03477	1	827.47997477271	1	429.9531	36561.89	Nascent	2.2609
310	7	20190526_Z_CDM_2pc_HDR_9_MMStack_Default.ome_denoise_reg_ring28_kymoWrap_ridge_0065-0020	Global	1007.5	24.5	41.1224	32.3196	0.5641	1	827.47997477271	1	429.9531	36561.89	Nascent	41.1224
311	8	20190526_Z_CDM_2pc_HDR_9_MMStack_Default.ome_denoise_reg_ring28_kymoWrap_ridge_0059-0032	Global	845	22.75	37.1429	29.7449	0.5191	1	827.47997477271	1	429.9531	36561.89	Nascent	37.1429
312	1	20190526_Sam2_Z_CDM_2pc_HDR_1_MMStack_Default.ome_denoise_reg_ring7_kymoWrap_ridge_0082-0030	Global	2372.5	-73.25	32.3891	153.5132	2.6793	-1	698.44738705535	0	1304.807	87776.82	Constricting	-32.3891
313	2	20190526_Sam2_Z_CDM_2pc_HDR_1_MMStack_Default.ome_denoise_reg_ring7_kymoWrap_ridge_0045-0035	Global	1023.75	-27.25	37.5688	149.9729	2.6175	-1	698.44738705535	0	1304.807	87776.82	Constricting	-37.5688
314	3	20190526_Sam2_Z_CDM_2pc_HDR_1_MMStack_Default.ome_denoise_reg_ring7_kymoWrap_ridge_0021-0020	Global	861.25	36.5	23.5959	19.9516	0.3482	1	698.44738705535	0	1304.807	87776.82	Constricting	23.5959
315	4	20190526_Sam2_Z_CDM_2pc_HDR_1_MMStack_Default.ome_denoise_reg_ring7_kymoWrap_ridge_0059-0027	Global	731.25	33.5	21.8284	18.5631	0.324	1	698.44738705535	0	1304.807	87776.82	Constricting	21.8284
316	5	20190526_Sam2_Z_CDM_2pc_HDR_1_MMStack_Default.ome_denoise_reg_ring7_kymoWrap_ridge_0093-0045	Global	16.25	-45	0.3611	179.6817	3.136	-1	698.44738705535	0	1304.807	87776.82	Constricting	-0.3611
317	1	20190526_Sam2_Z_CDM_5_MMStack_Default.ome_denoise_reg_ring16_kymoWrap_ridge_0021-0023	Global	-373.75	25	14.95	-12.9528	-0.2261	-1	1022.69136136005	1	227.6822	25865.82	Nascent	-14.95
318	2	20190526_Sam2_Z_CDM_5_MMStack_Default.ome_denoise_reg_ring16_kymoWrap_ridge_0024-0033	Global	130	35	3.7143	3.2705	0.05708	1	1022.69136136005	1	227.6822	25865.82	Nascent	3.7143
319	3	20190526_Sam2_Z_CDM_5_MMStack_Default.ome_denoise_reg_ring16_kymoWrap_ridge_0055-0024	Global	-958.75	22.75	42.1429	-32.9574	-0.5752	-1	1022.69136136005	1	227.6822	25865.82	Nascent	-42.1429
320	4	20190526_Sam2_Z_CDM_5_MMStack_Default.ome_denoise_reg_ring16_kymoWrap_ridge_0073-0030	Global	601.25	27	22.2685	18.9111	0.3301	1	1022.69136136005	1	227.6822	25865.82	Nascent	22.2685
321	5	20190526_Sam2_Z_CDM_5_MMStack_Default.ome_denoise_reg_ring16_kymoWrap_ridge_0101-0031	Global	-422.5	21	20.119	-17.1985	-0.3002	-1	1022.69136136005	1	227.6822	25865.82	Nascent	-20.119
322	6	20190526_Sam2_Z_CDM_5_MMStack_Default.ome_denoise_reg_ring16_kymoWrap_ridge_0102-0008	Global	-243.75	22.5	10.8333	-9.4623	-0.1651	-1	1022.69136136005	1	227.6822	25865.82	Nascent	-10.8333
323	1	20190526_Z_CDM_2pc_HDR_1_MMStack_Default.ome_denoise_reg_ring7_kymoWrap_ridge_0086-0016	Global	-866.6667	63	13.7566	-11.9498	-0.2086	-1	825.093250289603	0	791.0198	66792.66	Mature	-13.7566
324	2	20190526_Z_CDM_2pc_HDR_1_MMStack_Default.ome_denoise_reg_ring7_kymoWrap_ridge_0020-0037	Global	1169.9999	33.6667	34.7525	28.1313	0.491	1	825.093250289603	0	791.0198	66792.66	Mature	34.7525
325	3	20190526_Z_CDM_2pc_HDR_1_MMStack_Default.ome_denoise_reg_ring7_kymoWrap_ridge_0054-0042	Global	-1278.3334	48.6667	26.2671	-22.0041	-0.384	-1	825.093250289603	0	791.0198	66792.66	Mature	-26.2671
326	4	20190526_Z_CDM_2pc_HDR_1_MMStack_Default.ome_denoise_reg_ring7_kymoWrap_ridge_0047-0018	Global	-888.3333	-21.3333	41.6406	-147.3554	-2.5718	1	825.093250289603	0	791.0198	66792.66	Mature	41.6406
327	5	20190526_Z_CDM_2pc_HDR_1_MMStack_Default.ome_denoise_reg_ring7_kymoWrap_ridge_0053-0034	Global	1234.9999	31.3333	39.4149	31.2319	0.5451	1	825.093250289603	0	791.0198	66792.66	Mature	39.4149
328	1	20190521_Z_CDM_2pc_HDR_4_MMStack_Default.ome_denoise_reg_ring26_kymoWrap_ridge_0087-0041	Global	-1413.75	63.75	22.1765	-18.8384	-0.3288	-1	902.875056726774	0	820.4526	72566.41	Mature	-22.1765
329	2	20190521_Z_CDM_2pc_HDR_4_MMStack_Default.ome_denoise_reg_ring26_kymoWrap_ridge_0040-0052	Global	-97.5	-20	4.875	-175.7108	-3.0667	1	902.875056726774	0	820.4526	72566.41	Mature	4.875
330	3	20190521_Z_CDM_2pc_HDR_4_MMStack_Default.ome_denoise_reg_ring26_kymoWrap_ridge_0038-0025	Global	536.25	38.25	14.0196	12.1715	0.2124	1	902.875056726774	0	820.4526	72566.41	Mature	14.0196
331	4	20190521_Z_CDM_2pc_HDR_4_MMStack_Default.ome_denoise_reg_ring26_kymoWrap_ridge_0080-0016	Global	1430	-21.25	67.2941	134.0065	2.3389	-1	902.875056726774	0	820.4526	72566.41	Mature	-67.2941
332	5	20190521_Z_CDM_2pc_HDR_4_MMStack_Default.ome_denoise_reg_ring26_kymoWrap_ridge_0069-0034	Global	1088.75	25.5	42.6961	33.2994	0.5812	1	902.875056726774	0	820.4526	72566.41	Mature	42.6961
333	6	20190521_Z_CDM_2pc_HDR_4_MMStack_Default.ome_denoise_reg_ring26_kymoWrap_ridge_0066-0019	Global	-1040	35.25	29.5035	-24.4133	-0.4261	-1	902.875056726774	0	820.4526	72566.41	Mature	-29.5035
334	1	20190521_Z_CDM_2pc_HDR_2_MMStack_Default.ome_denoise_reg_ring15_kymoWrap2_ridge_0016-0019	Global	666.25	27.5	24.2273	20.4418	0.3568	1	861.92366235813	0	1602.662	138644	Mature	24.2273
335	2	20190521_Z_CDM_2pc_HDR_2_MMStack_Default.ome_denoise_reg_ring15_kymoWrap2_ridge_0039-0022	Global	-1478.75	70.25	21.0498	-17.9442	-0.3132	-1	861.92366235813	0	1602.662	138644	Mature	-21.0498
336	3	20190521_Z_CDM_2pc_HDR_2_MMStack_Default.ome_denoise_reg_ring15_kymoWrap2_ridge_0074-0027	Global	-585	27.5	21.2727	-18.1219	-0.3163	-1	861.92366235813	0	1602.662	138644	Mature	-21.2727
337	4	20190521_Z_CDM_2pc_HDR_2_MMStack_Default.ome_denoise_reg_ring15_kymoWrap2_ridge_0018-0046	Global	991.25	28.75	34.4783	27.943	0.4877	1	861.92366235813	0	1602.662	138644	Mature	34.4783
338	5	20190521_Z_CDM_2pc_HDR_2_MMStack_Default.ome_denoise_reg_ring15_kymoWrap2_ridge_0041-0043	Global	-568.75	18.25	31.1644	-25.6155	-0.4471	-1	861.92366235813	0	1602.662	138644	Mature	-31.1644
339	6	20190521_Z_CDM_2pc_HDR_2_MMStack_Default.ome_denoise_reg_ring15_kymoWrap2_ridge_0055-0048	Global	536.25	15.25	35.1639	28.4127	0.4959	1	861.92366235813	0	1602.662	138644	Mature	35.1639
340	1	20190526_Z_CDM_2pc_HDR_7_MMStack_Default.ome_denoise_reg_ring53_kymoWrap_ridge_0022-0025	Global	-108.3333	28.6667	3.7791	-3.3274	-0.05807	-1	870.449496746302	1	185.277	18778.6	Nascent	-3.7791
341	2	20190526_Z_CDM_2pc_HDR_7_MMStack_Default.ome_denoise_reg_ring53_kymoWrap_ridge_0046-0042	Global	-715	50.6667	14.1118	-12.2491	-0.2138	-1	870.449496746302	1	185.277	18778.6	Nascent	-14.1118
342	3	20190526_Z_CDM_2pc_HDR_7_MMStack_Default.ome_denoise_reg_ring53_kymoWrap_ridge_0084-0035	Global	1538.3333	60	25.6389	21.5265	0.3757	1	870.449496746302	1	185.277	18778.6	Nascent	25.6389
343	4	20190526_Z_CDM_2pc_HDR_7_MMStack_Default.ome_denoise_reg_ring53_kymoWrap_ridge_0104-0028	Global	758.3333	25.3333	29.9342	24.7273	0.4316	1	870.449496746302	1	185.277	18778.6	Nascent	29.9342
344	5	20190526_Z_CDM_2pc_HDR_7_MMStack_Default.ome_denoise_reg_ring53_kymoWrap_ridge_0043-0033	Global	-888.3333	9.6667	91.8965	-54.7276	-0.9552	-1	870.449496746302	1	185.277	18778.6	Nascent	-91.8965
345	1	20190521_Z_CDM_2pc_HDR_2_MMStack_Default.ome_denoise_reg_ring37_kymoWrap_ridge_0012-0020	Global	563.3333	15.6667	35.9574	28.951	0.5053	1	589.340762299311	0	1538.898	89439.4	Constricting	35.9574
346	2	20190521_Z_CDM_2pc_HDR_2_MMStack_Default.ome_denoise_reg_ring37_kymoWrap_ridge_0051-0022	Global	-1581.6668	59.5	26.5826	-22.2428	-0.3882	-1	589.340762299311	0	1538.898	89439.4	Constricting	-26.5826
347	3	20190521_Z_CDM_2pc_HDR_2_MMStack_Default.ome_denoise_reg_ring37_kymoWrap_ridge_0100-0015	Global	639.1667	36.6667	17.4318	15.0124	0.262	1	589.340762299311	0	1538.898	89439.4	Constricting	17.4318
348	4	20190521_Z_CDM_2pc_HDR_2_MMStack_Default.ome_denoise_reg_ring37_kymoWrap_ridge_0083-0027	Global	736.6666	33	22.3232	18.9542	0.3308	1	589.340762299311	0	1538.898	89439.4	Constricting	22.3232
349	5	20190521_Z_CDM_2pc_HDR_2_MMStack_Default.ome_denoise_reg_ring37_kymoWrap_ridge_0027-0039	Global	-693.3334	27.6667	25.0602	-21.0838	-0.368	-1	589.340762299311	0	1538.898	89439.4	Constricting	-25.0602
350	1	20190526_Z_CDM_2pc_HDR_10_MMStack_Default.ome_denoise_reg_ring2_kymoWrap_ridge_0025-0016	Global	-1083.3333	36	30.0926	-24.8424	-0.4336	-1	972.182592667484	0	612.993	59464.19	Mature	-30.0926
351	2	20190526_Z_CDM_2pc_HDR_10_MMStack_Default.ome_denoise_reg_ring2_kymoWrap_ridge_0051-0009	Global	-476.6667	-21	22.6984	-160.7505	-2.8056	1	972.182592667484	0	612.993	59464.19	Mature	22.6984
352	3	20190526_Z_CDM_2pc_HDR_10_MMStack_Default.ome_denoise_reg_ring2_kymoWrap_ridge_0049-0018	Global	-1105	35.3333	31.2736	-25.6937	-0.4484	-1	972.182592667484	0	612.993	59464.19	Mature	-31.2736
353	4	20190526_Z_CDM_2pc_HDR_10_MMStack_Default.ome_denoise_reg_ring2_kymoWrap_ridge_0086-0010	Global	195	32.6667	5.9694	5.2471	0.09158	1	972.182592667484	0	612.993	59464.19	Mature	5.9694
354	5	20190526_Z_CDM_2pc_HDR_10_MMStack_Default.ome_denoise_reg_ring2_kymoWrap_ridge_0017-0047	Global	-975	29.6667	32.8652	-26.822	-0.4681	-1	972.182592667484	0	612.993	59464.19	Mature	-32.8652
355	6	20190526_Z_CDM_2pc_HDR_10_MMStack_Default.ome_denoise_reg_ring2_kymoWrap_ridge_0075-0030	Global	-1148.3333	49.6667	23.1208	-19.5807	-0.3417	-1	972.182592667484	0	612.993	59464.19	Mature	-23.1208
356	7	20190526_Z_CDM_2pc_HDR_10_MMStack_Default.ome_denoise_reg_ring2_kymoWrap_ridge_0109-0024	Global	433.3333	13	33.3333	27.1497	0.4739	1	972.182592667484	0	612.993	59464.19	Mature	33.3333
357	8	20190526_Z_CDM_2pc_HDR_10_MMStack_Default.ome_denoise_reg_ring2_kymoWrap_ridge_0049-0022	Global	866.6667	37.6667	23.0088	19.4931	0.3402	1	972.182592667484	0	612.993	59464.19	Mature	23.0088
358	9	20190526_Z_CDM_2pc_HDR_10_MMStack_Default.ome_denoise_reg_ring2_kymoWrap_ridge_0096-0037	Global	996.6667	32	31.1458	25.6022	0.4468	1	972.182592667484	0	612.993	59464.19	Mature	31.1458
359	10	20190526_Z_CDM_2pc_HDR_10_MMStack_Default.ome_denoise_reg_ring2_kymoWrap_ridge_0043-0045	Global	563.3334	19.6667	28.6441	23.782	0.4151	1	972.182592667484	0	612.993	59464.19	Mature	28.6441
360	1	20190526_Z_CDM_2pc_HDR_3_MMStack_Default.ome_denoise_reg_ring14_kymoWrap_ridge_0026-0021	Global	97.5	46.6667	2.0893	1.841	0.03213	1	825.033657308315	1	355.7071	28148.04	Nascent	2.0893
361	2	20190526_Z_CDM_2pc_HDR_3_MMStack_Default.ome_denoise_reg_ring14_kymoWrap_ridge_0035-0010	Global	151.6666	33.6667	4.5049	3.9647	0.0692	1	825.033657308315	1	355.7071	28148.04	Nascent	4.5049
362	3	20190526_Z_CDM_2pc_HDR_3_MMStack_Default.ome_denoise_reg_ring14_kymoWrap_ridge_0074-0027	Global	-173.3333	35.3333	4.9057	-4.316	-0.07533	-1	825.033657308315	1	355.7071	28148.04	Nascent	-4.9057
363	4	20190526_Z_CDM_2pc_HDR_3_MMStack_Default.ome_denoise_reg_ring14_kymoWrap_ridge_0106-0024	Global	-314.1667	16.3333	19.2347	-16.4845	-0.2877	-1	825.033657308315	1	355.7071	28148.04	Nascent	-19.2347
364	5	20190526_Z_CDM_2pc_HDR_3_MMStack_Default.ome_denoise_reg_ring14_kymoWrap_ridge_0094-0004	Global	-119.1667	24.8333	4.7987	-4.2222	-0.07369	-1	825.033657308315	1	355.7071	28148.04	Nascent	-4.7987
365	6	20190526_Z_CDM_2pc_HDR_3_MMStack_Default.ome_denoise_reg_ring14_kymoWrap_ridge_0105-0006	Global	-715	5.8333	122.5714	-62.0628	-1.0832	-1	825.033657308315	1	355.7071	28148.04	Nascent	-122.5714
366	7	20190526_Z_CDM_2pc_HDR_3_MMStack_Default.ome_denoise_reg_ring14_kymoWrap_ridge_0069-0012	Global	866.6666	-12.8333	67.5325	133.9053	2.3371	-1	825.033657308315	1	355.7071	28148.04	Nascent	-67.5325
367	8	20190526_Z_CDM_2pc_HDR_3_MMStack_Default.ome_denoise_reg_ring14_kymoWrap_ridge_0074-0016	Global	1397.5	12.3333	113.3108	60.1595	1.05	1	825.033657308315	1	355.7071	28148.04	Nascent	113.3108
368	1	20190526_Z_CDM_2pc_HDR_2_MMStack_Default.ome_denoise_reg_ring4_kymoWrap_ridge_0051-0014	Global	763.75	28.75	26.5652	22.2296	0.388	1	497.491875800313	0	1466.418	72865.67	Constricting	26.5652
369	2	20190526_Z_CDM_2pc_HDR_2_MMStack_Default.ome_denoise_reg_ring4_kymoWrap_ridge_0046-0030	Global	-926.25	32	28.9453	-24.004	-0.4189	-1	497.491875800313	0	1466.418	72865.67	Constricting	-28.9453
370	3	20190526_Z_CDM_2pc_HDR_2_MMStack_Default.ome_denoise_reg_ring4_kymoWrap_ridge_0086-0012	Global	97.5	23	4.2391	3.7314	0.06513	1	497.491875800313	0	1466.418	72865.67	Constricting	4.2391
371	4	20190526_Z_CDM_2pc_HDR_2_MMStack_Default.ome_denoise_reg_ring4_kymoWrap_ridge_0025-0027	Global	1056.25	28	37.7232	30.129	0.5259	1	497.491875800313	0	1466.418	72865.67	Constricting	37.7232
372	5	20190526_Z_CDM_2pc_HDR_2_MMStack_Default.ome_denoise_reg_ring4_kymoWrap_ridge_0020-0032	Global	-1267.5	27.75	45.6757	-35.0958	-0.6125	-1	497.491875800313	0	1466.418	72865.67	Constricting	-45.6757
373	1	20190521_Z_CDM_2pc_HDR_7_MMStack_Default.ome_denoise_reg_ring24_kymoWrap_ridge_0019-0026	Global	-541.6666	29.3333	18.4659	-15.8594	-0.2768	-1	712.419556162824	0	1034.729	72261.92	Constricting	-18.4659
374	2	20190521_Z_CDM_2pc_HDR_7_MMStack_Default.ome_denoise_reg_ring24_kymoWrap_ridge_0021-0042	Global	823.3334	24.6667	33.3784	27.1811	0.4744	1	712.419556162824	0	1034.729	72261.92	Constricting	33.3784
375	3	20190521_Z_CDM_2pc_HDR_7_MMStack_Default.ome_denoise_reg_ring24_kymoWrap_ridge_0058-0037	Global	1343.3334	48	27.9861	23.2946	0.4066	1	712.419556162824	0	1034.729	72261.92	Constricting	27.9861
376	4	20190521_Z_CDM_2pc_HDR_7_MMStack_Default.ome_denoise_reg_ring24_kymoWrap_ridge_0098-0035	Global	-1061.6666	38.3333	27.6957	-23.0782	-0.4028	-1	712.419556162824	0	1034.729	72261.92	Constricting	-27.6957
377	5	20190521_Z_CDM_2pc_HDR_7_MMStack_Default.ome_denoise_reg_ring24_kymoWrap_ridge_0056-0052	Global	1343.3334	30.3333	44.2857	34.2673	0.5981	1	712.419556162824	0	1034.729	72261.92	Constricting	44.2857
378	6	20190521_Z_CDM_2pc_HDR_7_MMStack_Default.ome_denoise_reg_ring24_kymoWrap_ridge_0095-0055	Global	736.6666	-46.3333	15.8993	166.2551	2.9017	-1	712.419556162824	0	1034.729	72261.92	Constricting	-15.8993
379	7	20190521_Z_CDM_2pc_HDR_7_MMStack_Default.ome_denoise_reg_ring24_kymoWrap_ridge_0031-0043	Global	628.3334	-25.3333	24.8026	159.1142	2.7771	-1	712.419556162824	0	1034.729	72261.92	Constricting	-24.8026
380	1	20190521_Z_CDM_2pc_HDR_6_MMStack_Default.ome_denoise_reg_ring37_kymoWrap_ridge_0106-0006	Global	-823.3334	26.6667	30.875	-25.4077	-0.4434	-1	359.597331088807	0	1350.796	47780.24	Constricting	-30.875
381	2	20190521_Z_CDM_2pc_HDR_6_MMStack_Default.ome_denoise_reg_ring37_kymoWrap_ridge_0043-0008	Global	747.5	21.5	34.7674	28.1416	0.4912	1	359.597331088807	0	1350.796	47780.24	Constricting	34.7674
382	3	20190521_Z_CDM_2pc_HDR_6_MMStack_Default.ome_denoise_reg_ring37_kymoWrap_ridge_0035-0023	Global	-1056.25	19	55.5921	-40.5392	-0.7075	-1	359.597331088807	0	1350.796	47780.24	Constricting	-55.5921
383	4	20190521_Z_CDM_2pc_HDR_6_MMStack_Default.ome_denoise_reg_ring37_kymoWrap_ridge_0029-0014	Global	-65	56	1.1607	-1.023	-0.01786	-1	359.597331088807	0	1350.796	47780.24	Constricting	-1.1607
384	1	20190526_Z_CDM_2pc_HDR_2_MMStack_Default.ome_denoise_reg_ring9_kymoWrap_ridge_0027-0037	Global	1625	41.6667	39	30.9638	0.5404	1	779.812923785427	0	1218.842	95396.53	Constricting	39
385	2	20190526_Z_CDM_2pc_HDR_2_MMStack_Default.ome_denoise_reg_ring9_kymoWrap_ridge_0058-0044	Global	-1993.3334	57.3333	34.7674	-28.1416	-0.4912	-1	779.812923785427	0	1218.842	95396.53	Constricting	-34.7674
386	3	20190526_Z_CDM_2pc_HDR_2_MMStack_Default.ome_denoise_reg_ring9_kymoWrap_ridge_0103-0032	Global	758.3333	21.6667	35	28.3008	0.4939	1	779.812923785427	0	1218.842	95396.53	Constricting	35
387	4	20190526_Z_CDM_2pc_HDR_2_MMStack_Default.ome_denoise_reg_ring9_kymoWrap_ridge_0058-0032	Global	-1321.6666	39.3333	33.6017	-27.3367	-0.4771	-1	779.812923785427	0	1218.842	95396.53	Constricting	-33.6017
388	5	20190526_Z_CDM_2pc_HDR_2_MMStack_Default.ome_denoise_reg_ring9_kymoWrap_ridge_0061-0033	Global	888.3333	44.3333	20.0376	17.133	0.299	1	779.812923785427	0	1218.842	95396.53	Constricting	20.0376
389	1	20190521_Z_CDM_2pc_HDR_9_MMStack_Default.ome_denoise_reg_ring10_kymoWrap_ridge_0082-0024	Global	-1170	47.5	24.6316	-20.7541	-0.3622	-1	681.792847466492	0	1086.787	75290.28	Constricting	-24.6316
390	2	20190521_Z_CDM_2pc_HDR_9_MMStack_Default.ome_denoise_reg_ring10_kymoWrap_ridge_0048-0034	Global	1121.25	25	44.85	34.6057	0.604	1	681.792847466492	0	1086.787	75290.28	Constricting	44.85
391	3	20190521_Z_CDM_2pc_HDR_9_MMStack_Default.ome_denoise_reg_ring10_kymoWrap_ridge_0047-0024	Global	-812.5	25.75	31.5534	-25.8936	-0.4519	-1	681.792847466492	0	1086.787	75290.28	Constricting	-31.5534
392	4	20190521_Z_CDM_2pc_HDR_9_MMStack_Default.ome_denoise_reg_ring10_kymoWrap_ridge_0012-0025	Global	-893.75	18	49.6528	-37.3758	-0.6523	-1	681.792847466492	0	1086.787	75290.28	Constricting	-49.6528
393	1	20190526_Z_CDM_2pc_HDR_8_MMStack_Default.ome_denoise_reg_ring21_kymoWrap_ridge_0018-0008	Global	251.875	33.625	7.4907	6.5739	0.1147	1	951.75803685201	1	213.5715	20908.88	Nascent	7.4907
394	2	20190526_Z_CDM_2pc_HDR_8_MMStack_Default.ome_denoise_reg_ring21_kymoWrap_ridge_0045-0055	Global	-633.75	17	37.2794	-29.8355	-0.5207	-1	951.75803685201	1	213.5715	20908.88	Nascent	-37.2794
395	3	20190526_Z_CDM_2pc_HDR_8_MMStack_Default.ome_denoise_reg_ring21_kymoWrap_ridge_0092-0061	Global	926.25	-52.75	17.5592	164.8828	2.8777	-1	951.75803685201	1	213.5715	20908.88	Nascent	-17.5592
396	4	20190526_Z_CDM_2pc_HDR_8_MMStack_Default.ome_denoise_reg_ring21_kymoWrap_ridge_0091-0080	Global	162.5	22.75	7.1429	6.2711	0.1095	1	951.75803685201	1	213.5715	20908.88	Nascent	7.1429
397	5	20190526_Z_CDM_2pc_HDR_8_MMStack_Default.ome_denoise_reg_ring21_kymoWrap_ridge_0094-0046	Global	16.25	14.25	1.1404	1.0051	0.01754	1	951.75803685201	1	213.5715	20908.88	Nascent	1.1404
398	6	20190526_Z_CDM_2pc_HDR_8_MMStack_Default.ome_denoise_reg_ring21_kymoWrap_ridge_0115-0041	Global	-455	10.25	44.3902	-34.3302	-0.5992	-1	951.75803685201	1	213.5715	20908.88	Nascent	-44.3902
399	1	20190521_Z_CDM_2pc_HDR_6_MMStack_Default.ome_denoise_reg_ring22_kymoWrap_ridge_0019-0024	Global	1657.5	25	66.3	45.5673	0.7953	1	633.430391431304	0	1637.947	103021.6	Constricting	66.3
400	2	20190521_Z_CDM_2pc_HDR_6_MMStack_Default.ome_denoise_reg_ring22_kymoWrap_ridge_0084-0017	Global	-877.5	58.75	14.9362	-12.9412	-0.2259	-1	633.430391431304	0	1637.947	103021.6	Constricting	-14.9362
401	3	20190521_Z_CDM_2pc_HDR_6_MMStack_Default.ome_denoise_reg_ring22_kymoWrap_ridge_0031-0046	Global	958.75	-46.5	20.6183	162.4007	2.8344	-1	633.430391431304	0	1637.947	103021.6	Constricting	-20.6183
402	1	20190521_Z_CDM_2pc_HDR_9_MMStack_Default.ome_denoise_reg_ring13_kymoWrap_ridge_0026-0019	Global	1056.25	35	30.1786	24.9048	0.4347	1	776.300379960506	0	652.1802	49393.95	Constricting	30.1786
403	2	20190521_Z_CDM_2pc_HDR_9_MMStack_Default.ome_denoise_reg_ring13_kymoWrap_ridge_0055-0021	Global	-828.75	32.25	25.6977	-21.5713	-0.3765	-1	776.300379960506	0	652.1802	49393.95	Constricting	-25.6977
404	3	20190521_Z_CDM_2pc_HDR_9_MMStack_Default.ome_denoise_reg_ring13_kymoWrap_ridge_0029-0014	Global	-1153.75	37.75	30.5629	-25.1828	-0.4395	-1	776.300379960506	0	652.1802	49393.95	Constricting	-30.5629
405	4	20190521_Z_CDM_2pc_HDR_9_MMStack_Default.ome_denoise_reg_ring13_kymoWrap_ridge_0098-0022	Global	-812.5	26	31.25	-25.6768	-0.4481	-1	776.300379960506	0	652.1802	49393.95	Constricting	-31.25
406	5	20190521_Z_CDM_2pc_HDR_9_MMStack_Default.ome_denoise_reg_ring13_kymoWrap_ridge_0075-0028	Global	16.25	17.75	0.9155	0.8069	0.01408	1	776.300379960506	0	652.1802	49393.95	Constricting	0.9155
407	6	20190521_Z_CDM_2pc_HDR_9_MMStack_Default.ome_denoise_reg_ring13_kymoWrap_ridge_0056-0031	Global	-617.5	15.25	40.4918	-31.9209	-0.5571	-1	776.300379960506	0	652.1802	49393.95	Constricting	-40.4918
408	7	20190521_Z_CDM_2pc_HDR_9_MMStack_Default.ome_denoise_reg_ring13_kymoWrap_ridge_0022-0038	Global	536.25	12.75	42.0588	32.9052	0.5743	1	776.300379960506	0	652.1802	49393.95	Constricting	42.0588
409	1	20190521_Z_CDM_2pc_HDR_9_MMStack_Default.ome_denoise_reg_ring5_kymoWrap_ridge_0027-0020	Global	953.3333	18	52.963	39.1737	0.6837	1	544.698488297619	0	1396.588	76514.97	Constricting	52.963
410	2	20190521_Z_CDM_2pc_HDR_9_MMStack_Default.ome_denoise_reg_ring5_kymoWrap_ridge_0041-0010	Global	704.1666	-27.1667	25.9202	158.2592	2.7621	-1	544.698488297619	0	1396.588	76514.97	Constricting	-25.9202
411	3	20190521_Z_CDM_2pc_HDR_9_MMStack_Default.ome_denoise_reg_ring5_kymoWrap_ridge_0015-0027	Global	909.9999	-18	50.5555	142.125	2.4805	-1	544.698488297619	0	1396.588	76514.97	Constricting	-50.5555
412	4	20190521_Z_CDM_2pc_HDR_9_MMStack_Default.ome_denoise_reg_ring5_kymoWrap_ridge_0095-0006	Global	-693.3333	14	49.5238	-37.3039	-0.6511	-1	544.698488297619	0	1396.588	76514.97	Constricting	-49.5238
413	5	20190521_Z_CDM_2pc_HDR_9_MMStack_Default.ome_denoise_reg_ring5_kymoWrap_ridge_0058-0018	Global	704.1666	-14.5	48.5632	143.2356	2.4999	-1	544.698488297619	0	1396.588	76514.97	Constricting	-48.5632
414	6	20190521_Z_CDM_2pc_HDR_9_MMStack_Default.ome_denoise_reg_ring5_kymoWrap_ridge_0086-0025	Global	888.3333	15.1667	58.5714	42.022	0.7334	1	544.698488297619	0	1396.588	76514.97	Constricting	58.5714
415	1	20190526_Z_CDM_2pc_HDR_7_MMStack_Default.ome_denoise_reg_ring11_kymoWrap_ridge_0089-0022	Global	2356.25	57.25	41.1572	32.3415	0.5645	1	887.869629283398	0	588.8846	52851.64	Mature	41.1572
416	2	20190526_Z_CDM_2pc_HDR_7_MMStack_Default.ome_denoise_reg_ring11_kymoWrap_ridge_0093-0020	Global	178.75	42.5	4.2059	3.7022	0.06462	1	887.869629283398	0	588.8846	52851.64	Mature	4.2059
417	3	20190526_Z_CDM_2pc_HDR_7_MMStack_Default.ome_denoise_reg_ring11_kymoWrap_ridge_0059-0012	Global	-1137.5	26.75	42.5234	-33.1929	-0.5793	-1	887.869629283398	0	588.8846	52851.64	Mature	-42.5234
418	4	20190526_Z_CDM_2pc_HDR_7_MMStack_Default.ome_denoise_reg_ring11_kymoWrap_ridge_0026-0039	Global	113.75	41.25	2.7576	2.4293	0.0424	1	887.869629283398	0	588.8846	52851.64	Mature	2.7576
419	5	20190526_Z_CDM_2pc_HDR_7_MMStack_Default.ome_denoise_reg_ring11_kymoWrap_ridge_0098-0037	Global	-958.75	21.75	44.0805	-34.1436	-0.5959	-1	887.869629283398	0	588.8846	52851.64	Mature	-44.0805
420	6	20190526_Z_CDM_2pc_HDR_7_MMStack_Default.ome_denoise_reg_ring11_kymoWrap_ridge_0033-0019	Global	276.25	21.25	13	11.3099	0.1974	1	887.869629283398	0	588.8846	52851.64	Mature	13
421	1	20190521_Z_CDM_2pc_HDR_4_MMStack_Default.ome_denoise_reg_ring20_kymoWrap_ridge_0071-0015	Global	1088.75	47.5	22.9211	19.4243	0.339	1	774.697464277602	0	887.5837	64525.19	Constricting	22.9211
422	2	20190521_Z_CDM_2pc_HDR_4_MMStack_Default.ome_denoise_reg_ring20_kymoWrap_ridge_0070-0028	Global	1560	51	30.5882	25.2011	0.4398	1	774.697464277602	0	887.5837	64525.19	Constricting	30.5882
423	3	20190521_Z_CDM_2pc_HDR_4_MMStack_Default.ome_denoise_reg_ring20_kymoWrap_ridge_0052-0047	Global	1917.5	81.75	23.4557	19.8423	0.3463	1	774.697464277602	0	887.5837	64525.19	Constricting	23.4557
424	4	20190521_Z_CDM_2pc_HDR_4_MMStack_Default.ome_denoise_reg_ring20_kymoWrap_ridge_0068-0052	Global	2291.25	-84	27.2768	157.235	2.7443	-1	774.697464277602	0	887.5837	64525.19	Constricting	-27.2768
425	5	20190521_Z_CDM_2pc_HDR_4_MMStack_Default.ome_denoise_reg_ring20_kymoWrap_ridge_0051-0046	Global	-276.25	-33.75	8.1852	-172.8228	-3.0163	1	774.697464277602	0	887.5837	64525.19	Constricting	8.1852
426	6	20190521_Z_CDM_2pc_HDR_4_MMStack_Default.ome_denoise_reg_ring20_kymoWrap_ridge_0019-0054	Global	1137.5	-26.5	42.9245	146.5601	2.558	-1	774.697464277602	0	887.5837	64525.19	Constricting	-42.9245
427	7	20190521_Z_CDM_2pc_HDR_4_MMStack_Default.ome_denoise_reg_ring20_kymoWrap_ridge_0016-0010	Global	16.25	-26.75	0.6075	179.4645	3.1322	-1	774.697464277602	0	887.5837	64525.19	Constricting	-0.6075
428	8	20190521_Z_CDM_2pc_HDR_4_MMStack_Default.ome_denoise_reg_ring20_kymoWrap_ridge_0021-0014	Global	1105	-31.25	35.36	151.4538	2.6434	-1	774.697464277602	0	887.5837	64525.19	Constricting	-35.36
429	1	20190526_Z_CDM_2pc_HDR_9_MMStack_Default.ome_denoise_reg_ring18_kymoWrap_ridge_0043-0041	Global	1040	55	18.9091	16.2202	0.2831	1	885.238386729247	0	907.3499	78588.99	Mature	18.9091
430	2	20190526_Z_CDM_2pc_HDR_9_MMStack_Default.ome_denoise_reg_ring18_kymoWrap_ridge_0082-0043	Global	-455	16.25	28	-23.3049	-0.4067	-1	885.238386729247	0	907.3499	78588.99	Mature	-28
431	3	20190526_Z_CDM_2pc_HDR_9_MMStack_Default.ome_denoise_reg_ring18_kymoWrap_ridge_0096-0042	Global	-373.75	-15.5	24.1129	-159.6468	-2.7864	1	885.238386729247	0	907.3499	78588.99	Mature	24.1129
432	4	20190526_Z_CDM_2pc_HDR_9_MMStack_Default.ome_denoise_reg_ring18_kymoWrap_ridge_0064-0056	Global	812.5	27	30.0926	24.8424	0.4336	1	885.238386729247	0	907.3499	78588.99	Mature	30.0926
433	5	20190526_Z_CDM_2pc_HDR_9_MMStack_Default.ome_denoise_reg_ring18_kymoWrap_ridge_0023-0055	Global	893.75	22	40.625	32.0054	0.5586	1	885.238386729247	0	907.3499	78588.99	Mature	40.625
434	6	20190526_Z_CDM_2pc_HDR_9_MMStack_Default.ome_denoise_reg_ring18_kymoWrap_ridge_0008-0045	Global	-422.5	15	28.1667	-23.4287	-0.4089	-1	885.238386729247	0	907.3499	78588.99	Mature	-28.1667
435	7	20190526_Z_CDM_2pc_HDR_9_MMStack_Default.ome_denoise_reg_ring18_kymoWrap_ridge_0108-0056	Global	552.5	14.75	37.4576	29.9536	0.5228	1	885.238386729247	0	907.3499	78588.99	Mature	37.4576
436	1	20190526_Z_CDM_2pc_HDR_4_MMStack_Default.ome_denoise_reg_ring35_kymoWrap_ridge_0018-0011	Global	2166.6667	67.6667	32.0197	26.2254	0.4577	1	623.143174515483	0	1511.461	93004.61	Constricting	32.0197
437	2	20190526_Z_CDM_2pc_HDR_4_MMStack_Default.ome_denoise_reg_ring35_kymoWrap_ridge_0043-0016	Global	-43.3333	16.6667	2.6	-2.2906	-0.03998	-1	623.143174515483	0	1511.461	93004.61	Constricting	-2.6
438	3	20190526_Z_CDM_2pc_HDR_4_MMStack_Default.ome_denoise_reg_ring35_kymoWrap_ridge_0086-0012	Global	-845	18.3333	46.0909	-35.3401	-0.6168	-1	623.143174515483	0	1511.461	93004.61	Constricting	-46.0909
439	4	20190526_Z_CDM_2pc_HDR_4_MMStack_Default.ome_denoise_reg_ring35_kymoWrap_ridge_0037-0032	Global	1386.6666	39.6667	34.958	28.272	0.4934	1	623.143174515483	0	1511.461	93004.61	Constricting	34.958
440	5	20190526_Z_CDM_2pc_HDR_4_MMStack_Default.ome_denoise_reg_ring35_kymoWrap_ridge_0048-0029	Global	-1191.6667	30.3333	39.2857	-31.1486	-0.5436	-1	623.143174515483	0	1511.461	93004.61	Constricting	-39.2857
441	6	20190526_Z_CDM_2pc_HDR_4_MMStack_Default.ome_denoise_reg_ring35_kymoWrap_ridge_0099-0025	Global	736.6667	21.6667	34	27.613	0.4819	1	623.143174515483	0	1511.461	93004.61	Constricting	34
442	7	20190526_Z_CDM_2pc_HDR_4_MMStack_Default.ome_denoise_reg_ring35_kymoWrap_ridge_0097-0028	Global	-996.6667	36	27.6852	-23.0704	-0.4027	-1	623.143174515483	0	1511.461	93004.61	Constricting	-27.6852
443	8	20190526_Z_CDM_2pc_HDR_4_MMStack_Default.ome_denoise_reg_ring35_kymoWrap_ridge_0089-0030	Global	801.6667	16.6667	48.1	36.5014	0.6371	1	623.143174515483	0	1511.461	93004.61	Constricting	48.1
444	9	20190526_Z_CDM_2pc_HDR_4_MMStack_Default.ome_denoise_reg_ring35_kymoWrap_ridge_0107-0034	Global	-455.0001	15.6667	29.0426	-24.0755	-0.4202	-1	623.143174515483	0	1511.461	93004.61	Constricting	-29.0426
445	10	20190526_Z_CDM_2pc_HDR_4_MMStack_Default.ome_denoise_reg_ring35_kymoWrap_ridge_0066-0016	Global	21.6666	22.3333	0.9701	0.8551	0.01492	1	623.143174515483	0	1511.461	93004.61	Constricting	0.9701
446	1	20190526_Z_CDM_2pc_HDR_4_MMStack_Default.ome_denoise_reg_ring27_kymoWrap_ridge_0102-0020	Global	-1018.3334	30.3333	33.5714	-27.3156	-0.4767	-1	747.632626920066	0	2045.811	150661.2	Constricting	-33.5714
447	2	20190526_Z_CDM_2pc_HDR_4_MMStack_Default.ome_denoise_reg_ring27_kymoWrap_ridge_0086-0012	Global	1300	40	32.5	26.5651	0.4636	1	747.632626920066	0	2045.811	150661.2	Constricting	32.5
448	3	20190526_Z_CDM_2pc_HDR_4_MMStack_Default.ome_denoise_reg_ring27_kymoWrap_ridge_0042-0029	Global	-996.6667	-35.3333	28.2075	-156.541	-2.7322	1	747.632626920066	0	2045.811	150661.2	Constricting	28.2075
449	4	20190526_Z_CDM_2pc_HDR_4_MMStack_Default.ome_denoise_reg_ring27_kymoWrap_ridge_0029-0020	Global	-563.3334	13.6667	41.2195	-32.3807	-0.5651	-1	747.632626920066	0	2045.811	150661.2	Constricting	-41.2195
450	5	20190526_Z_CDM_2pc_HDR_4_MMStack_Default.ome_denoise_reg_ring27_kymoWrap_ridge_0024-0047	Global	-1083.3334	23	47.1015	-35.9285	-0.6271	-1	747.632626920066	0	2045.811	150661.2	Constricting	-47.1015
451	6	20190526_Z_CDM_2pc_HDR_4_MMStack_Default.ome_denoise_reg_ring27_kymoWrap_ridge_0045-0041	Global	1126.6666	36.3333	31.0092	25.5041	0.4451	1	747.632626920066	0	2045.811	150661.2	Constricting	31.0092
452	1	20190526_Z_CDM_2pc_HDR_5_MMStack_Default.ome_denoise_reg_ring22_kymoWrap_ridge_0021-0014	Global	601.25	38	15.8224	13.6809	0.2388	1	932.251001854001	0	1267.161	119695.8	Mature	15.8224
453	2	20190526_Z_CDM_2pc_HDR_5_MMStack_Default.ome_denoise_reg_ring22_kymoWrap_ridge_0090-0006	Global	325	53.5	6.0748	5.3392	0.09319	1	932.251001854001	0	1267.161	119695.8	Mature	6.0748
454	3	20190526_Z_CDM_2pc_HDR_5_MMStack_Default.ome_denoise_reg_ring22_kymoWrap_ridge_0042-0027	Global	-601.25	24.25	24.7938	-20.879	-0.3644	-1	932.251001854001	0	1267.161	119695.8	Mature	-24.7938
455	4	20190526_Z_CDM_2pc_HDR_5_MMStack_Default.ome_denoise_reg_ring22_kymoWrap_ridge_0104-0030	Global	-227.5	23.75	9.5789	-8.3832	-0.1463	-1	932.251001854001	0	1267.161	119695.8	Mature	-9.5789
456	5	20190526_Z_CDM_2pc_HDR_5_MMStack_Default.ome_denoise_reg_ring22_kymoWrap_ridge_0084-0036	Global	812.5	31.25	26	21.8014	0.3805	1	932.251001854001	0	1267.161	119695.8	Mature	26
457	6	20190526_Z_CDM_2pc_HDR_5_MMStack_Default.ome_denoise_reg_ring22_kymoWrap_ridge_0065-0033	Global	-162.5	33.5	4.8507	-4.2679	-0.07449	-1	932.251001854001	0	1267.161	119695.8	Mature	-4.8507
458	1	20190526_Sam2_Z_CDM_2pc_HDR_8_MMStack_Default.ome_denoise_reg_ring21_kymoWrap_ridge_0046-0030	Global	633.75	22.5	28.1667	23.4287	0.4089	1	804.7090492183	0	698.3782	55948.25	Mature	28.1667
459	2	20190526_Sam2_Z_CDM_2pc_HDR_8_MMStack_Default.ome_denoise_reg_ring21_kymoWrap_ridge_0081-0025	Global	-1007.5	46.5	21.6667	-18.4349	-0.3218	-1	804.7090492183	0	698.3782	55948.25	Mature	-21.6667
460	3	20190526_Sam2_Z_CDM_2pc_HDR_8_MMStack_Default.ome_denoise_reg_ring21_kymoWrap_ridge_0063-0024	Global	585	17	34.4118	27.8973	0.4869	1	804.7090492183	0	698.3782	55948.25	Mature	34.4118
461	1	20190526_Sam2_Z_CDM_5_MMStack_Default.ome_denoise_reg_ring1_kymoWrap_ridge_0019-0012	Global	-845	24.25	34.8454	-28.195	-0.4921	-1	643.698856646341	0	1276.154	77584.72	Constricting	-34.8454
462	2	20190526_Sam2_Z_CDM_5_MMStack_Default.ome_denoise_reg_ring1_kymoWrap_ridge_0056-0017	Global	633.75	17	37.2794	29.8355	0.5207	1	643.698856646341	0	1276.154	77584.72	Constricting	37.2794
463	3	20190526_Sam2_Z_CDM_5_MMStack_Default.ome_denoise_reg_ring1_kymoWrap_ridge_0097-0012	Global	910	37.25	24.4295	20.5982	0.3595	1	643.698856646341	0	1276.154	77584.72	Constricting	24.4295
464	4	20190526_Sam2_Z_CDM_5_MMStack_Default.ome_denoise_reg_ring1_kymoWrap_ridge_0073-0009	Global	601.25	-11.25	53.4444	140.5722	2.4534	-1	643.698856646341	0	1276.154	77584.72	Constricting	-53.4444
465	5	20190526_Sam2_Z_CDM_5_MMStack_Default.ome_denoise_reg_ring1_kymoWrap_ridge_0042-0010	Global	731.25	-21.25	34.4118	152.1027	2.6547	-1	643.698856646341	0	1276.154	77584.72	Constricting	-34.4118
466	6	20190526_Sam2_Z_CDM_5_MMStack_Default.ome_denoise_reg_ring1_kymoWrap_ridge_0037-0019	Global	227.5	23.25	9.7849	8.5609	0.1494	1	643.698856646341	0	1276.154	77584.72	Constricting	9.7849
467	1	20190521_Z_CDM_2pc_HDR_3_MMStack_Default.ome_denoise_reg_ring27_kymoWrap_ridge_0038-0065	Global	698.75	52.25	13.3732	11.6259	0.2029	1	984.46977542038	1	239.9198	26706.98	Nascent	13.3732
468	2	20190521_Z_CDM_2pc_HDR_3_MMStack_Default.ome_denoise_reg_ring27_kymoWrap_ridge_0043-0054	Global	16.25	79.75	0.2038	0.1796	0.003135	1	984.46977542038	1	239.9198	26706.98	Nascent	0.2038
469	1	20190526_Z_CDM_2pc_HDR_7_MMStack_Default.ome_denoise_reg_ring32_kymoWrap_ridge_0080-0039	Global	731.25	71	10.2993	9.0037	0.1571	1	935.038173383017	1	326.9385	30546.2	Nascent	10.2993
470	2	20190526_Z_CDM_2pc_HDR_7_MMStack_Default.ome_denoise_reg_ring32_kymoWrap_ridge_0015-0047	Global	-1755	21	83.5714	-52.125	-0.9098	-1	935.038173383017	1	326.9385	30546.2	Nascent	-83.5714
471	3	20190526_Z_CDM_2pc_HDR_7_MMStack_Default.ome_denoise_reg_ring32_kymoWrap_ridge_0099-0050	Global	-585	32.25	18.1395	-15.5928	-0.2721	-1	935.038173383017	1	326.9385	30546.2	Nascent	-18.1395
472	4	20190526_Z_CDM_2pc_HDR_7_MMStack_Default.ome_denoise_reg_ring32_kymoWrap_ridge_0054-0021	Global	536.25	26.75	20.0467	17.1403	0.2992	1	935.038173383017	1	326.9385	30546.2	Nascent	20.0467
473	5	20190526_Z_CDM_2pc_HDR_7_MMStack_Default.ome_denoise_reg_ring32_kymoWrap_ridge_0058-0029	Global	-861.25	30.75	28.0081	-23.3109	-0.4069	-1	935.038173383017	1	326.9385	30546.2	Nascent	-28.0081
474	1	20190521_Z_CDM_2pc_HDR_7_MMStack_Default.ome_denoise_reg_ring7_kymoWrap_ridge_0021-0032	Global	108.3333	35.6667	3.0374	2.6754	0.04669	1	830.639031999728	1	447.7321	36666.01	Nascent	3.0374
475	2	20190521_Z_CDM_2pc_HDR_7_MMStack_Default.ome_denoise_reg_ring7_kymoWrap_ridge_0060-0028	Global	585.0001	35.3333	16.5566	14.2903	0.2494	1	830.639031999728	1	447.7321	36666.01	Nascent	16.5566
476	3	20190521_Z_CDM_2pc_HDR_7_MMStack_Default.ome_denoise_reg_ring7_kymoWrap_ridge_0099-0034	Global	0	39	0	0	0	0	830.639031999728	1	447.7321	36666.01	Nascent	0
477	4	20190521_Z_CDM_2pc_HDR_7_MMStack_Default.ome_denoise_reg_ring7_kymoWrap_ridge_0019-0008	Global	-823.3333	29.6667	27.7528	-23.1208	-0.4035	-1	830.639031999728	1	447.7321	36666.01	Nascent	-27.7528
478	5	20190521_Z_CDM_2pc_HDR_7_MMStack_Default.ome_denoise_reg_ring7_kymoWrap_ridge_0030-0014	Global	-260.0001	32.6667	7.9592	-6.9811	-0.1218	-1	830.639031999728	1	447.7321	36666.01	Nascent	-7.9592
479	6	20190521_Z_CDM_2pc_HDR_7_MMStack_Default.ome_denoise_reg_ring7_kymoWrap_ridge_0085-0021	Global	-368.3333	-60.3333	6.105	-174.6344	-3.0479	1	830.639031999728	1	447.7321	36666.01	Nascent	6.105
480	1	20190521_Z_CDM_2pc_HDR_8_MMStack_Default.ome_denoise_reg_ring11_kymoWrap_ridge_0047-0014	Global	1321.6666	41.6667	31.72	26.0124	0.454	1	673.785315869426	0	734.1161	50292.04	Constricting	31.72
481	2	20190521_Z_CDM_2pc_HDR_8_MMStack_Default.ome_denoise_reg_ring11_kymoWrap_ridge_0101-0010	Global	866.6667	32	27.0833	22.6199	0.3948	1	673.785315869426	0	734.1161	50292.04	Constricting	27.0833
482	3	20190521_Z_CDM_2pc_HDR_8_MMStack_Default.ome_denoise_reg_ring11_kymoWrap_ridge_0027-0021	Global	931.6666	20.3333	45.8197	35.1807	0.614	1	673.785315869426	0	734.1161	50292.04	Constricting	45.8197
483	1	20190526_Z_CDM_2pc_HDR_1_MMStack_Default.ome_denoise_reg_ring20_kymoWrap_ridge_0029-0053	Global	-828.75	37	22.3986	-19.0137	-0.3319	-1	729.353886587292	0	1437.039	103130.4	Constricting	-22.3986
484	2	20190526_Z_CDM_2pc_HDR_1_MMStack_Default.ome_denoise_reg_ring20_kymoWrap_ridge_0055-0057	Global	-97.5	37.25	2.6174	-2.306	-0.04025	-1	729.353886587292	0	1437.039	103130.4	Constricting	-2.6174
485	3	20190526_Z_CDM_2pc_HDR_1_MMStack_Default.ome_denoise_reg_ring20_kymoWrap_ridge_0012-0048	Global	-308.75	19.5	15.8333	-13.69	-0.2389	-1	729.353886587292	0	1437.039	103130.4	Constricting	-15.8333
486	4	20190526_Z_CDM_2pc_HDR_1_MMStack_Default.ome_denoise_reg_ring20_kymoWrap_ridge_0010-0029	Global	503.75	14.75	34.1525	27.7185	0.4838	1	729.353886587292	0	1437.039	103130.4	Constricting	34.1525
487	5	20190526_Z_CDM_2pc_HDR_1_MMStack_Default.ome_denoise_reg_ring20_kymoWrap_ridge_0027-0033	Global	-97.5	13.25	7.3585	-6.4588	-0.1127	-1	729.353886587292	0	1437.039	103130.4	Constricting	-7.3585
488	6	20190526_Z_CDM_2pc_HDR_1_MMStack_Default.ome_denoise_reg_ring20_kymoWrap_ridge_0044-0036	Global	471.25	11.5	40.9783	32.2288	0.5625	1	729.353886587292	0	1437.039	103130.4	Constricting	40.9783
489	7	20190526_Z_CDM_2pc_HDR_1_MMStack_Default.ome_denoise_reg_ring20_kymoWrap_ridge_0067-0029	Global	-1153.75	35.25	32.7305	-26.7274	-0.4665	-1	729.353886587292	0	1437.039	103130.4	Constricting	-32.7305
490	8	20190526_Z_CDM_2pc_HDR_1_MMStack_Default.ome_denoise_reg_ring20_kymoWrap_ridge_0093-0053	Global	1283.75	50.75	25.2956	21.2641	0.3711	1	729.353886587292	0	1437.039	103130.4	Constricting	25.2956
491	1	20190526_Z_CDM_2pc_HDR_2_MMStack_Default.ome_denoise_reg_ring7_kymoWrap_ridge_0012-0032	Global	-32.5	20	1.625	-1.4321	-0.02499	-1	905.653139055717	0	1437.475	127483.5	Mature	-1.625
492	2	20190526_Z_CDM_2pc_HDR_2_MMStack_Default.ome_denoise_reg_ring7_kymoWrap_ridge_0045-0043	Global	1153.75	41	28.1402	23.4091	0.4086	1	905.653139055717	0	1437.475	127483.5	Mature	28.1402
493	3	20190526_Z_CDM_2pc_HDR_2_MMStack_Default.ome_denoise_reg_ring7_kymoWrap_ridge_0080-0051	Global	-243.75	20.5	11.8902	-10.3663	-0.1809	-1	905.653139055717	0	1437.475	127483.5	Mature	-11.8902
494	4	20190526_Z_CDM_2pc_HDR_2_MMStack_Default.ome_denoise_reg_ring7_kymoWrap_ridge_0104-0049	Global	16.25	18.75	0.8667	0.7639	0.01333	1	905.653139055717	0	1437.475	127483.5	Mature	0.8667
495	1	20190526_Sam2_Z_CDM_3_MMStack_Default.ome_denoise_reg_ring14_kymoWrap_ridge_0077-0051	Global	780	46	16.9565	14.6209	0.2552	1	939.069860353106	1	184.0587	16656.82	Nascent	16.9565
496	2	20190526_Sam2_Z_CDM_3_MMStack_Default.ome_denoise_reg_ring14_kymoWrap_ridge_0036-0047	Global	-476.6666	29	16.4368	-14.1911	-0.2477	-1	939.069860353106	1	184.0587	16656.82	Nascent	-16.4368
497	3	20190526_Sam2_Z_CDM_3_MMStack_Default.ome_denoise_reg_ring14_kymoWrap_ridge_0018-0034	Global	-21.6666	22.6667	0.9559	-0.8425	-0.0147	-1	939.069860353106	1	184.0587	16656.82	Nascent	-0.9559
498	4	20190526_Sam2_Z_CDM_3_MMStack_Default.ome_denoise_reg_ring14_kymoWrap_ridge_0089-0044	Global	693.3334	40.3333	17.1901	14.8135	0.2585	1	939.069860353106	1	184.0587	16656.82	Nascent	17.1901
499	5	20190526_Sam2_Z_CDM_3_MMStack_Default.ome_denoise_reg_ring14_kymoWrap_ridge_0108-0037	Global	86.6668	15	5.7778	5.0796	0.08866	1	939.069860353106	1	184.0587	16656.82	Nascent	5.7778
500	6	20190526_Sam2_Z_CDM_3_MMStack_Default.ome_denoise_reg_ring14_kymoWrap_ridge_0061-0026	Global	130	-26.6667	4.875	175.7108	3.0667	-1	939.069860353106	1	184.0587	16656.82	Nascent	-4.875
501	1	20190526_Sam2_Z_CDM_2pc_HDR_6_MMStack_Default.ome_denoise_reg_ring18_kymoWrap_ridge_0080-0028	Global	-1300	44.25	29.3785	-24.3219	-0.4245	-1	907.392124938828	0	517.4473	48152.98	Mature	-29.3785
502	2	20190526_Sam2_Z_CDM_2pc_HDR_6_MMStack_Default.ome_denoise_reg_ring18_kymoWrap_ridge_0105-0027	Global	-520	30.5	17.0492	-14.6973	-0.2565	-1	907.392124938828	0	517.4473	48152.98	Mature	-17.0492
503	3	20190526_Sam2_Z_CDM_2pc_HDR_6_MMStack_Default.ome_denoise_reg_ring18_kymoWrap_ridge_0107-0038	Global	-568.75	23.75	23.9474	-20.2249	-0.353	-1	907.392124938828	0	517.4473	48152.98	Mature	-23.9474
504	4	20190526_Sam2_Z_CDM_2pc_HDR_6_MMStack_Default.ome_denoise_reg_ring18_kymoWrap_ridge_0020-0040	Global	-1137.5	36.5	31.1644	-25.6155	-0.4471	-1	907.392124938828	0	517.4473	48152.98	Mature	-31.1644
505	5	20190526_Sam2_Z_CDM_2pc_HDR_6_MMStack_Default.ome_denoise_reg_ring18_kymoWrap_ridge_0051-0028	Global	-162.5	15.5	10.4839	-9.1623	-0.1599	-1	907.392124938828	0	517.4473	48152.98	Mature	-10.4839
506	6	20190526_Sam2_Z_CDM_2pc_HDR_6_MMStack_Default.ome_denoise_reg_ring18_kymoWrap_ridge_0032-0024	Global	-812.5	31	26.2097	-21.9606	-0.3833	-1	907.392124938828	0	517.4473	48152.98	Mature	-26.2097
507	7	20190526_Sam2_Z_CDM_2pc_HDR_6_MMStack_Default.ome_denoise_reg_ring18_kymoWrap_ridge_0065-0025	Global	796.25	13.5	58.9815	42.2208	0.7369	1	907.392124938828	0	517.4473	48152.98	Mature	58.9815
508	8	20190526_Sam2_Z_CDM_2pc_HDR_6_MMStack_Default.ome_denoise_reg_ring18_kymoWrap_ridge_0052-0051	Global	-942.5	30.25	31.157	-25.6102	-0.447	-1	907.392124938828	0	517.4473	48152.98	Mature	-31.157
509	9	20190526_Sam2_Z_CDM_2pc_HDR_6_MMStack_Default.ome_denoise_reg_ring18_kymoWrap_ridge_0067-0046	Global	1641.25	63.5	25.8465	21.6846	0.3785	1	907.392124938828	0	517.4473	48152.98	Mature	25.8465
510	10	20190526_Sam2_Z_CDM_2pc_HDR_6_MMStack_Default.ome_denoise_reg_ring18_kymoWrap_ridge_0025-0056	Global	260	25.75	10.0971	8.8297	0.1541	1	907.392124938828	0	517.4473	48152.98	Mature	10.0971
511	1	20190521_Z_CDM_2pc_HDR_4_MMStack_Default.ome_denoise_reg_ring28_kymoWrap_ridge_0083-0027	Global	16.25	67.5	0.2407	0.2122	0.003704	1	758.90075456649	0	1061.529	79316.61	Constricting	0.2407
512	2	20190521_Z_CDM_2pc_HDR_4_MMStack_Default.ome_denoise_reg_ring28_kymoWrap_ridge_0091-0010	Global	-536.25	39.5	13.5759	-11.7972	-0.2059	-1	758.90075456649	0	1061.529	79316.61	Constricting	-13.5759
513	3	20190521_Z_CDM_2pc_HDR_4_MMStack_Default.ome_denoise_reg_ring28_kymoWrap_ridge_0029-0050	Global	-487.5	53	9.1981	-8.0544	-0.1406	-1	758.90075456649	0	1061.529	79316.61	Constricting	-9.1981
514	1	20190526_Z_CDM_2pc_HDR_3_MMStack_Default.ome_denoise_reg_ring21_kymoWrap_ridge_0035-0054	Global	-893.75	30.5	29.3033	-24.2668	-0.4235	-1	800.054035394436	0	888.2128	69189.11	Mature	-29.3033
515	2	20190526_Z_CDM_2pc_HDR_3_MMStack_Default.ome_denoise_reg_ring21_kymoWrap_ridge_0010-0057	Global	455	17.5	26	21.8014	0.3805	1	800.054035394436	0	888.2128	69189.11	Mature	26
516	3	20190526_Z_CDM_2pc_HDR_3_MMStack_Default.ome_denoise_reg_ring21_kymoWrap_ridge_0081-0047	Global	-1706.25	63.5	26.8701	-22.4595	-0.392	-1	800.054035394436	0	888.2128	69189.11	Mature	-26.8701
517	4	20190526_Z_CDM_2pc_HDR_3_MMStack_Default.ome_denoise_reg_ring21_kymoWrap_ridge_0097-0036	Global	1495	42.75	34.9708	28.2808	0.4936	1	800.054035394436	0	888.2128	69189.11	Mature	34.9708
518	5	20190526_Z_CDM_2pc_HDR_3_MMStack_Default.ome_denoise_reg_ring21_kymoWrap_ridge_0084-0057	Global	-1283.75	54	23.7731	-20.0895	-0.3506	-1	800.054035394436	0	888.2128	69189.11	Mature	-23.7731
519	1	20190526_Z_CDM_2pc_HDR_7_MMStack_Default.ome_denoise_reg_ring25_kymoWrap_ridge_0048-0054	Global	715	27	26.4815	22.1663	0.3869	1	873.997379397668	1	364.2194	31805.12	Nascent	26.4815
520	2	20190526_Z_CDM_2pc_HDR_7_MMStack_Default.ome_denoise_reg_ring25_kymoWrap_ridge_0063-0027	Global	-373.75	21.5	17.3837	-14.9729	-0.2613	-1	873.997379397668	1	364.2194	31805.12	Nascent	-17.3837
521	3	20190526_Z_CDM_2pc_HDR_7_MMStack_Default.ome_denoise_reg_ring25_kymoWrap_ridge_0036-0028	Global	-65	26.75	2.4299	-2.1409	-0.03737	-1	873.997379397668	1	364.2194	31805.12	Nascent	-2.4299
522	4	20190526_Z_CDM_2pc_HDR_7_MMStack_Default.ome_denoise_reg_ring25_kymoWrap_ridge_0049-0010	Global	828.75	29.75	27.8571	23.1986	0.4049	1	873.997379397668	1	364.2194	31805.12	Nascent	27.8571
523	5	20190526_Z_CDM_2pc_HDR_7_MMStack_Default.ome_denoise_reg_ring25_kymoWrap_ridge_0095-0047	Global	341.25	9	37.9167	30.2564	0.5281	1	873.997379397668	1	364.2194	31805.12	Nascent	37.9167
524	6	20190526_Z_CDM_2pc_HDR_7_MMStack_Default.ome_denoise_reg_ring25_kymoWrap_ridge_0088-0044	Global	32.5	25	1.3	1.1458	0.02	1	873.997379397668	1	364.2194	31805.12	Nascent	1.3
525	7	20190526_Z_CDM_2pc_HDR_7_MMStack_Default.ome_denoise_reg_ring25_kymoWrap_ridge_0103-0007	Global	715	29	24.6552	20.7723	0.3625	1	873.997379397668	1	364.2194	31805.12	Nascent	24.6552
526	1	20190521_Z_CDM_2pc_HDR_5_MMStack_Default.ome_denoise_reg_ring21_kymoWrap_ridge_0015-0039	Global	-1056.25	26	40.625	-32.0054	-0.5586	-1	792.787224379258	0	1342.49	105614.1	Constricting	-40.625
527	2	20190521_Z_CDM_2pc_HDR_5_MMStack_Default.ome_denoise_reg_ring21_kymoWrap_ridge_0040-0044	Global	1348.75	43.75	30.8286	25.3743	0.4429	1	792.787224379258	0	1342.49	105614.1	Constricting	30.8286
528	3	20190521_Z_CDM_2pc_HDR_5_MMStack_Default.ome_denoise_reg_ring21_kymoWrap_ridge_0083-0023	Global	-698.75	35.5	19.6831	-16.8472	-0.294	-1	792.787224379258	0	1342.49	105614.1	Constricting	-19.6831
529	4	20190521_Z_CDM_2pc_HDR_5_MMStack_Default.ome_denoise_reg_ring21_kymoWrap_ridge_0107-0023	Global	455	22.5	20.2222	17.2815	0.3016	1	792.787224379258	0	1342.49	105614.1	Constricting	20.2222
530	5	20190521_Z_CDM_2pc_HDR_5_MMStack_Default.ome_denoise_reg_ring21_kymoWrap_ridge_0096-0033	Global	-503.75	23	21.9022	-18.6216	-0.325	-1	792.787224379258	0	1342.49	105614.1	Constricting	-21.9022
531	6	20190521_Z_CDM_2pc_HDR_5_MMStack_Default.ome_denoise_reg_ring21_kymoWrap_ridge_0050-0037	Global	-1576.25	-45	35.0278	-151.6803	-2.6473	1	792.787224379258	0	1342.49	105614.1	Constricting	35.0278
532	1	20190521_Z_CDM_2pc_HDR_5_MMStack_Default.ome_denoise_reg_ring9_kymoWrap_ridge_0039-0028	Global	1625	45.25	35.9116	28.92	0.5047	1	616.517457659681	0	2310.719	138510.1	Constricting	35.9116
533	2	20190521_Z_CDM_2pc_HDR_5_MMStack_Default.ome_denoise_reg_ring9_kymoWrap_ridge_0090-0045	Global	780	51.5	15.1456	13.1164	0.2289	1	616.517457659681	0	2310.719	138510.1	Constricting	15.1456
534	3	20190521_Z_CDM_2pc_HDR_5_MMStack_Default.ome_denoise_reg_ring9_kymoWrap_ridge_0045-0046	Global	-845	26.5	31.8868	-26.131	-0.4561	-1	616.517457659681	0	2310.719	138510.1	Constricting	-31.8868
535	4	20190521_Z_CDM_2pc_HDR_5_MMStack_Default.ome_denoise_reg_ring9_kymoWrap_ridge_0031-0017	Global	-666.25	49.25	13.5279	-11.7567	-0.2052	-1	616.517457659681	0	2310.719	138510.1	Constricting	-13.5279
536	1	20190526_Sam2_Z_CDM_2pc_HDR_6_MMStack_Default.ome_denoise_reg_ring22_kymoWrap_ridge_0086-0012	Global	861.25	66.75	12.9026	11.2274	0.196	1	807.025706159936	1	397.6923	32747.96	Nascent	12.9026
537	2	20190526_Sam2_Z_CDM_2pc_HDR_6_MMStack_Default.ome_denoise_reg_ring22_kymoWrap_ridge_0087-0021	Global	-390	38.75	10.0645	-8.8017	-0.1536	-1	807.025706159936	1	397.6923	32747.96	Nascent	-10.0645
538	3	20190526_Sam2_Z_CDM_2pc_HDR_6_MMStack_Default.ome_denoise_reg_ring22_kymoWrap_ridge_0034-0033	Global	-162.5	67.25	2.4164	-2.129	-0.03716	-1	807.025706159936	1	397.6923	32747.96	Nascent	-2.4164
539	1	20190521_Z_CDM_2pc_HDR_6_MMStack_Default.ome_denoise_reg_ring33_kymoWrap_ridge_0025-0029	Global	1148.3333	38	30.2193	24.9343	0.4352	1	814.220681330627	0	1026.457	85082.16	Mature	30.2193
540	2	20190521_Z_CDM_2pc_HDR_6_MMStack_Default.ome_denoise_reg_ring33_kymoWrap_ridge_0063-0029	Global	-736.6667	36.6667	20.0909	-17.1759	-0.2998	-1	814.220681330627	0	1026.457	85082.16	Mature	-20.0909
541	3	20190521_Z_CDM_2pc_HDR_6_MMStack_Default.ome_denoise_reg_ring33_kymoWrap_ridge_0015-0010	Global	-1105	21.3333	51.7969	-38.5505	-0.6728	-1	814.220681330627	0	1026.457	85082.16	Mature	-51.7969
542	4	20190521_Z_CDM_2pc_HDR_6_MMStack_Default.ome_denoise_reg_ring33_kymoWrap_ridge_0021-0014	Global	1170	32.3333	36.1856	29.1047	0.508	1	814.220681330627	0	1026.457	85082.16	Mature	36.1856
543	5	20190521_Z_CDM_2pc_HDR_6_MMStack_Default.ome_denoise_reg_ring33_kymoWrap_ridge_0041-0013	Global	1170	-34	34.4118	152.1027	2.6547	-1	814.220681330627	0	1026.457	85082.16	Mature	-34.4118
544	6	20190521_Z_CDM_2pc_HDR_6_MMStack_Default.ome_denoise_reg_ring33_kymoWrap_ridge_0099-0008	Global	715	20.3333	35.1639	28.4127	0.4959	1	814.220681330627	0	1026.457	85082.16	Mature	35.1639
545	1	20190526_Sam2_Z_CDM_3_MMStack_Default.ome_denoise_reg_ring21_kymoWrap_ridge_0048-0023	Global	-281.6667	63.3333	4.4474	-3.9141	-0.06831	-1	877.306380231577	1	335.4913	29216.18	Nascent	-4.4474
546	2	20190526_Sam2_Z_CDM_3_MMStack_Default.ome_denoise_reg_ring21_kymoWrap_ridge_0090-0025	Global	-390	-18.3333	21.2727	-161.8781	-2.8253	1	877.306380231577	1	335.4913	29216.18	Nascent	21.2727
547	3	20190526_Sam2_Z_CDM_3_MMStack_Default.ome_denoise_reg_ring21_kymoWrap_ridge_0054-0031	Global	-1083.3333	20	54.1667	-39.8056	-0.6947	-1	877.306380231577	1	335.4913	29216.18	Nascent	-54.1667
548	4	20190526_Sam2_Z_CDM_3_MMStack_Default.ome_denoise_reg_ring21_kymoWrap_ridge_0033-0038	Global	411.6666	23.6667	17.3944	14.9816	0.2615	1	877.306380231577	1	335.4913	29216.18	Nascent	17.3944
549	5	20190526_Sam2_Z_CDM_3_MMStack_Default.ome_denoise_reg_ring21_kymoWrap_ridge_0107-0023	Global	-238.3333	17.6667	13.4906	-11.7251	-0.2046	-1	877.306380231577	1	335.4913	29216.18	Nascent	-13.4906
550	6	20190526_Sam2_Z_CDM_3_MMStack_Default.ome_denoise_reg_ring21_kymoWrap_ridge_0068-0021	Global	2426.6668	30.6667	79.1304	50.5993	0.8831	1	877.306380231577	1	335.4913	29216.18	Nascent	79.1304
551	7	20190526_Sam2_Z_CDM_3_MMStack_Default.ome_denoise_reg_ring21_kymoWrap_ridge_0074-0032	Global	-801.6667	17.6667	45.3773	-34.9194	-0.6095	-1	877.306380231577	1	335.4913	29216.18	Nascent	-45.3773
552	1	20190521_Z_CDM_2pc_HDR_6_MMStack_Default.ome_denoise_reg_ring39_kymoWrap_ridge_0045-0021	Global	-715	40.3333	17.7273	-15.2551	-0.2663	-1	833.764060828428	0	691.8062	56800.41	Mature	-17.7273
553	2	20190521_Z_CDM_2pc_HDR_6_MMStack_Default.ome_denoise_reg_ring39_kymoWrap_ridge_0085-0009	Global	-2361.6666	59.3333	39.8034	-31.4816	-0.5495	-1	833.764060828428	0	691.8062	56800.41	Mature	-39.8034
554	3	20190521_Z_CDM_2pc_HDR_6_MMStack_Default.ome_denoise_reg_ring39_kymoWrap_ridge_0102-0016	Global	-1300	32.6667	39.7959	-31.4768	-0.5494	-1	833.764060828428	0	691.8062	56800.41	Mature	-39.7959
555	4	20190521_Z_CDM_2pc_HDR_6_MMStack_Default.ome_denoise_reg_ring39_kymoWrap_ridge_0019-0024	Global	1148.3334	31.6667	36.2632	29.1569	0.5089	1	833.764060828428	0	691.8062	56800.41	Mature	36.2632
556	5	20190521_Z_CDM_2pc_HDR_6_MMStack_Default.ome_denoise_reg_ring39_kymoWrap_ridge_0034-0011	Global	-325	35.6667	9.1121	-7.9801	-0.1393	-1	833.764060828428	0	691.8062	56800.41	Mature	-9.1121
557	1	20190521_Z_CDM_2pc_HDR_9_MMStack_Default.ome_denoise_reg_ring11_kymoWrap_ridge_0022-0008	Global	-893.75	38.75	23.0645	-19.5367	-0.341	-1	803.886606505593	0	790.9014	61759.63	Mature	-23.0645
558	2	20190521_Z_CDM_2pc_HDR_9_MMStack_Default.ome_denoise_reg_ring11_kymoWrap_ridge_0061-0018	Global	-958.75	40.75	23.5276	-19.8984	-0.3473	-1	803.886606505593	0	790.9014	61759.63	Mature	-23.5276
559	3	20190521_Z_CDM_2pc_HDR_9_MMStack_Default.ome_denoise_reg_ring11_kymoWrap_ridge_0039-0041	Global	1348.75	42.75	31.5497	25.891	0.4519	1	803.886606505593	0	790.9014	61759.63	Mature	31.5497
560	4	20190521_Z_CDM_2pc_HDR_9_MMStack_Default.ome_denoise_reg_ring11_kymoWrap_ridge_0081-0035	Global	-1040	36.75	28.2993	-23.5271	-0.4106	-1	803.886606505593	0	790.9014	61759.63	Mature	-28.2993
561	5	20190521_Z_CDM_2pc_HDR_9_MMStack_Default.ome_denoise_reg_ring11_kymoWrap_ridge_0069-0029	Global	-1105	32.75	33.7405	-27.4331	-0.4788	-1	803.886606505593	0	790.9014	61759.63	Mature	-33.7405
562	6	20190521_Z_CDM_2pc_HDR_9_MMStack_Default.ome_denoise_reg_ring11_kymoWrap_ridge_0019-0047	Global	-568.75	31.75	17.9134	-15.4077	-0.2689	-1	803.886606505593	0	790.9014	61759.63	Mature	-17.9134
563	7	20190521_Z_CDM_2pc_HDR_9_MMStack_Default.ome_denoise_reg_ring11_kymoWrap_ridge_0097-0025	Global	763.75	13.75	55.5455	40.5154	0.7071	1	803.886606505593	0	790.9014	61759.63	Mature	55.5455
564	8	20190521_Z_CDM_2pc_HDR_9_MMStack_Default.ome_denoise_reg_ring11_kymoWrap_ridge_0112-0020	Global	-1186.25	11.75	100.9574	-57.2251	-0.9988	-1	803.886606505593	0	790.9014	61759.63	Mature	-100.9574
565	1	20190526_Z_CDM_2pc_HDR_8_MMStack_Default.ome_denoise_reg_ring40_kymoWrap_ridge_0028-0043	Global	-1007.5	32	31.4844	-25.8444	-0.4511	-1	796.655687586504	0	717.5302	59528.27	Constricting	-31.4844
566	2	20190526_Z_CDM_2pc_HDR_8_MMStack_Default.ome_denoise_reg_ring40_kymoWrap_ridge_0040-0047	Global	-1625	51	31.8627	-26.1139	-0.4558	-1	796.655687586504	0	717.5302	59528.27	Constricting	-31.8627
567	3	20190526_Z_CDM_2pc_HDR_8_MMStack_Default.ome_denoise_reg_ring40_kymoWrap_ridge_0033-0050	Global	796.25	33.5	23.7687	20.086	0.3506	1	796.655687586504	0	717.5302	59528.27	Constricting	23.7687
568	4	20190526_Z_CDM_2pc_HDR_8_MMStack_Default.ome_denoise_reg_ring40_kymoWrap_ridge_0064-0047	Global	-1088.75	36.75	29.6259	-24.5027	-0.4277	-1	796.655687586504	0	717.5302	59528.27	Constricting	-29.6259
569	5	20190526_Z_CDM_2pc_HDR_8_MMStack_Default.ome_denoise_reg_ring40_kymoWrap_ridge_0095-0049	Global	-942.5	27.5	34.2727	-27.8015	-0.4852	-1	796.655687586504	0	717.5302	59528.27	Constricting	-34.2727
570	1	20190526_Sam2_Z_CDM_2pc_HDR_2_MMStack_Default.ome_denoise_reg_ring5_kymoWrap_ridge_0059-0014	Global	308.75	114	2.7083	2.3859	0.04164	1	898.724038109446	1	306.3903	28793.25	Nascent	2.7083
571	2	20190526_Sam2_Z_CDM_2pc_HDR_2_MMStack_Default.ome_denoise_reg_ring5_kymoWrap_ridge_0044-0031	Global	276.25	81	3.4105	3.0035	0.05242	1	898.724038109446	1	306.3903	28793.25	Nascent	3.4105
572	3	20190526_Sam2_Z_CDM_2pc_HDR_2_MMStack_Default.ome_denoise_reg_ring5_kymoWrap_ridge_0088-0036	Global	-861.25	14.5	59.3966	-42.4209	-0.7404	-1	898.724038109446	1	306.3903	28793.25	Nascent	-59.3966
573	4	20190526_Sam2_Z_CDM_2pc_HDR_2_MMStack_Default.ome_denoise_reg_ring5_kymoWrap_ridge_0107-0030	Global	-130	20.75	6.2651	-5.5055	-0.09609	-1	898.724038109446	1	306.3903	28793.25	Nascent	-6.2651
574	5	20190526_Sam2_Z_CDM_2pc_HDR_2_MMStack_Default.ome_denoise_reg_ring5_kymoWrap_ridge_0097-0040	Global	650	16.5	39.3939	31.2184	0.5449	1	898.724038109446	1	306.3903	28793.25	Nascent	39.3939
575	6	20190526_Sam2_Z_CDM_2pc_HDR_2_MMStack_Default.ome_denoise_reg_ring5_kymoWrap_ridge_0113-0042	Global	-227.5	12	18.9583	-16.2602	-0.2838	-1	898.724038109446	1	306.3903	28793.25	Nascent	-18.9583
576	7	20190526_Sam2_Z_CDM_2pc_HDR_2_MMStack_Default.ome_denoise_reg_ring5_kymoWrap_ridge_0058-0044	Global	227.5	-36.25	6.2759	174.4851	3.0453	-1	898.724038109446	1	306.3903	28793.25	Nascent	-6.2759
577	8	20190526_Sam2_Z_CDM_2pc_HDR_2_MMStack_Default.ome_denoise_reg_ring5_kymoWrap_ridge_0017-0043	Global	-276.25	-29.25	9.4444	-171.7328	-2.9973	1	898.724038109446	1	306.3903	28793.25	Nascent	9.4444
578	9	20190526_Sam2_Z_CDM_2pc_HDR_2_MMStack_Default.ome_denoise_reg_ring5_kymoWrap_ridge_0029-0022	Global	-731.25	23.75	30.7895	-25.3462	-0.4424	-1	898.724038109446	1	306.3903	28793.25	Nascent	-30.7895
579	1	20190526_Z_CDM_2pc_HDR_7_MMStack_Default.ome_denoise_reg_ring22_kymoWrap_ridge_0040-0057	Global	-834.1666	24.6667	33.8176	-27.4866	-0.4797	-1	920.860286205531	1	228.4083	23468.54	Nascent	-33.8176
580	2	20190526_Z_CDM_2pc_HDR_7_MMStack_Default.ome_denoise_reg_ring22_kymoWrap_ridge_0034-0058	Global	920.8334	18.6667	49.3304	37.1959	0.6492	1	920.860286205531	1	228.4083	23468.54	Nascent	49.3304
581	3	20190526_Z_CDM_2pc_HDR_7_MMStack_Default.ome_denoise_reg_ring22_kymoWrap_ridge_0091-0057	Global	1094.1668	32.5	33.6667	27.3818	0.4779	1	920.860286205531	1	228.4083	23468.54	Nascent	33.6667
582	4	20190526_Z_CDM_2pc_HDR_7_MMStack_Default.ome_denoise_reg_ring22_kymoWrap_ridge_0098-0060	Global	-909.9998	17.3333	52.5	-38.9275	-0.6794	-1	920.860286205531	1	228.4083	23468.54	Nascent	-52.5
583	5	20190526_Z_CDM_2pc_HDR_7_MMStack_Default.ome_denoise_reg_ring22_kymoWrap_ridge_0067-0051	Global	43.3332	24.1667	1.7931	1.5802	0.02758	1	920.860286205531	1	228.4083	23468.54	Nascent	1.7931
584	6	20190526_Z_CDM_2pc_HDR_7_MMStack_Default.ome_denoise_reg_ring22_kymoWrap_ridge_0022-0053	Global	-715	23	31.087	-25.56	-0.4461	-1	920.860286205531	1	228.4083	23468.54	Nascent	-31.087
585	1	20190526_Sam2_Z_CDM_4_MMStack_Default.ome_denoise_reg_ring7_kymoWrap_ridge_0019-0054	Global	-1300	34.6667	37.5	-29.9816	-0.5233	-1	866.240587434981	0	981.1139	83570.27	Mature	-37.5
586	2	20190526_Sam2_Z_CDM_4_MMStack_Default.ome_denoise_reg_ring7_kymoWrap_ridge_0083-0031	Global	-1256.6666	66.3333	18.9447	-16.2491	-0.2836	-1	866.240587434981	0	981.1139	83570.27	Mature	-18.9447
587	3	20190526_Sam2_Z_CDM_4_MMStack_Default.ome_denoise_reg_ring7_kymoWrap_ridge_0026-0032	Global	-1148.3333	-44	26.0985	-158.1238	-2.7598	1	866.240587434981	0	981.1139	83570.27	Mature	26.0985
588	4	20190526_Sam2_Z_CDM_4_MMStack_Default.ome_denoise_reg_ring7_kymoWrap_ridge_0035-0026	Global	-1278.3332	-53	24.1195	-159.6417	-2.7863	1	866.240587434981	0	981.1139	83570.27	Mature	24.1195
589	5	20190526_Sam2_Z_CDM_4_MMStack_Default.ome_denoise_reg_ring7_kymoWrap_ridge_0047-0056	Global	-1040.0002	39	26.6667	-22.3062	-0.3893	-1	866.240587434981	0	981.1139	83570.27	Mature	-26.6667
590	6	20190526_Sam2_Z_CDM_4_MMStack_Default.ome_denoise_reg_ring7_kymoWrap_ridge_0056-0026	Global	1170	-55	21.2727	161.8781	2.8253	-1	866.240587434981	0	981.1139	83570.27	Mature	-21.2727
591	7	20190526_Sam2_Z_CDM_4_MMStack_Default.ome_denoise_reg_ring7_kymoWrap_ridge_0108-0035	Global	-86.6668	21.6667	4	-3.5215	-0.06146	-1	866.240587434981	0	981.1139	83570.27	Mature	-4
592	1	20190526_Sam2_Z_CDM_4_MMStack_Default.ome_denoise_reg_ring1_kymoWrap_ridge_0041-0035	Global	2080	79.5	26.1635	21.9256	0.3827	1	935.548947468696	0	1123.779	104271.9	Mature	26.1635
593	2	20190526_Sam2_Z_CDM_4_MMStack_Default.ome_denoise_reg_ring1_kymoWrap_ridge_0021-0021	Global	-1088.75	27.5	39.5909	-31.3452	-0.5471	-1	935.548947468696	0	1123.779	104271.9	Mature	-39.5909
594	3	20190526_Sam2_Z_CDM_4_MMStack_Default.ome_denoise_reg_ring1_kymoWrap_ridge_0037-0049	Global	1332.5	43.75	30.4571	25.1064	0.4382	1	935.548947468696	0	1123.779	104271.9	Mature	30.4571
595	4	20190526_Sam2_Z_CDM_4_MMStack_Default.ome_denoise_reg_ring1_kymoWrap_ridge_0035-0044	Global	-763.75	21.25	35.9412	-28.94	-0.5051	-1	935.548947468696	0	1123.779	104271.9	Mature	-35.9412
596	5	20190526_Sam2_Z_CDM_4_MMStack_Default.ome_denoise_reg_ring1_kymoWrap_ridge_0087-0046	Global	-1381.25	51.75	26.6908	-22.3244	-0.3896	-1	935.548947468696	0	1123.779	104271.9	Mature	-26.6908
597	6	20190526_Sam2_Z_CDM_4_MMStack_Default.ome_denoise_reg_ring1_kymoWrap_ridge_0099-0025	Global	-617.5	34.25	18.0292	-15.5025	-0.2706	-1	935.548947468696	0	1123.779	104271.9	Mature	-18.0292
598	7	20190526_Sam2_Z_CDM_4_MMStack_Default.ome_denoise_reg_ring1_kymoWrap_ridge_0050-0019	Global	812.5	25	32.5	26.5651	0.4636	1	935.548947468696	0	1123.779	104271.9	Mature	32.5
599	8	20190526_Sam2_Z_CDM_4_MMStack_Default.ome_denoise_reg_ring1_kymoWrap_ridge_0066-0028	Global	-81.25	22.25	3.6517	-3.2155	-0.05612	-1	935.548947468696	0	1123.779	104271.9	Mature	-3.6517
600	1	20190521_Z_CDM_2pc_HDR_2_MMStack_Default.ome_denoise_reg_ring35_kymoWrap_ridge_0018-0018	Global	-595.8334	31	19.2204	-16.4729	-0.2875	-1	823.207465996505	0	889.5268	70082.21	Mature	-19.2204
601	2	20190521_Z_CDM_2pc_HDR_2_MMStack_Default.ome_denoise_reg_ring35_kymoWrap_ridge_0072-0013	Global	-1343.3333	36.5	36.8037	-29.519	-0.5152	-1	823.207465996505	0	889.5268	70082.21	Mature	-36.8037
602	3	20190521_Z_CDM_2pc_HDR_2_MMStack_Default.ome_denoise_reg_ring35_kymoWrap_ridge_0090-0013	Global	10.8334	40.5	0.2675	0.2358	0.004115	1	823.207465996505	0	889.5268	70082.21	Mature	0.2675
603	1	20190526_Z_CDM_2pc_HDR_5_MMStack_Default.ome_denoise_reg_ring5_kymoWrap_ridge_0049-0028	Global	-1170	40.75	28.7117	-23.8319	-0.4159	-1	894.31099001002	0	870.6646	75838.74	Mature	-28.7117
604	2	20190526_Z_CDM_2pc_HDR_5_MMStack_Default.ome_denoise_reg_ring5_kymoWrap_ridge_0078-0025	Global	617.5	26.25	23.5238	19.8954	0.3472	1	894.31099001002	0	870.6646	75838.74	Mature	23.5238
605	3	20190526_Z_CDM_2pc_HDR_5_MMStack_Default.ome_denoise_reg_ring5_kymoWrap_ridge_0016-0045	Global	65	29.75	2.1849	1.9252	0.0336	1	894.31099001002	0	870.6646	75838.74	Mature	2.1849
606	4	20190526_Z_CDM_2pc_HDR_5_MMStack_Default.ome_denoise_reg_ring5_kymoWrap_ridge_0104-0037	Global	-731.25	27	27.0833	-22.6199	-0.3948	-1	894.31099001002	0	870.6646	75838.74	Mature	-27.0833
607	5	20190526_Z_CDM_2pc_HDR_5_MMStack_Default.ome_denoise_reg_ring5_kymoWrap_ridge_0058-0043	Global	-32.5	44.5	0.7303	-0.6437	-0.01124	-1	894.31099001002	0	870.6646	75838.74	Mature	-0.7303
608	6	20190526_Z_CDM_2pc_HDR_5_MMStack_Default.ome_denoise_reg_ring5_kymoWrap_ridge_0015-0036	Global	32.5	16.5	1.9697	1.7357	0.03029	1	894.31099001002	0	870.6646	75838.74	Mature	1.9697
609	1	20190526_Z_CDM_2pc_HDR_9_MMStack_Default.ome_denoise_reg_ring10_kymoWrap_ridge_0046-0029	Global	877.5	54.25	16.1751	13.9741	0.2439	1	897.010167537329	1	272.8222	24657.16	Nascent	16.1751
610	2	20190526_Z_CDM_2pc_HDR_9_MMStack_Default.ome_denoise_reg_ring10_kymoWrap_ridge_0056-0048	Global	-682.5	22.25	30.6742	-25.2631	-0.4409	-1	897.010167537329	1	272.8222	24657.16	Nascent	-30.6742
611	3	20190526_Z_CDM_2pc_HDR_9_MMStack_Default.ome_denoise_reg_ring10_kymoWrap_ridge_0107-0051	Global	601.25	15.75	38.1746	30.4258	0.531	1	897.010167537329	1	272.8222	24657.16	Nascent	38.1746
612	4	20190526_Z_CDM_2pc_HDR_9_MMStack_Default.ome_denoise_reg_ring10_kymoWrap_ridge_0105-0041	Global	-373.75	11.75	31.8085	-26.0754	-0.4551	-1	897.010167537329	1	272.8222	24657.16	Nascent	-31.8085
613	5	20190526_Z_CDM_2pc_HDR_9_MMStack_Default.ome_denoise_reg_ring10_kymoWrap_ridge_0024-0053	Global	-373.75	18	20.7639	-17.7158	-0.3092	-1	897.010167537329	1	272.8222	24657.16	Nascent	-20.7639
614	1	20190526_Z_CDM_2pc_HDR_7_MMStack_Default.ome_denoise_reg_ring29_kymoWrap_ridge_0012-0056	Global	-812.5	15.5	52.4194	-38.8845	-0.6787	-1	986.233299074878	1	180.1833	18112.24	Nascent	-52.4194
615	2	20190526_Z_CDM_2pc_HDR_7_MMStack_Default.ome_denoise_reg_ring29_kymoWrap_ridge_0014-0070	Global	-747.5	14.5	51.5517	-38.4181	-0.6705	-1	986.233299074878	1	180.1833	18112.24	Nascent	-51.5517
616	3	20190526_Z_CDM_2pc_HDR_7_MMStack_Default.ome_denoise_reg_ring29_kymoWrap_ridge_0086-0056	Global	-48.75	64.75	0.7529	-0.6636	-0.01158	-1	986.233299074878	1	180.1833	18112.24	Nascent	-0.7529
617	4	20190526_Z_CDM_2pc_HDR_7_MMStack_Default.ome_denoise_reg_ring29_kymoWrap_ridge_0089-0075	Global	1153.75	17	67.8676	46.2364	0.807	1	986.233299074878	1	180.1833	18112.24	Nascent	67.8676
618	5	20190526_Z_CDM_2pc_HDR_7_MMStack_Default.ome_denoise_reg_ring29_kymoWrap_ridge_0109-0082	Global	16.25	17.75	0.9155	0.8069	0.01408	1	986.233299074878	1	180.1833	18112.24	Nascent	0.9155
619	1	20190526_Z_CDM_2pc_HDR_7_MMStack_Default.ome_denoise_reg_ring20_kymoWrap_ridge_0093-0031	Global	660.8333	30.3333	21.7857	18.5293	0.3234	1	762.656185543015	0	715.1864	53134.81	Constricting	21.7857
620	2	20190526_Z_CDM_2pc_HDR_7_MMStack_Default.ome_denoise_reg_ring20_kymoWrap_ridge_0104-0022	Global	-10.8333	23.6667	0.4577	-0.4035	-0.007042	-1	762.656185543015	0	715.1864	53134.81	Constricting	-0.4577
621	3	20190526_Z_CDM_2pc_HDR_7_MMStack_Default.ome_denoise_reg_ring20_kymoWrap_ridge_0100-0041	Global	-698.75	31.75	22.0079	-18.7052	-0.3265	-1	762.656185543015	0	715.1864	53134.81	Constricting	-22.0079
622	4	20190526_Z_CDM_2pc_HDR_7_MMStack_Default.ome_denoise_reg_ring20_kymoWrap_ridge_0078-0040	Global	633.75	16.25	39	30.9638	0.5404	1	762.656185543015	0	715.1864	53134.81	Constricting	39
623	5	20190526_Z_CDM_2pc_HDR_7_MMStack_Default.ome_denoise_reg_ring20_kymoWrap_ridge_0053-0039	Global	-650	28.5	22.807	-19.3348	-0.3375	-1	762.656185543015	0	715.1864	53134.81	Constricting	-22.807
624	6	20190526_Z_CDM_2pc_HDR_7_MMStack_Default.ome_denoise_reg_ring20_kymoWrap_ridge_0085-0008	Global	-438.75	42.75	10.2632	-8.9726	-0.1566	-1	762.656185543015	0	715.1864	53134.81	Constricting	-10.2632
625	7	20190526_Z_CDM_2pc_HDR_7_MMStack_Default.ome_denoise_reg_ring20_kymoWrap_ridge_0025-0012	Global	487.5	19.25	25.3247	21.2864	0.3715	1	762.656185543015	0	715.1864	53134.81	Constricting	25.3247
626	8	20190526_Z_CDM_2pc_HDR_7_MMStack_Default.ome_denoise_reg_ring20_kymoWrap_ridge_0032-0030	Global	390	32.75	11.9084	10.3818	0.1812	1	762.656185543015	0	715.1864	53134.81	Constricting	11.9084
627	1	20190526_Z_CDM_2pc_HDR_1_MMStack_Default.ome_denoise_reg_ring17_kymoWrap_ridge_0027-0027	Global	-1408.3333	44	32.0076	-26.2168	-0.4576	-1	830.474699321624	0	879.6644	73223.65	Mature	-32.0076
628	2	20190526_Z_CDM_2pc_HDR_1_MMStack_Default.ome_denoise_reg_ring17_kymoWrap_ridge_0045-0038	Global	-2665.0001	62.3333	42.754	-33.3351	-0.5818	-1	830.474699321624	0	879.6644	73223.65	Mature	-42.754
629	3	20190526_Z_CDM_2pc_HDR_1_MMStack_Default.ome_denoise_reg_ring17_kymoWrap_ridge_0083-0019	Global	368.3333	65.6667	5.6091	4.9321	0.08608	1	830.474699321624	0	879.6644	73223.65	Mature	5.6091
630	4	20190526_Z_CDM_2pc_HDR_1_MMStack_Default.ome_denoise_reg_ring17_kymoWrap_ridge_0024-0013	Global	-801.6666	21.3333	37.5781	-30.0333	-0.5242	-1	830.474699321624	0	879.6644	73223.65	Mature	-37.5781
631	5	20190526_Z_CDM_2pc_HDR_1_MMStack_Default.ome_denoise_reg_ring17_kymoWrap_ridge_0033-0031	Global	1776.6666	50.6667	35.0658	28.3457	0.4947	1	830.474699321624	0	879.6644	73223.65	Mature	35.0658
632	1	20190526_Sam2_Z_CDM_2pc_HDR_4_MMStack_Default.ome_denoise_reg_ring6_kymoWrap_ridge_0043-0027	Global	682.5	29.75	22.9412	19.44	0.3393	1	772.871468296785	0	838.3939	64407.63	Constricting	22.9412
633	2	20190526_Sam2_Z_CDM_2pc_HDR_4_MMStack_Default.ome_denoise_reg_ring6_kymoWrap_ridge_0065-0028	Global	-438.75	17.5	25.0714	-21.0923	-0.3681	-1	772.871468296785	0	838.3939	64407.63	Constricting	-25.0714
634	3	20190526_Sam2_Z_CDM_2pc_HDR_4_MMStack_Default.ome_denoise_reg_ring6_kymoWrap_ridge_0088-0028	Global	520	23	22.6087	19.179	0.3347	1	772.871468296785	0	838.3939	64407.63	Constricting	22.6087
635	4	20190526_Sam2_Z_CDM_2pc_HDR_4_MMStack_Default.ome_denoise_reg_ring6_kymoWrap_ridge_0025-0014	Global	-763.75	20	38.1875	-30.4342	-0.5312	-1	772.871468296785	0	838.3939	64407.63	Constricting	-38.1875
636	5	20190526_Sam2_Z_CDM_2pc_HDR_4_MMStack_Default.ome_denoise_reg_ring6_kymoWrap_ridge_0050-0013	Global	617.5	26.25	23.5238	19.8954	0.3472	1	772.871468296785	0	838.3939	64407.63	Constricting	23.5238
637	6	20190526_Sam2_Z_CDM_2pc_HDR_4_MMStack_Default.ome_denoise_reg_ring6_kymoWrap_ridge_0085-0039	Global	877.5	28.75	30.5217	25.1531	0.439	1	772.871468296785	0	838.3939	64407.63	Constricting	30.5217
638	1	20190526_Z_CDM_2pc_HDR_9_MMStack_Default.ome_denoise_reg_ring14_kymoWrap_ridge_0027-0007	Global	731.25	39.5	18.5127	15.8975	0.2775	1	802.854699696513	0	1111.692	90064.92	Mature	18.5127
639	2	20190526_Z_CDM_2pc_HDR_9_MMStack_Default.ome_denoise_reg_ring14_kymoWrap_ridge_0024-0021	Global	-1218.75	38.25	31.8627	-26.1139	-0.4558	-1	802.854699696513	0	1111.692	90064.92	Mature	-31.8627
640	3	20190526_Z_CDM_2pc_HDR_9_MMStack_Default.ome_denoise_reg_ring14_kymoWrap_ridge_0089-0032	Global	-195	32.5	6	-5.2739	-0.09205	-1	802.854699696513	0	1111.692	90064.92	Mature	-6
641	4	20190526_Z_CDM_2pc_HDR_9_MMStack_Default.ome_denoise_reg_ring14_kymoWrap_ridge_0061-0023	Global	-910	23	39.5652	-31.3287	-0.5468	-1	802.854699696513	0	1111.692	90064.92	Mature	-39.5652
642	5	20190526_Z_CDM_2pc_HDR_9_MMStack_Default.ome_denoise_reg_ring14_kymoWrap_ridge_0092-0013	Global	-812.5	25.75	31.5534	-25.8936	-0.4519	-1	802.854699696513	0	1111.692	90064.92	Mature	-31.5534
643	6	20190526_Z_CDM_2pc_HDR_9_MMStack_Default.ome_denoise_reg_ring14_kymoWrap_ridge_0024-0031	Global	1267.5	43.75	28.9714	24.0232	0.4193	1	802.854699696513	0	1111.692	90064.92	Mature	28.9714
644	1	20190526_Sam2_Z_CDM_5_MMStack_Default.ome_denoise_reg_ring21_kymoWrap_ridge_0041-0019	Global	1218.75	64.5	18.8953	16.209	0.2829	1	902.728112901804	1	351.0763	31620.67	Nascent	18.8953
645	2	20190526_Sam2_Z_CDM_5_MMStack_Default.ome_denoise_reg_ring21_kymoWrap_ridge_0054-0038	Global	1462.5	82.75	17.6737	15.2112	0.2655	1	902.728112901804	1	351.0763	31620.67	Nascent	17.6737
646	3	20190526_Sam2_Z_CDM_5_MMStack_Default.ome_denoise_reg_ring21_kymoWrap_ridge_0091-0029	Global	-1543.75	23.5	65.6915	-45.3031	-0.7907	-1	902.728112901804	1	351.0763	31620.67	Nascent	-65.6915
647	4	20190526_Sam2_Z_CDM_5_MMStack_Default.ome_denoise_reg_ring21_kymoWrap_ridge_0038-0044	Global	-536.25	19.75	27.1519	-22.6713	-0.3957	-1	902.728112901804	1	351.0763	31620.67	Nascent	-27.1519
648	5	20190526_Sam2_Z_CDM_5_MMStack_Default.ome_denoise_reg_ring21_kymoWrap_ridge_0018-0046	Global	48.75	16	3.0469	2.6838	0.04684	1	902.728112901804	1	351.0763	31620.67	Nascent	3.0469
649	6	20190526_Sam2_Z_CDM_5_MMStack_Default.ome_denoise_reg_ring21_kymoWrap_ridge_0107-0055	Global	65	17.25	3.7681	3.3178	0.05791	1	902.728112901804	1	351.0763	31620.67	Nascent	3.7681
650	7	20190526_Sam2_Z_CDM_5_MMStack_Default.ome_denoise_reg_ring21_kymoWrap_ridge_0106-0033	Global	113.75	16.5	6.8939	6.0542	0.1057	1	902.728112901804	1	351.0763	31620.67	Nascent	6.8939
651	1	20190521_Z_CDM_2pc_HDR_4_MMStack_Default.ome_denoise_reg_ring16_kymoWrap_ridge_0050-0032	Global	1690	55.5	30.4505	25.1016	0.4381	1	605.504075704428	0	2197.616	131915	Constricting	30.4505
652	2	20190521_Z_CDM_2pc_HDR_4_MMStack_Default.ome_denoise_reg_ring16_kymoWrap_ridge_0099-0028	Global	-1868.75	37.25	50.1678	-37.6614	-0.6573	-1	605.504075704428	0	2197.616	131915	Constricting	-50.1678
653	3	20190521_Z_CDM_2pc_HDR_4_MMStack_Default.ome_denoise_reg_ring16_kymoWrap_ridge_0017-0020	Global	-926.25	24.75	37.4242	-29.9315	-0.5224	-1	605.504075704428	0	2197.616	131915	Constricting	-37.4242
654	4	20190521_Z_CDM_2pc_HDR_4_MMStack_Default.ome_denoise_reg_ring16_kymoWrap_ridge_0038-0042	Global	1641.25	55	29.8409	24.6594	0.4304	1	605.504075704428	0	2197.616	131915	Constricting	29.8409
655	5	20190521_Z_CDM_2pc_HDR_4_MMStack_Default.ome_denoise_reg_ring16_kymoWrap_ridge_0036-0032	Global	1056.25	-40.75	25.9202	158.2592	2.7621	-1	605.504075704428	0	2197.616	131915	Constricting	-25.9202
656	6	20190521_Z_CDM_2pc_HDR_4_MMStack_Default.ome_denoise_reg_ring16_kymoWrap_ridge_0045-0016	Global	975	36.5	26.7123	22.3406	0.3899	1	605.504075704428	0	2197.616	131915	Constricting	26.7123
657	1	20190526_Sam2_Z_CDM_2pc_HDR_6_MMStack_Default.ome_denoise_reg_ring8_kymoWrap_ridge_0050-0022	Global	-552.5	34	16.25	-14.0362	-0.245	-1	680.09410897705	0	1590.823	108336.3	Constricting	-16.25
658	2	20190526_Sam2_Z_CDM_2pc_HDR_6_MMStack_Default.ome_denoise_reg_ring8_kymoWrap_ridge_0032-0038	Global	1186.25	57.25	20.7205	17.6811	0.3086	1	680.09410897705	0	1590.823	108336.3	Constricting	20.7205
659	3	20190526_Sam2_Z_CDM_2pc_HDR_6_MMStack_Default.ome_denoise_reg_ring8_kymoWrap_ridge_0086-0036	Global	-812.5	24.25	33.5052	-27.2695	-0.4759	-1	680.09410897705	0	1590.823	108336.3	Constricting	-33.5052
660	4	20190526_Sam2_Z_CDM_2pc_HDR_6_MMStack_Default.ome_denoise_reg_ring8_kymoWrap_ridge_0014-0009	Global	731.25	24.5	29.8469	24.6638	0.4305	1	680.09410897705	0	1590.823	108336.3	Constricting	29.8469
661	1	20190526_Sam2_Z_CDM_2pc_HDR_2_MMStack_Default.ome_denoise_reg_ring16_kymoWrap_ridge_0098-0027	Global	552.5	-21.5	25.6977	158.4287	2.7651	-1	832.497284820052	1	404.9965	34695.04	Nascent	-25.6977
662	2	20190526_Sam2_Z_CDM_2pc_HDR_2_MMStack_Default.ome_denoise_reg_ring16_kymoWrap_ridge_0079-0029	Global	373.75	16.25	23	19.4861	0.3401	1	832.497284820052	1	404.9965	34695.04	Nascent	23
663	3	20190526_Sam2_Z_CDM_2pc_HDR_2_MMStack_Default.ome_denoise_reg_ring16_kymoWrap_ridge_0084-0020	Global	325	28.5	11.4035	9.9506	0.1737	1	832.497284820052	1	404.9965	34695.04	Nascent	11.4035
664	4	20190526_Sam2_Z_CDM_2pc_HDR_2_MMStack_Default.ome_denoise_reg_ring16_kymoWrap_ridge_0109-0024	Global	-65	16	4.0625	-3.5763	-0.06242	-1	832.497284820052	1	404.9965	34695.04	Nascent	-4.0625
665	5	20190526_Sam2_Z_CDM_2pc_HDR_2_MMStack_Default.ome_denoise_reg_ring16_kymoWrap_ridge_0045-0037	Global	-341.25	27	12.6389	-11.0035	-0.192	-1	832.497284820052	1	404.9965	34695.04	Nascent	-12.6389
666	6	20190526_Sam2_Z_CDM_2pc_HDR_2_MMStack_Default.ome_denoise_reg_ring16_kymoWrap_ridge_0016-0053	Global	-471.25	19.75	23.8608	-20.1576	-0.3518	-1	832.497284820052	1	404.9965	34695.04	Nascent	-23.8608
667	7	20190526_Sam2_Z_CDM_2pc_HDR_2_MMStack_Default.ome_denoise_reg_ring16_kymoWrap_ridge_0059-0028	Global	633.75	12	52.8125	39.0939	0.6823	1	832.497284820052	1	404.9965	34695.04	Nascent	52.8125
668	1	20190521_Z_CDM_2pc_HDR_3_MMStack_Default.ome_denoise_reg_ring4_kymoWrap_ridge_0050-0025	Global	-1245.8333	50.1667	24.8339	-20.9098	-0.3649	-1	717.014256965277	0	1676.445	117346.6	Constricting	-24.8339
669	2	20190521_Z_CDM_2pc_HDR_3_MMStack_Default.ome_denoise_reg_ring4_kymoWrap_ridge_0079-0021	Global	1007.5001	28.3333	35.5588	28.6813	0.5006	1	717.014256965277	0	1676.445	117346.6	Constricting	35.5588
670	3	20190521_Z_CDM_2pc_HDR_3_MMStack_Default.ome_denoise_reg_ring4_kymoWrap_ridge_0065-0035	Global	-1560	66.6667	23.4	-19.7989	-0.3456	-1	717.014256965277	0	1676.445	117346.6	Constricting	-23.4
671	4	20190521_Z_CDM_2pc_HDR_3_MMStack_Default.ome_denoise_reg_ring4_kymoWrap_ridge_0035-0015	Global	660.8333	27	24.4753	20.6335	0.3601	1	717.014256965277	0	1676.445	117346.6	Constricting	24.4753
672	5	20190521_Z_CDM_2pc_HDR_3_MMStack_Default.ome_denoise_reg_ring4_kymoWrap_ridge_0017-0033	Global	617.5	20.5	30.122	24.8637	0.434	1	717.014256965277	0	1676.445	117346.6	Constricting	30.122
673	6	20190521_Z_CDM_2pc_HDR_3_MMStack_Default.ome_denoise_reg_ring4_kymoWrap_ridge_0088-0011	Global	1137.5	34.5	32.971	26.8962	0.4694	1	717.014256965277	0	1676.445	117346.6	Constricting	32.971
674	7	20190521_Z_CDM_2pc_HDR_3_MMStack_Default.ome_denoise_reg_ring4_kymoWrap_ridge_0011-0013	Global	-390	18.8333	20.708	-17.6711	-0.3084	-1	717.014256965277	0	1676.445	117346.6	Constricting	-20.708
675	1	20190526_Sam2_Z_CDM_2pc_HDR_6_MMStack_Default.ome_denoise_reg_ring17_kymoWrap_ridge_0080-0023	Global	1635.8332	76	21.5241	18.3218	0.3198	1	819.906330288483	0	500.5483	38311.3	Mature	21.5241
676	2	20190526_Sam2_Z_CDM_2pc_HDR_6_MMStack_Default.ome_denoise_reg_ring17_kymoWrap_ridge_0018-0015	Global	65	32	2.0312	1.7899	0.03124	1	819.906330288483	0	500.5483	38311.3	Mature	2.0312
677	3	20190526_Sam2_Z_CDM_2pc_HDR_6_MMStack_Default.ome_denoise_reg_ring17_kymoWrap_ridge_0022-0039	Global	97.5	41	2.378	2.0953	0.03657	1	819.906330288483	0	500.5483	38311.3	Mature	2.378
678	4	20190526_Sam2_Z_CDM_2pc_HDR_6_MMStack_Default.ome_denoise_reg_ring17_kymoWrap_ridge_0066-0036	Global	-747.5001	44.6667	16.7351	-14.438	-0.252	-1	819.906330288483	0	500.5483	38311.3	Mature	-16.7351
679	5	20190526_Sam2_Z_CDM_2pc_HDR_6_MMStack_Default.ome_denoise_reg_ring17_kymoWrap_ridge_0102-0009	Global	790.8333	25.5	31.0131	25.5069	0.4452	1	819.906330288483	0	500.5483	38311.3	Mature	31.0131
680	6	20190526_Sam2_Z_CDM_2pc_HDR_6_MMStack_Default.ome_denoise_reg_ring17_kymoWrap_ridge_0071-0005	Global	-10.8334	-31	0.3495	-179.692	-3.1362	1	819.906330288483	0	500.5483	38311.3	Mature	0.3495
681	1	20190526_Z_CDM_2pc_HDR_7_MMStack_Default.ome_denoise_reg_ring9_kymoWrap_ridge_0018-0035	Global	866.6667	18.3333	47.2727	36.0274	0.6288	1	804.386143676309	1	209.9425	16754.75	Nascent	47.2727
682	2	20190526_Z_CDM_2pc_HDR_7_MMStack_Default.ome_denoise_reg_ring9_kymoWrap_ridge_0082-0037	Global	866.6667	38.3333	22.6087	19.179	0.3347	1	804.386143676309	1	209.9425	16754.75	Nascent	22.6087
683	3	20190526_Z_CDM_2pc_HDR_7_MMStack_Default.ome_denoise_reg_ring9_kymoWrap_ridge_0059-0020	Global	-281.6667	114.6667	2.4564	-2.1642	-0.03777	-1	804.386143676309	1	209.9425	16754.75	Nascent	-2.4564
684	4	20190526_Z_CDM_2pc_HDR_7_MMStack_Default.ome_denoise_reg_ring9_kymoWrap_ridge_0032-0032	Global	-975.0001	26.6667	36.5625	-29.3578	-0.5124	-1	804.386143676309	1	209.9425	16754.75	Nascent	-36.5625
685	5	20190526_Z_CDM_2pc_HDR_7_MMStack_Default.ome_denoise_reg_ring9_kymoWrap_ridge_0053-0037	Global	-520	14.6667	35.4546	-28.6105	-0.4993	-1	804.386143676309	1	209.9425	16754.75	Nascent	-35.4546
686	1	20190526_Z_CDM_2pc_HDR_4_MMStack_Default.ome_denoise_reg_ring19_kymoWrap_ridge_0049-0049	Global	2383.3333	86.6667	27.5	22.9321	0.4002	1	883.296292640685	0	972.9164	84120.57	Mature	27.5
687	2	20190526_Z_CDM_2pc_HDR_4_MMStack_Default.ome_denoise_reg_ring19_kymoWrap_ridge_0056-0031	Global	2404.9999	87	27.6437	23.0394	0.4021	1	883.296292640685	0	972.9164	84120.57	Mature	27.6437
688	3	20190526_Z_CDM_2pc_HDR_4_MMStack_Default.ome_denoise_reg_ring19_kymoWrap_ridge_0084-0053	Global	-1971.6666	59.3333	33.2303	-27.0778	-0.4726	-1	883.296292640685	0	972.9164	84120.57	Mature	-33.2303
689	4	20190526_Z_CDM_2pc_HDR_4_MMStack_Default.ome_denoise_reg_ring19_kymoWrap_ridge_0047-0046	Global	-1256.6666	35.3333	35.566	-28.6861	-0.5007	-1	883.296292640685	0	972.9164	84120.57	Mature	-35.566
690	5	20190526_Z_CDM_2pc_HDR_4_MMStack_Default.ome_denoise_reg_ring19_kymoWrap_ridge_0092-0031	Global	-975.0001	24.6667	39.527	-31.3041	-0.5464	-1	883.296292640685	0	972.9164	84120.57	Mature	-39.527
691	1	20190521_Z_CDM_2pc_HDR_4_MMStack_Default.ome_denoise_reg_ring3_kymoWrap_ridge_0022-0014	Global	1018.3333	-43.3333	23.5	160.1231	2.7947	-1	757.483608671129	0	505.752	40265.96	Constricting	-23.5
692	2	20190521_Z_CDM_2pc_HDR_4_MMStack_Default.ome_denoise_reg_ring3_kymoWrap_ridge_0062-0014	Global	563.3334	21.6667	26	21.8014	0.3805	1	757.483608671129	0	505.752	40265.96	Constricting	26
693	3	20190521_Z_CDM_2pc_HDR_4_MMStack_Default.ome_denoise_reg_ring3_kymoWrap_ridge_0047-0029	Global	693.3333	46.6667	14.8571	12.875	0.2247	1	757.483608671129	0	505.752	40265.96	Constricting	14.8571
694	4	20190521_Z_CDM_2pc_HDR_4_MMStack_Default.ome_denoise_reg_ring3_kymoWrap_ridge_0107-0012	Global	910	24	37.9167	30.2564	0.5281	1	757.483608671129	0	505.752	40265.96	Constricting	37.9167
695	5	20190521_Z_CDM_2pc_HDR_4_MMStack_Default.ome_denoise_reg_ring3_kymoWrap_ridge_0052-0038	Global	1040	-22.3333	46.5672	144.3815	2.5199	-1	757.483608671129	0	505.752	40265.96	Constricting	-46.5672
696	6	20190521_Z_CDM_2pc_HDR_4_MMStack_Default.ome_denoise_reg_ring3_kymoWrap_ridge_0087-0041	Global	-1581.6667	-61.3333	25.788	-158.3598	-2.7639	1	757.483608671129	0	505.752	40265.96	Constricting	25.788
697	7	20190521_Z_CDM_2pc_HDR_4_MMStack_Default.ome_denoise_reg_ring3_kymoWrap_ridge_0107-0036	Global	585.0001	-23.6667	24.7183	159.1791	2.7782	-1	757.483608671129	0	505.752	40265.96	Constricting	-24.7183
698	1	20190526_Z_CDM_2pc_HDR_8_MMStack_Default.ome_denoise_reg_ring37_kymoWrap_ridge_0057-0020	Global	-1191.6666	40	29.7917	-24.6236	-0.4298	-1	956.259774821237	1	392.2517	37495.92	Nascent	-29.7917
699	2	20190526_Z_CDM_2pc_HDR_8_MMStack_Default.ome_denoise_reg_ring37_kymoWrap_ridge_0028-0032	Global	1386.6667	44.6667	31.0448	25.5297	0.4456	1	956.259774821237	1	392.2517	37495.92	Nascent	31.0448
700	3	20190526_Z_CDM_2pc_HDR_8_MMStack_Default.ome_denoise_reg_ring37_kymoWrap_ridge_0042-0042	Global	-845	46	18.3696	-15.7808	-0.2754	-1	956.259774821237	1	392.2517	37495.92	Nascent	-18.3696
701	4	20190526_Z_CDM_2pc_HDR_8_MMStack_Default.ome_denoise_reg_ring37_kymoWrap_ridge_0103-0018	Global	-671.6666	15.3333	43.8043	-33.9765	-0.593	-1	956.259774821237	1	392.2517	37495.92	Nascent	-43.8043
702	1	20190526_Z_CDM_2pc_HDR_1_MMStack_Default.ome_denoise_reg_ring22_kymoWrap_ridge_0099-0070	Global	-996.6666	41	24.3089	-20.505	-0.3579	-1	937.956280120885	0	1252.218	115970.6	Mature	-24.3089
703	2	20190526_Z_CDM_2pc_HDR_1_MMStack_Default.ome_denoise_reg_ring22_kymoWrap_ridge_0057-0068	Global	-1343.3334	-29.3333	45.7955	-144.8336	-2.5278	1	937.956280120885	0	1252.218	115970.6	Mature	45.7955
704	3	20190526_Z_CDM_2pc_HDR_1_MMStack_Default.ome_denoise_reg_ring22_kymoWrap_ridge_0068-0055	Global	910	33.3333	27.3	22.7824	0.3976	1	937.956280120885	0	1252.218	115970.6	Mature	27.3
705	4	20190526_Z_CDM_2pc_HDR_1_MMStack_Default.ome_denoise_reg_ring22_kymoWrap_ridge_0087-0059	Global	-1321.6666	55	24.0303	-20.2892	-0.3541	-1	937.956280120885	0	1252.218	115970.6	Mature	-24.0303
706	5	20190526_Z_CDM_2pc_HDR_1_MMStack_Default.ome_denoise_reg_ring22_kymoWrap_ridge_0016-0042	Global	-888.3334	27	32.9012	-26.8473	-0.4686	-1	937.956280120885	0	1252.218	115970.6	Mature	-32.9012
707	6	20190526_Z_CDM_2pc_HDR_1_MMStack_Default.ome_denoise_reg_ring22_kymoWrap_ridge_0032-0046	Global	-1278.3334	45	28.4074	-23.6071	-0.412	-1	937.956280120885	0	1252.218	115970.6	Mature	-28.4074
708	7	20190526_Z_CDM_2pc_HDR_1_MMStack_Default.ome_denoise_reg_ring22_kymoWrap_ridge_0017-0057	Global	-520	-21.6667	24	-159.7343	-2.7879	1	937.956280120885	0	1252.218	115970.6	Mature	24
709	8	20190526_Z_CDM_2pc_HDR_1_MMStack_Default.ome_denoise_reg_ring22_kymoWrap_ridge_0031-0059	Global	-1278.3334	40.3333	31.6942	-25.994	-0.4537	-1	937.956280120885	0	1252.218	115970.6	Mature	-31.6942
710	9	20190526_Z_CDM_2pc_HDR_1_MMStack_Default.ome_denoise_reg_ring22_kymoWrap_ridge_0008-0030	Global	411.6667	16.3333	25.2041	21.1941	0.3699	1	937.956280120885	0	1252.218	115970.6	Mature	25.2041
711	1	20190521_Z_CDM_2pc_HDR_2_MMStack_Default.ome_denoise_reg_ring23_kymoWrap_ridge_0030-0011	Global	-617.5	56	11.0268	-9.6282	-0.168	-1	840.704728946937	0	657.058	53525.81	Mature	-11.0268
712	2	20190521_Z_CDM_2pc_HDR_2_MMStack_Default.ome_denoise_reg_ring23_kymoWrap_ridge_0071-0011	Global	503.75	20	25.1875	21.1813	0.3697	1	840.704728946937	0	657.058	53525.81	Mature	25.1875
713	3	20190521_Z_CDM_2pc_HDR_2_MMStack_Default.ome_denoise_reg_ring23_kymoWrap_ridge_0077-0025	Global	81.25	28	2.9018	2.5562	0.04461	1	840.704728946937	0	657.058	53525.81	Mature	2.9018
714	4	20190521_Z_CDM_2pc_HDR_2_MMStack_Default.ome_denoise_reg_ring23_kymoWrap_ridge_0102-0020	Global	-633.75	21.5	29.4767	-24.3937	-0.4258	-1	840.704728946937	0	657.058	53525.81	Mature	-29.4767
715	5	20190521_Z_CDM_2pc_HDR_2_MMStack_Default.ome_denoise_reg_ring23_kymoWrap_ridge_0025-0032	Global	-422.5	-46.75	9.0374	-172.0845	-3.0034	1	840.704728946937	0	657.058	53525.81	Mature	9.0374
716	6	20190521_Z_CDM_2pc_HDR_2_MMStack_Default.ome_denoise_reg_ring23_kymoWrap_ridge_0097-0044	Global	-260	-39.25	6.6242	-174.181	-3.04	1	840.704728946937	0	657.058	53525.81	Mature	6.6242
717	1	20190526_Sam2_Z_CDM_2pc_HDR_8_MMStack_Default.ome_denoise_reg_ring5_kymoWrap_ridge_0042-0028	Global	-1202.5	61.5	19.5528	-16.742	-0.2922	-1	840.084864622292	0	839.1127	68937.48	Mature	-19.5528
718	2	20190526_Sam2_Z_CDM_2pc_HDR_8_MMStack_Default.ome_denoise_reg_ring5_kymoWrap_ridge_0015-0052	Global	845	22.75	37.1429	29.7449	0.5191	1	840.084864622292	0	839.1127	68937.48	Mature	37.1429
719	3	20190526_Sam2_Z_CDM_2pc_HDR_8_MMStack_Default.ome_denoise_reg_ring5_kymoWrap_ridge_0055-0036	Global	-438.75	27.75	15.8108	-13.6713	-0.2386	-1	840.084864622292	0	839.1127	68937.48	Mature	-15.8108
720	4	20190526_Sam2_Z_CDM_2pc_HDR_8_MMStack_Default.ome_denoise_reg_ring5_kymoWrap_ridge_0066-0040	Global	-715	23	31.087	-25.56	-0.4461	-1	840.084864622292	0	839.1127	68937.48	Mature	-31.087
721	1	20190521_Z_CDM_2pc_HDR_4_MMStack_Default.ome_denoise_reg_ring18_kymoWrap_ridge_0020-0053	Global	341.25	23.25	14.6774	12.7244	0.2221	1	908.479790149429	0	764.373	70924.1	Mature	14.6774
722	2	20190521_Z_CDM_2pc_HDR_4_MMStack_Default.ome_denoise_reg_ring18_kymoWrap_ridge_0092-0046	Global	-731.25	22	33.2386	-27.0836	-0.4727	-1	908.479790149429	0	764.373	70924.1	Mature	-33.2386
723	3	20190521_Z_CDM_2pc_HDR_4_MMStack_Default.ome_denoise_reg_ring18_kymoWrap_ridge_0111-0048	Global	682.5	18.5	36.8919	29.5778	0.5162	1	908.479790149429	0	764.373	70924.1	Mature	36.8919
724	4	20190521_Z_CDM_2pc_HDR_4_MMStack_Default.ome_denoise_reg_ring18_kymoWrap_ridge_0092-0027	Global	958.75	28.25	33.9381	27.5701	0.4812	1	908.479790149429	0	764.373	70924.1	Mature	33.9381
725	5	20190521_Z_CDM_2pc_HDR_4_MMStack_Default.ome_denoise_reg_ring18_kymoWrap_ridge_0060-0050	Global	-65	-39.5	1.6456	-178.5498	-3.1163	1	908.479790149429	0	764.373	70924.1	Mature	1.6456
726	6	20190521_Z_CDM_2pc_HDR_4_MMStack_Default.ome_denoise_reg_ring18_kymoWrap_ridge_0061-0022	Global	48.75	-27.75	1.7568	178.4518	3.1146	-1	908.479790149429	0	764.373	70924.1	Mature	-1.7568
727	7	20190521_Z_CDM_2pc_HDR_4_MMStack_Default.ome_denoise_reg_ring18_kymoWrap_ridge_0039-0026	Global	406.25	-11	36.9318	150.3955	2.6249	-1	908.479790149429	0	764.373	70924.1	Mature	-36.9318
728	1	20190526_Sam2_Z_CDM_5_MMStack_Default.ome_denoise_reg_ring11_kymoWrap_ridge_0087-0014	Global	-942.5	45	20.9444	-17.8601	-0.3117	-1	943.669148246206	1	432.9445	42028.65	Nascent	-20.9444
729	2	20190526_Sam2_Z_CDM_5_MMStack_Default.ome_denoise_reg_ring11_kymoWrap_ridge_0109-0017	Global	-113.75	15.5	7.3387	-6.4416	-0.1124	-1	943.669148246206	1	432.9445	42028.65	Nascent	-7.3387
730	3	20190526_Sam2_Z_CDM_5_MMStack_Default.ome_denoise_reg_ring11_kymoWrap_ridge_0055-0010	Global	-520	22	23.6364	-19.9831	-0.3488	-1	943.669148246206	1	432.9445	42028.65	Nascent	-23.6364
731	4	20190526_Sam2_Z_CDM_5_MMStack_Default.ome_denoise_reg_ring11_kymoWrap_ridge_0019-0015	Global	-357.5	25.75	13.8835	-12.0568	-0.2104	-1	943.669148246206	1	432.9445	42028.65	Nascent	-13.8835
732	5	20190526_Sam2_Z_CDM_5_MMStack_Default.ome_denoise_reg_ring11_kymoWrap_ridge_0053-0056	Global	1218.75	24	50.7812	37.9987	0.6632	1	943.669148246206	1	432.9445	42028.65	Nascent	50.7812
733	6	20190526_Sam2_Z_CDM_5_MMStack_Default.ome_denoise_reg_ring11_kymoWrap_ridge_0086-0057	Global	747.5	17.75	42.1127	32.9387	0.5749	1	943.669148246206	1	432.9445	42028.65	Nascent	42.1127
734	1	20190526_Sam2_Z_CDM_2pc_HDR_6_MMStack_Default.ome_denoise_reg_ring4_kymoWrap_ridge_0049-0010	Global	758.3333	25	30.3333	25.0169	0.4366	1	391.346310723704	0	1252.346	47186.38	Constricting	30.3333
735	2	20190526_Sam2_Z_CDM_2pc_HDR_6_MMStack_Default.ome_denoise_reg_ring4_kymoWrap_ridge_0072-0010	Global	-433.3333	31.6667	13.6842	-11.8887	-0.2075	-1	391.346310723704	0	1252.346	47186.38	Constricting	-13.6842
736	3	20190526_Sam2_Z_CDM_2pc_HDR_6_MMStack_Default.ome_denoise_reg_ring4_kymoWrap_ridge_0016-0008	Global	-498.3333	26	19.1667	-16.4293	-0.2867	-1	391.346310723704	0	1252.346	47186.38	Constricting	-19.1667
737	1	20190521_Z_CDM_2pc_HDR_2_MMStack_Default.ome_denoise_reg_ring14_kymoWrap2_ridge_0025-0015	Global	758.3334	47	16.1348	13.9406	0.2433	1	749.633350559596	0	2025.904	147141.2	Constricting	16.1348
738	2	20190521_Z_CDM_2pc_HDR_2_MMStack_Default.ome_denoise_reg_ring14_kymoWrap2_ridge_0067-0012	Global	-931.6667	38.3333	24.3043	-20.5014	-0.3578	-1	749.633350559596	0	2025.904	147141.2	Constricting	-24.3043
739	3	20190521_Z_CDM_2pc_HDR_2_MMStack_Default.ome_denoise_reg_ring14_kymoWrap2_ridge_0053-0012	Global	1126.6666	42.6667	26.4063	22.1094	0.3859	1	749.633350559596	0	2025.904	147141.2	Constricting	26.4063
740	4	20190521_Z_CDM_2pc_HDR_2_MMStack_Default.ome_denoise_reg_ring14_kymoWrap2_ridge_0044-0035	Global	1235	52.3333	23.5987	19.9538	0.3483	1	749.633350559596	0	2025.904	147141.2	Constricting	23.5987
741	5	20190521_Z_CDM_2pc_HDR_2_MMStack_Default.ome_denoise_reg_ring14_kymoWrap2_ridge_0062-0028	Global	-541.6666	27.3333	19.8171	-16.9553	-0.2959	-1	749.633350559596	0	2025.904	147141.2	Constricting	-19.8171
742	6	20190521_Z_CDM_2pc_HDR_2_MMStack_Default.ome_denoise_reg_ring14_kymoWrap2_ridge_0104-0011	Global	65	27.6667	2.3494	2.07	0.03613	1	749.633350559596	0	2025.904	147141.2	Constricting	2.3494
743	7	20190521_Z_CDM_2pc_HDR_2_MMStack_Default.ome_denoise_reg_ring14_kymoWrap2_ridge_0009-0030	Global	-303.3333	15.3333	19.7826	-16.9275	-0.2954	-1	749.633350559596	0	2025.904	147141.2	Constricting	-19.7826
744	1	20190521_Z_CDM_2pc_HDR_4_MMStack_Default.ome_denoise_reg_ring9_kymoWrap_ridge_0049-0024	Global	942.5	44.25	21.2994	18.1431	0.3167	1	760.423936646719	0	1194.105	89883.15	Constricting	21.2994
745	2	20190521_Z_CDM_2pc_HDR_4_MMStack_Default.ome_denoise_reg_ring9_kymoWrap_ridge_0092-0049	Global	-1852.5	53	34.9528	-28.2685	-0.4934	-1	760.423936646719	0	1194.105	89883.15	Constricting	-34.9528
746	3	20190521_Z_CDM_2pc_HDR_4_MMStack_Default.ome_denoise_reg_ring9_kymoWrap_ridge_0072-0036	Global	-1137.5	43.5	26.1494	-21.9149	-0.3825	-1	760.423936646719	0	1194.105	89883.15	Constricting	-26.1494
747	4	20190521_Z_CDM_2pc_HDR_4_MMStack_Default.ome_denoise_reg_ring9_kymoWrap_ridge_0107-0029	Global	438.75	19.5	22.5	19.0935	0.3332	1	760.423936646719	0	1194.105	89883.15	Constricting	22.5
748	5	20190521_Z_CDM_2pc_HDR_4_MMStack_Default.ome_denoise_reg_ring9_kymoWrap_ridge_0020-0039	Global	-146.25	36.25	4.0345	-3.5517	-0.06199	-1	760.423936646719	0	1194.105	89883.15	Constricting	-4.0345
749	1	20190526_Sam2_Z_CDM_2pc_HDR_8_MMStack_Default.ome_denoise_reg_ring6_kymoWrap_ridge_0084-0008	Global	-292.5	47.5	6.1579	-5.4119	-0.09445	-1	806.475959708712	1	87.7748	7143.506	Nascent	-6.1579
750	2	20190526_Sam2_Z_CDM_2pc_HDR_8_MMStack_Default.ome_denoise_reg_ring6_kymoWrap_ridge_0071-0031	Global	812.5	34.5	23.5507	19.9164	0.3476	1	806.475959708712	1	87.7748	7143.506	Nascent	23.5507
751	3	20190526_Sam2_Z_CDM_2pc_HDR_8_MMStack_Default.ome_denoise_reg_ring6_kymoWrap_ridge_0040-0009	Global	536.25	27	19.8611	16.9908	0.2965	1	806.475959708712	1	87.7748	7143.506	Nascent	19.8611
752	4	20190526_Sam2_Z_CDM_2pc_HDR_8_MMStack_Default.ome_denoise_reg_ring6_kymoWrap_ridge_0029-0017	Global	211.25	22.75	9.2857	8.1301	0.1419	1	806.475959708712	1	87.7748	7143.506	Nascent	9.2857
753	5	20190526_Sam2_Z_CDM_2pc_HDR_8_MMStack_Default.ome_denoise_reg_ring6_kymoWrap_ridge_0018-0026	Global	113.75	32.5	3.5	3.0822	0.05379	1	806.475959708712	1	87.7748	7143.506	Nascent	3.5
754	6	20190526_Sam2_Z_CDM_2pc_HDR_8_MMStack_Default.ome_denoise_reg_ring6_kymoWrap_ridge_0045-0042	Global	1446.25	15.5	93.3065	55.1378	0.9623	1	806.475959708712	1	87.7748	7143.506	Nascent	93.3065
755	7	20190526_Sam2_Z_CDM_2pc_HDR_8_MMStack_Default.ome_denoise_reg_ring6_kymoWrap_ridge_0014-0037	Global	162.5	22.5	7.2222	6.3402	0.1107	1	806.475959708712	1	87.7748	7143.506	Nascent	7.2222
756	1	20190526_Z_CDM_2pc_HDR_4_MMStack_Default.ome_denoise_reg_ring3_kymoWrap_ridge_0020-0041	Global	-1625	34.5	47.1014	-35.9285	-0.6271	-1	767.407754146108	0	1730.583	132756.9	Constricting	-47.1014
757	2	20190526_Z_CDM_2pc_HDR_4_MMStack_Default.ome_denoise_reg_ring3_kymoWrap_ridge_0027-0044	Global	1153.75	40.5	28.4877	23.6665	0.4131	1	767.407754146108	0	1730.583	132756.9	Constricting	28.4877
758	3	20190526_Z_CDM_2pc_HDR_4_MMStack_Default.ome_denoise_reg_ring3_kymoWrap_ridge_0054-0014	Global	-1202.5	45.75	26.2842	-22.017	-0.3843	-1	767.407754146108	0	1730.583	132756.9	Constricting	-26.2842
759	4	20190526_Z_CDM_2pc_HDR_4_MMStack_Default.ome_denoise_reg_ring3_kymoWrap_ridge_0078-0017	Global	-1040	26.25	39.619	-31.3633	-0.5474	-1	767.407754146108	0	1730.583	132756.9	Constricting	-39.619
760	5	20190526_Z_CDM_2pc_HDR_4_MMStack_Default.ome_denoise_reg_ring3_kymoWrap_ridge_0080-0060	Global	1040	34.75	29.9281	24.7228	0.4315	1	767.407754146108	0	1730.583	132756.9	Constricting	29.9281
761	1	20190526_Sam2_Z_CDM_2pc_HDR_4_MMStack_Default.ome_denoise_reg_ring2_kymoWrap_ridge_0038-0015	Global	1365	65.75	20.7605	17.713	0.3092	1	770.943801169892	0	851.2984	64279.04	Constricting	20.7605
762	2	20190526_Sam2_Z_CDM_2pc_HDR_4_MMStack_Default.ome_denoise_reg_ring2_kymoWrap_ridge_0016-0017	Global	731.25	26.25	27.8571	23.1986	0.4049	1	770.943801169892	0	851.2984	64279.04	Constricting	27.8571
763	3	20190526_Sam2_Z_CDM_2pc_HDR_4_MMStack_Default.ome_denoise_reg_ring2_kymoWrap_ridge_0058-0030	Global	1885	-93.5	20.1604	162.7682	2.8408	-1	770.943801169892	0	851.2984	64279.04	Constricting	-20.1604
764	4	20190526_Sam2_Z_CDM_2pc_HDR_4_MMStack_Default.ome_denoise_reg_ring2_kymoWrap_ridge_0036-0026	Global	-650	26.25	24.7619	-20.8545	-0.364	-1	770.943801169892	0	851.2984	64279.04	Constricting	-24.7619
765	5	20190526_Sam2_Z_CDM_2pc_HDR_4_MMStack_Default.ome_denoise_reg_ring2_kymoWrap_ridge_0100-0017	Global	1023.75	39.5	25.9177	21.7389	0.3794	1	770.943801169892	0	851.2984	64279.04	Constricting	25.9177
766	6	20190526_Sam2_Z_CDM_2pc_HDR_4_MMStack_Default.ome_denoise_reg_ring2_kymoWrap_ridge_0059-0007	Global	81.25	34.25	2.3723	2.0902	0.03648	1	770.943801169892	0	851.2984	64279.04	Constricting	2.3723
767	7	20190526_Sam2_Z_CDM_2pc_HDR_4_MMStack_Default.ome_denoise_reg_ring2_kymoWrap_ridge_0108-0006	Global	601.25	23.75	25.3158	21.2796	0.3714	1	770.943801169892	0	851.2984	64279.04	Constricting	25.3158
768	1	20190526_Z_CDM_2pc_HDR_9_MMStack_Default.ome_denoise_reg_ring9_kymoWrap_ridge_0019-0010	Global	828.75	33	25.1136	21.1247	0.3687	1	780.665548334479	0	727.6359	57936.09	Constricting	25.1136
769	2	20190526_Z_CDM_2pc_HDR_9_MMStack_Default.ome_denoise_reg_ring9_kymoWrap_ridge_0064-0042	Global	-1738.75	56.25	30.9111	-25.4337	-0.4439	-1	780.665548334479	0	727.6359	57936.09	Constricting	-30.9111
770	3	20190526_Z_CDM_2pc_HDR_9_MMStack_Default.ome_denoise_reg_ring9_kymoWrap_ridge_0041-0028	Global	1755	78.5	22.3567	18.9806	0.3313	1	780.665548334479	0	727.6359	57936.09	Constricting	22.3567
771	4	20190526_Z_CDM_2pc_HDR_9_MMStack_Default.ome_denoise_reg_ring9_kymoWrap_ridge_0064-0042	Global	-1738.75	56.25	30.9111	-25.4337	-0.4439	-1	780.665548334479	0	727.6359	57936.09	Constricting	-30.9111
772	5	20190526_Z_CDM_2pc_HDR_9_MMStack_Default.ome_denoise_reg_ring9_kymoWrap_ridge_0029-0036	Global	877.5	33	26.5909	22.249	0.3883	1	780.665548334479	0	727.6359	57936.09	Constricting	26.5909
773	6	20190526_Z_CDM_2pc_HDR_9_MMStack_Default.ome_denoise_reg_ring9_kymoWrap_ridge_0034-0030	Global	-682.5	21.75	31.3793	-25.7693	-0.4498	-1	780.665548334479	0	727.6359	57936.09	Constricting	-31.3793
774	7	20190526_Z_CDM_2pc_HDR_9_MMStack_Default.ome_denoise_reg_ring9_kymoWrap_ridge_0090-0057	Global	-1007.5	50.5	19.9505	-17.0629	-0.2978	-1	780.665548334479	0	727.6359	57936.09	Constricting	-19.9505
775	1	20190521_Z_CDM_2pc_HDR_3_MMStack_Default.ome_denoise_reg_ring7_kymoWrap_ridge_0015-0019	Global	1083.3334	21.5	50.3876	37.7826	0.6594	1	351.408015571672	0	2247.118	77079.67	Constricting	50.3876
776	2	20190521_Z_CDM_2pc_HDR_3_MMStack_Default.ome_denoise_reg_ring7_kymoWrap_ridge_0031-0010	Global	-325	21	15.4762	-13.3925	-0.2337	-1	351.408015571672	0	2247.118	77079.67	Constricting	-15.4762
777	1	20190521_Z_CDM_2pc_HDR_6_MMStack_Default.ome_denoise_reg_ring41_kymoWrap_ridge_0067-0045	Global	-953.3332	-45.5	20.9524	-162.1336	-2.8298	1	896.530809691765	0	864.772	84165.54	Mature	20.9524
778	2	20190521_Z_CDM_2pc_HDR_6_MMStack_Default.ome_denoise_reg_ring41_kymoWrap_ridge_0109-0043	Global	920.8334	14.5	63.5058	44.3338	0.7738	1	896.530809691765	0	864.772	84165.54	Mature	63.5058
779	3	20190521_Z_CDM_2pc_HDR_6_MMStack_Default.ome_denoise_reg_ring41_kymoWrap_ridge_0104-0040	Global	54.1668	-33	1.6414	178.5534	3.1163	-1	896.530809691765	0	864.772	84165.54	Mature	-1.6414
780	4	20190521_Z_CDM_2pc_HDR_6_MMStack_Default.ome_denoise_reg_ring41_kymoWrap_ridge_0054-0026	Global	541.6667	-13.8333	39.1566	148.9348	2.5994	-1	896.530809691765	0	864.772	84165.54	Mature	-39.1566
781	5	20190521_Z_CDM_2pc_HDR_6_MMStack_Default.ome_denoise_reg_ring41_kymoWrap_ridge_0032-0032	Global	10.8334	-15.5	0.6989	179.3839	3.1308	-1	896.530809691765	0	864.772	84165.54	Mature	-0.6989
782	6	20190521_Z_CDM_2pc_HDR_6_MMStack_Default.ome_denoise_reg_ring41_kymoWrap_ridge_0092-0021	Global	0	-45.8333	0	180	3.1416	0	896.530809691765	0	864.772	84165.54	Mature	-0
783	1	20190526_Z_CDM_2pc_HDR_8_MMStack_Default.ome_denoise_reg_ring32_kymoWrap_ridge_0046-0053	Global	2535.0002	78.3333	32.3617	26.4674	0.4619	1	831.622263642244	0	733.5399	60187.59	Mature	32.3617
784	2	20190526_Z_CDM_2pc_HDR_8_MMStack_Default.ome_denoise_reg_ring32_kymoWrap_ridge_0027-0057	Global	-975	35.3333	27.5943	-23.0026	-0.4015	-1	831.622263642244	0	733.5399	60187.59	Mature	-27.5943
785	3	20190526_Z_CDM_2pc_HDR_8_MMStack_Default.ome_denoise_reg_ring32_kymoWrap_ridge_0022-0031	Global	758.3334	28.3333	26.7647	22.3801	0.3906	1	831.622263642244	0	733.5399	60187.59	Mature	26.7647
786	4	20190526_Z_CDM_2pc_HDR_8_MMStack_Default.ome_denoise_reg_ring32_kymoWrap_ridge_0072-0030	Global	-823.3333	32.3333	25.4639	-21.3929	-0.3734	-1	831.622263642244	0	733.5399	60187.59	Mature	-25.4639
787	5	20190526_Z_CDM_2pc_HDR_8_MMStack_Default.ome_denoise_reg_ring32_kymoWrap_ridge_0094-0044	Global	-866.6666	26	33.3333	-27.1497	-0.4739	-1	831.622263642244	0	733.5399	60187.59	Mature	-33.3333
788	6	20190526_Z_CDM_2pc_HDR_8_MMStack_Default.ome_denoise_reg_ring32_kymoWrap_ridge_0068-0050	Global	455	26	17.5	15.0685	0.263	1	831.622263642244	0	733.5399	60187.59	Mature	17.5
789	7	20190526_Z_CDM_2pc_HDR_8_MMStack_Default.ome_denoise_reg_ring32_kymoWrap_ridge_0022-0071	Global	606.6663	23.3333	26	21.8014	0.3805	1	831.622263642244	0	733.5399	60187.59	Mature	26
790	8	20190526_Z_CDM_2pc_HDR_8_MMStack_Default.ome_denoise_reg_ring32_kymoWrap_ridge_0063-0045	Global	-650	32.3333	20.1031	-17.1857	-0.2999	-1	831.622263642244	0	733.5399	60187.59	Mature	-20.1031
791	1	20190526_Z_CDM_2pc_HDR_1_MMStack_Default.ome_denoise_reg_ring34_kymoWrap_ridge_0059-0015	Global	-1300	49	26.5306	-22.2035	-0.3875	-1	917.901844659107	0	901.3204	85181.78	Mature	-26.5306
792	2	20190526_Z_CDM_2pc_HDR_1_MMStack_Default.ome_denoise_reg_ring34_kymoWrap_ridge_0055-0021	Global	1820.0001	70	26	21.8014	0.3805	1	917.901844659107	0	901.3204	85181.78	Mature	26
793	3	20190526_Z_CDM_2pc_HDR_1_MMStack_Default.ome_denoise_reg_ring34_kymoWrap_ridge_0077-0021	Global	-1429.9999	56.3333	25.3846	-21.3323	-0.3723	-1	917.901844659107	0	901.3204	85181.78	Mature	-25.3846
794	4	20190526_Z_CDM_2pc_HDR_1_MMStack_Default.ome_denoise_reg_ring34_kymoWrap_ridge_0101-0012	Global	910	38	23.9474	20.2249	0.353	1	917.901844659107	0	901.3204	85181.78	Mature	23.9474
795	5	20190526_Z_CDM_2pc_HDR_1_MMStack_Default.ome_denoise_reg_ring34_kymoWrap_ridge_0027-0023	Global	1538.3334	50	30.7667	25.3298	0.4421	1	917.901844659107	0	901.3204	85181.78	Mature	30.7667
796	6	20190526_Z_CDM_2pc_HDR_1_MMStack_Default.ome_denoise_reg_ring34_kymoWrap_ridge_0082-0049	Global	1235	32	38.5938	30.6997	0.5358	1	917.901844659107	0	901.3204	85181.78	Mature	38.5938
797	7	20190526_Z_CDM_2pc_HDR_1_MMStack_Default.ome_denoise_reg_ring34_kymoWrap_ridge_0107-0036	Global	1473.3333	26	56.6667	41.0818	0.717	1	917.901844659107	0	901.3204	85181.78	Mature	56.6667
798	8	20190526_Z_CDM_2pc_HDR_1_MMStack_Default.ome_denoise_reg_ring34_kymoWrap_ridge_0099-0035	Global	-563.3333	35	16.0952	-13.9078	-0.2427	-1	917.901844659107	0	901.3204	85181.78	Mature	-16.0952
799	1	20190526_Sam2_Z_CDM_2pc_HDR_1_MMStack_Default.ome_denoise_reg_ring1_kymoWrap_ridge_0050-0007	Global	-16.25	55.5	0.2928	-0.2581	-0.004504	-1	768.623049870665	0	268.1102	19526.98	Constricting	-0.2928
800	2	20190526_Sam2_Z_CDM_2pc_HDR_1_MMStack_Default.ome_denoise_reg_ring1_kymoWrap_ridge_0077-0022	Global	-32.5	-48	0.6771	-179.4032	-3.1312	1	768.623049870665	0	268.1102	19526.98	Constricting	0.6771
801	1	20190526_Sam2_Z_CDM_3_MMStack_Default.ome_denoise_reg_ring10_kymoWrap_ridge_0053-0032	Global	-926.25	32.25	28.7209	-23.8387	-0.4161	-1	672.976381180815	0	627.7137	42259.1	Constricting	-28.7209
802	2	20190526_Sam2_Z_CDM_3_MMStack_Default.ome_denoise_reg_ring10_kymoWrap_ridge_0020-0018	Global	0	36.5	0	0	0	0	672.976381180815	0	627.7137	42259.1	Constricting	0
803	3	20190526_Sam2_Z_CDM_3_MMStack_Default.ome_denoise_reg_ring10_kymoWrap_ridge_0042-0030	Global	-2145	28	76.6071	-49.6859	-0.8672	-1	672.976381180815	0	627.7137	42259.1	Constricting	-76.6071
804	4	20190526_Sam2_Z_CDM_3_MMStack_Default.ome_denoise_reg_ring10_kymoWrap_ridge_0091-0033	Global	1300	52.75	24.6445	20.7641	0.3624	1	672.976381180815	0	627.7137	42259.1	Constricting	24.6445
805	5	20190526_Sam2_Z_CDM_3_MMStack_Default.ome_denoise_reg_ring10_kymoWrap_ridge_0092-0016	Global	-1251.25	29.75	42.0588	-32.9052	-0.5743	-1	672.976381180815	0	627.7137	42259.1	Constricting	-42.0588
806	6	20190526_Sam2_Z_CDM_3_MMStack_Default.ome_denoise_reg_ring10_kymoWrap_ridge_0020-0032	Global	471.25	29.25	16.1111	13.921	0.243	1	672.976381180815	0	627.7137	42259.1	Constricting	16.1111
807	1	20190526_Z_CDM_2pc_HDR_10_MMStack_Default.ome_denoise_reg_ring15_kymoWrap_ridge_0070-0032	Global	-1657.5	80	20.7188	-17.6797	-0.3086	-1	844.28364910686	0	728.9813	61453.01	Mature	-20.7188
808	2	20190526_Z_CDM_2pc_HDR_10_MMStack_Default.ome_denoise_reg_ring15_kymoWrap_ridge_0100-0033	Global	893.75	20.5	43.5976	33.851	0.5908	1	844.28364910686	0	728.9813	61453.01	Mature	43.5976
809	3	20190526_Z_CDM_2pc_HDR_10_MMStack_Default.ome_denoise_reg_ring15_kymoWrap_ridge_0051-0028	Global	-1316.25	70.5	18.6702	-16.0259	-0.2797	-1	844.28364910686	0	728.9813	61453.01	Mature	-18.6702
810	4	20190526_Z_CDM_2pc_HDR_10_MMStack_Default.ome_denoise_reg_ring15_kymoWrap_ridge_0058-0055	Global	503.75	30.75	16.3821	14.1458	0.2469	1	844.28364910686	0	728.9813	61453.01	Mature	16.3821
811	5	20190526_Z_CDM_2pc_HDR_10_MMStack_Default.ome_denoise_reg_ring15_kymoWrap_ridge_0096-0048	Global	-162.5	21.25	7.6471	-6.7098	-0.1171	-1	844.28364910686	0	728.9813	61453.01	Mature	-7.6471
812	6	20190526_Z_CDM_2pc_HDR_10_MMStack_Default.ome_denoise_reg_ring15_kymoWrap_ridge_0034-0060	Global	1413.75	23	61.4674	43.4	0.7575	1	844.28364910686	0	728.9813	61453.01	Mature	61.4674
813	7	20190526_Z_CDM_2pc_HDR_10_MMStack_Default.ome_denoise_reg_ring15_kymoWrap_ridge_0014-0021	Global	731.25	22.75	32.1429	26.3126	0.4592	1	844.28364910686	0	728.9813	61453.01	Mature	32.1429
814	1	20190526_Z_CDM_2pc_HDR_2_MMStack_Default.ome_denoise_reg_ring12_kymoWrap_ridge_0054-0045	Global	-390	28.75	13.5652	-11.7882	-0.2057	-1	828.814813716262	0	932.4635	76512.89	Mature	-13.5652
815	2	20190526_Z_CDM_2pc_HDR_2_MMStack_Default.ome_denoise_reg_ring12_kymoWrap_ridge_0039-0028	Global	-893.75	31.25	28.6	-23.7495	-0.4145	-1	828.814813716262	0	932.4635	76512.89	Mature	-28.6
816	3	20190526_Z_CDM_2pc_HDR_2_MMStack_Default.ome_denoise_reg_ring12_kymoWrap_ridge_0086-0020	Global	520	12	43.3333	33.6901	0.588	1	828.814813716262	0	932.4635	76512.89	Mature	43.3333
817	4	20190526_Z_CDM_2pc_HDR_2_MMStack_Default.ome_denoise_reg_ring12_kymoWrap_ridge_0018-0019	Global	-715	13.75	52	-38.6598	-0.6747	-1	828.814813716262	0	932.4635	76512.89	Mature	-52
818	5	20190526_Z_CDM_2pc_HDR_2_MMStack_Default.ome_denoise_reg_ring12_kymoWrap_ridge_0112-0013	Global	-406.25	12.5	32.5	-26.5651	-0.4636	-1	828.814813716262	0	932.4635	76512.89	Mature	-32.5
819	1	20190521_Z_CDM_2pc_HDR_2_MMStack_Default.ome_denoise_reg_ring12_kymoWrap2_ridge_0024-0040	Global	1072.5	43	24.9419	20.9929	0.3664	1	790.5220412962	0	1713.378	131398.5	Constricting	24.9419
820	2	20190521_Z_CDM_2pc_HDR_2_MMStack_Default.ome_denoise_reg_ring12_kymoWrap2_ridge_0093-0054	Global	1478.75	36.75	40.2381	31.7595	0.5543	1	790.5220412962	0	1713.378	131398.5	Constricting	40.2381
821	3	20190521_Z_CDM_2pc_HDR_2_MMStack_Default.ome_denoise_reg_ring12_kymoWrap2_ridge_0057-0045	Global	-211.25	23.25	9.086	-7.9575	-0.1389	-1	790.5220412962	0	1713.378	131398.5	Constricting	-9.086
822	4	20190521_Z_CDM_2pc_HDR_2_MMStack_Default.ome_denoise_reg_ring12_kymoWrap2_ridge_0042-0029	Global	390	22.25	17.5281	15.0916	0.2634	1	790.5220412962	0	1713.378	131398.5	Constricting	17.5281
823	5	20190521_Z_CDM_2pc_HDR_2_MMStack_Default.ome_denoise_reg_ring12_kymoWrap2_ridge_0075-0025	Global	-568.75	38.25	14.8693	-12.8852	-0.2249	-1	790.5220412962	0	1713.378	131398.5	Constricting	-14.8693
824	6	20190521_Z_CDM_2pc_HDR_2_MMStack_Default.ome_denoise_reg_ring12_kymoWrap2_ridge_0107-0035	Global	877.5	18.75	46.8	35.7539	0.624	1	790.5220412962	0	1713.378	131398.5	Constricting	46.8
825	7	20190521_Z_CDM_2pc_HDR_2_MMStack_Default.ome_denoise_reg_ring12_kymoWrap2_ridge_0016-0026	Global	958.75	21.75	44.0805	34.1436	0.5959	1	790.5220412962	0	1713.378	131398.5	Constricting	44.0805
826	1	20190526_Z_CDM_2pc_HDR_1_MMStack_Default.ome_denoise_reg_ring14_kymoWrap_ridge_0027-0020	Global	1321.6666	42.3333	31.2205	25.6557	0.4478	1	839.408359801332	0	1255.547	101610.8	Mature	31.2205
827	2	20190526_Z_CDM_2pc_HDR_1_MMStack_Default.ome_denoise_reg_ring14_kymoWrap_ridge_0038-0052	Global	1560	46.6667	33.4286	27.2161	0.475	1	839.408359801332	0	1255.547	101610.8	Mature	33.4286
828	3	20190526_Z_CDM_2pc_HDR_1_MMStack_Default.ome_denoise_reg_ring14_kymoWrap_ridge_0083-0051	Global	-2080	74	28.1081	-23.3852	-0.4081	-1	839.408359801332	0	1255.547	101610.8	Mature	-28.1081
829	4	20190526_Z_CDM_2pc_HDR_1_MMStack_Default.ome_denoise_reg_ring14_kymoWrap_ridge_0075-0028	Global	-1863.3334	89.3333	20.8582	-17.7912	-0.3105	-1	839.408359801332	0	1255.547	101610.8	Mature	-20.8582
830	5	20190526_Z_CDM_2pc_HDR_1_MMStack_Default.ome_denoise_reg_ring14_kymoWrap_ridge_0012-0054	Global	1061.6666	-21.6667	49	142.9893	2.4956	-1	839.408359801332	0	1255.547	101610.8	Mature	-49
831	6	20190526_Z_CDM_2pc_HDR_1_MMStack_Default.ome_denoise_reg_ring14_kymoWrap_ridge_0066-0049	Global	845	28.3333	29.8235	24.6468	0.4302	1	839.408359801332	0	1255.547	101610.8	Mature	29.8235
832	7	20190526_Z_CDM_2pc_HDR_1_MMStack_Default.ome_denoise_reg_ring14_kymoWrap_ridge_0094-0053	Global	693.3334	14	49.5238	37.304	0.6511	1	839.408359801332	0	1255.547	101610.8	Mature	49.5238
833	1	20190526_Sam2_Z_CDM_2pc_HDR_6_MMStack_Default.ome_denoise_reg_ring19_kymoWrap_ridge_0055-0046	Global	-823.3334	34.6667	23.75	-20.0715	-0.3503	-1	825.124403984444	1	204.2508	16719.16	Nascent	-23.75
834	2	20190526_Sam2_Z_CDM_2pc_HDR_6_MMStack_Default.ome_denoise_reg_ring19_kymoWrap_ridge_0102-0038	Global	-108.3334	32	3.3854	-2.9815	-0.05204	-1	825.124403984444	1	204.2508	16719.16	Nascent	-3.3854
835	3	20190526_Sam2_Z_CDM_2pc_HDR_6_MMStack_Default.ome_denoise_reg_ring19_kymoWrap_ridge_0069-0014	Global	260	33.3333	7.8	6.8428	0.1194	1	825.124403984444	1	204.2508	16719.16	Nascent	7.8
836	4	20190526_Sam2_Z_CDM_2pc_HDR_6_MMStack_Default.ome_denoise_reg_ring19_kymoWrap_ridge_0103-0065	Global	-21.6663	29.3333	0.7386	-0.6511	-0.01136	-1	825.124403984444	1	204.2508	16719.16	Nascent	-0.7386
837	1	20190526_Z_CDM_2pc_HDR_4_MMStack_Default.ome_denoise_reg_ring17_kymoWrap_ridge_0048-0042	Global	-2123.3333	92	23.0797	-19.5485	-0.3412	-1	649.879129435272	0	1847.224	119786.5	Constricting	-23.0797
838	2	20190526_Z_CDM_2pc_HDR_4_MMStack_Default.ome_denoise_reg_ring17_kymoWrap_ridge_0029-0055	Global	563.3334	16.6667	33.8	27.4744	0.4795	1	649.879129435272	0	1847.224	119786.5	Constricting	33.8
839	3	20190526_Z_CDM_2pc_HDR_4_MMStack_Default.ome_denoise_reg_ring17_kymoWrap_ridge_0063-0039	Global	1473.3333	19	77.5438	50.0291	0.8732	1	649.879129435272	0	1847.224	119786.5	Constricting	77.5438
840	4	20190526_Z_CDM_2pc_HDR_4_MMStack_Default.ome_denoise_reg_ring17_kymoWrap_ridge_0051-0055	Global	-65	33	1.9697	-1.7357	-0.03029	-1	649.879129435272	0	1847.224	119786.5	Constricting	-1.9697
841	5	20190526_Z_CDM_2pc_HDR_4_MMStack_Default.ome_denoise_reg_ring17_kymoWrap_ridge_0013-0036	Global	498.3333	20.6667	24.1129	20.3532	0.3552	1	649.879129435272	0	1847.224	119786.5	Constricting	24.1129
842	1	20190526_Sam2_Z_CDM_3_MMStack_Default.ome_denoise_reg_ring2_kymoWrap_ridge_0085-0017	Global	-828.75	32	25.8984	-21.7242	-0.3792	-1	863.100967048782	1	375.1237	32066.05	Nascent	-25.8984
843	2	20190526_Sam2_Z_CDM_3_MMStack_Default.ome_denoise_reg_ring2_kymoWrap_ridge_0050-0021	Global	162.5	37.5	4.3333	3.8141	0.06657	1	863.100967048782	1	375.1237	32066.05	Nascent	4.3333
844	3	20190526_Sam2_Z_CDM_3_MMStack_Default.ome_denoise_reg_ring2_kymoWrap_ridge_0024-0026	Global	633.75	31	20.4435	17.4592	0.3047	1	863.100967048782	1	375.1237	32066.05	Nascent	20.4435
845	4	20190526_Sam2_Z_CDM_3_MMStack_Default.ome_denoise_reg_ring2_kymoWrap_ridge_0028-0041	Global	1088.75	68.25	15.9524	13.7891	0.2407	1	863.100967048782	1	375.1237	32066.05	Nascent	15.9524
846	5	20190526_Sam2_Z_CDM_3_MMStack_Default.ome_denoise_reg_ring2_kymoWrap_ridge_0078-0040	Global	341.25	39.25	8.6943	7.6185	0.133	1	863.100967048782	1	375.1237	32066.05	Nascent	8.6943
847	6	20190526_Sam2_Z_CDM_3_MMStack_Default.ome_denoise_reg_ring2_kymoWrap_ridge_0104-0039	Global	-1023.75	-25.25	40.5446	-148.0456	-2.5839	1	863.100967048782	1	375.1237	32066.05	Nascent	40.5446
848	7	20190526_Sam2_Z_CDM_3_MMStack_Default.ome_denoise_reg_ring2_kymoWrap_ridge_0099-0030	Global	16.25	33	0.4924	0.4341	0.007576	1	863.100967048782	1	375.1237	32066.05	Nascent	0.4924
849	1	20190526_Z_CDM_2pc_HDR_4_MMStack_Default.ome_denoise_reg_ring9_kymoWrap_ridge_0080-0017	Global	-1056.25	77.25	13.6731	-11.8793	-0.2073	-1	956.279373457615	1	454.7574	43294.06	Nascent	-13.6731
850	2	20190526_Z_CDM_2pc_HDR_4_MMStack_Default.ome_denoise_reg_ring9_kymoWrap_ridge_0079-0040	Global	1316.25	37.5	35.1	28.369	0.4951	1	956.279373457615	1	454.7574	43294.06	Nascent	35.1
851	3	20190526_Z_CDM_2pc_HDR_4_MMStack_Default.ome_denoise_reg_ring9_kymoWrap_ridge_0020-0051	Global	633.75	34.75	18.2374	15.6728	0.2735	1	956.279373457615	1	454.7574	43294.06	Nascent	18.2374
852	4	20190526_Z_CDM_2pc_HDR_4_MMStack_Default.ome_denoise_reg_ring9_kymoWrap_ridge_0057-0049	Global	-682.5	35.25	19.3617	-16.5873	-0.2895	-1	956.279373457615	1	454.7574	43294.06	Nascent	-19.3617
853	5	20190526_Z_CDM_2pc_HDR_4_MMStack_Default.ome_denoise_reg_ring9_kymoWrap_ridge_0031-0041	Global	260	29	8.9655	7.8533	0.1371	1	956.279373457615	1	454.7574	43294.06	Nascent	8.9655
854	1	20190526_Sam2_Z_CDM_2pc_HDR_6_MMStack_Default.ome_denoise_reg_ring14_kymoWrap_ridge_0030-0012	Global	731.25	54.5	13.4174	11.6633	0.2036	1	852.620836396443	1	411.2583	38738.54	Nascent	13.4174
855	2	20190526_Sam2_Z_CDM_2pc_HDR_6_MMStack_Default.ome_denoise_reg_ring14_kymoWrap_ridge_0108-0011	Global	-552.5	19.25	28.7013	-23.8243	-0.4158	-1	852.620836396443	1	411.2583	38738.54	Nascent	-28.7013
856	3	20190526_Sam2_Z_CDM_2pc_HDR_6_MMStack_Default.ome_denoise_reg_ring14_kymoWrap_ridge_0027-0025	Global	-682.5	30.25	22.562	-19.1423	-0.3341	-1	852.620836396443	1	411.2583	38738.54	Nascent	-22.562
857	4	20190526_Sam2_Z_CDM_2pc_HDR_6_MMStack_Default.ome_denoise_reg_ring14_kymoWrap_ridge_0096-0016	Global	0	41.75	0	0	0	0	852.620836396443	1	411.2583	38738.54	Nascent	0
858	5	20190526_Sam2_Z_CDM_2pc_HDR_6_MMStack_Default.ome_denoise_reg_ring14_kymoWrap_ridge_0051-0040	Global	-650	25.5	25.4902	-21.413	-0.3737	-1	852.620836396443	1	411.2583	38738.54	Nascent	-25.4902
859	1	20190521_Z_CDM_2pc_HDR_8_MMStack_Default.ome_denoise_reg_ring5_kymoWrap_ridge_0050-0027	Global	-16.25	61.75	0.2632	-0.232	-0.004049	-1	880.870809546412	0	614.4242	60301	Mature	-0.2632
860	2	20190521_Z_CDM_2pc_HDR_8_MMStack_Default.ome_denoise_reg_ring5_kymoWrap_ridge_0097-0021	Global	-552.5	28.75	19.2174	-16.4704	-0.2875	-1	880.870809546412	0	614.4242	60301	Mature	-19.2174
861	3	20190521_Z_CDM_2pc_HDR_8_MMStack_Default.ome_denoise_reg_ring5_kymoWrap_ridge_0097-0035	Global	536.25	27	19.8611	16.9908	0.2965	1	880.870809546412	0	614.4242	60301	Mature	19.8611
862	4	20190521_Z_CDM_2pc_HDR_8_MMStack_Default.ome_denoise_reg_ring5_kymoWrap_ridge_0039-0041	Global	893.75	77.25	11.5696	10.0926	0.1761	1	880.870809546412	0	614.4242	60301	Mature	11.5696
863	5	20190521_Z_CDM_2pc_HDR_8_MMStack_Default.ome_denoise_reg_ring5_kymoWrap_ridge_0101-0048	Global	16.25	30.25	0.5372	0.4735	0.008264	1	880.870809546412	0	614.4242	60301	Mature	0.5372
864	1	20190521_Z_CDM_2pc_HDR_3_MMStack_Default.ome_denoise_reg_ring48_kymoWrap_ridge_0026-0040	Global	828.75	46	18.0163	15.492	0.2704	1	815.548634061623	0	613.9006	51404.31	Mature	18.0163
865	2	20190521_Z_CDM_2pc_HDR_3_MMStack_Default.ome_denoise_reg_ring48_kymoWrap_ridge_0024-0027	Global	617.5	39.75	15.5346	13.4412	0.2346	1	815.548634061623	0	613.9006	51404.31	Mature	15.5346
866	3	20190521_Z_CDM_2pc_HDR_3_MMStack_Default.ome_denoise_reg_ring48_kymoWrap_ridge_0066-0025	Global	-48.75	37	1.3176	-1.1612	-0.02027	-1	815.548634061623	0	613.9006	51404.31	Mature	-1.3176
867	1	20190526_Z_CDM_2pc_HDR_5_MMStack_Default.ome_denoise_reg_ring11_kymoWrap_ridge_0009-0033	Global	715	16.5	43.3333	33.6901	0.588	1	854.394846469772	0	904.6997	77646.79	Mature	43.3333
868	2	20190526_Z_CDM_2pc_HDR_5_MMStack_Default.ome_denoise_reg_ring11_kymoWrap_ridge_0048-0028	Global	-845	25.5	33.1373	-27.0127	-0.4715	-1	854.394846469772	0	904.6997	77646.79	Mature	-33.1373
869	3	20190526_Z_CDM_2pc_HDR_5_MMStack_Default.ome_denoise_reg_ring11_kymoWrap_ridge_0046-0041	Global	1495	30	49.8333	37.4762	0.6541	1	854.394846469772	0	904.6997	77646.79	Mature	49.8333
870	4	20190526_Z_CDM_2pc_HDR_5_MMStack_Default.ome_denoise_reg_ring11_kymoWrap_ridge_0054-0038	Global	-585	43.5	13.4483	-11.6894	-0.204	-1	854.394846469772	0	904.6997	77646.79	Mature	-13.4483
871	5	20190526_Z_CDM_2pc_HDR_5_MMStack_Default.ome_denoise_reg_ring11_kymoWrap_ridge_0082-0052	Global	715	26.75	26.729	22.3532	0.3901	1	854.394846469772	0	904.6997	77646.79	Mature	26.729
872	6	20190526_Z_CDM_2pc_HDR_5_MMStack_Default.ome_denoise_reg_ring11_kymoWrap_ridge_0107-0034	Global	-471.25	13.5	34.9074	-28.2374	-0.4928	-1	854.394846469772	0	904.6997	77646.79	Mature	-34.9074
873	7	20190526_Z_CDM_2pc_HDR_5_MMStack_Default.ome_denoise_reg_ring11_kymoWrap_ridge_0087-0036	Global	130	22.5	5.7778	5.0796	0.08866	1	854.394846469772	0	904.6997	77646.79	Mature	5.7778
874	8	20190526_Z_CDM_2pc_HDR_5_MMStack_Default.ome_denoise_reg_ring11_kymoWrap_ridge_0041-0023	Global	81.25	13.25	6.1321	5.3893	0.09406	1	854.394846469772	0	904.6997	77646.79	Mature	6.1321
875	9	20190526_Z_CDM_2pc_HDR_5_MMStack_Default.ome_denoise_reg_ring11_kymoWrap_ridge_0076-0021	Global	-32.5	19.5	1.6667	-1.4688	-0.02564	-1	854.394846469772	0	904.6997	77646.79	Mature	-1.6667
876	1	20190526_Sam2_Z_CDM_2pc_HDR_6_MMStack_Default.ome_denoise_reg_ring6_kymoWrap_ridge_0053-0029	Global	845.0001	37	22.8378	19.359	0.3379	1	890.362751092456	1	476.8264	39608.86	Nascent	22.8378
877	2	20190526_Sam2_Z_CDM_2pc_HDR_6_MMStack_Default.ome_denoise_reg_ring6_kymoWrap_ridge_0033-0039	Global	-1083.3333	37	29.2793	-24.2492	-0.4232	-1	890.362751092456	1	476.8264	39608.86	Nascent	-29.2793
878	3	20190526_Sam2_Z_CDM_2pc_HDR_6_MMStack_Default.ome_denoise_reg_ring6_kymoWrap_ridge_0087-0026	Global	-715	34.6667	20.625	-17.6046	-0.3073	-1	890.362751092456	1	476.8264	39608.86	Nascent	-20.625
879	4	20190526_Sam2_Z_CDM_2pc_HDR_6_MMStack_Default.ome_denoise_reg_ring6_kymoWrap_ridge_0028-0031	Global	801.6667	24	33.4028	27.1981	0.4747	1	890.362751092456	1	476.8264	39608.86	Nascent	33.4028
880	1	20190526_Z_CDM_2pc_HDR_2_MMStack_Default.ome_denoise_reg_ring16_kymoWrap_ridge_0015-0021	Global	552.5	17.75	31.1268	25.5885	0.4466	1	930.653124606351	0	872.9744	79690.08	Mature	31.1268
881	2	20190526_Z_CDM_2pc_HDR_2_MMStack_Default.ome_denoise_reg_ring16_kymoWrap_ridge_0043-0018	Global	-861.25	30.25	28.4711	-23.6542	-0.4128	-1	930.653124606351	0	872.9744	79690.08	Mature	-28.4711
882	3	20190526_Z_CDM_2pc_HDR_2_MMStack_Default.ome_denoise_reg_ring16_kymoWrap_ridge_0065-0033	Global	1072.5	29.25	36.6667	29.4275	0.5136	1	930.653124606351	0	872.9744	79690.08	Mature	36.6667
883	4	20190526_Z_CDM_2pc_HDR_2_MMStack_Default.ome_denoise_reg_ring16_kymoWrap_ridge_0083-0042	Global	-1413.75	63.75	22.1765	-18.8384	-0.3288	-1	930.653124606351	0	872.9744	79690.08	Mature	-22.1765
884	5	20190526_Z_CDM_2pc_HDR_2_MMStack_Default.ome_denoise_reg_ring16_kymoWrap_ridge_0094-0029	Global	-796.25	25	31.85	-26.1049	-0.4556	-1	930.653124606351	0	872.9744	79690.08	Mature	-31.85
885	6	20190526_Z_CDM_2pc_HDR_2_MMStack_Default.ome_denoise_reg_ring16_kymoWrap_ridge_0029-0014	Global	568.75	17.5	32.5	26.5651	0.4636	1	930.653124606351	0	872.9744	79690.08	Mature	32.5
886	7	20190526_Z_CDM_2pc_HDR_2_MMStack_Default.ome_denoise_reg_ring16_kymoWrap_ridge_0013-0014	Global	-568.75	20.75	27.4096	-22.8645	-0.3991	-1	930.653124606351	0	872.9744	79690.08	Mature	-27.4096
887	8	20190526_Z_CDM_2pc_HDR_2_MMStack_Default.ome_denoise_reg_ring16_kymoWrap_ridge_0030-0031	Global	-552.5	23.75	23.2632	-19.692	-0.3437	-1	930.653124606351	0	872.9744	79690.08	Mature	-23.2632
888	9	20190526_Z_CDM_2pc_HDR_2_MMStack_Default.ome_denoise_reg_ring16_kymoWrap_ridge_0031-0040	Global	1820	34.75	52.3741	38.8603	0.6782	1	930.653124606351	0	872.9744	79690.08	Mature	52.3741
889	1	20190521_Z_CDM_2pc_HDR_6_MMStack_Default.ome_denoise_reg_ring32_kymoWrap_ridge_0027-0019	Global	828.75	27.5	30.1364	24.8742	0.4341	1	601.919946113077	0	1277.141	78340.06	Constricting	30.1364
890	2	20190521_Z_CDM_2pc_HDR_6_MMStack_Default.ome_denoise_reg_ring32_kymoWrap_ridge_0095-0010	Global	487.5	-35.75	13.6364	168.1517	2.9348	-1	601.919946113077	0	1277.141	78340.06	Constricting	-13.6364
891	3	20190521_Z_CDM_2pc_HDR_6_MMStack_Default.ome_denoise_reg_ring32_kymoWrap_ridge_0100-0022	Global	-48.75	-36	1.3542	-178.8065	-3.1208	1	601.919946113077	0	1277.141	78340.06	Constricting	1.3542
892	4	20190521_Z_CDM_2pc_HDR_6_MMStack_Default.ome_denoise_reg_ring32_kymoWrap_ridge_0006-0016	Global	455	-11	41.3636	147.5288	2.5749	-1	601.919946113077	0	1277.141	78340.06	Constricting	-41.3636
893	1	20190526_Z_CDM_2pc_HDR_1_MMStack_Default.ome_denoise_reg_ring2_kymoWrap_ridge_0020-0009	Global	281.6666	35.6667	7.8972	6.9272	0.1209	1	890.579003936444	0	630.0751	58323.25	Mature	7.8972
894	2	20190526_Z_CDM_2pc_HDR_1_MMStack_Default.ome_denoise_reg_ring2_kymoWrap_ridge_0086-0012	Global	1278.3333	68.3333	18.7073	16.0561	0.2802	1	890.579003936444	0	630.0751	58323.25	Mature	18.7073
895	3	20190526_Z_CDM_2pc_HDR_1_MMStack_Default.ome_denoise_reg_ring2_kymoWrap_ridge_0082-0020	Global	-1581.6668	60	26.3611	-22.0753	-0.3853	-1	890.579003936444	0	630.0751	58323.25	Mature	-26.3611
896	4	20190526_Z_CDM_2pc_HDR_1_MMStack_Default.ome_denoise_reg_ring2_kymoWrap_ridge_0019-0042	Global	-476.6668	19.6667	24.2373	-20.4496	-0.3569	-1	890.579003936444	0	630.0751	58323.25	Mature	-24.2373
897	5	20190526_Z_CDM_2pc_HDR_1_MMStack_Default.ome_denoise_reg_ring2_kymoWrap_ridge_0081-0041	Global	-520	23.6667	21.9718	-18.6767	-0.326	-1	890.579003936444	0	630.0751	58323.25	Mature	-21.9718
898	1	20190521_Z_CDM_2pc_HDR_7_MMStack_Default.ome_denoise_reg_ring15_kymoWrap_ridge_0079-0014	Global	-780.0001	48.6667	16.0274	-13.8514	-0.2418	-1	661.221320136161	0	1082.038	69205.7	Constricting	-16.0274
899	2	20190521_Z_CDM_2pc_HDR_7_MMStack_Default.ome_denoise_reg_ring15_kymoWrap_ridge_0080-0028	Global	-281.6667	32	8.8021	-7.7119	-0.1346	-1	661.221320136161	0	1082.038	69205.7	Constricting	-8.8021
900	3	20190521_Z_CDM_2pc_HDR_7_MMStack_Default.ome_denoise_reg_ring15_kymoWrap_ridge_0038-0012	Global	-1105	49.3333	22.3986	-19.0137	-0.3319	-1	661.221320136161	0	1082.038	69205.7	Constricting	-22.3986
901	4	20190521_Z_CDM_2pc_HDR_7_MMStack_Default.ome_denoise_reg_ring15_kymoWrap_ridge_0028-0028	Global	1733.3332	38.6667	44.8276	34.5923	0.6037	1	661.221320136161	0	1082.038	69205.7	Constricting	44.8276
902	5	20190521_Z_CDM_2pc_HDR_7_MMStack_Default.ome_denoise_reg_ring15_kymoWrap_ridge_0045-0031	Global	-43.3334	34.3333	1.2621	-1.1124	-0.01942	-1	661.221320136161	0	1082.038	69205.7	Constricting	-1.2621
903	1	20190526_Sam2_Z_CDM_2pc_HDR_2_MMStack_Default.ome_denoise_reg_ring14_kymoWrap_ridge_0029-0016	Global	1381.25	52.25	26.4354	22.1315	0.3863	1	636.273338355497	0	2559.76	160282.5	Constricting	26.4354
904	2	20190526_Sam2_Z_CDM_2pc_HDR_2_MMStack_Default.ome_denoise_reg_ring14_kymoWrap_ridge_0046-0017	Global	-2258.75	77.5	29.1452	-24.1508	-0.4215	-1	636.273338355497	0	2559.76	160282.5	Constricting	-29.1452
905	3	20190526_Sam2_Z_CDM_2pc_HDR_2_MMStack_Default.ome_denoise_reg_ring14_kymoWrap_ridge_0055-0026	Global	-1218.75	41.75	29.1916	-24.1849	-0.4221	-1	636.273338355497	0	2559.76	160282.5	Constricting	-29.1916
906	4	20190526_Sam2_Z_CDM_2pc_HDR_2_MMStack_Default.ome_denoise_reg_ring14_kymoWrap_ridge_0084-0042	Global	1332.5	-22.25	59.8876	137.3441	2.3971	-1	636.273338355497	0	2559.76	160282.5	Constricting	-59.8876
907	5	20190526_Sam2_Z_CDM_2pc_HDR_2_MMStack_Default.ome_denoise_reg_ring14_kymoWrap_ridge_0066-0028	Global	780	20.25	38.5185	30.6507	0.535	1	636.273338355497	0	2559.76	160282.5	Constricting	38.5185
908	6	20190526_Sam2_Z_CDM_2pc_HDR_2_MMStack_Default.ome_denoise_reg_ring14_kymoWrap_ridge_0026-0034	Global	536.25	20.5	26.1585	21.9218	0.3826	1	636.273338355497	0	2559.76	160282.5	Constricting	26.1585
909	1	20190526_Z_CDM_2pc_HDR_1_MMStack_Default.ome_denoise_reg_ring26_kymoWrap_ridge_0024-0022	Global	-1446.25	41	35.2744	-28.4879	-0.4972	-1	644.033697924813	0	1785.516	116629.9	Constricting	-35.2744
910	2	20190526_Z_CDM_2pc_HDR_1_MMStack_Default.ome_denoise_reg_ring26_kymoWrap_ridge_0060-0041	Global	3168.75	106.25	29.8235	24.6468	0.4302	1	644.033697924813	0	1785.516	116629.9	Constricting	29.8235
911	3	20190526_Z_CDM_2pc_HDR_1_MMStack_Default.ome_denoise_reg_ring26_kymoWrap_ridge_0062-0018	Global	-1608.75	63.75	25.2353	-21.218	-0.3703	-1	644.033697924813	0	1785.516	116629.9	Constricting	-25.2353
912	4	20190526_Z_CDM_2pc_HDR_1_MMStack_Default.ome_denoise_reg_ring26_kymoWrap_ridge_0081-0036	Global	2258.75	68.25	33.0952	26.9833	0.4709	1	644.033697924813	0	1785.516	116629.9	Constricting	33.0952
913	5	20190526_Z_CDM_2pc_HDR_1_MMStack_Default.ome_denoise_reg_ring26_kymoWrap_ridge_0096-0013	Global	1316.25	38.5	34.1883	27.7432	0.4842	1	644.033697924813	0	1785.516	116629.9	Constricting	34.1883
914	6	20190526_Z_CDM_2pc_HDR_1_MMStack_Default.ome_denoise_reg_ring26_kymoWrap_ridge_0060-0041	Global	3168.75	106.25	29.8235	24.6468	0.4302	1	644.033697924813	0	1785.516	116629.9	Constricting	29.8235
915	7	20190526_Z_CDM_2pc_HDR_1_MMStack_Default.ome_denoise_reg_ring26_kymoWrap_ridge_0017-0041	Global	-1121.25	24.25	46.2371	-35.4258	-0.6183	-1	644.033697924813	0	1785.516	116629.9	Constricting	-46.2371
916	1	20190526_Z_CDM_2pc_HDR_5_MMStack_Default.ome_denoise_reg_ring17_kymoWrap_ridge_0023-0041	Global	-1538.3333	38.3333	40.1304	-31.6908	-0.5531	-1	925.482754551733	1	413.4607	39815.91	Nascent	-40.1304
917	2	20190526_Z_CDM_2pc_HDR_5_MMStack_Default.ome_denoise_reg_ring17_kymoWrap_ridge_0010-0037	Global	-411.6666	15.6667	26.2766	-22.0113	-0.3842	-1	925.482754551733	1	413.4607	39815.91	Nascent	-26.2766
918	3	20190526_Z_CDM_2pc_HDR_5_MMStack_Default.ome_denoise_reg_ring17_kymoWrap_ridge_0097-0037	Global	-195	27.3333	7.1341	-6.2635	-0.1093	-1	925.482754551733	1	413.4607	39815.91	Nascent	-7.1341
919	4	20190526_Z_CDM_2pc_HDR_5_MMStack_Default.ome_denoise_reg_ring17_kymoWrap_ridge_0060-0049	Global	43.3334	35.3333	1.2264	1.0809	0.01887	1	925.482754551733	1	413.4607	39815.91	Nascent	1.2264
920	5	20190526_Z_CDM_2pc_HDR_5_MMStack_Default.ome_denoise_reg_ring17_kymoWrap_ridge_0015-0050	Global	910	17.3333	52.5	38.9275	0.6794	1	925.482754551733	1	413.4607	39815.91	Nascent	52.5
921	6	20190526_Z_CDM_2pc_HDR_5_MMStack_Default.ome_denoise_reg_ring17_kymoWrap_ridge_0041-0061	Global	43.3332	15.3333	2.8261	2.4895	0.04345	1	925.482754551733	1	413.4607	39815.91	Nascent	2.8261
922	1	20190526_Sam2_Z_CDM_2pc_HDR_1_MMStack_Default.ome_denoise_reg_ring12_kymoWrap_ridge_0074-0043	Global	650	-61	10.6557	170.6901	2.9791	-1	682.797556083834	0	1568.567	106730.3	Constricting	-10.6557
923	2	20190526_Sam2_Z_CDM_2pc_HDR_1_MMStack_Default.ome_denoise_reg_ring12_kymoWrap_ridge_0085-0007	Global	520	-32	16.25	165.9638	2.8966	-1	682.797556083834	0	1568.567	106730.3	Constricting	-16.25
924	3	20190526_Sam2_Z_CDM_2pc_HDR_1_MMStack_Default.ome_denoise_reg_ring12_kymoWrap_ridge_0055-0021	Global	-1105	-59.5	18.5714	-164.0546	-2.8633	1	682.797556083834	0	1568.567	106730.3	Constricting	18.5714
925	4	20190526_Sam2_Z_CDM_2pc_HDR_1_MMStack_Default.ome_denoise_reg_ring12_kymoWrap_ridge_0032-0028	Global	-1170	-35.75	32.7273	-153.2749	-2.6752	1	682.797556083834	0	1568.567	106730.3	Constricting	32.7273
926	5	20190526_Sam2_Z_CDM_2pc_HDR_1_MMStack_Default.ome_denoise_reg_ring12_kymoWrap_ridge_0044-0026	Global	585	-31.25	18.72	163.9336	2.8612	-1	682.797556083834	0	1568.567	106730.3	Constricting	-18.72
927	6	20190526_Sam2_Z_CDM_2pc_HDR_1_MMStack_Default.ome_denoise_reg_ring12_kymoWrap_ridge_0112-0041	Global	390	16	24.375	20.556	0.3588	1	682.797556083834	0	1568.567	106730.3	Constricting	24.375
928	7	20190526_Sam2_Z_CDM_2pc_HDR_1_MMStack_Default.ome_denoise_reg_ring12_kymoWrap_ridge_0053-0012	Global	32.5	-24.25	1.3402	178.8188	3.121	-1	682.797556083834	0	1568.567	106730.3	Constricting	-1.3402
929	8	20190526_Sam2_Z_CDM_2pc_HDR_1_MMStack_Default.ome_denoise_reg_ring12_kymoWrap_ridge_0033-0020	Global	715	-15.75	45.3968	145.0691	2.5319	-1	682.797556083834	0	1568.567	106730.3	Constricting	-45.3968
930	1	20190526_Z_CDM_2pc_HDR_2_MMStack_Default.ome_denoise_reg_ring14_kymoWrap_ridge_0056-0056	Global	563.3334	36.6667	15.3636	13.2986	0.2321	1	958.964006975554	1	472.4908	45006.94	Nascent	15.3636
931	2	20190526_Z_CDM_2pc_HDR_2_MMStack_Default.ome_denoise_reg_ring14_kymoWrap_ridge_0022-0053	Global	-65	26.6667	2.4375	-2.1476	-0.03748	-1	958.964006975554	1	472.4908	45006.94	Nascent	-2.4375
932	3	20190526_Z_CDM_2pc_HDR_2_MMStack_Default.ome_denoise_reg_ring14_kymoWrap_ridge_0027-0034	Global	173.3334	28	6.1905	5.4403	0.09495	1	958.964006975554	1	472.4908	45006.94	Nascent	6.1905
933	4	20190526_Z_CDM_2pc_HDR_2_MMStack_Default.ome_denoise_reg_ring14_kymoWrap_ridge_0078-0047	Global	1191.6666	58.3333	20.4286	17.4472	0.3045	1	958.964006975554	1	472.4908	45006.94	Nascent	20.4286
934	5	20190526_Z_CDM_2pc_HDR_2_MMStack_Default.ome_denoise_reg_ring14_kymoWrap_ridge_0076-0043	Global	-1170	38.6667	30.2586	-24.9628	-0.4357	-1	958.964006975554	1	472.4908	45006.94	Nascent	-30.2586
935	6	20190526_Z_CDM_2pc_HDR_2_MMStack_Default.ome_denoise_reg_ring14_kymoWrap_ridge_0106-0032	Global	-108.3334	15.3333	7.0652	-6.2035	-0.1083	-1	958.964006975554	1	472.4908	45006.94	Nascent	-7.0652
936	7	20190526_Z_CDM_2pc_HDR_2_MMStack_Default.ome_denoise_reg_ring14_kymoWrap_ridge_0014-0070	Global	801.6666	18.3333	43.7273	33.9298	0.5922	1	958.964006975554	1	472.4908	45006.94	Nascent	43.7273
937	1	20190526_Sam2_Z_CDM_2pc_HDR_6_MMStack_Default.ome_denoise_reg_ring15_kymoWrap_ridge_0067-0024	Global	-2388.75	104.25	22.9137	-19.4185	-0.3389	-1	770.14471528491	0	1552.427	116748.7	Constricting	-22.9137
938	2	20190526_Sam2_Z_CDM_2pc_HDR_6_MMStack_Default.ome_denoise_reg_ring15_kymoWrap_ridge_0083-0010	Global	877.5	22.5	39	30.9638	0.5404	1	770.14471528491	0	1552.427	116748.7	Constricting	39
939	3	20190526_Sam2_Z_CDM_2pc_HDR_6_MMStack_Default.ome_denoise_reg_ring15_kymoWrap_ridge_0102-0026	Global	1072.5	29.75	36.0504	29.0137	0.5064	1	770.14471528491	0	1552.427	116748.7	Constricting	36.0504
940	4	20190526_Sam2_Z_CDM_2pc_HDR_6_MMStack_Default.ome_denoise_reg_ring15_kymoWrap_ridge_0055-0012	Global	-926.25	30.75	30.122	-24.8637	-0.434	-1	770.14471528491	0	1552.427	116748.7	Constricting	-30.122
941	5	20190526_Sam2_Z_CDM_2pc_HDR_6_MMStack_Default.ome_denoise_reg_ring15_kymoWrap_ridge_0027-0017	Global	1332.5	46.75	28.5027	23.6776	0.4133	1	770.14471528491	0	1552.427	116748.7	Constricting	28.5027
942	1	20190526_Z_CDM_2pc_HDR_7_MMStack_Default.ome_denoise_reg_ring26_kymoWrap_ridge_0029-0035	Global	1381.25	51.75	26.6908	22.3244	0.3896	1	874.670118900114	1	312.6761	26950.26	Nascent	26.6908
943	2	20190526_Z_CDM_2pc_HDR_7_MMStack_Default.ome_denoise_reg_ring26_kymoWrap_ridge_0089-0031	Global	1121.25	60.75	18.4568	15.8519	0.2767	1	874.670118900114	1	312.6761	26950.26	Nascent	18.4568
944	3	20190526_Z_CDM_2pc_HDR_7_MMStack_Default.ome_denoise_reg_ring26_kymoWrap_ridge_0101-0022	Global	-1868.75	31.5	59.3254	-42.3867	-0.7398	-1	874.670118900114	1	312.6761	26950.26	Nascent	-59.3254
945	4	20190526_Z_CDM_2pc_HDR_7_MMStack_Default.ome_denoise_reg_ring26_kymoWrap_ridge_0059-0010	Global	-32.5	16.75	1.9403	-1.7098	-0.02984	-1	874.670118900114	1	312.6761	26950.26	Nascent	-1.9403
946	5	20190526_Z_CDM_2pc_HDR_7_MMStack_Default.ome_denoise_reg_ring26_kymoWrap_ridge_0033-0024	Global	325	17.5	18.5714	15.9454	0.2783	1	874.670118900114	1	312.6761	26950.26	Nascent	18.5714
947	1	20190521_Z_CDM_2pc_HDR_9_MMStack_Default.ome_denoise_reg_ring16_kymoWrap_ridge_0021-0043	Global	1316.25	36.75	35.8163	28.8557	0.5036	1	820.803145960155	0	674.6151	54801.36	Mature	35.8163
948	2	20190521_Z_CDM_2pc_HDR_9_MMStack_Default.ome_denoise_reg_ring16_kymoWrap_ridge_0067-0012	Global	1007.5	27.25	36.9725	29.6315	0.5172	1	820.803145960155	0	674.6151	54801.36	Mature	36.9725
949	3	20190521_Z_CDM_2pc_HDR_9_MMStack_Default.ome_denoise_reg_ring16_kymoWrap_ridge_0062-0035	Global	633.75	17.5	36.2143	29.1241	0.5083	1	820.803145960155	0	674.6151	54801.36	Mature	36.2143
950	4	20190521_Z_CDM_2pc_HDR_9_MMStack_Default.ome_denoise_reg_ring16_kymoWrap_ridge_0041-0033	Global	-97.5	24	4.0625	-3.5763	-0.06242	-1	820.803145960155	0	674.6151	54801.36	Mature	-4.0625
951	5	20190521_Z_CDM_2pc_HDR_9_MMStack_Default.ome_denoise_reg_ring16_kymoWrap_ridge_0098-0053	Global	-763.75	23.25	32.8495	-26.811	-0.4679	-1	820.803145960155	0	674.6151	54801.36	Mature	-32.8495
952	6	20190521_Z_CDM_2pc_HDR_9_MMStack_Default.ome_denoise_reg_ring16_kymoWrap_ridge_0098-0043	Global	-16.25	20.25	0.8025	-0.7073	-0.01235	-1	820.803145960155	0	674.6151	54801.36	Mature	-0.8025
953	7	20190521_Z_CDM_2pc_HDR_9_MMStack_Default.ome_denoise_reg_ring16_kymoWrap_ridge_0103-0016	Global	113.75	29	3.9224	3.4533	0.06027	1	820.803145960155	0	674.6151	54801.36	Mature	3.9224
954	1	20190526_Sam2_Z_CDM_2pc_HDR_2_MMStack_Default.ome_denoise_reg_ring2_kymoWrap_ridge_0029-0038	Global	1495	57	26.2281	21.9745	0.3835	1	779.709569483883	0	841.6248	64234.71	Constricting	26.2281
955	2	20190526_Sam2_Z_CDM_2pc_HDR_2_MMStack_Default.ome_denoise_reg_ring2_kymoWrap_ridge_0079-0039	Global	942.5	-39.5	23.8608	159.8424	2.7898	-1	779.709569483883	0	841.6248	64234.71	Constricting	-23.8608
956	3	20190526_Sam2_Z_CDM_2pc_HDR_2_MMStack_Default.ome_denoise_reg_ring2_kymoWrap_ridge_0020-0051	Global	1170	-33.5	34.9254	151.7503	2.6485	-1	779.709569483883	0	841.6248	64234.71	Constricting	-34.9254
957	4	20190526_Sam2_Z_CDM_2pc_HDR_2_MMStack_Default.ome_denoise_reg_ring2_kymoWrap_ridge_0027-0051	Global	1365	47.5	28.7368	23.8505	0.4163	1	779.709569483883	0	841.6248	64234.71	Constricting	28.7368
958	5	20190526_Sam2_Z_CDM_2pc_HDR_2_MMStack_Default.ome_denoise_reg_ring2_kymoWrap_ridge_0101-0054	Global	958.75	29.75	32.2269	26.3721	0.4603	1	779.709569483883	0	841.6248	64234.71	Constricting	32.2269
959	6	20190526_Sam2_Z_CDM_2pc_HDR_2_MMStack_Default.ome_denoise_reg_ring2_kymoWrap_ridge_0089-0046	Global	1332.5	-41	32.5	153.4349	2.6779	-1	779.709569483883	0	841.6248	64234.71	Constricting	-32.5
960	7	20190526_Sam2_Z_CDM_2pc_HDR_2_MMStack_Default.ome_denoise_reg_ring2_kymoWrap_ridge_0067-0062	Global	97.5	32	3.0469	2.6838	0.04684	1	779.709569483883	0	841.6248	64234.71	Constricting	3.0469
961	8	20190526_Sam2_Z_CDM_2pc_HDR_2_MMStack_Default.ome_denoise_reg_ring2_kymoWrap_ridge_0098-0057	Global	747.5	-22.75	32.8571	153.1837	2.6736	-1	779.709569483883	0	841.6248	64234.71	Constricting	-32.8571
962	9	20190526_Sam2_Z_CDM_2pc_HDR_2_MMStack_Default.ome_denoise_reg_ring2_kymoWrap_ridge_0029-0059	Global	520	-20	26	158.1986	2.7611	-1	779.709569483883	0	841.6248	64234.71	Constricting	-26
963	10	20190526_Sam2_Z_CDM_2pc_HDR_2_MMStack_Default.ome_denoise_reg_ring2_kymoWrap_ridge_0042-0067	Global	-585	18.25	32.0548	-26.2502	-0.4582	-1	779.709569483883	0	841.6248	64234.71	Constricting	-32.0548
964	1	20190521_Z_CDM_2pc_HDR_6_MMStack_Default.ome_denoise_reg_ring28_kymoWrap_ridge_0027-0043	Global	-1478.75	48.5	30.4897	-25.13	-0.4386	-1	819.557183202826	0	807.6025	62096.81	Mature	-30.4897
965	2	20190521_Z_CDM_2pc_HDR_6_MMStack_Default.ome_denoise_reg_ring28_kymoWrap_ridge_0019-0022	Global	991.25	29.25	33.8889	27.5361	0.4806	1	819.557183202826	0	807.6025	62096.81	Mature	33.8889
966	3	20190521_Z_CDM_2pc_HDR_6_MMStack_Default.ome_denoise_reg_ring28_kymoWrap_ridge_0096-0026	Global	-65	40	1.625	-1.4321	-0.02499	-1	819.557183202826	0	807.6025	62096.81	Mature	-1.625
967	4	20190521_Z_CDM_2pc_HDR_6_MMStack_Default.ome_denoise_reg_ring28_kymoWrap_ridge_0077-0041	Global	308.75	36.5	8.4589	7.4146	0.1294	1	819.557183202826	0	807.6025	62096.81	Mature	8.4589
968	5	20190521_Z_CDM_2pc_HDR_6_MMStack_Default.ome_denoise_reg_ring28_kymoWrap_ridge_0061-0018	Global	48.75	38.75	1.2581	1.1088	0.01935	1	819.557183202826	0	807.6025	62096.81	Mature	1.2581
969	6	20190521_Z_CDM_2pc_HDR_6_MMStack_Default.ome_denoise_reg_ring28_kymoWrap_ridge_0017-0037	Global	861.25	26.5	32.5	26.5651	0.4636	1	819.557183202826	0	807.6025	62096.81	Mature	32.5
970	7	20190521_Z_CDM_2pc_HDR_6_MMStack_Default.ome_denoise_reg_ring28_kymoWrap_ridge_0014-0028	Global	-650	23.5	27.6596	-23.0513	-0.4023	-1	819.557183202826	0	807.6025	62096.81	Mature	-27.6596
971	1	20190526_Sam2_Z_CDM_3_MMStack_Default.ome_denoise_reg_ring6_kymoWrap_ridge_0015-0054	Global	-693.3334	24	28.8889	-23.9625	-0.4182	-1	912.545529279508	1	377.9261	34414.69	Nascent	-28.8889
972	2	20190526_Sam2_Z_CDM_3_MMStack_Default.ome_denoise_reg_ring6_kymoWrap_ridge_0014-0055	Global	1819.9998	20.6667	88.0645	53.5691	0.935	1	912.545529279508	1	377.9261	34414.69	Nascent	88.0645
973	3	20190526_Sam2_Z_CDM_3_MMStack_Default.ome_denoise_reg_ring6_kymoWrap_ridge_0073-0051	Global	108.3334	84.6667	1.2795	1.1277	0.01968	1	912.545529279508	1	377.9261	34414.69	Nascent	1.2795
974	1	20190526_Z_CDM_2pc_HDR_9_MMStack_Default.ome_denoise_reg_ring27_kymoWrap_ridge_0014-0020	Global	-845	23.25	36.3441	-29.2113	-0.5098	-1	814.283237516857	0	741.7664	59924.71	Mature	-36.3441
975	2	20190526_Z_CDM_2pc_HDR_9_MMStack_Default.ome_denoise_reg_ring27_kymoWrap_ridge_0045-0021	Global	1218.75	42.25	28.8462	23.931	0.4177	1	814.283237516857	0	741.7664	59924.71	Mature	28.8462
976	3	20190526_Z_CDM_2pc_HDR_9_MMStack_Default.ome_denoise_reg_ring27_kymoWrap_ridge_0055-0011	Global	-731.25	27.5	26.5909	-22.249	-0.3883	-1	814.283237516857	0	741.7664	59924.71	Mature	-26.5909
977	4	20190526_Z_CDM_2pc_HDR_9_MMStack_Default.ome_denoise_reg_ring27_kymoWrap_ridge_0093-0011	Global	-48.75	20	2.4375	-2.1476	-0.03748	-1	814.283237516857	0	741.7664	59924.71	Mature	-2.4375
978	5	20190526_Z_CDM_2pc_HDR_9_MMStack_Default.ome_denoise_reg_ring27_kymoWrap_ridge_0076-0007	Global	406.25	10.25	39.6341	31.373	0.5476	1	814.283237516857	0	741.7664	59924.71	Mature	39.6341
979	6	20190526_Z_CDM_2pc_HDR_9_MMStack_Default.ome_denoise_reg_ring27_kymoWrap_ridge_0032-0036	Global	-666.25	24.5	27.1939	-22.7028	-0.3962	-1	814.283237516857	0	741.7664	59924.71	Mature	-27.1939
980	1	20190521_Z_CDM_2pc_HDR_5_MMStack_Default.ome_denoise_reg_ring7_kymoWrap_ridge_0078-0030	Global	1836.25	67.75	27.1033	22.6349	0.3951	1	679.302380269966	0	1596.521	105201.7	Constricting	27.1033
981	2	20190521_Z_CDM_2pc_HDR_5_MMStack_Default.ome_denoise_reg_ring7_kymoWrap_ridge_0066-0031	Global	-2356.25	100.75	23.3871	-19.7888	-0.3454	-1	679.302380269966	0	1596.521	105201.7	Constricting	-23.3871
982	3	20190521_Z_CDM_2pc_HDR_5_MMStack_Default.ome_denoise_reg_ring7_kymoWrap_ridge_0088-0021	Global	1381.25	48.5	28.4794	23.6604	0.413	1	679.302380269966	0	1596.521	105201.7	Constricting	28.4794
983	4	20190521_Z_CDM_2pc_HDR_5_MMStack_Default.ome_denoise_reg_ring7_kymoWrap_ridge_0057-0048	Global	-1966.25	59.75	32.9079	-26.852	-0.4687	-1	679.302380269966	0	1596.521	105201.7	Constricting	-32.9079
984	5	20190521_Z_CDM_2pc_HDR_5_MMStack_Default.ome_denoise_reg_ring7_kymoWrap_ridge_0023-0032	Global	1105	20	55.25	40.3645	0.7045	1	679.302380269966	0	1596.521	105201.7	Constricting	55.25
985	6	20190521_Z_CDM_2pc_HDR_5_MMStack_Default.ome_denoise_reg_ring7_kymoWrap_ridge_0014-0038	Global	1186.25	21.5	55.1744	40.3258	0.7038	1	679.302380269966	0	1596.521	105201.7	Constricting	55.1744
986	7	20190521_Z_CDM_2pc_HDR_5_MMStack_Default.ome_denoise_reg_ring7_kymoWrap_ridge_0090-0046	Global	-487.5	16.75	29.1045	-24.121	-0.421	-1	679.302380269966	0	1596.521	105201.7	Constricting	-29.1045
987	8	20190521_Z_CDM_2pc_HDR_5_MMStack_Default.ome_denoise_reg_ring7_kymoWrap_ridge_0096-0052	Global	-1235	34.5	35.7971	-28.8427	-0.5034	-1	679.302380269966	0	1596.521	105201.7	Constricting	-35.7971
988	9	20190521_Z_CDM_2pc_HDR_5_MMStack_Default.ome_denoise_reg_ring7_kymoWrap_ridge_0009-0057	Global	-942.5	11.75	80.2128	-50.9806	-0.8898	-1	679.302380269966	0	1596.521	105201.7	Constricting	-80.2128
989	1	20190526_Z_CDM_2pc_HDR_4_MMStack_Default.ome_denoise_reg_ring8_kymoWrap_ridge_0052-0057	Global	-2031.25	53	38.3255	-30.5246	-0.5328	-1	857.539741822906	0	1342.75	111716.6	Mature	-38.3255
990	2	20190526_Z_CDM_2pc_HDR_4_MMStack_Default.ome_denoise_reg_ring8_kymoWrap_ridge_0033-0040	Global	2145	50.75	42.266	33.0338	0.5765	1	857.539741822906	0	1342.75	111716.6	Mature	42.266
991	3	20190526_Z_CDM_2pc_HDR_4_MMStack_Default.ome_denoise_reg_ring8_kymoWrap_ridge_0091-0068	Global	1267.5	41	30.9146	25.4362	0.4439	1	857.539741822906	0	1342.75	111716.6	Mature	30.9146
992	4	20190526_Z_CDM_2pc_HDR_4_MMStack_Default.ome_denoise_reg_ring8_kymoWrap_ridge_0089-0042	Global	1478.75	53.5	27.6402	23.0368	0.4021	1	857.539741822906	0	1342.75	111716.6	Mature	27.6402
993	5	20190526_Z_CDM_2pc_HDR_4_MMStack_Default.ome_denoise_reg_ring8_kymoWrap_ridge_0037-0039	Global	-1202.5	41.5	28.9759	-24.0265	-0.4193	-1	857.539741822906	0	1342.75	111716.6	Mature	-28.9759
994	1	20190526_Z_CDM_2pc_HDR_9_MMStack_Default.ome_denoise_reg_ring31_kymoWrap_ridge_0049-0037	Global	-2426.6667	93	26.0932	-21.8722	-0.3817	-1	996.017025757037	0	730.3029	72192.35	Mature	-26.0932
995	2	20190526_Z_CDM_2pc_HDR_9_MMStack_Default.ome_denoise_reg_ring31_kymoWrap_ridge_0042-0033	Global	-1885.0001	67.6667	27.8571	-23.1986	-0.4049	-1	996.017025757037	0	730.3029	72192.35	Mature	-27.8571
996	3	20190526_Z_CDM_2pc_HDR_9_MMStack_Default.ome_denoise_reg_ring31_kymoWrap_ridge_0063-0016	Global	1105	28.6667	38.5465	30.6689	0.5353	1	996.017025757037	0	730.3029	72192.35	Mature	38.5465
997	4	20190526_Z_CDM_2pc_HDR_9_MMStack_Default.ome_denoise_reg_ring31_kymoWrap_ridge_0106-0017	Global	43.3334	18.6667	2.3214	2.0454	0.0357	1	996.017025757037	0	730.3029	72192.35	Mature	2.3214
998	5	20190526_Z_CDM_2pc_HDR_9_MMStack_Default.ome_denoise_reg_ring31_kymoWrap_ridge_0087-0011	Global	-693.3334	16.6667	41.6	-32.6192	-0.5693	-1	996.017025757037	0	730.3029	72192.35	Mature	-41.6
999	6	20190526_Z_CDM_2pc_HDR_9_MMStack_Default.ome_denoise_reg_ring31_kymoWrap_ridge_0039-0015	Global	1690	-45.3333	37.2794	150.1645	2.6209	-1	996.017025757037	0	730.3029	72192.35	Mature	-37.2794
1000	7	20190526_Z_CDM_2pc_HDR_9_MMStack_Default.ome_denoise_reg_ring31_kymoWrap_ridge_0064-0038	Global	1408.3333	46.6667	30.1786	24.9048	0.4347	1	996.017025757037	0	730.3029	72192.35	Mature	30.1786
1001	1	20190521_Z_CDM_2pc_HDR_2_MMStack_Default.ome_denoise_reg_ring7_kymoWrap2_ridge_0026-0027	Global	503.75	25.75	19.5631	16.7503	0.2923	1	836.421195830588	0	893.1241	74519.16	Mature	19.5631
1002	2	20190521_Z_CDM_2pc_HDR_2_MMStack_Default.ome_denoise_reg_ring7_kymoWrap2_ridge_0059-0019	Global	-503.75	24.75	20.3535	-17.387	-0.3035	-1	836.421195830588	0	893.1241	74519.16	Mature	-20.3535
1003	3	20190521_Z_CDM_2pc_HDR_2_MMStack_Default.ome_denoise_reg_ring7_kymoWrap2_ridge_0070-0036	Global	-845	31.75	26.6142	-22.2666	-0.3886	-1	836.421195830588	0	893.1241	74519.16	Mature	-26.6142
1004	4	20190521_Z_CDM_2pc_HDR_2_MMStack_Default.ome_denoise_reg_ring7_kymoWrap2_ridge_0063-0049	Global	812.5	35	23.2143	19.6538	0.343	1	836.421195830588	0	893.1241	74519.16	Mature	23.2143
1005	5	20190521_Z_CDM_2pc_HDR_2_MMStack_Default.ome_denoise_reg_ring7_kymoWrap2_ridge_0083-0014	Global	1170	66.25	17.6604	15.2002	0.2653	1	836.421195830588	0	893.1241	74519.16	Mature	17.6604
1006	6	20190521_Z_CDM_2pc_HDR_2_MMStack_Default.ome_denoise_reg_ring7_kymoWrap2_ridge_0064-0029	Global	-601.25	25.5	23.5784	-19.938	-0.348	-1	836.421195830588	0	893.1241	74519.16	Mature	-23.5784
1007	7	20190521_Z_CDM_2pc_HDR_2_MMStack_Default.ome_denoise_reg_ring7_kymoWrap2_ridge_0018-0010	Global	-65	20.5	3.1707	-2.7927	-0.04874	-1	836.421195830588	0	893.1241	74519.16	Mature	-3.1707
1008	8	20190521_Z_CDM_2pc_HDR_2_MMStack_Default.ome_denoise_reg_ring7_kymoWrap2_ridge_0094-0030	Global	48.75	14	3.4821	3.0665	0.05352	1	836.421195830588	0	893.1241	74519.16	Mature	3.4821
1009	1	20190526_Z_CDM_2pc_HDR_3_MMStack_Default.ome_denoise_reg_ring7_kymoWrap_ridge_0011-0042	Global	-151.6666	21	7.2222	-6.3402	-0.1107	-1	729.527315761552	0	443.8831	30165.46	Constricting	-7.2222
1010	2	20190526_Z_CDM_2pc_HDR_3_MMStack_Default.ome_denoise_reg_ring7_kymoWrap_ridge_0052-0027	Global	-1603.3332	58.6667	27.3295	-22.8045	-0.398	-1	729.527315761552	0	443.8831	30165.46	Constricting	-27.3295
1011	3	20190526_Z_CDM_2pc_HDR_3_MMStack_Default.ome_denoise_reg_ring7_kymoWrap_ridge_0096-0008	Global	368.3333	42.6667	8.6328	7.5653	0.132	1	729.527315761552	0	443.8831	30165.46	Constricting	8.6328
1012	4	20190526_Z_CDM_2pc_HDR_3_MMStack_Default.ome_denoise_reg_ring7_kymoWrap_ridge_0023-0026	Global	780	45	17.3333	14.9314	0.2606	1	729.527315761552	0	443.8831	30165.46	Constricting	17.3333
1013	5	20190526_Z_CDM_2pc_HDR_3_MMStack_Default.ome_denoise_reg_ring7_kymoWrap_ridge_0051-0013	Global	-1105	36	30.6944	-25.2777	-0.4412	-1	729.527315761552	0	443.8831	30165.46	Constricting	-30.6944
1014	1	20190526_Sam2_Z_CDM_2pc_HDR_6_MMStack_Default.ome_denoise_reg_ring9_kymoWrap_ridge_0031-0013	Global	-1088.75	48.75	22.3333	-18.9622	-0.331	-1	616.586727972039	0	1824.76	109981.9	Constricting	-22.3333
1015	2	20190526_Sam2_Z_CDM_2pc_HDR_6_MMStack_Default.ome_denoise_reg_ring9_kymoWrap_ridge_0036-0027	Global	-796.25	22	36.1932	-29.1099	-0.5081	-1	616.586727972039	0	1824.76	109981.9	Constricting	-36.1932
1016	3	20190526_Sam2_Z_CDM_2pc_HDR_6_MMStack_Default.ome_denoise_reg_ring9_kymoWrap_ridge_0066-0016	Global	-617.5	33.75	18.2963	-15.7209	-0.2744	-1	616.586727972039	0	1824.76	109981.9	Constricting	-18.2963
1017	4	20190526_Sam2_Z_CDM_2pc_HDR_6_MMStack_Default.ome_denoise_reg_ring9_kymoWrap_ridge_0013-0030	Global	390	22.75	17.1429	14.7746	0.2579	1	616.586727972039	0	1824.76	109981.9	Constricting	17.1429
1018	5	20190526_Sam2_Z_CDM_2pc_HDR_6_MMStack_Default.ome_denoise_reg_ring9_kymoWrap_ridge_0102-0027	Global	65	25.75	2.5243	2.224	0.03882	1	616.586727972039	0	1824.76	109981.9	Constricting	2.5243
1019	1	20190526_Z_CDM_2pc_HDR_2_MMStack_Default.ome_denoise_reg_ring2_kymoWrap_ridge_0091-0021	Global	-1722.5	46.75	36.8449	-29.5465	-0.5157	-1	534.318811019406	0	1653.056	85535.98	Constricting	-36.8449
1020	2	20190526_Z_CDM_2pc_HDR_2_MMStack_Default.ome_denoise_reg_ring2_kymoWrap_ridge_0092-0014	Global	910	26.5	34.3396	27.8476	0.486	1	534.318811019406	0	1653.056	85535.98	Constricting	34.3396
1021	3	20190526_Z_CDM_2pc_HDR_2_MMStack_Default.ome_denoise_reg_ring2_kymoWrap_ridge_0086-0026	Global	1430	46	31.087	25.56	0.4461	1	534.318811019406	0	1653.056	85535.98	Constricting	31.087
1022	4	20190526_Z_CDM_2pc_HDR_2_MMStack_Default.ome_denoise_reg_ring2_kymoWrap_ridge_0094-0032	Global	-520	14	37.1429	-29.7449	-0.5191	-1	534.318811019406	0	1653.056	85535.98	Constricting	-37.1429
1023	5	20190526_Z_CDM_2pc_HDR_2_MMStack_Default.ome_denoise_reg_ring2_kymoWrap_ridge_0021-0026	Global	585	14.25	41.0526	32.2756	0.5633	1	534.318811019406	0	1653.056	85535.98	Constricting	41.0526
1024	6	20190526_Z_CDM_2pc_HDR_2_MMStack_Default.ome_denoise_reg_ring2_kymoWrap_ridge_0047-0010	Global	65	23.25	2.7957	2.4628	0.04298	1	534.318811019406	0	1653.056	85535.98	Constricting	2.7957
1025	1	20190521_Z_CDM_2pc_HDR_3_MMStack_Default.ome_denoise_reg_ring14_kymoWrap_ridge_0026-0050	Global	-1056.25	44.75	23.6034	-19.9574	-0.3483	-1	838.930501042774	0	1528.267	130913.8	Mature	-23.6034
1026	2	20190521_Z_CDM_2pc_HDR_3_MMStack_Default.ome_denoise_reg_ring14_kymoWrap_ridge_0091-0041	Global	-780	34	22.9412	-19.44	-0.3393	-1	838.930501042774	0	1528.267	130913.8	Mature	-22.9412
1027	3	20190521_Z_CDM_2pc_HDR_3_MMStack_Default.ome_denoise_reg_ring14_kymoWrap_ridge_0067-0035	Global	601.25	33.75	17.8148	15.3269	0.2675	1	838.930501042774	0	1528.267	130913.8	Mature	17.8148
1028	4	20190521_Z_CDM_2pc_HDR_3_MMStack_Default.ome_denoise_reg_ring14_kymoWrap_ridge_0038-0020	Global	-243.75	71.75	3.3972	-2.9918	-0.05222	-1	838.930501042774	0	1528.267	130913.8	Mature	-3.3972
1029	1	20190526_Z_CDM_2pc_HDR_2_MMStack_Default.ome_denoise_reg_ring10_kymoWrap_ridge_0034-0039	Global	823.3334	57.3333	14.3605	12.4582	0.2174	1	805.386888138431	0	531.3651	43895.82	Mature	14.3605
1030	2	20190526_Z_CDM_2pc_HDR_2_MMStack_Default.ome_denoise_reg_ring10_kymoWrap_ridge_0075-0031	Global	-216.6667	48.6667	4.4521	-3.9182	-0.06839	-1	805.386888138431	0	531.3651	43895.82	Mature	-4.4521
1031	3	20190526_Z_CDM_2pc_HDR_2_MMStack_Default.ome_denoise_reg_ring10_kymoWrap_ridge_0013-0029	Global	-606.6667	18	33.7037	-27.4076	-0.4784	-1	805.386888138431	0	531.3651	43895.82	Mature	-33.7037
1032	4	20190526_Z_CDM_2pc_HDR_2_MMStack_Default.ome_denoise_reg_ring10_kymoWrap_ridge_0078-0019	Global	151.6667	38.3333	3.9565	3.4833	0.06079	1	805.386888138431	0	531.3651	43895.82	Mature	3.9565
1033	5	20190526_Z_CDM_2pc_HDR_2_MMStack_Default.ome_denoise_reg_ring10_kymoWrap_ridge_0040-0022	Global	-455	33.3333	13.65	-11.8598	-0.207	-1	805.386888138431	0	531.3651	43895.82	Mature	-13.65
1034	6	20190526_Z_CDM_2pc_HDR_2_MMStack_Default.ome_denoise_reg_ring10_kymoWrap_ridge_0096-0043	Global	476.6668	40	11.9167	10.3889	0.1813	1	805.386888138431	0	531.3651	43895.82	Mature	11.9167
1035	1	20190526_Z_CDM_2pc_HDR_1_MMStack_Default.ome_denoise_reg_ring25_kymoWrap_ridge_0016-0017	Global	-1007.5	24.5	41.1224	-32.3196	-0.5641	-1	651.974506822406	0	1482.918	95877.19	Constricting	-41.1224
1036	2	20190526_Z_CDM_2pc_HDR_1_MMStack_Default.ome_denoise_reg_ring25_kymoWrap_ridge_0015-0011	Global	-585	-20	29.25	-155.7723	-2.7187	1	651.974506822406	0	1482.918	95877.19	Constricting	29.25
1037	3	20190526_Z_CDM_2pc_HDR_1_MMStack_Default.ome_denoise_reg_ring25_kymoWrap_ridge_0061-0016	Global	-731.25	28.25	25.885	-21.7139	-0.379	-1	651.974506822406	0	1482.918	95877.19	Constricting	-25.885
1038	4	20190526_Z_CDM_2pc_HDR_1_MMStack_Default.ome_denoise_reg_ring25_kymoWrap_ridge_0057-0031	Global	1982.5	46	43.0978	33.5461	0.5855	1	651.974506822406	0	1482.918	95877.19	Constricting	43.0978
1039	1	20190521_Z_CDM_2pc_HDR_4_MMStack_Default.ome_denoise_reg_ring19_kymoWrap_ridge_0064-0036	Global	1803.75	-76	23.7336	159.9413	2.7915	-1	883.889213339314	0	1366.335	115476.7	Mature	-23.7336
1040	2	20190521_Z_CDM_2pc_HDR_4_MMStack_Default.ome_denoise_reg_ring19_kymoWrap_ridge_0047-0024	Global	-1706.25	-74.5	22.9027	-160.5901	-2.8028	1	883.889213339314	0	1366.335	115476.7	Mature	22.9027
1041	3	20190521_Z_CDM_2pc_HDR_4_MMStack_Default.ome_denoise_reg_ring19_kymoWrap_ridge_0054-0026	Global	1056.25	-42.5	24.8529	159.0755	2.7764	-1	883.889213339314	0	1366.335	115476.7	Mature	-24.8529
1042	4	20190521_Z_CDM_2pc_HDR_4_MMStack_Default.ome_denoise_reg_ring19_kymoWrap_ridge_0024-0030	Global	926.25	27	34.3056	27.8241	0.4856	1	883.889213339314	0	1366.335	115476.7	Mature	34.3056
1043	5	20190521_Z_CDM_2pc_HDR_4_MMStack_Default.ome_denoise_reg_ring19_kymoWrap_ridge_0060-0013	Global	1348.75	43	31.3663	25.76	0.4496	1	883.889213339314	0	1366.335	115476.7	Mature	31.3663
1044	6	20190521_Z_CDM_2pc_HDR_4_MMStack_Default.ome_denoise_reg_ring19_kymoWrap_ridge_0095-0034	Global	-325	17	19.1176	-16.3895	-0.2861	-1	883.889213339314	0	1366.335	115476.7	Mature	-19.1176
1045	1	20190521_Z_CDM_2pc_HDR_3_MMStack_Default.ome_denoise_reg_ring49_kymoWrap_ridge_0030-0038	Global	1478.75	-48	30.8073	154.641	2.699	-1	806.039055767698	0	1319.074	101144.2	Mature	-30.8073
1046	2	20190521_Z_CDM_2pc_HDR_3_MMStack_Default.ome_denoise_reg_ring49_kymoWrap_ridge_0074-0027	Global	48.75	35.5	1.3732	1.2103	0.02112	1	806.039055767698	0	1319.074	101144.2	Mature	1.3732
1047	3	20190521_Z_CDM_2pc_HDR_3_MMStack_Default.ome_denoise_reg_ring49_kymoWrap_ridge_0108-0023	Global	-633.75	23.75	26.6842	-22.3194	-0.3895	-1	806.039055767698	0	1319.074	101144.2	Mature	-26.6842
1048	4	20190521_Z_CDM_2pc_HDR_3_MMStack_Default.ome_denoise_reg_ring49_kymoWrap_ridge_0015-0014	Global	552.5	14.75	37.4576	29.9536	0.5228	1	806.039055767698	0	1319.074	101144.2	Mature	37.4576
1049	5	20190521_Z_CDM_2pc_HDR_3_MMStack_Default.ome_denoise_reg_ring49_kymoWrap_ridge_0035-0019	Global	-455	-28.5	15.9649	-166.2005	-2.9007	1	806.039055767698	0	1319.074	101144.2	Mature	15.9649
1050	6	20190521_Z_CDM_2pc_HDR_3_MMStack_Default.ome_denoise_reg_ring49_kymoWrap_ridge_0076-0048	Global	1527.5	34	44.9265	34.6513	0.6048	1	806.039055767698	0	1319.074	101144.2	Mature	44.9265
1051	1	20190526_Z_CDM_2pc_HDR_7_MMStack_Default.ome_denoise_reg_ring16_kymoWrap_ridge_0035-0019	Global	1056.25	47.5	22.2368	18.8861	0.3296	1	836.083979111024	1	301.1718	26045.12	Nascent	22.2368
1052	2	20190526_Z_CDM_2pc_HDR_7_MMStack_Default.ome_denoise_reg_ring16_kymoWrap_ridge_0102-0017	Global	130	32.25	4.031	3.5487	0.06194	1	836.083979111024	1	301.1718	26045.12	Nascent	4.031
1053	3	20190526_Z_CDM_2pc_HDR_7_MMStack_Default.ome_denoise_reg_ring16_kymoWrap_ridge_0058-0027	Global	-1381.25	51	27.0833	-22.6199	-0.3948	-1	836.083979111024	1	301.1718	26045.12	Nascent	-27.0833
1054	4	20190526_Z_CDM_2pc_HDR_7_MMStack_Default.ome_denoise_reg_ring16_kymoWrap_ridge_0024-0048	Global	-780	9.25	84.3243	-52.3738	-0.9141	-1	836.083979111024	1	301.1718	26045.12	Nascent	-84.3243
1055	5	20190526_Z_CDM_2pc_HDR_7_MMStack_Default.ome_denoise_reg_ring16_kymoWrap_ridge_0090-0043	Global	146.25	28.25	5.177	4.5538	0.07948	1	836.083979111024	1	301.1718	26045.12	Nascent	5.177
1056	6	20190526_Z_CDM_2pc_HDR_7_MMStack_Default.ome_denoise_reg_ring16_kymoWrap_ridge_0069-0039	Global	357.5	9.75	36.6667	29.4275	0.5136	1	836.083979111024	1	301.1718	26045.12	Nascent	36.6667
1057	7	20190526_Z_CDM_2pc_HDR_7_MMStack_Default.ome_denoise_reg_ring16_kymoWrap_ridge_0051-0041	Global	-487.5	17.5	27.8571	-23.1986	-0.4049	-1	836.083979111024	1	301.1718	26045.12	Nascent	-27.8571
1058	8	20190526_Z_CDM_2pc_HDR_7_MMStack_Default.ome_denoise_reg_ring16_kymoWrap_ridge_0028-0040	Global	650	25.75	25.2427	21.2237	0.3704	1	836.083979111024	1	301.1718	26045.12	Nascent	25.2427
1059	1	20190526_Sam2_Z_CDM_2pc_HDR_8_MMStack_Default.ome_denoise_reg_ring10_kymoWrap_ridge_0042-0034	Global	1267.5	73	17.363	14.9558	0.261	1	880.375048412241	0	735.0498	63316.8	Mature	17.363
1060	2	20190526_Sam2_Z_CDM_2pc_HDR_8_MMStack_Default.ome_denoise_reg_ring10_kymoWrap_ridge_0073-0017	Global	1121.25	67.75	16.5498	14.2847	0.2493	1	880.375048412241	0	735.0498	63316.8	Mature	16.5498
1061	3	20190526_Sam2_Z_CDM_2pc_HDR_8_MMStack_Default.ome_denoise_reg_ring10_kymoWrap_ridge_0068-0016	Global	-1495	54	27.6852	-23.0704	-0.4027	-1	880.375048412241	0	735.0498	63316.8	Mature	-27.6852
1062	4	20190526_Sam2_Z_CDM_2pc_HDR_8_MMStack_Default.ome_denoise_reg_ring10_kymoWrap_ridge_0050-0050	Global	-1836.25	43.5	42.2126	-33.0007	-0.576	-1	880.375048412241	0	735.0498	63316.8	Mature	-42.2126
1063	5	20190526_Sam2_Z_CDM_2pc_HDR_8_MMStack_Default.ome_denoise_reg_ring10_kymoWrap_ridge_0095-0046	Global	-1641.25	52	31.5625	-25.9001	-0.452	-1	880.375048412241	0	735.0498	63316.8	Mature	-31.5625
1064	6	20190526_Sam2_Z_CDM_2pc_HDR_8_MMStack_Default.ome_denoise_reg_ring10_kymoWrap_ridge_0043-0013	Global	-1023.75	29.75	34.4118	-27.8973	-0.4869	-1	880.375048412241	0	735.0498	63316.8	Mature	-34.4118
1065	7	20190526_Sam2_Z_CDM_2pc_HDR_8_MMStack_Default.ome_denoise_reg_ring10_kymoWrap_ridge_0026-0013	Global	-763.75	29.75	25.6723	-21.5519	-0.3762	-1	880.375048412241	0	735.0498	63316.8	Mature	-25.6723
1066	8	20190526_Sam2_Z_CDM_2pc_HDR_8_MMStack_Default.ome_denoise_reg_ring10_kymoWrap_ridge_0013-0045	Global	390	23	16.9565	14.6209	0.2552	1	880.375048412241	0	735.0498	63316.8	Mature	16.9565
1067	9	20190526_Sam2_Z_CDM_2pc_HDR_8_MMStack_Default.ome_denoise_reg_ring10_kymoWrap_ridge_0034-0040	Global	-845	9.75	86.6667	-53.1301	-0.9273	-1	880.375048412241	0	735.0498	63316.8	Mature	-86.6667
1068	1	20190521_Z_CDM_2pc_HDR_4_MMStack_Default.ome_denoise_reg_ring21_kymoWrap_ridge_0035-0024	Global	1625	62.75	25.8964	21.7227	0.3791	1	821.621553171965	0	1310.181	106262.7	Mature	25.8964
1069	2	20190521_Z_CDM_2pc_HDR_4_MMStack_Default.ome_denoise_reg_ring21_kymoWrap_ridge_0018-0017	Global	-650	32.75	19.8473	-16.9797	-0.2964	-1	821.621553171965	0	1310.181	106262.7	Mature	-19.8473
1070	3	20190521_Z_CDM_2pc_HDR_4_MMStack_Default.ome_denoise_reg_ring21_kymoWrap_ridge_0032-0041	Global	1592.5	51.25	31.0732	25.5501	0.4459	1	821.621553171965	0	1310.181	106262.7	Mature	31.0732
1071	4	20190521_Z_CDM_2pc_HDR_4_MMStack_Default.ome_denoise_reg_ring21_kymoWrap_ridge_0099-0018	Global	-1072.5	37.75	28.4106	-23.6095	-0.4121	-1	821.621553171965	0	1310.181	106262.7	Mature	-28.4106
1072	5	20190521_Z_CDM_2pc_HDR_4_MMStack_Default.ome_denoise_reg_ring21_kymoWrap_ridge_0055-0019	Global	-991.25	-45.75	21.6667	-161.5651	-2.8198	1	821.621553171965	0	1310.181	106262.7	Mature	21.6667
1073	6	20190521_Z_CDM_2pc_HDR_4_MMStack_Default.ome_denoise_reg_ring21_kymoWrap_ridge_0063-0013	Global	-390	29.5	13.2203	-11.4966	-0.2007	-1	821.621553171965	0	1310.181	106262.7	Mature	-13.2203
1074	7	20190521_Z_CDM_2pc_HDR_4_MMStack_Default.ome_denoise_reg_ring21_kymoWrap_ridge_0097-0015	Global	162.5	36.75	4.4218	3.8917	0.06792	1	821.621553171965	0	1310.181	106262.7	Mature	4.4218
1075	1	20190521_Z_CDM_2pc_HDR_5_MMStack_Default.ome_denoise_reg_ring17_kymoWrap_ridge_0039-0019	Global	1256.6666	23.3333	53.8571	39.6442	0.6919	1	487.807858683722	0	1624.036	77037.16	Constricting	53.8571
1076	2	20190521_Z_CDM_2pc_HDR_5_MMStack_Default.ome_denoise_reg_ring17_kymoWrap_ridge_0090-0025	Global	-931.6667	32.3333	28.8144	-23.9077	-0.4173	-1	487.807858683722	0	1624.036	77037.16	Constricting	-28.8144
1077	3	20190521_Z_CDM_2pc_HDR_5_MMStack_Default.ome_denoise_reg_ring17_kymoWrap_ridge_0084-0016	Global	-1213.3333	43.6667	27.7863	-23.1458	-0.404	-1	487.807858683722	0	1624.036	77037.16	Constricting	-27.7863
1078	4	20190521_Z_CDM_2pc_HDR_5_MMStack_Default.ome_denoise_reg_ring17_kymoWrap_ridge_0062-0028	Global	151.6666	28	5.4167	4.7636	0.08314	1	487.807858683722	0	1624.036	77037.16	Constricting	5.4167
1079	5	20190521_Z_CDM_2pc_HDR_5_MMStack_Default.ome_denoise_reg_ring17_kymoWrap_ridge_0018-0027	Global	86.6667	34	2.549	2.2457	0.0392	1	487.807858683722	0	1624.036	77037.16	Constricting	2.549
1080	6	20190521_Z_CDM_2pc_HDR_5_MMStack_Default.ome_denoise_reg_ring17_kymoWrap_ridge_0031-0039	Global	693.3332	28	24.7619	20.8545	0.364	1	487.807858683722	0	1624.036	77037.16	Constricting	24.7619
1081	1	20190521_Z_CDM_2pc_HDR_5_MMStack_Default.ome_denoise_reg_ring19_kymoWrap_ridge_0017-0029	Global	-747.5	26.5	28.2075	-23.459	-0.4094	-1	604.844075613389	0	1847.286	113361.5	Constricting	-28.2075
1082	2	20190521_Z_CDM_2pc_HDR_5_MMStack_Default.ome_denoise_reg_ring19_kymoWrap_ridge_0044-0027	Global	357.5	24.75	14.4444	12.5288	0.2187	1	604.844075613389	0	1847.286	113361.5	Constricting	14.4444
1083	3	20190521_Z_CDM_2pc_HDR_5_MMStack_Default.ome_denoise_reg_ring19_kymoWrap_ridge_0071-0019	Global	1283.75	-29.75	43.1513	146.4212	2.5555	-1	604.844075613389	0	1847.286	113361.5	Constricting	-43.1513
1084	4	20190521_Z_CDM_2pc_HDR_5_MMStack_Default.ome_denoise_reg_ring19_kymoWrap_ridge_0098-0037	Global	-97.5	27.75	3.5135	-3.0941	-0.054	-1	604.844075613389	0	1847.286	113361.5	Constricting	-3.5135
1085	5	20190521_Z_CDM_2pc_HDR_5_MMStack_Default.ome_denoise_reg_ring19_kymoWrap_ridge_0046-0014	Global	-747.5	-29	25.7759	-158.3691	-2.7641	1	604.844075613389	0	1847.286	113361.5	Constricting	25.7759
1086	6	20190521_Z_CDM_2pc_HDR_5_MMStack_Default.ome_denoise_reg_ring19_kymoWrap_ridge_0090-0039	Global	1527.5	-54	28.287	156.482	2.7311	-1	604.844075613389	0	1847.286	113361.5	Constricting	-28.287
1087	1	20190526_Z_CDM_2pc_HDR_3_MMStack_Default.ome_denoise_reg_ring11_kymoWrap_ridge_0063-0041	Global	1933.75	57.25	33.7773	27.4587	0.4792	1	760.884326543097	0	656.5814	48826.8	Constricting	33.7773
1088	2	20190526_Z_CDM_2pc_HDR_3_MMStack_Default.ome_denoise_reg_ring11_kymoWrap_ridge_0054-0048	Global	-1625	67.5	24.0741	-20.3231	-0.3547	-1	760.884326543097	0	656.5814	48826.8	Constricting	-24.0741
1089	3	20190526_Z_CDM_2pc_HDR_3_MMStack_Default.ome_denoise_reg_ring11_kymoWrap_ridge_0080-0029	Global	487.5	15.5	31.4516	25.821	0.4507	1	760.884326543097	0	656.5814	48826.8	Constricting	31.4516
1090	4	20190526_Z_CDM_2pc_HDR_3_MMStack_Default.ome_denoise_reg_ring11_kymoWrap_ridge_0027-0030	Global	-438.75	14	31.3393	-25.7407	-0.4493	-1	760.884326543097	0	656.5814	48826.8	Constricting	-31.3393
1091	5	20190526_Z_CDM_2pc_HDR_3_MMStack_Default.ome_denoise_reg_ring11_kymoWrap_ridge_0010-0034	Global	227.5	14.75	15.4237	13.3487	0.233	1	760.884326543097	0	656.5814	48826.8	Constricting	15.4237
1092	6	20190526_Z_CDM_2pc_HDR_3_MMStack_Default.ome_denoise_reg_ring11_kymoWrap_ridge_0097-0032	Global	16.25	12.75	1.2745	1.1233	0.01961	1	760.884326543097	0	656.5814	48826.8	Constricting	1.2745
1093	7	20190526_Z_CDM_2pc_HDR_3_MMStack_Default.ome_denoise_reg_ring11_kymoWrap_ridge_0108-0053	Global	341.25	13	26.25	21.9911	0.3838	1	760.884326543097	0	656.5814	48826.8	Constricting	26.25
1094	8	20190526_Z_CDM_2pc_HDR_3_MMStack_Default.ome_denoise_reg_ring11_kymoWrap_ridge_0085-0058	Global	-666.25	22.25	29.9438	-24.7343	-0.4317	-1	760.884326543097	0	656.5814	48826.8	Constricting	-29.9438
1095	1	20190526_Z_CDM_2pc_HDR_1_MMStack_Default.ome_denoise_reg_ring1_kymoWrap_ridge_0071-0016	Global	325	85.5	3.8012	3.3468	0.05841	1	845.511490741711	1	252.358	20969.46	Nascent	3.8012
1096	2	20190526_Z_CDM_2pc_HDR_1_MMStack_Default.ome_denoise_reg_ring1_kymoWrap_ridge_0039-0030	Global	357.5	48.5	7.3711	6.4698	0.1129	1	845.511490741711	1	252.358	20969.46	Nascent	7.3711
1097	1	20190526_Z_CDM_2pc_HDR_9_MMStack_Default.ome_denoise_reg_ring24_kymoWrap_ridge_0067-0036	Global	877.5	33.75	26	21.8014	0.3805	1	600.692660213424	0	1005.272	61076.61	Constricting	26
1098	2	20190526_Z_CDM_2pc_HDR_9_MMStack_Default.ome_denoise_reg_ring24_kymoWrap_ridge_0099-0037	Global	-666.25	28.5	23.3772	-19.7811	-0.3452	-1	600.692660213424	0	1005.272	61076.61	Constricting	-23.3772
1099	3	20190526_Z_CDM_2pc_HDR_9_MMStack_Default.ome_denoise_reg_ring24_kymoWrap_ridge_0039-0041	Global	812.5	36	22.5694	19.1481	0.3342	1	600.692660213424	0	1005.272	61076.61	Constricting	22.5694
1100	4	20190526_Z_CDM_2pc_HDR_9_MMStack_Default.ome_denoise_reg_ring24_kymoWrap_ridge_0016-0047	Global	1137.5	11	103.4091	57.8477	1.0096	1	600.692660213424	0	1005.272	61076.61	Constricting	103.4091
1101	1	20190526_Z_CDM_2pc_HDR_7_MMStack_Default.ome_denoise_reg_ring12_kymoWrap_ridge_0018-0031	Global	666.25	21.25	31.3529	25.7505	0.4494	1	795.17609609201	0	518.5353	41010.62	Constricting	31.3529
1102	2	20190526_Z_CDM_2pc_HDR_7_MMStack_Default.ome_denoise_reg_ring12_kymoWrap_ridge_0048-0031	Global	-487.5	34.5	14.1304	-12.2648	-0.2141	-1	795.17609609201	0	518.5353	41010.62	Constricting	-14.1304
1103	3	20190526_Z_CDM_2pc_HDR_7_MMStack_Default.ome_denoise_reg_ring12_kymoWrap_ridge_0088-0039	Global	1478.75	63.25	23.3794	19.7828	0.3453	1	795.17609609201	0	518.5353	41010.62	Constricting	23.3794
1104	4	20190526_Z_CDM_2pc_HDR_7_MMStack_Default.ome_denoise_reg_ring12_kymoWrap_ridge_0107-0024	Global	536.25	19	28.2237	23.471	0.4096	1	795.17609609201	0	518.5353	41010.62	Constricting	28.2237
1105	5	20190526_Z_CDM_2pc_HDR_7_MMStack_Default.ome_denoise_reg_ring12_kymoWrap_ridge_0052-0011	Global	-617.5	16	38.5938	-30.6997	-0.5358	-1	795.17609609201	0	518.5353	41010.62	Constricting	-38.5938
1106	6	20190526_Z_CDM_2pc_HDR_7_MMStack_Default.ome_denoise_reg_ring12_kymoWrap_ridge_0073-0015	Global	845	21	40.2381	31.7595	0.5543	1	795.17609609201	0	518.5353	41010.62	Constricting	40.2381
1107	1	20190521_Z_CDM_2pc_HDR_4_MMStack_Default.ome_denoise_reg_ring8_kymoWrap_ridge_0022-0049	Global	-1408.3332	38.6667	36.4224	-29.2639	-0.5108	-1	810.448575615468	0	1148.536	92215.1	Mature	-36.4224
1108	2	20190521_Z_CDM_2pc_HDR_4_MMStack_Default.ome_denoise_reg_ring8_kymoWrap_ridge_0062-0042	Global	736.6668	32.6667	22.551	19.1336	0.3339	1	810.448575615468	0	1148.536	92215.1	Mature	22.551
1109	3	20190521_Z_CDM_2pc_HDR_4_MMStack_Default.ome_denoise_reg_ring8_kymoWrap_ridge_0077-0050	Global	-996.6666	32.6667	30.5102	-25.1448	-0.4389	-1	810.448575615468	0	1148.536	92215.1	Mature	-30.5102
1110	4	20190521_Z_CDM_2pc_HDR_4_MMStack_Default.ome_denoise_reg_ring8_kymoWrap_ridge_0075-0054	Global	43.3334	47.6667	0.9091	0.8013	0.01399	1	810.448575615468	0	1148.536	92215.1	Mature	0.9091
1111	1	20190526_Z_CDM_2pc_HDR_9_MMStack_Default.ome_denoise_reg_ring11_kymoWrap_ridge_0011-0026	Global	368.3333	15.3333	24.0217	20.2826	0.354	1	431.529995702002	0	1187.235	50044.45	Constricting	24.0217
1112	2	20190526_Z_CDM_2pc_HDR_9_MMStack_Default.ome_denoise_reg_ring11_kymoWrap_ridge_0031-0025	Global	-487.5	17.1667	28.3981	-23.6002	-0.4119	-1	431.529995702002	0	1187.235	50044.45	Constricting	-28.3981
1113	3	20190526_Z_CDM_2pc_HDR_9_MMStack_Default.ome_denoise_reg_ring11_kymoWrap_ridge_0099-0027	Global	-292.5	21.6667	13.5	-11.7331	-0.2048	-1	431.529995702002	0	1187.235	50044.45	Constricting	-13.5
1114	4	20190526_Z_CDM_2pc_HDR_9_MMStack_Default.ome_denoise_reg_ring11_kymoWrap_ridge_0077-0023	Global	715	18.3333	39	30.9638	0.5404	1	431.529995702002	0	1187.235	50044.45	Constricting	39
1115	5	20190526_Z_CDM_2pc_HDR_9_MMStack_Default.ome_denoise_reg_ring11_kymoWrap_ridge_0113-0021	Global	487.5	13.1667	37.0253	29.6667	0.5178	1	431.529995702002	0	1187.235	50044.45	Constricting	37.0253
1116	6	20190526_Z_CDM_2pc_HDR_9_MMStack_Default.ome_denoise_reg_ring11_kymoWrap_ridge_0057-0026	Global	-530.8333	21.8333	24.313	-20.5081	-0.3579	-1	431.529995702002	0	1187.235	50044.45	Constricting	-24.313
1117	1	20190526_Z_CDM_2pc_HDR_9_MMStack_Default.ome_denoise_reg_ring22_kymoWrap_ridge_0021-0025	Global	1283.75	37.25	34.4631	27.9326	0.4875	1	842.293315634988	0	928.9092	76200.92	Mature	34.4631
1118	2	20190526_Z_CDM_2pc_HDR_9_MMStack_Default.ome_denoise_reg_ring22_kymoWrap_ridge_0033-0036	Global	-1543.75	49.5	31.1869	-25.6316	-0.4474	-1	842.293315634988	0	928.9092	76200.92	Mature	-31.1869
1119	3	20190526_Z_CDM_2pc_HDR_9_MMStack_Default.ome_denoise_reg_ring22_kymoWrap_ridge_0025-0013	Global	-763.75	28.75	26.5652	-22.2296	-0.388	-1	842.293315634988	0	928.9092	76200.92	Mature	-26.5652
1120	4	20190526_Z_CDM_2pc_HDR_9_MMStack_Default.ome_denoise_reg_ring22_kymoWrap_ridge_0095-0014	Global	1592.5	50	31.85	26.1049	0.4556	1	842.293315634988	0	928.9092	76200.92	Mature	31.85
1121	5	20190526_Z_CDM_2pc_HDR_9_MMStack_Default.ome_denoise_reg_ring22_kymoWrap_ridge_0104-0021	Global	373.75	-26.75	13.972	167.8687	2.9299	-1	842.293315634988	0	928.9092	76200.92	Mature	-13.972
1122	6	20190526_Z_CDM_2pc_HDR_9_MMStack_Default.ome_denoise_reg_ring22_kymoWrap_ridge_0089-0025	Global	-1153.75	10.5	109.881	-59.3936	-1.0366	-1	842.293315634988	0	928.9092	76200.92	Mature	-109.881
1123	7	20190526_Z_CDM_2pc_HDR_9_MMStack_Default.ome_denoise_reg_ring22_kymoWrap_ridge_0039-0017	Global	-406.25	22.75	17.8571	-15.3616	-0.2681	-1	842.293315634988	0	928.9092	76200.92	Mature	-17.8571
1124	1	20190521_Z_CDM_2pc_HDR_7_MMStack_Default.ome_denoise_reg_ring13_kymoWrap_ridge_0037-0031	Global	1186.25	39.75	29.8428	24.6608	0.4304	1	860.71882974941	1	322.7357	27945.68	Nascent	29.8428
1125	2	20190521_Z_CDM_2pc_HDR_7_MMStack_Default.ome_denoise_reg_ring13_kymoWrap_ridge_0029-0048	Global	32.5	33.5	0.9701	0.8551	0.01492	1	860.71882974941	1	322.7357	27945.68	Nascent	0.9701
1126	3	20190521_Z_CDM_2pc_HDR_7_MMStack_Default.ome_denoise_reg_ring13_kymoWrap_ridge_0071-0039	Global	-958.75	48.25	19.8705	-16.9984	-0.2967	-1	860.71882974941	1	322.7357	27945.68	Nascent	-19.8705
1127	4	20190521_Z_CDM_2pc_HDR_7_MMStack_Default.ome_denoise_reg_ring13_kymoWrap_ridge_0103-0049	Global	178.75	29	6.1638	5.417	0.09454	1	860.71882974941	1	322.7357	27945.68	Nascent	6.1638
1128	1	20190521_Z_CDM_2pc_HDR_5_MMStack_Default.ome_denoise_reg_ring8_kymoWrap_ridge_0071-0011	Global	1153.75	39	29.5833	24.4716	0.4271	1	876.018809903904	0	688.4236	61532.61	Mature	29.5833
1129	2	20190521_Z_CDM_2pc_HDR_5_MMStack_Default.ome_denoise_reg_ring8_kymoWrap_ridge_0078-0025	Global	-747.5	70.5	10.6028	-9.2645	-0.1617	-1	876.018809903904	0	688.4236	61532.61	Mature	-10.6028
1130	3	20190521_Z_CDM_2pc_HDR_5_MMStack_Default.ome_denoise_reg_ring8_kymoWrap_ridge_0091-0044	Global	1397.5	50.25	27.8109	23.1642	0.4043	1	876.018809903904	0	688.4236	61532.61	Mature	27.8109
1131	4	20190521_Z_CDM_2pc_HDR_5_MMStack_Default.ome_denoise_reg_ring8_kymoWrap_ridge_0023-0023	Global	-81.25	-18	4.5139	-176.0275	-3.0723	1	876.018809903904	0	688.4236	61532.61	Mature	4.5139
1132	5	20190521_Z_CDM_2pc_HDR_5_MMStack_Default.ome_denoise_reg_ring8_kymoWrap_ridge_0099-0019	Global	-81.25	-20.5	3.9634	-176.5107	-3.0807	1	876.018809903904	0	688.4236	61532.61	Mature	3.9634
1133	6	20190521_Z_CDM_2pc_HDR_5_MMStack_Default.ome_denoise_reg_ring8_kymoWrap_ridge_0014-0009	Global	-130	-25.25	5.1485	-175.4712	-3.0625	1	876.018809903904	0	688.4236	61532.61	Mature	5.1485
1134	1	20190526_Z_CDM_2pc_HDR_8_MMStack_Default.ome_denoise_reg_ring16_kymoWrap_ridge_0086-0037	Global	1603.3333	60.3333	26.5746	22.2367	0.3881	1	889.049375988335	0	751.6894	63931.2	Mature	26.5746
1135	2	20190526_Z_CDM_2pc_HDR_8_MMStack_Default.ome_denoise_reg_ring16_kymoWrap_ridge_0086-0032	Global	-1126.6667	44.3333	25.4135	-21.3544	-0.3727	-1	889.049375988335	0	751.6894	63931.2	Mature	-25.4135
1136	3	20190526_Z_CDM_2pc_HDR_8_MMStack_Default.ome_denoise_reg_ring16_kymoWrap_ridge_0046-0035	Global	1690.0001	57.3333	29.4767	24.3937	0.4258	1	889.049375988335	0	751.6894	63931.2	Mature	29.4767
1137	4	20190526_Z_CDM_2pc_HDR_8_MMStack_Default.ome_denoise_reg_ring16_kymoWrap_ridge_0030-0043	Global	-476.6666	44.6667	10.6716	-9.3236	-0.1627	-1	889.049375988335	0	751.6894	63931.2	Mature	-10.6716
1138	5	20190526_Z_CDM_2pc_HDR_8_MMStack_Default.ome_denoise_reg_ring16_kymoWrap_ridge_0095-0047	Global	-173.3334	41	4.2276	-3.7213	-0.06495	-1	889.049375988335	0	751.6894	63931.2	Mature	-4.2276
1139	6	20190526_Z_CDM_2pc_HDR_8_MMStack_Default.ome_denoise_reg_ring16_kymoWrap_ridge_0030-0031	Global	-541.6667	21.6667	25	-21.0375	-0.3672	-1	889.049375988335	0	751.6894	63931.2	Mature	-25
1140	7	20190526_Z_CDM_2pc_HDR_8_MMStack_Default.ome_denoise_reg_ring16_kymoWrap_ridge_0021-0017	Global	-1213.3333	25	48.5333	-36.7475	-0.6414	-1	889.049375988335	0	751.6894	63931.2	Mature	-48.5333
1141	1	20190526_Z_CDM_2pc_HDR_9_MMStack_Default.ome_denoise_reg_ring25_kymoWrap_ridge_0012-0021	Global	715	18.6667	38.3036	30.5102	0.5325	1	732.082429406319	0	724.4453	53185.48	Constricting	38.3036
1142	2	20190526_Z_CDM_2pc_HDR_9_MMStack_Default.ome_denoise_reg_ring25_kymoWrap_ridge_0034-0028	Global	303.3334	23	13.1884	11.4695	0.2002	1	732.082429406319	0	724.4453	53185.48	Constricting	13.1884
1143	3	20190526_Z_CDM_2pc_HDR_9_MMStack_Default.ome_denoise_reg_ring25_kymoWrap_ridge_0047-0019	Global	0	16.6667	0	0	0	0	732.082429406319	0	724.4453	53185.48	Constricting	0
1144	4	20190526_Z_CDM_2pc_HDR_9_MMStack_Default.ome_denoise_reg_ring25_kymoWrap_ridge_0062-0023	Global	541.6667	12.3333	43.9189	34.0459	0.5942	1	732.082429406319	0	724.4453	53185.48	Constricting	43.9189
1145	5	20190526_Z_CDM_2pc_HDR_9_MMStack_Default.ome_denoise_reg_ring25_kymoWrap_ridge_0108-0024	Global	931.6667	17.6667	52.7359	39.0531	0.6816	1	732.082429406319	0	724.4453	53185.48	Constricting	52.7359
1146	6	20190526_Z_CDM_2pc_HDR_9_MMStack_Default.ome_denoise_reg_ring25_kymoWrap_ridge_0085-0028	Global	195	23.3333	8.3571	7.3264	0.1279	1	732.082429406319	0	724.4453	53185.48	Constricting	8.3571
1147	1	20190521_Z_CDM_2pc_HDR_6_MMStack_Default.ome_denoise_reg_ring8_kymoWrap_ridge_0009-0012	Global	-281.6666	15	18.7778	-16.1134	-0.2812	-1	330.782322469417	0	1788.552	57789.86	Constricting	-18.7778
1148	2	20190521_Z_CDM_2pc_HDR_6_MMStack_Default.ome_denoise_reg_ring8_kymoWrap_ridge_0048-0006	Global	-780	18.5	42.1622	-32.9694	-0.5754	-1	330.782322469417	0	1788.552	57789.86	Constricting	-42.1622
1149	3	20190521_Z_CDM_2pc_HDR_6_MMStack_Default.ome_denoise_reg_ring8_kymoWrap_ridge_0051-0017	Global	-1527.5	24.1667	63.2069	-44.1987	-0.7714	-1	330.782322469417	0	1788.552	57789.86	Constricting	-63.2069
1150	4	20190521_Z_CDM_2pc_HDR_6_MMStack_Default.ome_denoise_reg_ring8_kymoWrap_ridge_0098-0017	Global	-1094.1667	42.1667	25.9486	-21.7624	-0.3798	-1	330.782322469417	0	1788.552	57789.86	Constricting	-25.9486
1151	5	20190521_Z_CDM_2pc_HDR_6_MMStack_Default.ome_denoise_reg_ring8_kymoWrap_ridge_0102-0019	Global	801.6667	19.1667	41.8261	32.7604	0.5718	1	330.782322469417	0	1788.552	57789.86	Constricting	41.8261
1152	6	20190521_Z_CDM_2pc_HDR_6_MMStack_Default.ome_denoise_reg_ring8_kymoWrap_ridge_0072-0013	Global	0	-37.6667	0	180	3.1416	0	330.782322469417	0	1788.552	57789.86	Constricting	-0
1153	7	20190521_Z_CDM_2pc_HDR_6_MMStack_Default.ome_denoise_reg_ring8_kymoWrap_ridge_0030-0012	Global	32.5	-22.8333	1.4234	178.7455	3.1197	-1	330.782322469417	0	1788.552	57789.86	Constricting	-1.4234
1154	8	20190521_Z_CDM_2pc_HDR_6_MMStack_Default.ome_denoise_reg_ring8_kymoWrap_ridge_0008-0004	Global	292.5	-12.3333	23.7162	159.9547	2.7917	-1	330.782322469417	0	1788.552	57789.86	Constricting	-23.7162
1155	1	20190526_Z_CDM_2pc_HDR_2_MMStack_Default.ome_denoise_reg_ring15_kymoWrap_ridge_0017-0018	Global	828.75	32.5	25.5	21.4205	0.3739	1	806.469331995498	0	880.5443	69728.46	Mature	25.5
1156	2	20190526_Z_CDM_2pc_HDR_2_MMStack_Default.ome_denoise_reg_ring15_kymoWrap_ridge_0076-0034	Global	1641.25	75.5	21.7384	18.4918	0.3227	1	806.469331995498	0	880.5443	69728.46	Mature	21.7384
1157	3	20190526_Z_CDM_2pc_HDR_2_MMStack_Default.ome_denoise_reg_ring15_kymoWrap_ridge_0056-0041	Global	1592.5	35.75	44.5455	34.4234	0.6008	1	806.469331995498	0	880.5443	69728.46	Mature	44.5455
1158	4	20190526_Z_CDM_2pc_HDR_2_MMStack_Default.ome_denoise_reg_ring15_kymoWrap_ridge_0069-0042	Global	-1625	42	38.6905	-30.7627	-0.5369	-1	806.469331995498	0	880.5443	69728.46	Mature	-38.6905
1159	5	20190526_Z_CDM_2pc_HDR_2_MMStack_Default.ome_denoise_reg_ring15_kymoWrap_ridge_0103-0026	Global	-438.75	19.5	22.5	-19.0935	-0.3332	-1	806.469331995498	0	880.5443	69728.46	Mature	-22.5
1160	6	20190526_Z_CDM_2pc_HDR_2_MMStack_Default.ome_denoise_reg_ring15_kymoWrap_ridge_0032-0043	Global	1706.25	52.75	32.346	26.4563	0.4618	1	806.469331995498	0	880.5443	69728.46	Mature	32.346
1161	7	20190526_Z_CDM_2pc_HDR_2_MMStack_Default.ome_denoise_reg_ring15_kymoWrap_ridge_0070-0060	Global	-455	27.5	16.5455	-14.2811	-0.2493	-1	806.469331995498	0	880.5443	69728.46	Mature	-16.5455
1162	8	20190526_Z_CDM_2pc_HDR_2_MMStack_Default.ome_denoise_reg_ring15_kymoWrap_ridge_0094-0050	Global	910	32	28.4375	23.6294	0.4124	1	806.469331995498	0	880.5443	69728.46	Mature	28.4375
1163	9	20190526_Z_CDM_2pc_HDR_2_MMStack_Default.ome_denoise_reg_ring15_kymoWrap_ridge_0059-0024	Global	-1121.25	45.75	24.5082	-20.6589	-0.3606	-1	806.469331995498	0	880.5443	69728.46	Mature	-24.5082
1164	1	20190526_Z_CDM_2pc_HDR_5_MMStack_Default.ome_denoise_reg_ring13_kymoWrap_ridge_0061-0034	Global	-1820	60	30.3333	-25.0169	-0.4366	-1	861.044073335237	0	730.5273	63165.11	Mature	-30.3333
1165	2	20190526_Z_CDM_2pc_HDR_5_MMStack_Default.ome_denoise_reg_ring13_kymoWrap_ridge_0065-0011	Global	-1451.6667	61	23.7978	-20.1087	-0.351	-1	861.044073335237	0	730.5273	63165.11	Mature	-23.7978
1166	3	20190526_Z_CDM_2pc_HDR_5_MMStack_Default.ome_denoise_reg_ring13_kymoWrap_ridge_0028-0048	Global	1776.6666	31.3333	56.7021	41.0995	0.7173	1	861.044073335237	0	730.5273	63165.11	Mature	56.7021
1167	1	20190526_Z_CDM_2pc_HDR_1_MMStack_Default.ome_denoise_reg_ring11_kymoWrap_ridge_0013-0025	Global	-715	20	35.75	-28.8108	-0.5028	-1	761.203059715257	0	776.543	60484.99	Constricting	-35.75
1168	2	20190526_Z_CDM_2pc_HDR_1_MMStack_Default.ome_denoise_reg_ring11_kymoWrap_ridge_0059-0029	Global	812.5	28.5	28.5088	23.6821	0.4133	1	761.203059715257	0	776.543	60484.99	Constricting	28.5088
1169	3	20190526_Z_CDM_2pc_HDR_1_MMStack_Default.ome_denoise_reg_ring11_kymoWrap_ridge_0091-0029	Global	-877.5	30.75	28.5366	-23.7026	-0.4137	-1	761.203059715257	0	776.543	60484.99	Constricting	-28.5366
1170	4	20190526_Z_CDM_2pc_HDR_1_MMStack_Default.ome_denoise_reg_ring11_kymoWrap_ridge_0053-0008	Global	-975	46	21.1957	-18.0605	-0.3152	-1	761.203059715257	0	776.543	60484.99	Constricting	-21.1957
1171	5	20190526_Z_CDM_2pc_HDR_1_MMStack_Default.ome_denoise_reg_ring11_kymoWrap_ridge_0014-0009	Global	633.75	24.25	26.134	21.9032	0.3823	1	761.203059715257	0	776.543	60484.99	Constricting	26.134
1172	1	20190526_Sam2_Z_CDM_2pc_HDR_4_MMStack_Default.ome_denoise_reg_ring13_kymoWrap_ridge_0098-0045	Global	-845	36.3333	23.2569	-19.6871	-0.3436	-1	858.023110093888	0	548.1461	47940.26	Mature	-23.2569
1173	2	20190526_Sam2_Z_CDM_2pc_HDR_4_MMStack_Default.ome_denoise_reg_ring13_kymoWrap_ridge_0092-0027	Global	-43.3333	53.6667	0.8075	-0.7117	-0.01242	-1	858.023110093888	0	548.1461	47940.26	Mature	-0.8075
1174	3	20190526_Sam2_Z_CDM_2pc_HDR_4_MMStack_Default.ome_denoise_reg_ring13_kymoWrap_ridge_0085-0040	Global	-368.3334	26.3333	13.9873	-12.1443	-0.212	-1	858.023110093888	0	548.1461	47940.26	Mature	-13.9873
1175	4	20190526_Sam2_Z_CDM_2pc_HDR_4_MMStack_Default.ome_denoise_reg_ring13_kymoWrap_ridge_0046-0043	Global	-195	28.6667	6.8023	-5.9743	-0.1043	-1	858.023110093888	0	548.1461	47940.26	Mature	-6.8023
1176	5	20190526_Sam2_Z_CDM_2pc_HDR_4_MMStack_Default.ome_denoise_reg_ring13_kymoWrap_ridge_0030-0033	Global	86.6666	34.6667	2.5	2.2026	0.03844	1	858.023110093888	0	548.1461	47940.26	Mature	2.5
1177	1	20190526_Z_CDM_2pc_HDR_8_MMStack_Default.ome_denoise_reg_ring25_kymoWrap_ridge_0082-0039	Global	-801.6666	41	19.5528	-16.742	-0.2922	-1	813.632308669026	1	400.9118	33025.68	Nascent	-19.5528
1178	2	20190526_Z_CDM_2pc_HDR_8_MMStack_Default.ome_denoise_reg_ring25_kymoWrap_ridge_0093-0020	Global	130	27	4.8148	4.2364	0.07394	1	813.632308669026	1	400.9118	33025.68	Nascent	4.8148
1179	3	20190526_Z_CDM_2pc_HDR_8_MMStack_Default.ome_denoise_reg_ring25_kymoWrap_ridge_0047-0019	Global	758.3334	42	18.0556	15.5241	0.2709	1	813.632308669026	1	400.9118	33025.68	Nascent	18.0556
1180	4	20190526_Z_CDM_2pc_HDR_8_MMStack_Default.ome_denoise_reg_ring25_kymoWrap_ridge_0034-0010	Global	-541.6667	20.3333	26.6393	-22.2856	-0.389	-1	813.632308669026	1	400.9118	33025.68	Nascent	-26.6393
1181	1	20190521_Z_CDM_2pc_HDR_7_MMStack_Default.ome_denoise_reg_ring14_kymoWrap_ridge_0022-0013	Global	-292.5	38.5	7.5974	-6.6667	-0.1164	-1	803.619761084042	1	215.9479	20656.71	Nascent	-7.5974
1182	2	20190521_Z_CDM_2pc_HDR_7_MMStack_Default.ome_denoise_reg_ring14_kymoWrap_ridge_0073-0018	Global	617.5	57.5	10.7391	9.3815	0.1637	1	803.619761084042	1	215.9479	20656.71	Nascent	10.7391
1183	1	20190521_Z_CDM_2pc_HDR_2_MMStack_Default.ome_denoise_reg_ring19_kymoWrap2_ridge_0029-0024	Global	1484.1668	50	29.6833	24.5446	0.4284	1	834.919212884458	0	1114.871	91211.77	Mature	29.6833
1184	2	20190521_Z_CDM_2pc_HDR_2_MMStack_Default.ome_denoise_reg_ring19_kymoWrap2_ridge_0057-0010	Global	-801.6666	28.1667	28.4615	-23.6472	-0.4127	-1	834.919212884458	0	1114.871	91211.77	Mature	-28.4615
1185	3	20190521_Z_CDM_2pc_HDR_2_MMStack_Default.ome_denoise_reg_ring19_kymoWrap2_ridge_0096-0007	Global	238.3333	33.8333	7.0443	6.1853	0.108	1	834.919212884458	0	1114.871	91211.77	Mature	7.0443
1186	4	20190521_Z_CDM_2pc_HDR_2_MMStack_Default.ome_denoise_reg_ring19_kymoWrap2_ridge_0084-0019	Global	86.6666	23.5	3.6879	3.2473	0.05668	1	834.919212884458	0	1114.871	91211.77	Mature	3.6879
1187	5	20190521_Z_CDM_2pc_HDR_2_MMStack_Default.ome_denoise_reg_ring19_kymoWrap2_ridge_0019-0040	Global	-931.6668	27.3333	34.0854	-27.6721	-0.483	-1	834.919212884458	0	1114.871	91211.77	Mature	-34.0854
1188	6	20190521_Z_CDM_2pc_HDR_2_MMStack_Default.ome_denoise_reg_ring19_kymoWrap2_ridge_0018-0041	Global	639.1666	22.6667	28.1985	23.4523	0.4093	1	834.919212884458	0	1114.871	91211.77	Mature	28.1985
1189	7	20190521_Z_CDM_2pc_HDR_2_MMStack_Default.ome_denoise_reg_ring19_kymoWrap2_ridge_0077-0039	Global	-2264.1667	71.1667	31.815	-26.08	-0.4552	-1	834.919212884458	0	1114.871	91211.77	Mature	-31.815
1190	1	20190526_Z_CDM_2pc_HDR_5_MMStack_Default.ome_denoise_reg_ring25_kymoWrap_ridge_0074-0011	Global	991.25	37	26.7905	22.3996	0.3909	1	906.926910845725	0	916.2506	82107.17	Mature	26.7905
1191	2	20190526_Z_CDM_2pc_HDR_5_MMStack_Default.ome_denoise_reg_ring25_kymoWrap_ridge_0103-0013	Global	601.25	-16.75	35.8955	151.0908	2.637	-1	906.926910845725	0	916.2506	82107.17	Mature	-35.8955
1192	3	20190526_Z_CDM_2pc_HDR_5_MMStack_Default.ome_denoise_reg_ring25_kymoWrap_ridge_0041-0012	Global	-471.25	43.25	10.896	-9.516	-0.1661	-1	906.926910845725	0	916.2506	82107.17	Mature	-10.896
1193	4	20190526_Z_CDM_2pc_HDR_5_MMStack_Default.ome_denoise_reg_ring25_kymoWrap_ridge_0056-0020	Global	1088.75	36.25	30.0345	24.8002	0.4328	1	906.926910845725	0	916.2506	82107.17	Mature	30.0345
1194	5	20190526_Z_CDM_2pc_HDR_5_MMStack_Default.ome_denoise_reg_ring25_kymoWrap_ridge_0097-0026	Global	-276.25	42.5	6.5	-5.7106	-0.09967	-1	906.926910845725	0	916.2506	82107.17	Mature	-6.5
1195	6	20190526_Z_CDM_2pc_HDR_5_MMStack_Default.ome_denoise_reg_ring25_kymoWrap_ridge_0045-0026	Global	16.25	40.25	0.4037	0.3559	0.006211	1	906.926910845725	0	916.2506	82107.17	Mature	0.4037
1196	7	20190526_Z_CDM_2pc_HDR_5_MMStack_Default.ome_denoise_reg_ring25_kymoWrap_ridge_0012-0021	Global	390	15.75	24.7619	20.8545	0.364	1	906.926910845725	0	916.2506	82107.17	Mature	24.7619
1197	8	20190526_Z_CDM_2pc_HDR_5_MMStack_Default.ome_denoise_reg_ring25_kymoWrap_ridge_0090-0041	Global	455	34	13.3824	11.6336	0.203	1	906.926910845725	0	916.2506	82107.17	Mature	13.3824
1198	1	20190521_Z_CDM_2pc_HDR_3_MMStack_Default.ome_denoise_reg_ring38_kymoWrap_ridge_0033-0027	Global	942.5001	38	24.8026	20.8858	0.3645	1	514.311743629598	0	1899.758	95993.42	Constricting	24.8026
1199	2	20190521_Z_CDM_2pc_HDR_3_MMStack_Default.ome_denoise_reg_ring38_kymoWrap_ridge_0067-0029	Global	-2372.4999	79.6667	29.7803	-24.6153	-0.4296	-1	514.311743629598	0	1899.758	95993.42	Constricting	-29.7803
1200	3	20190521_Z_CDM_2pc_HDR_3_MMStack_Default.ome_denoise_reg_ring38_kymoWrap_ridge_0038-0019	Global	1917.4999	-66.3333	28.907	156.0242	2.7231	-1	514.311743629598	0	1899.758	95993.42	Constricting	-28.907
1201	1	20190526_Z_CDM_2pc_HDR_1_MMStack_Default.ome_denoise_reg_ring39_kymoWrap_ridge_0022-0036	Global	65	40.3333	1.6116	1.4203	0.02479	1	881.073269327548	0	649.8054	57538.74	Mature	1.6116
1202	2	20190526_Z_CDM_2pc_HDR_1_MMStack_Default.ome_denoise_reg_ring39_kymoWrap_ridge_0085-0023	Global	-953.3333	23.3333	40.8571	-32.1523	-0.5612	-1	881.073269327548	0	649.8054	57538.74	Mature	-40.8571
1203	3	20190526_Z_CDM_2pc_HDR_1_MMStack_Default.ome_denoise_reg_ring39_kymoWrap_ridge_0081-0016	Global	173.3333	-76	2.2807	177.9904	3.1065	-1	881.073269327548	0	649.8054	57538.74	Mature	-2.2807
1204	4	20190526_Z_CDM_2pc_HDR_1_MMStack_Default.ome_denoise_reg_ring39_kymoWrap_ridge_0015-0026	Global	65	24.3333	2.6712	2.3533	0.04107	1	881.073269327548	0	649.8054	57538.74	Mature	2.6712
1205	5	20190526_Z_CDM_2pc_HDR_1_MMStack_Default.ome_denoise_reg_ring39_kymoWrap_ridge_0103-0029	Global	-346.6667	16.6667	20.8	-17.7447	-0.3097	-1	881.073269327548	0	649.8054	57538.74	Mature	-20.8
1206	1	20190526_Z_CDM_2pc_HDR_2_MMStack_Default.ome_denoise_reg_ring13_kymoWrap_ridge_0023-0039	Global	-260	20.75	12.5301	-10.9111	-0.1904	-1	899.615063338209	0	710.157	63884.75	Mature	-12.5301
1207	2	20190526_Z_CDM_2pc_HDR_2_MMStack_Default.ome_denoise_reg_ring13_kymoWrap_ridge_0007-0043	Global	-325	7.25	44.8276	-34.5923	-0.6037	-1	899.615063338209	0	710.157	63884.75	Mature	-44.8276
1208	3	20190526_Z_CDM_2pc_HDR_2_MMStack_Default.ome_denoise_reg_ring13_kymoWrap_ridge_0045-0047	Global	-487.5	27	18.0556	-15.5241	-0.2709	-1	899.615063338209	0	710.157	63884.75	Mature	-18.0556
1209	4	20190526_Z_CDM_2pc_HDR_2_MMStack_Default.ome_denoise_reg_ring13_kymoWrap_ridge_0070-0021	Global	1023.75	36.75	27.8571	23.1986	0.4049	1	899.615063338209	0	710.157	63884.75	Mature	27.8571
1210	5	20190526_Z_CDM_2pc_HDR_2_MMStack_Default.ome_denoise_reg_ring13_kymoWrap_ridge_0103-0052	Global	-617.5	22.75	27.1429	-22.6646	-0.3956	-1	899.615063338209	0	710.157	63884.75	Mature	-27.1429
1211	6	20190526_Z_CDM_2pc_HDR_2_MMStack_Default.ome_denoise_reg_ring13_kymoWrap_ridge_0054-0056	Global	-1446.25	57.5	25.1522	-21.1543	-0.3692	-1	899.615063338209	0	710.157	63884.75	Mature	-25.1522
1212	7	20190526_Z_CDM_2pc_HDR_2_MMStack_Default.ome_denoise_reg_ring13_kymoWrap_ridge_0015-0059	Global	747.5	18.25	40.9589	32.2165	0.5623	1	899.615063338209	0	710.157	63884.75	Mature	40.9589
1213	1	20190526_Z_CDM_2pc_HDR_7_MMStack_Default.ome_denoise_reg_ring48_kymoWrap_ridge_0086-0022	Global	-779.9999	34	22.9412	-19.44	-0.3393	-1	546.932225242013	0	649.2254	35783.74	Constricting	-22.9412
1214	2	20190526_Z_CDM_2pc_HDR_7_MMStack_Default.ome_denoise_reg_ring48_kymoWrap_ridge_0086-0011	Global	-693.3333	21	33.0159	-26.9277	-0.47	-1	546.932225242013	0	649.2254	35783.74	Constricting	-33.0159
1215	3	20190526_Z_CDM_2pc_HDR_7_MMStack_Default.ome_denoise_reg_ring48_kymoWrap_ridge_0080-0032	Global	601.25	13.75	43.7273	33.9298	0.5922	1	546.932225242013	0	649.2254	35783.74	Constricting	43.7273
1216	4	20190526_Z_CDM_2pc_HDR_7_MMStack_Default.ome_denoise_reg_ring48_kymoWrap_ridge_0065-0014	Global	227.5	23.75	9.5789	8.3832	0.1463	1	546.932225242013	0	649.2254	35783.74	Constricting	9.5789
1217	5	20190526_Z_CDM_2pc_HDR_7_MMStack_Default.ome_denoise_reg_ring48_kymoWrap_ridge_0064-0026	Global	-65	22	2.9545	-2.6026	-0.04542	-1	546.932225242013	0	649.2254	35783.74	Constricting	-2.9545
1218	6	20190526_Z_CDM_2pc_HDR_7_MMStack_Default.ome_denoise_reg_ring48_kymoWrap_ridge_0007-0016	Global	-780	14.75	52.8814	-39.1304	-0.683	-1	546.932225242013	0	649.2254	35783.74	Constricting	-52.8814
1219	1	20190521_Z_CDM_2pc_HDR_3_MMStack_Default.ome_denoise_reg_ring22_kymoWrap_ridge_0023-0020	Global	-130	41	3.1707	-2.7927	-0.04874	-1	897.135432607512	1	314.825	26621.21	Nascent	-3.1707
1220	2	20190521_Z_CDM_2pc_HDR_3_MMStack_Default.ome_denoise_reg_ring22_kymoWrap_ridge_0060-0021	Global	260	26.75	9.7196	8.5046	0.1484	1	897.135432607512	1	314.825	26621.21	Nascent	9.7196
1221	3	20190521_Z_CDM_2pc_HDR_3_MMStack_Default.ome_denoise_reg_ring22_kymoWrap_ridge_0098-0023	Global	227.5	41.5	5.4819	4.8208	0.08414	1	897.135432607512	1	314.825	26621.21	Nascent	5.4819
1222	4	20190521_Z_CDM_2pc_HDR_3_MMStack_Default.ome_denoise_reg_ring22_kymoWrap_ridge_0050-0031	Global	-16.25	36.25	0.4483	-0.3951	-0.006896	-1	897.135432607512	1	314.825	26621.21	Nascent	-0.4483
1223	5	20190521_Z_CDM_2pc_HDR_3_MMStack_Default.ome_denoise_reg_ring22_kymoWrap_ridge_0041-0040	Global	487.5	33	14.7727	12.8043	0.2235	1	897.135432607512	1	314.825	26621.21	Nascent	14.7727
1224	6	20190521_Z_CDM_2pc_HDR_3_MMStack_Default.ome_denoise_reg_ring22_kymoWrap_ridge_0086-0039	Global	-81.25	57	1.4254	-1.2563	-0.02193	-1	897.135432607512	1	314.825	26621.21	Nascent	-1.4254
1225	7	20190521_Z_CDM_2pc_HDR_3_MMStack_Default.ome_denoise_reg_ring22_kymoWrap_ridge_0012-0036	Global	0	-22	0	180	3.1416	0	897.135432607512	1	314.825	26621.21	Nascent	-0
1226	1	20190521_Z_CDM_2pc_HDR_3_MMStack_Default.ome_denoise_reg_ring46_kymoWrap_ridge_0015-0009	Global	-595.8334	25	23.8333	-20.1363	-0.3514	-1	793.834896748852	0	1328.583	105412	Constricting	-23.8333
1227	2	20190521_Z_CDM_2pc_HDR_3_MMStack_Default.ome_denoise_reg_ring46_kymoWrap_ridge_0042-0012	Global	910	20	45.5	34.992	0.6107	1	793.834896748852	0	1328.583	105412	Constricting	45.5
1228	3	20190521_Z_CDM_2pc_HDR_3_MMStack_Default.ome_denoise_reg_ring46_kymoWrap_ridge_0059-0017	Global	-1495	51	29.3137	-24.2744	-0.4237	-1	793.834896748852	0	1328.583	105412	Constricting	-29.3137
1229	4	20190521_Z_CDM_2pc_HDR_3_MMStack_Default.ome_denoise_reg_ring46_kymoWrap_ridge_0038-0026	Global	1592.5	54	29.4907	24.404	0.4259	1	793.834896748852	0	1328.583	105412	Constricting	29.4907
1230	5	20190521_Z_CDM_2pc_HDR_3_MMStack_Default.ome_denoise_reg_ring46_kymoWrap_ridge_0077-0029	Global	1007.5001	-36	27.9861	156.7054	2.735	-1	793.834896748852	0	1328.583	105412	Constricting	-27.9861
1231	6	20190521_Z_CDM_2pc_HDR_3_MMStack_Default.ome_denoise_reg_ring46_kymoWrap_ridge_0035-0043	Global	2415.8333	42.1667	57.2925	41.3937	0.7225	1	793.834896748852	0	1328.583	105412	Constricting	57.2925
1232	7	20190521_Z_CDM_2pc_HDR_3_MMStack_Default.ome_denoise_reg_ring46_kymoWrap_ridge_0035-0016	Global	1646.6667	-57.8333	28.4726	156.3446	2.7287	-1	793.834896748852	0	1328.583	105412	Constricting	-28.4726
1233	8	20190521_Z_CDM_2pc_HDR_3_MMStack_Default.ome_denoise_reg_ring46_kymoWrap_ridge_0094-0022	Global	910	19.6667	46.2712	35.4457	0.6186	1	793.834896748852	0	1328.583	105412	Constricting	46.2712
1234	1	20190521_Z_CDM_2pc_HDR_3_MMStack_Default.ome_denoise_reg_ring2_kymoWrap_ridge_0027-0007	Global	-113.75	47.75	2.3822	-2.0989	-0.03663	-1	952.761157156432	1	263.6321	27142.6	Nascent	-2.3822
1235	2	20190521_Z_CDM_2pc_HDR_3_MMStack_Default.ome_denoise_reg_ring2_kymoWrap_ridge_0029-0025	Global	276.25	51.5	5.3641	4.7176	0.08234	1	952.761157156432	1	263.6321	27142.6	Nascent	5.3641
1236	3	20190521_Z_CDM_2pc_HDR_3_MMStack_Default.ome_denoise_reg_ring2_kymoWrap_ridge_0088-0016	Global	-1056.25	65.5	16.126	-13.9333	-0.2432	-1	952.761157156432	1	263.6321	27142.6	Nascent	-16.126
1237	1	20190521_Z_CDM_2pc_HDR_6_MMStack_Default.ome_denoise_reg_ring21_kymoWrap_ridge_0080-0013	Global	-601.25	27.25	22.0642	-18.7498	-0.3272	-1	820.574102492167	0	1498.637	119316.4	Mature	-22.0642
1238	2	20190521_Z_CDM_2pc_HDR_6_MMStack_Default.ome_denoise_reg_ring21_kymoWrap_ridge_0102-0011	Global	845	33.25	25.4135	21.3544	0.3727	1	820.574102492167	0	1498.637	119316.4	Mature	25.4135
1239	3	20190521_Z_CDM_2pc_HDR_6_MMStack_Default.ome_denoise_reg_ring21_kymoWrap_ridge_0080-0030	Global	845	-44.5	18.9888	163.7151	2.8574	-1	820.574102492167	0	1498.637	119316.4	Mature	-18.9888
1240	4	20190521_Z_CDM_2pc_HDR_6_MMStack_Default.ome_denoise_reg_ring21_kymoWrap_ridge_0036-0044	Global	1706.25	62.5	27.3	22.7824	0.3976	1	820.574102492167	0	1498.637	119316.4	Mature	27.3
1241	5	20190521_Z_CDM_2pc_HDR_6_MMStack_Default.ome_denoise_reg_ring21_kymoWrap_ridge_0026-0038	Global	1283.75	-36.25	35.4138	151.4172	2.6427	-1	820.574102492167	0	1498.637	119316.4	Mature	-35.4138
1242	1	20190526_Sam2_Z_CDM_5_MMStack_Default.ome_denoise_reg_ring8_kymoWrap_ridge_0047-0028	Global	1738.75	57.5	30.2391	24.9487	0.4354	1	948.395246490402	0	897.8937	81986.44	Mature	30.2391
1243	2	20190526_Sam2_Z_CDM_5_MMStack_Default.ome_denoise_reg_ring8_kymoWrap_ridge_0042-0022	Global	-2535	79.25	31.9874	-26.2024	-0.4573	-1	948.395246490402	0	897.8937	81986.44	Mature	-31.9874
1244	3	20190526_Sam2_Z_CDM_5_MMStack_Default.ome_denoise_reg_ring8_kymoWrap_ridge_0072-0020	Global	-1202.5	47.25	25.4497	-21.3821	-0.3732	-1	948.395246490402	0	897.8937	81986.44	Mature	-25.4497
1245	4	20190526_Sam2_Z_CDM_5_MMStack_Default.ome_denoise_reg_ring8_kymoWrap_ridge_0056-0045	Global	178.75	37.25	4.7987	4.2222	0.07369	1	948.395246490402	0	897.8937	81986.44	Mature	4.7987
1246	5	20190526_Sam2_Z_CDM_5_MMStack_Default.ome_denoise_reg_ring8_kymoWrap_ridge_0025-0030	Global	861.25	41.75	20.6287	17.6076	0.3073	1	948.395246490402	0	897.8937	81986.44	Mature	20.6287
1247	6	20190526_Sam2_Z_CDM_5_MMStack_Default.ome_denoise_reg_ring8_kymoWrap_ridge_0097-0023	Global	-682.5	21.25	32.1176	-26.2948	-0.4589	-1	948.395246490402	0	897.8937	81986.44	Mature	-32.1176
1248	7	20190526_Sam2_Z_CDM_5_MMStack_Default.ome_denoise_reg_ring8_kymoWrap_ridge_0113-0021	Global	552.5	11.25	49.1111	37.0731	0.647	1	948.395246490402	0	897.8937	81986.44	Mature	49.1111
1249	8	20190526_Sam2_Z_CDM_5_MMStack_Default.ome_denoise_reg_ring8_kymoWrap_ridge_0015-0015	Global	-650	16.75	38.806	-30.8378	-0.5382	-1	948.395246490402	0	897.8937	81986.44	Mature	-38.806
1250	9	20190526_Sam2_Z_CDM_5_MMStack_Default.ome_denoise_reg_ring8_kymoWrap_ridge_0104-0048	Global	211.25	22.75	9.2857	8.1301	0.1419	1	948.395246490402	0	897.8937	81986.44	Mature	9.2857
1251	1	20190526_Z_CDM_2pc_HDR_7_MMStack_Default.ome_denoise_reg_ring54_kymoWrap_ridge_0028-0023	Global	498.3333	20.6667	24.1129	20.3532	0.3552	1	547.869960206846	0	958.4349	53077.09	Constricting	24.1129
1252	2	20190526_Z_CDM_2pc_HDR_7_MMStack_Default.ome_denoise_reg_ring54_kymoWrap_ridge_0056-0014	Global	-1170	32.6667	35.8163	-28.8557	-0.5036	-1	547.869960206846	0	958.4349	53077.09	Constricting	-35.8163
1253	3	20190526_Z_CDM_2pc_HDR_7_MMStack_Default.ome_denoise_reg_ring54_kymoWrap_ridge_0063-0011	Global	866.6667	20	43.3333	33.6901	0.588	1	547.869960206846	0	958.4349	53077.09	Constricting	43.3333
1254	4	20190526_Z_CDM_2pc_HDR_7_MMStack_Default.ome_denoise_reg_ring54_kymoWrap_ridge_0009-0023	Global	-325	13	25	-21.0375	-0.3672	-1	547.869960206846	0	958.4349	53077.09	Constricting	-25
1255	5	20190526_Z_CDM_2pc_HDR_7_MMStack_Default.ome_denoise_reg_ring54_kymoWrap_ridge_0108-0026	Global	606.6667	21	28.8889	23.9625	0.4182	1	547.869960206846	0	958.4349	53077.09	Constricting	28.8889
1256	1	20190526_Z_CDM_2pc_HDR_1_MMStack_Default.ome_denoise_reg_ring21_kymoWrap_ridge_0042-0015	Global	-1170	52	22.5	-19.0935	-0.3332	-1	525.763542429157	0	1377.7	71882.15	Constricting	-22.5
1257	2	20190526_Z_CDM_2pc_HDR_1_MMStack_Default.ome_denoise_reg_ring21_kymoWrap_ridge_0082-0011	Global	666.25	18.5	36.0135	28.9888	0.506	1	525.763542429157	0	1377.7	71882.15	Constricting	36.0135
1258	3	20190526_Z_CDM_2pc_HDR_1_MMStack_Default.ome_denoise_reg_ring21_kymoWrap_ridge_0106-0011	Global	-471.25	27.25	17.2936	-14.8987	-0.26	-1	525.763542429157	0	1377.7	71882.15	Constricting	-17.2936
1259	4	20190526_Z_CDM_2pc_HDR_1_MMStack_Default.ome_denoise_reg_ring21_kymoWrap_ridge_0017-0035	Global	-455	19.25	23.6364	-19.9831	-0.3488	-1	525.763542429157	0	1377.7	71882.15	Constricting	-23.6364
1260	5	20190526_Z_CDM_2pc_HDR_1_MMStack_Default.ome_denoise_reg_ring21_kymoWrap_ridge_0025-0028	Global	1040	30.75	33.8211	27.4891	0.4798	1	525.763542429157	0	1377.7	71882.15	Constricting	33.8211
1261	6	20190526_Z_CDM_2pc_HDR_1_MMStack_Default.ome_denoise_reg_ring21_kymoWrap_ridge_0081-0024	Global	1397.5	31.75	44.0157	34.1045	0.5952	1	525.763542429157	0	1377.7	71882.15	Constricting	44.0157
1262	1	20190526_Sam2_Z_CDM_2pc_HDR_6_MMStack_Default.ome_denoise_reg_ring10_kymoWrap_ridge_0055-0009	Global	606.6667	17	35.6863	28.7676	0.5021	1	227.74749316766	0	1320.719	31825.32	Constricting	35.6863
1263	2	20190526_Sam2_Z_CDM_2pc_HDR_6_MMStack_Default.ome_denoise_reg_ring10_kymoWrap_ridge_0076-0010	Global	-498.3333	14	35.5952	-28.706	-0.501	-1	227.74749316766	0	1320.719	31825.32	Constricting	-35.5952
1264	1	20190526_Z_CDM_2pc_HDR_2_MMStack_Default.ome_denoise_reg_ring8_kymoWrap_ridge_0011-0032	Global	-81.25	18.75	4.3333	-3.8141	-0.06657	-1	749.880085121976	0	750.8651	57491.57	Constricting	-4.3333
1265	2	20190526_Z_CDM_2pc_HDR_2_MMStack_Default.ome_denoise_reg_ring8_kymoWrap_ridge_0046-0044	Global	1267.5	46.75	27.1123	22.6416	0.3952	1	749.880085121976	0	750.8651	57491.57	Constricting	27.1123
1266	3	20190526_Z_CDM_2pc_HDR_2_MMStack_Default.ome_denoise_reg_ring8_kymoWrap_ridge_0080-0051	Global	-308.75	16.5	18.7121	-16.06	-0.2803	-1	749.880085121976	0	750.8651	57491.57	Constricting	-18.7121
1267	4	20190526_Z_CDM_2pc_HDR_2_MMStack_Default.ome_denoise_reg_ring8_kymoWrap_ridge_0105-0048	Global	-32.5	22.75	1.4286	-1.259	-0.02197	-1	749.880085121976	0	750.8651	57491.57	Constricting	-1.4286
1268	1	20190526_Z_CDM_2pc_HDR_8_MMStack_Default.ome_denoise_reg_ring5_kymoWrap_ridge_0024-0013	Global	-1202.5	42.75	28.1287	-23.4005	-0.4084	-1	821.610893354968	1	452.4666	35328.13	Nascent	-28.1287
1269	2	20190526_Z_CDM_2pc_HDR_8_MMStack_Default.ome_denoise_reg_ring5_kymoWrap_ridge_0064-0005	Global	97.5	21.75	4.4828	3.9452	0.06886	1	821.610893354968	1	452.4666	35328.13	Nascent	4.4828
1270	3	20190526_Z_CDM_2pc_HDR_8_MMStack_Default.ome_denoise_reg_ring5_kymoWrap_ridge_0052-0022	Global	-617.5	40.75	15.1534	-13.1229	-0.229	-1	821.610893354968	1	452.4666	35328.13	Nascent	-15.1534
1271	4	20190526_Z_CDM_2pc_HDR_8_MMStack_Default.ome_denoise_reg_ring5_kymoWrap_ridge_0101-0018	Global	-438.75	28	15.6696	-13.5538	-0.2366	-1	821.610893354968	1	452.4666	35328.13	Nascent	-15.6696
1272	5	20190526_Z_CDM_2pc_HDR_8_MMStack_Default.ome_denoise_reg_ring5_kymoWrap_ridge_0089-0030	Global	828.75	19.25	43.0519	33.518	0.585	1	821.610893354968	1	452.4666	35328.13	Nascent	43.0519
1273	6	20190526_Z_CDM_2pc_HDR_8_MMStack_Default.ome_denoise_reg_ring5_kymoWrap_ridge_0079-0011	Global	-650	13.25	49.0566	-37.0425	-0.6465	-1	821.610893354968	1	452.4666	35328.13	Nascent	-49.0566
1274	1	20190521_Z_CDM_2pc_HDR_7_MMStack_Default.ome_denoise_reg_ring3_kymoWrap_ridge_0040-0025	Global	-758.3333	46	16.4855	-14.2315	-0.2484	-1	719.86832994618	0	1302.151	90834.34	Constricting	-16.4855
1275	2	20190521_Z_CDM_2pc_HDR_7_MMStack_Default.ome_denoise_reg_ring3_kymoWrap_ridge_0090-0031	Global	1516.6667	47.3333	32.0423	26.2414	0.458	1	719.86832994618	0	1302.151	90834.34	Constricting	32.0423
1276	3	20190521_Z_CDM_2pc_HDR_7_MMStack_Default.ome_denoise_reg_ring3_kymoWrap_ridge_0013-0020	Global	-628.3334	20.6667	30.4032	-25.0675	-0.4375	-1	719.86832994618	0	1302.151	90834.34	Constricting	-30.4032
1277	4	20190521_Z_CDM_2pc_HDR_7_MMStack_Default.ome_denoise_reg_ring3_kymoWrap_ridge_0084-0046	Global	1820	41.3333	44.0323	34.1145	0.5954	1	719.86832994618	0	1302.151	90834.34	Constricting	44.0323
1278	1	20190521_Z_CDM_2pc_HDR_6_MMStack_Default.ome_denoise_reg_ring24_kymoWrap_ridge_0054-0046	Global	2502.5	94.75	26.4116	22.1135	0.386	1	680.747980217451	0	2299.05	151693.5	Constricting	26.4116
1279	2	20190521_Z_CDM_2pc_HDR_6_MMStack_Default.ome_denoise_reg_ring24_kymoWrap_ridge_0088-0019	Global	2015	-57	35.3509	151.46	2.6435	-1	680.747980217451	0	2299.05	151693.5	Constricting	-35.3509
1280	3	20190521_Z_CDM_2pc_HDR_6_MMStack_Default.ome_denoise_reg_ring24_kymoWrap_ridge_0096-0030	Global	926.25	-41.25	22.4545	160.9423	2.809	-1	680.747980217451	0	2299.05	151693.5	Constricting	-22.4545
1281	4	20190521_Z_CDM_2pc_HDR_6_MMStack_Default.ome_denoise_reg_ring24_kymoWrap_ridge_0032-0055	Global	-828.75	25.75	32.1845	-26.3421	-0.4598	-1	680.747980217451	0	2299.05	151693.5	Constricting	-32.1845
1282	1	20190526_Sam2_Z_CDM_4_MMStack_Default.ome_denoise_reg_ring13_kymoWrap_ridge_0040-0043	Global	406.25	73	5.5651	4.8935	0.08541	1	753.616629378322	0	263.4095	22473.43	Constricting	5.5651
1283	2	20190526_Sam2_Z_CDM_4_MMStack_Default.ome_denoise_reg_ring13_kymoWrap_ridge_0059-0030	Global	-1283.75	56	22.9241	-19.4267	-0.3391	-1	753.616629378322	0	263.4095	22473.43	Constricting	-22.9241
1284	3	20190526_Sam2_Z_CDM_4_MMStack_Default.ome_denoise_reg_ring13_kymoWrap_ridge_0101-0032	Global	-97.5	33.5	2.9104	-2.5638	-0.04475	-1	753.616629378322	0	263.4095	22473.43	Constricting	-2.9104
1285	4	20190526_Sam2_Z_CDM_4_MMStack_Default.ome_denoise_reg_ring13_kymoWrap_ridge_0100-0045	Global	585	36.75	15.9184	13.7608	0.2402	1	753.616629378322	0	263.4095	22473.43	Constricting	15.9184
1286	1	20190526_Z_CDM_2pc_HDR_10_MMStack_Default.ome_denoise_reg_ring1_kymoWrap_ridge_0022-0025	Global	346.6666	41	8.4553	7.4115	0.1294	1	853.174306027931	1	298.178	25492.43	Nascent	8.4553
1287	2	20190526_Z_CDM_2pc_HDR_10_MMStack_Default.ome_denoise_reg_ring1_kymoWrap_ridge_0029-0016	Global	585	28.3333	20.6471	17.6223	0.3076	1	853.174306027931	1	298.178	25492.43	Nascent	20.6471
1288	3	20190526_Z_CDM_2pc_HDR_10_MMStack_Default.ome_denoise_reg_ring1_kymoWrap_ridge_0055-0016	Global	-455	18.6667	24.375	-20.556	-0.3588	-1	853.174306027931	1	298.178	25492.43	Nascent	-24.375
1289	4	20190526_Z_CDM_2pc_HDR_10_MMStack_Default.ome_denoise_reg_ring1_kymoWrap_ridge_0036-0027	Global	-801.6666	11	72.8788	-48.2705	-0.8425	-1	853.174306027931	1	298.178	25492.43	Nascent	-72.8788
1290	5	20190526_Z_CDM_2pc_HDR_10_MMStack_Default.ome_denoise_reg_ring1_kymoWrap_ridge_0013-0004	Global	-86.6667	21	4.127	-3.633	-0.06341	-1	853.174306027931	1	298.178	25492.43	Nascent	-4.127
1291	6	20190526_Z_CDM_2pc_HDR_10_MMStack_Default.ome_denoise_reg_ring1_kymoWrap_ridge_0033-0009	Global	736.6667	11.6667	63.1428	44.1697	0.7709	1	853.174306027931	1	298.178	25492.43	Nascent	63.1428
1292	7	20190526_Z_CDM_2pc_HDR_10_MMStack_Default.ome_denoise_reg_ring1_kymoWrap_ridge_0106-0041	Global	21.6668	21.3333	1.0156	0.8952	0.01562	1	853.174306027931	1	298.178	25492.43	Nascent	1.0156
1293	8	20190526_Z_CDM_2pc_HDR_10_MMStack_Default.ome_denoise_reg_ring1_kymoWrap_ridge_0107-0033	Global	-130	19	6.8421	-6.009	-0.1049	-1	853.174306027931	1	298.178	25492.43	Nascent	-6.8421
1294	9	20190526_Z_CDM_2pc_HDR_10_MMStack_Default.ome_denoise_reg_ring1_kymoWrap_ridge_0064-0043	Global	476.6668	8	59.5834	42.5105	0.7419	1	853.174306027931	1	298.178	25492.43	Nascent	59.5834
1295	10	20190526_Z_CDM_2pc_HDR_10_MMStack_Default.ome_denoise_reg_ring1_kymoWrap_ridge_0050-0042	Global	-86.6666	19	4.5614	-4.0142	-0.07006	-1	853.174306027931	1	298.178	25492.43	Nascent	-4.5614
1296	11	20190526_Z_CDM_2pc_HDR_10_MMStack_Default.ome_denoise_reg_ring1_kymoWrap_ridge_0026-0038	Global	65	23	2.8261	2.4896	0.04345	1	853.174306027931	1	298.178	25492.43	Nascent	2.8261
1297	12	20190526_Z_CDM_2pc_HDR_10_MMStack_Default.ome_denoise_reg_ring1_kymoWrap_ridge_0110-0051	Global	21.6666	17.3333	1.25	1.1017	0.01923	1	853.174306027931	1	298.178	25492.43	Nascent	1.25
1298	13	20190526_Z_CDM_2pc_HDR_10_MMStack_Default.ome_denoise_reg_ring1_kymoWrap_ridge_0083-0046	Global	693.3332	13	53.3333	39.3693	0.6871	1	853.174306027931	1	298.178	25492.43	Nascent	53.3333
1299	1	20190521_Z_CDM_2pc_HDR_7_MMStack_Default.ome_denoise_reg_ring18_kymoWrap_ridge_0043-0043	Global	-780	32.25	24.186	-20.4099	-0.3562	-1	794.036001711931	0	642.6342	50877.64	Constricting	-24.186
1300	2	20190521_Z_CDM_2pc_HDR_7_MMStack_Default.ome_denoise_reg_ring18_kymoWrap_ridge_0031-0060	Global	-861.25	52	16.5625	-14.2952	-0.2495	-1	794.036001711931	0	642.6342	50877.64	Constricting	-16.5625
1301	3	20190521_Z_CDM_2pc_HDR_7_MMStack_Default.ome_denoise_reg_ring18_kymoWrap_ridge_0081-0053	Global	-178.75	40.25	4.441	-3.9085	-0.06822	-1	794.036001711931	0	642.6342	50877.64	Constricting	-4.441
1302	4	20190521_Z_CDM_2pc_HDR_7_MMStack_Default.ome_denoise_reg_ring18_kymoWrap_ridge_0082-0035	Global	-65	46.75	1.3904	-1.2254	-0.02139	-1	794.036001711931	0	642.6342	50877.64	Constricting	-1.3904
1303	1	20190526_Z_CDM_2pc_HDR_5_MMStack_Default.ome_denoise_reg_ring7_kymoWrap_ridge_0082-0043	Global	1332.5	49	27.1939	22.7028	0.3962	1	908.237193499681	0	886.856	80831.96	Mature	27.1939
1304	2	20190526_Z_CDM_2pc_HDR_5_MMStack_Default.ome_denoise_reg_ring7_kymoWrap_ridge_0088-0036	Global	812.5	31.25	26	21.8014	0.3805	1	908.237193499681	0	886.856	80831.96	Mature	26
1305	3	20190526_Z_CDM_2pc_HDR_5_MMStack_Default.ome_denoise_reg_ring7_kymoWrap_ridge_0037-0034	Global	-601.25	57.75	10.4113	-9.1	-0.1588	-1	908.237193499681	0	886.856	80831.96	Mature	-10.4113
1306	4	20190526_Z_CDM_2pc_HDR_5_MMStack_Default.ome_denoise_reg_ring7_kymoWrap_ridge_0054-0055	Global	1088.75	36.5	29.8288	24.6506	0.4302	1	908.237193499681	0	886.856	80831.96	Mature	29.8288
1307	5	20190526_Z_CDM_2pc_HDR_5_MMStack_Default.ome_denoise_reg_ring7_kymoWrap_ridge_0059-0048	Global	682.5	27.5	24.8182	20.8978	0.3647	1	908.237193499681	0	886.856	80831.96	Mature	24.8182
1308	6	20190526_Z_CDM_2pc_HDR_5_MMStack_Default.ome_denoise_reg_ring7_kymoWrap_ridge_0107-0050	Global	-601.25	18.5	32.5	-26.5651	-0.4636	-1	908.237193499681	0	886.856	80831.96	Mature	-32.5
1309	7	20190526_Z_CDM_2pc_HDR_5_MMStack_Default.ome_denoise_reg_ring7_kymoWrap_ridge_0022-0060	Global	-585	22	26.5909	-22.249	-0.3883	-1	908.237193499681	0	886.856	80831.96	Mature	-26.5909
1310	8	20190526_Z_CDM_2pc_HDR_5_MMStack_Default.ome_denoise_reg_ring7_kymoWrap_ridge_0043-0061	Global	-666.25	-20.75	32.1084	-153.7117	-2.6828	1	908.237193499681	0	886.856	80831.96	Mature	32.1084
1311	1	20190526_Sam2_Z_CDM_3_MMStack_Default.ome_denoise_reg_ring17_kymoWrap_ridge_0061-0006	Global	0	117.6667	0	0	0	0	852.737671385388	1	179.0214	15694.5	Nascent	0
1312	2	20190526_Sam2_Z_CDM_3_MMStack_Default.ome_denoise_reg_ring17_kymoWrap_ridge_0020-0016	Global	-346.6667	38.6667	8.9655	-7.8533	-0.1371	-1	852.737671385388	1	179.0214	15694.5	Nascent	-8.9655
1313	3	20190526_Sam2_Z_CDM_3_MMStack_Default.ome_denoise_reg_ring17_kymoWrap_ridge_0026-0027	Global	-173.3333	47	3.6879	-3.2473	-0.05668	-1	852.737671385388	1	179.0214	15694.5	Nascent	-3.6879
1314	4	20190526_Sam2_Z_CDM_3_MMStack_Default.ome_denoise_reg_ring17_kymoWrap_ridge_0035-0036	Global	-498.3333	40	12.4583	-10.8501	-0.1894	-1	852.737671385388	1	179.0214	15694.5	Nascent	-12.4583
1315	5	20190526_Sam2_Z_CDM_3_MMStack_Default.ome_denoise_reg_ring17_kymoWrap_ridge_0060-0020	Global	-888.3334	14.6667	60.5682	-42.9786	-0.7501	-1	852.737671385388	1	179.0214	15694.5	Nascent	-60.5682
1316	6	20190526_Sam2_Z_CDM_3_MMStack_Default.ome_denoise_reg_ring17_kymoWrap_ridge_0070-0031	Global	21.6667	32.3333	0.6701	0.5907	0.01031	1	852.737671385388	1	179.0214	15694.5	Nascent	0.6701
1317	7	20190526_Sam2_Z_CDM_3_MMStack_Default.ome_denoise_reg_ring17_kymoWrap_ridge_0099-0038	Global	1083.3333	20	54.1667	39.8056	0.6947	1	852.737671385388	1	179.0214	15694.5	Nascent	54.1667
1318	1	20190526_Z_CDM_2pc_HDR_5_MMStack_Default.ome_denoise_reg_ring30_kymoWrap_ridge_0082-0035	Global	2101.6667	75.6667	27.7753	23.1376	0.4038	1	846.160105097831	0	977.132	85555.3	Mature	27.7753
1319	2	20190526_Z_CDM_2pc_HDR_5_MMStack_Default.ome_denoise_reg_ring30_kymoWrap_ridge_0081-0018	Global	1625	62.3333	26.0695	21.8542	0.3814	1	846.160105097831	0	977.132	85555.3	Mature	26.0695
1320	3	20190526_Z_CDM_2pc_HDR_5_MMStack_Default.ome_denoise_reg_ring30_kymoWrap_ridge_0061-0027	Global	-1039.9999	49.3333	21.0811	-17.9691	-0.3136	-1	846.160105097831	0	977.132	85555.3	Mature	-21.0811
1321	4	20190526_Z_CDM_2pc_HDR_5_MMStack_Default.ome_denoise_reg_ring30_kymoWrap_ridge_0014-0012	Global	-498.3334	17.3333	28.75	-23.8602	-0.4164	-1	846.160105097831	0	977.132	85555.3	Mature	-28.75
1322	1	20190526_Z_CDM_2pc_HDR_8_MMStack_Default.ome_denoise_reg_ring58_kymoWrap_ridge_0079-0043	Global	2242.5	56.5	39.6903	31.4091	0.5482	1	797.964066382582	0	829.8599	65263.54	Constricting	39.6903
1323	2	20190526_Z_CDM_2pc_HDR_8_MMStack_Default.ome_denoise_reg_ring58_kymoWrap_ridge_0102-0034	Global	-438.75	27	16.25	-14.0362	-0.245	-1	797.964066382582	0	829.8599	65263.54	Constricting	-16.25
1324	3	20190526_Z_CDM_2pc_HDR_8_MMStack_Default.ome_denoise_reg_ring58_kymoWrap_ridge_0109-0055	Global	-422.5	17.25	24.4928	-20.647	-0.3604	-1	797.964066382582	0	829.8599	65263.54	Constricting	-24.4928
1325	4	20190526_Z_CDM_2pc_HDR_8_MMStack_Default.ome_denoise_reg_ring58_kymoWrap_ridge_0074-0058	Global	-828.75	28.25	29.3363	-24.291	-0.424	-1	797.964066382582	0	829.8599	65263.54	Constricting	-29.3363
1326	5	20190526_Z_CDM_2pc_HDR_8_MMStack_Default.ome_denoise_reg_ring58_kymoWrap_ridge_0046-0042	Global	1332.5	39.5	33.7342	27.4287	0.4787	1	797.964066382582	0	829.8599	65263.54	Constricting	33.7342
1327	6	20190526_Z_CDM_2pc_HDR_8_MMStack_Default.ome_denoise_reg_ring58_kymoWrap_ridge_0029-0052	Global	-1462.5	36	40.625	-32.0054	-0.5586	-1	797.964066382582	0	829.8599	65263.54	Constricting	-40.625
1328	7	20190526_Z_CDM_2pc_HDR_8_MMStack_Default.ome_denoise_reg_ring58_kymoWrap_ridge_0027-0048	Global	958.75	21.75	44.0805	34.1436	0.5959	1	797.964066382582	0	829.8599	65263.54	Constricting	44.0805
1329	1	20190521_Z_CDM_2pc_HDR_6_MMStack_Default.ome_denoise_reg_ring36_kymoWrap_ridge_0059-0039	Global	-991.25	45.75	21.6667	-18.4349	-0.3218	-1	718.206413074914	0	1335.829	93671.04	Constricting	-21.6667
1330	2	20190521_Z_CDM_2pc_HDR_6_MMStack_Default.ome_denoise_reg_ring36_kymoWrap_ridge_0044-0021	Global	146.25	40.5	3.6111	3.1798	0.0555	1	718.206413074914	0	1335.829	93671.04	Constricting	3.6111
1331	3	20190521_Z_CDM_2pc_HDR_6_MMStack_Default.ome_denoise_reg_ring36_kymoWrap_ridge_0017-0023	Global	-568.75	20.75	27.4096	-22.8645	-0.3991	-1	718.206413074914	0	1335.829	93671.04	Constricting	-27.4096
1332	4	20190521_Z_CDM_2pc_HDR_6_MMStack_Default.ome_denoise_reg_ring36_kymoWrap_ridge_0022-0036	Global	1462.5	27.75	52.7027	39.0355	0.6813	1	718.206413074914	0	1335.829	93671.04	Constricting	52.7027
1333	1	20190526_Z_CDM_2pc_HDR_8_MMStack_Default.ome_denoise_reg_ring36_kymoWrap_ridge_0047-0032	Global	828.75	23	36.0326	29.0017	0.5062	1	903.4893239117	0	625.1176	55310.75	Mature	36.0326
1334	2	20190526_Z_CDM_2pc_HDR_8_MMStack_Default.ome_denoise_reg_ring36_kymoWrap_ridge_0052-0042	Global	-747.5	49.75	15.0251	-13.0156	-0.2272	-1	903.4893239117	0	625.1176	55310.75	Mature	-15.0251
1335	3	20190526_Z_CDM_2pc_HDR_8_MMStack_Default.ome_denoise_reg_ring36_kymoWrap_ridge_0103-0054	Global	877.5	19.5	45	34.6952	0.6055	1	903.4893239117	0	625.1176	55310.75	Mature	45
1336	4	20190526_Z_CDM_2pc_HDR_8_MMStack_Default.ome_denoise_reg_ring36_kymoWrap_ridge_0105-0037	Global	406.25	21	19.3452	16.574	0.2893	1	903.4893239117	0	625.1176	55310.75	Mature	19.3452
1337	5	20190526_Z_CDM_2pc_HDR_8_MMStack_Default.ome_denoise_reg_ring36_kymoWrap_ridge_0108-0033	Global	-438.75	14.25	30.7895	-25.3462	-0.4424	-1	903.4893239117	0	625.1176	55310.75	Mature	-30.7895
1338	6	20190526_Z_CDM_2pc_HDR_8_MMStack_Default.ome_denoise_reg_ring36_kymoWrap_ridge_0040-0030	Global	-975	12.5	78	-50.1944	-0.8761	-1	903.4893239117	0	625.1176	55310.75	Mature	-78
1339	1	20190526_Sam2_Z_CDM_2pc_HDR_8_MMStack_Default.ome_denoise_reg_ring14_kymoWrap_ridge_0084-0045	Global	888.3334	43.3333	20.5	17.5045	0.3055	1	798.847871164968	0	819.0377	63456.07	Constricting	20.5
1340	2	20190526_Sam2_Z_CDM_2pc_HDR_8_MMStack_Default.ome_denoise_reg_ring14_kymoWrap_ridge_0030-0042	Global	628.3332	25	25.1333	21.1398	0.369	1	798.847871164968	0	819.0377	63456.07	Constricting	25.1333
1341	3	20190526_Sam2_Z_CDM_2pc_HDR_8_MMStack_Default.ome_denoise_reg_ring14_kymoWrap_ridge_0040-0052	Global	-585	21.3333	27.4219	-22.8737	-0.3992	-1	798.847871164968	0	819.0377	63456.07	Constricting	-27.4219
1342	4	20190526_Sam2_Z_CDM_2pc_HDR_8_MMStack_Default.ome_denoise_reg_ring14_kymoWrap_ridge_0016-0046	Global	216.6666	22.6667	9.5588	8.3659	0.146	1	798.847871164968	0	819.0377	63456.07	Constricting	9.5588
1343	5	20190526_Sam2_Z_CDM_2pc_HDR_8_MMStack_Default.ome_denoise_reg_ring14_kymoWrap_ridge_0112-0050	Global	-390	14.6667	26.5909	-22.249	-0.3883	-1	798.847871164968	0	819.0377	63456.07	Constricting	-26.5909
1344	6	20190526_Sam2_Z_CDM_2pc_HDR_8_MMStack_Default.ome_denoise_reg_ring14_kymoWrap_ridge_0105-0038	Global	173.3334	22	7.8788	6.9112	0.1206	1	798.847871164968	0	819.0377	63456.07	Constricting	7.8788
1345	1	20190521_Z_CDM_2pc_HDR_4_MMStack_Default.ome_denoise_reg_ring7_kymoWrap_ridge_0085-0050	Global	-487.5	41.25	11.8182	-10.3048	-0.1799	-1	862.039971123553	0	722.5243	65879.7	Mature	-11.8182
1346	2	20190521_Z_CDM_2pc_HDR_4_MMStack_Default.ome_denoise_reg_ring7_kymoWrap_ridge_0037-0028	Global	16.25	66.25	0.2453	0.2162	0.003774	1	862.039971123553	0	722.5243	65879.7	Mature	0.2453
1347	3	20190521_Z_CDM_2pc_HDR_4_MMStack_Default.ome_denoise_reg_ring7_kymoWrap_ridge_0032-0041	Global	130	59	2.2034	1.9415	0.03389	1	862.039971123553	0	722.5243	65879.7	Mature	2.2034
1348	1	20190526_Z_CDM_2pc_HDR_10_MMStack_Default.ome_denoise_reg_ring8_kymoWrap_ridge_0077-0021	Global	520	22.25	23.3708	19.7761	0.3452	1	544.506197948694	0	1139.177	62180.18	Constricting	23.3708
1349	2	20190526_Z_CDM_2pc_HDR_10_MMStack_Default.ome_denoise_reg_ring8_kymoWrap_ridge_0027-0028	Global	-698.75	33.25	21.015	-17.9164	-0.3127	-1	544.506197948694	0	1139.177	62180.18	Constricting	-21.015
1350	3	20190526_Z_CDM_2pc_HDR_10_MMStack_Default.ome_denoise_reg_ring8_kymoWrap_ridge_0025-0016	Global	-211.25	-28.5	7.4123	-173.4944	-3.028	1	544.506197948694	0	1139.177	62180.18	Constricting	7.4123
1351	4	20190526_Z_CDM_2pc_HDR_10_MMStack_Default.ome_denoise_reg_ring8_kymoWrap_ridge_0016-0004	Global	-520	16	32.5	-26.5651	-0.4636	-1	544.506197948694	0	1139.177	62180.18	Constricting	-32.5
1352	5	20190526_Z_CDM_2pc_HDR_10_MMStack_Default.ome_denoise_reg_ring8_kymoWrap_ridge_0008-0026	Global	617.5	13.25	46.6038	35.6398	0.622	1	544.506197948694	0	1139.177	62180.18	Constricting	46.6038
1353	6	20190526_Z_CDM_2pc_HDR_10_MMStack_Default.ome_denoise_reg_ring8_kymoWrap_ridge_0101-0016	Global	601.25	10	60.125	42.7688	0.7465	1	544.506197948694	0	1139.177	62180.18	Constricting	60.125
1354	7	20190526_Z_CDM_2pc_HDR_10_MMStack_Default.ome_denoise_reg_ring8_kymoWrap_ridge_0088-0013	Global	162.5	15.5	10.4839	9.1623	0.1599	1	544.506197948694	0	1139.177	62180.18	Constricting	10.4839
1355	8	20190526_Z_CDM_2pc_HDR_10_MMStack_Default.ome_denoise_reg_ring8_kymoWrap_ridge_0112-0020	Global	32.5	11.25	2.8889	2.5448	0.04442	1	544.506197948694	0	1139.177	62180.18	Constricting	2.8889
1356	9	20190526_Z_CDM_2pc_HDR_10_MMStack_Default.ome_denoise_reg_ring8_kymoWrap_ridge_0108-0029	Global	601.25	11.75	51.1702	38.211	0.6669	1	544.506197948694	0	1139.177	62180.18	Constricting	51.1702
1357	1	20190521_Z_CDM_2pc_HDR_3_MMStack_Default.ome_denoise_reg_ring18_kymoWrap_ridge_0055-0048	Global	1560	83.3333	18.72	16.0664	0.2804	1	832.212232416333	0	1448.325	121243.6	Mature	18.72
1358	2	20190521_Z_CDM_2pc_HDR_3_MMStack_Default.ome_denoise_reg_ring18_kymoWrap_ridge_0064-0030	Global	-671.6667	27.6667	24.2771	-20.4804	-0.3574	-1	832.212232416333	0	1448.325	121243.6	Mature	-24.2771
1359	3	20190521_Z_CDM_2pc_HDR_3_MMStack_Default.ome_denoise_reg_ring18_kymoWrap_ridge_0099-0035	Global	845.0001	39	21.6667	18.435	0.3218	1	832.212232416333	0	1448.325	121243.6	Mature	21.6667
1360	4	20190521_Z_CDM_2pc_HDR_3_MMStack_Default.ome_denoise_reg_ring18_kymoWrap_ridge_0027-0022	Global	931.6667	28.6667	32.5	26.5651	0.4636	1	832.212232416333	0	1448.325	121243.6	Mature	32.5
1361	1	20190526_Z_CDM_2pc_HDR_3_MMStack_Default.ome_denoise_reg_ring19_kymoWrap_ridge_0016-0024	Global	-910	27	33.7037	-27.4076	-0.4784	-1	769.704462039034	0	1515.316	115633.7	Constricting	-33.7037
1362	2	20190526_Z_CDM_2pc_HDR_3_MMStack_Default.ome_denoise_reg_ring19_kymoWrap_ridge_0066-0032	Global	1852.5	68.75	26.9455	22.5162	0.393	1	769.704462039034	0	1515.316	115633.7	Constricting	26.9455
1363	3	20190526_Z_CDM_2pc_HDR_3_MMStack_Default.ome_denoise_reg_ring19_kymoWrap_ridge_0105-0024	Global	-698.75	25.5	27.402	-22.8588	-0.399	-1	769.704462039034	0	1515.316	115633.7	Constricting	-27.402
1364	4	20190526_Z_CDM_2pc_HDR_3_MMStack_Default.ome_denoise_reg_ring19_kymoWrap_ridge_0110-0034	Global	650	18	36.1111	29.0546	0.5071	1	769.704462039034	0	1515.316	115633.7	Constricting	36.1111
1365	5	20190526_Z_CDM_2pc_HDR_3_MMStack_Default.ome_denoise_reg_ring19_kymoWrap_ridge_0030-0010	Global	-763.75	33	23.1439	-19.5988	-0.3421	-1	769.704462039034	0	1515.316	115633.7	Constricting	-23.1439
1366	6	20190526_Z_CDM_2pc_HDR_3_MMStack_Default.ome_denoise_reg_ring19_kymoWrap_ridge_0062-0010	Global	617.5	26.25	23.5238	19.8954	0.3472	1	769.704462039034	0	1515.316	115633.7	Constricting	23.5238
1367	7	20190526_Z_CDM_2pc_HDR_3_MMStack_Default.ome_denoise_reg_ring19_kymoWrap_ridge_0088-0019	Global	81.25	12	6.7708	5.9469	0.1038	1	769.704462039034	0	1515.316	115633.7	Constricting	6.7708
1368	8	20190526_Z_CDM_2pc_HDR_3_MMStack_Default.ome_denoise_reg_ring19_kymoWrap_ridge_0065-0021	Global	-81.25	-16.5	4.9242	-175.6677	-3.066	1	769.704462039034	0	1515.316	115633.7	Constricting	4.9242
1369	9	20190526_Z_CDM_2pc_HDR_3_MMStack_Default.ome_denoise_reg_ring19_kymoWrap_ridge_0102-0007	Global	633.75	29	21.8534	18.583	0.3243	1	769.704462039034	0	1515.316	115633.7	Constricting	21.8534
1370	1	20190526_Z_CDM_2pc_HDR_8_MMStack_Default.ome_denoise_reg_ring30_kymoWrap_ridge_0081-0062	Global	178.75	49	3.648	3.2122	0.05606	1	874.210112314121	0	821.3533	70386.25	Mature	3.648
1371	2	20190526_Z_CDM_2pc_HDR_8_MMStack_Default.ome_denoise_reg_ring30_kymoWrap_ridge_0033-0058	Global	-1153.75	57.5	20.0652	-17.1552	-0.2994	-1	874.210112314121	0	821.3533	70386.25	Mature	-20.0652
1372	3	20190526_Z_CDM_2pc_HDR_8_MMStack_Default.ome_denoise_reg_ring30_kymoWrap_ridge_0079-0036	Global	-1300	33	39.3939	-31.2184	-0.5449	-1	874.210112314121	0	821.3533	70386.25	Mature	-39.3939
1373	4	20190526_Z_CDM_2pc_HDR_8_MMStack_Default.ome_denoise_reg_ring30_kymoWrap_ridge_0018-0049	Global	585	29.25	20	17.1027	0.2985	1	874.210112314121	0	821.3533	70386.25	Mature	20
1374	1	20190521_Z_CDM_2pc_HDR_2_MMStack_Default.ome_denoise_reg_ring36_kymoWrap_ridge_0062-0044	Global	1451.6666	40.8333	35.551	28.676	0.5005	1	917.461890279945	0	892.8745	83374.72	Mature	35.551
1375	2	20190521_Z_CDM_2pc_HDR_2_MMStack_Default.ome_denoise_reg_ring36_kymoWrap_ridge_0038-0051	Global	1365	52.1667	26.1661	21.9275	0.3827	1	917.461890279945	0	892.8745	83374.72	Mature	26.1661
1376	3	20190521_Z_CDM_2pc_HDR_2_MMStack_Default.ome_denoise_reg_ring36_kymoWrap_ridge_0098-0051	Global	-411.6668	29	14.1954	-12.3195	-0.215	-1	917.461890279945	0	892.8745	83374.72	Mature	-14.1954
1377	4	20190521_Z_CDM_2pc_HDR_2_MMStack_Default.ome_denoise_reg_ring36_kymoWrap_ridge_0020-0032	Global	769.1666	20.5	37.5203	29.9951	0.5235	1	917.461890279945	0	892.8745	83374.72	Mature	37.5203
1378	1	20190526_Sam2_Z_CDM_2pc_HDR_4_MMStack_Default.ome_denoise_reg_ring14_kymoWrap_ridge_0039-0017	Global	-146.25	42.5	3.4412	-3.0305	-0.05289	-1	873.403264191325	1	208.1057	19904.18	Nascent	-3.4412
1379	2	20190526_Sam2_Z_CDM_2pc_HDR_4_MMStack_Default.ome_denoise_reg_ring14_kymoWrap_ridge_0076-0011	Global	-585	23.75	24.6316	-20.7541	-0.3622	-1	873.403264191325	1	208.1057	19904.18	Nascent	-24.6316
1380	3	20190526_Sam2_Z_CDM_2pc_HDR_4_MMStack_Default.ome_denoise_reg_ring14_kymoWrap_ridge_0056-0045	Global	763.75	19	40.1974	31.7335	0.5539	1	873.403264191325	1	208.1057	19904.18	Nascent	40.1974
1381	4	20190526_Sam2_Z_CDM_2pc_HDR_4_MMStack_Default.ome_denoise_reg_ring14_kymoWrap_ridge_0032-0040	Global	-48.75	26.25	1.8571	-1.6366	-0.02856	-1	873.403264191325	1	208.1057	19904.18	Nascent	-1.8571
1382	5	20190526_Sam2_Z_CDM_2pc_HDR_4_MMStack_Default.ome_denoise_reg_ring14_kymoWrap_ridge_0008-0021	Global	-455	12.25	37.1429	-29.7449	-0.5191	-1	873.403264191325	1	208.1057	19904.18	Nascent	-37.1429
1383	6	20190526_Sam2_Z_CDM_2pc_HDR_4_MMStack_Default.ome_denoise_reg_ring14_kymoWrap_ridge_0009-0055	Global	910	12.5	72.8	48.2397	0.8419	1	873.403264191325	1	208.1057	19904.18	Nascent	72.8
1384	7	20190526_Sam2_Z_CDM_2pc_HDR_4_MMStack_Default.ome_denoise_reg_ring14_kymoWrap_ridge_0008-0050	Global	-893.75	14.5	61.6379	-43.4792	-0.7589	-1	873.403264191325	1	208.1057	19904.18	Nascent	-61.6379
1385	1	20190521_Z_CDM_2pc_HDR_3_MMStack_Default.ome_denoise_reg_ring21_kymoWrap_ridge_0053-0021	Global	861.25	73.25	11.7577	10.2532	0.179	1	830.78819833164	0	545.5906	45304.95	Mature	11.7577
1386	2	20190521_Z_CDM_2pc_HDR_3_MMStack_Default.ome_denoise_reg_ring21_kymoWrap_ridge_0105-0022	Global	-633.75	29	21.8534	-18.583	-0.3243	-1	830.78819833164	0	545.5906	45304.95	Mature	-21.8534
1387	3	20190521_Z_CDM_2pc_HDR_3_MMStack_Default.ome_denoise_reg_ring21_kymoWrap_ridge_0058-0008	Global	146.25	92	1.5897	1.401	0.02445	1	830.78819833164	0	545.5906	45304.95	Mature	1.5897
1388	4	20190521_Z_CDM_2pc_HDR_3_MMStack_Default.ome_denoise_reg_ring21_kymoWrap_ridge_0008-0050	Global	-357.5	10.25	34.878	-28.2174	-0.4925	-1	830.78819833164	0	545.5906	45304.95	Mature	-34.878
1389	1	20190526_Z_CDM_2pc_HDR_9_MMStack_Default.ome_denoise_reg_ring29_kymoWrap_ridge_0034-0027	Global	1462.5	44.25	33.0508	26.9522	0.4704	1	600.546529087251	0	1420.082	85477.2	Constricting	33.0508
1390	2	20190526_Z_CDM_2pc_HDR_9_MMStack_Default.ome_denoise_reg_ring29_kymoWrap_ridge_0019-0032	Global	-1381.25	33.25	41.5414	-32.5826	-0.5687	-1	600.546529087251	0	1420.082	85477.2	Constricting	-41.5414
1391	3	20190526_Z_CDM_2pc_HDR_9_MMStack_Default.ome_denoise_reg_ring29_kymoWrap_ridge_0055-0022	Global	32.5	34.75	0.9353	0.8243	0.01439	1	600.546529087251	0	1420.082	85477.2	Constricting	0.9353
1392	4	20190526_Z_CDM_2pc_HDR_9_MMStack_Default.ome_denoise_reg_ring29_kymoWrap_ridge_0092-0028	Global	1105	35	31.5714	25.9065	0.4522	1	600.546529087251	0	1420.082	85477.2	Constricting	31.5714
1393	5	20190526_Z_CDM_2pc_HDR_9_MMStack_Default.ome_denoise_reg_ring29_kymoWrap_ridge_0072-0033	Global	-1348.75	50.75	26.5764	-22.238	-0.3881	-1	600.546529087251	0	1420.082	85477.2	Constricting	-26.5764
1394	6	20190526_Z_CDM_2pc_HDR_9_MMStack_Default.ome_denoise_reg_ring29_kymoWrap_ridge_0068-0009	Global	-763.75	-38.75	19.7097	-163.1313	-2.8472	1	600.546529087251	0	1420.082	85477.2	Constricting	19.7097
1395	7	20190526_Z_CDM_2pc_HDR_9_MMStack_Default.ome_denoise_reg_ring29_kymoWrap_ridge_0014-0051	Global	487.5	25.25	19.3069	16.543	0.2887	1	600.546529087251	0	1420.082	85477.2	Constricting	19.3069
1396	8	20190526_Z_CDM_2pc_HDR_9_MMStack_Default.ome_denoise_reg_ring29_kymoWrap_ridge_0055-0053	Global	32.5	28.5	1.1404	1.0051	0.01754	1	600.546529087251	0	1420.082	85477.2	Constricting	1.1404
1397	1	20190526_Z_CDM_2pc_HDR_7_MMStack_Default.ome_denoise_reg_ring46_kymoWrap_ridge_0069-0040	Global	796.25	37.75	21.0927	17.9784	0.3138	1	786.500104474302	0	514.6769	41076.81	Constricting	21.0927
1398	2	20190526_Z_CDM_2pc_HDR_7_MMStack_Default.ome_denoise_reg_ring46_kymoWrap_ridge_0030-0036	Global	-341.25	25.75	13.2524	-11.5237	-0.2011	-1	786.500104474302	0	514.6769	41076.81	Constricting	-13.2524
1399	3	20190526_Z_CDM_2pc_HDR_7_MMStack_Default.ome_denoise_reg_ring46_kymoWrap_ridge_0020-0021	Global	162.5	30.5	5.3279	4.6859	0.08178	1	786.500104474302	0	514.6769	41076.81	Constricting	5.3279
1400	4	20190526_Z_CDM_2pc_HDR_7_MMStack_Default.ome_denoise_reg_ring46_kymoWrap_ridge_0103-0021	Global	276.25	18.5	14.9324	12.9381	0.2258	1	786.500104474302	0	514.6769	41076.81	Constricting	14.9324
1401	5	20190526_Z_CDM_2pc_HDR_7_MMStack_Default.ome_denoise_reg_ring46_kymoWrap_ridge_0009-0034	Global	698.75	16	43.6719	33.8962	0.5916	1	786.500104474302	0	514.6769	41076.81	Constricting	43.6719
1402	1	20190521_Z_CDM_2pc_HDR_4_MMStack_Default.ome_denoise_reg_ring23_kymoWrap_ridge_0037-0039	Global	-65	45	1.4444	-1.273	-0.02222	-1	894.802581631496	0	793.6772	69211.11	Mature	-1.4444
1403	2	20190521_Z_CDM_2pc_HDR_4_MMStack_Default.ome_denoise_reg_ring23_kymoWrap_ridge_0073-0032	Global	-715	18	39.7222	-31.4296	-0.5485	-1	894.802581631496	0	793.6772	69211.11	Mature	-39.7222
1404	3	20190521_Z_CDM_2pc_HDR_4_MMStack_Default.ome_denoise_reg_ring23_kymoWrap_ridge_0102-0029	Global	-21.6667	33	0.6566	-0.5787	-0.0101	-1	894.802581631496	0	793.6772	69211.11	Mature	-0.6566
1405	4	20190521_Z_CDM_2pc_HDR_4_MMStack_Default.ome_denoise_reg_ring23_kymoWrap_ridge_0044-0017	Global	-1126.6667	21	53.6508	-39.5362	-0.69	-1	894.802581631496	0	793.6772	69211.11	Mature	-53.6508
1406	5	20190521_Z_CDM_2pc_HDR_4_MMStack_Default.ome_denoise_reg_ring23_kymoWrap_ridge_0018-0024	Global	-43.3333	-25.6667	1.6883	-178.5121	-3.1156	1	894.802581631496	0	793.6772	69211.11	Mature	1.6883
1407	6	20190521_Z_CDM_2pc_HDR_4_MMStack_Default.ome_denoise_reg_ring23_kymoWrap_ridge_0085-0047	Global	476.6666	-67.6667	7.0443	173.8147	3.0336	-1	894.802581631496	0	793.6772	69211.11	Mature	-7.0443
1408	7	20190521_Z_CDM_2pc_HDR_4_MMStack_Default.ome_denoise_reg_ring23_kymoWrap_ridge_0037-0050	Global	-238.3332	-19.6667	12.1186	-169.439	-2.9573	1	894.802581631496	0	793.6772	69211.11	Mature	12.1186
1409	1	20190521_Z_CDM_2pc_HDR_6_MMStack_Default.ome_denoise_reg_ring40_kymoWrap_ridge_0027-0011	Global	-812.5	27.75	29.2793	-24.2492	-0.4232	-1	662.99871642165	0	1199.845	79591.2	Constricting	-29.2793
1410	2	20190521_Z_CDM_2pc_HDR_6_MMStack_Default.ome_denoise_reg_ring40_kymoWrap_ridge_0051-0024	Global	1803.75	56.75	31.7841	26.058	0.4548	1	662.99871642165	0	1199.845	79591.2	Constricting	31.7841
1411	3	20190521_Z_CDM_2pc_HDR_6_MMStack_Default.ome_denoise_reg_ring40_kymoWrap_ridge_0027-0029	Global	-958.75	30.75	31.1789	-25.6259	-0.4473	-1	662.99871642165	0	1199.845	79591.2	Constricting	-31.1789
1412	4	20190521_Z_CDM_2pc_HDR_6_MMStack_Default.ome_denoise_reg_ring40_kymoWrap_ridge_0033-0040	Global	-1072.5	37	28.9865	-24.0343	-0.4195	-1	662.99871642165	0	1199.845	79591.2	Constricting	-28.9865
1413	5	20190521_Z_CDM_2pc_HDR_6_MMStack_Default.ome_denoise_reg_ring40_kymoWrap_ridge_0061-0008	Global	-910	21.75	41.8391	-32.7685	-0.5719	-1	662.99871642165	0	1199.845	79591.2	Constricting	-41.8391
1414	6	20190521_Z_CDM_2pc_HDR_6_MMStack_Default.ome_denoise_reg_ring40_kymoWrap_ridge_0089-0014	Global	-585	23	25.4348	-21.3706	-0.373	-1	662.99871642165	0	1199.845	79591.2	Constricting	-25.4348
1415	7	20190521_Z_CDM_2pc_HDR_6_MMStack_Default.ome_denoise_reg_ring40_kymoWrap_ridge_0018-0023	Global	991.25	-31	31.9758	153.8058	2.6844	-1	662.99871642165	0	1199.845	79591.2	Constricting	-31.9758
1416	8	20190521_Z_CDM_2pc_HDR_6_MMStack_Default.ome_denoise_reg_ring40_kymoWrap_ridge_0058-0042	Global	877.5	-21.25	41.2941	147.5724	2.5756	-1	662.99871642165	0	1199.845	79591.2	Constricting	-41.2941
1417	1	20190521_Z_CDM_2pc_HDR_4_MMStack_Default.ome_denoise_reg_ring12_kymoWrap_ridge_0016-0011	Global	780	29.5	26.4407	22.1355	0.3863	1	875.236293535914	0	938.6327	80680.13	Mature	26.4407
1418	2	20190521_Z_CDM_2pc_HDR_4_MMStack_Default.ome_denoise_reg_ring12_kymoWrap_ridge_0053-0030	Global	-65	42	1.5476	-1.3639	-0.02381	-1	875.236293535914	0	938.6327	80680.13	Mature	-1.5476
1419	3	20190521_Z_CDM_2pc_HDR_4_MMStack_Default.ome_denoise_reg_ring12_kymoWrap_ridge_0054-0016	Global	-97.5	42.5	2.2941	-2.0214	-0.03528	-1	875.236293535914	0	938.6327	80680.13	Mature	-2.2941
1420	1	20190526_Z_CDM_2pc_HDR_4_MMStack_Default.ome_denoise_reg_ring33_kymoWrap_ridge_0017-0053	Global	601.25	25.5	23.5784	19.938	0.348	1	934.32965481785	1	447.4243	44201.01	Nascent	23.5784
1421	2	20190526_Z_CDM_2pc_HDR_4_MMStack_Default.ome_denoise_reg_ring33_kymoWrap_ridge_0054-0041	Global	-292.5	36	8.125	-7.125	-0.1244	-1	934.32965481785	1	447.4243	44201.01	Nascent	-8.125
1422	3	20190526_Z_CDM_2pc_HDR_4_MMStack_Default.ome_denoise_reg_ring33_kymoWrap_ridge_0101-0030	Global	-32.5	27.5	1.1818	-1.0416	-0.01818	-1	934.32965481785	1	447.4243	44201.01	Nascent	-1.1818
1423	4	20190526_Z_CDM_2pc_HDR_4_MMStack_Default.ome_denoise_reg_ring33_kymoWrap_ridge_0094-0047	Global	-113.75	25.5	4.4608	-3.9259	-0.06852	-1	934.32965481785	1	447.4243	44201.01	Nascent	-4.4608
1424	5	20190526_Z_CDM_2pc_HDR_4_MMStack_Default.ome_denoise_reg_ring33_kymoWrap_ridge_0056-0060	Global	-373.75	26.75	13.972	-12.1313	-0.2117	-1	934.32965481785	1	447.4243	44201.01	Nascent	-13.972
1425	1	20190526_Z_CDM_2pc_HDR_4_MMStack_Default.ome_denoise_reg_ring4_kymoWrap_ridge_0039-0043	Global	-861.25	61.5	14.0041	-12.1584	-0.2122	-1	885.689426074849	1	329.8567	28959.2	Nascent	-14.0041
1426	2	20190526_Z_CDM_2pc_HDR_4_MMStack_Default.ome_denoise_reg_ring4_kymoWrap_ridge_0100-0019	Global	-1218.75	28	43.5268	-33.808	-0.5901	-1	885.689426074849	1	329.8567	28959.2	Nascent	-43.5268
1427	3	20190526_Z_CDM_2pc_HDR_4_MMStack_Default.ome_denoise_reg_ring4_kymoWrap_ridge_0024-0025	Global	-682.5	24.25	28.1443	-23.4121	-0.4086	-1	885.689426074849	1	329.8567	28959.2	Nascent	-28.1443
1428	4	20190526_Z_CDM_2pc_HDR_4_MMStack_Default.ome_denoise_reg_ring4_kymoWrap_ridge_0015-0020	Global	877.5	17.25	50.8696	38.047	0.664	1	885.689426074849	1	329.8567	28959.2	Nascent	50.8696
1429	1	20190526_Z_CDM_2pc_HDR_5_MMStack_Default.ome_denoise_reg_ring2_kymoWrap_ridge_0036-0036	Global	-1495	53.25	28.0751	-23.3607	-0.4077	-1	946.011859703958	1	394.519	44638.73	Nascent	-28.0751
1430	2	20190526_Z_CDM_2pc_HDR_5_MMStack_Default.ome_denoise_reg_ring2_kymoWrap_ridge_0101-0058	Global	1170	30.5	38.3607	30.5476	0.5332	1	946.011859703958	1	394.519	44638.73	Nascent	38.3607
1431	3	20190526_Z_CDM_2pc_HDR_5_MMStack_Default.ome_denoise_reg_ring2_kymoWrap_ridge_0073-0052	Global	-406.25	26.75	15.1869	-13.1509	-0.2295	-1	946.011859703958	1	394.519	44638.73	Nascent	-15.1869
1432	4	20190526_Z_CDM_2pc_HDR_5_MMStack_Default.ome_denoise_reg_ring2_kymoWrap_ridge_0041-0062	Global	227.5	19.25	11.8182	10.3048	0.1799	1	946.011859703958	1	394.519	44638.73	Nascent	11.8182
1433	5	20190526_Z_CDM_2pc_HDR_5_MMStack_Default.ome_denoise_reg_ring2_kymoWrap_ridge_0086-0064	Global	146.25	21.5	6.8023	5.9743	0.1043	1	946.011859703958	1	394.519	44638.73	Nascent	6.8023
1434	6	20190526_Z_CDM_2pc_HDR_5_MMStack_Default.ome_denoise_reg_ring2_kymoWrap_ridge_0050-0053	Global	455	18.25	24.9315	20.9849	0.3663	1	946.011859703958	1	394.519	44638.73	Nascent	24.9315
1435	1	20190526_Z_CDM_2pc_HDR_8_MMStack_Default.ome_denoise_reg_ring19_kymoWrap_ridge_0074-0043	Global	910	33.6667	27.0297	22.5796	0.3941	1	922.430789554172	1	185.828	20856.84	Nascent	27.0297
1436	2	20190526_Z_CDM_2pc_HDR_8_MMStack_Default.ome_denoise_reg_ring19_kymoWrap_ridge_0036-0024	Global	-43.3334	65	0.6667	-0.5876	-0.01026	-1	922.430789554172	1	185.828	20856.84	Nascent	-0.6667
1437	3	20190526_Z_CDM_2pc_HDR_8_MMStack_Default.ome_denoise_reg_ring19_kymoWrap_ridge_0095-0026	Global	86.6667	30.6667	2.8261	2.4896	0.04345	1	922.430789554172	1	185.828	20856.84	Nascent	2.8261
1438	4	20190526_Z_CDM_2pc_HDR_8_MMStack_Default.ome_denoise_reg_ring19_kymoWrap_ridge_0048-0047	Global	368.3332	10.3333	35.6451	28.7398	0.5016	1	922.430789554172	1	185.828	20856.84	Nascent	35.6451
1439	5	20190526_Z_CDM_2pc_HDR_8_MMStack_Default.ome_denoise_reg_ring19_kymoWrap_ridge_0056-0051	Global	-520	14.3333	36.2791	-29.1676	-0.5091	-1	922.430789554172	1	185.828	20856.84	Nascent	-36.2791
1440	1	20190526_Z_CDM_2pc_HDR_8_MMStack_Default.ome_denoise_reg_ring49_kymoWrap_ridge_0026-0031	Global	-1148.3334	48.3333	23.7586	-20.0782	-0.3504	-1	833.016728880357	0	670.502	56235.72	Mature	-23.7586
1441	2	20190526_Z_CDM_2pc_HDR_8_MMStack_Default.ome_denoise_reg_ring49_kymoWrap_ridge_0022-0021	Global	-1170.0001	37	31.6216	-25.9423	-0.4528	-1	833.016728880357	0	670.502	56235.72	Mature	-31.6216
1442	3	20190526_Z_CDM_2pc_HDR_8_MMStack_Default.ome_denoise_reg_ring49_kymoWrap_ridge_0085-0021	Global	1559.9999	66.3333	23.5176	19.8906	0.3472	1	833.016728880357	0	670.502	56235.72	Mature	23.5176
1443	4	20190526_Z_CDM_2pc_HDR_8_MMStack_Default.ome_denoise_reg_ring49_kymoWrap_ridge_0086-0034	Global	541.6667	40	13.5417	11.7683	0.2054	1	833.016728880357	0	670.502	56235.72	Mature	13.5417
1444	5	20190526_Z_CDM_2pc_HDR_8_MMStack_Default.ome_denoise_reg_ring49_kymoWrap_ridge_0034-0045	Global	-1950.0001	61.6667	31.6216	-25.9423	-0.4528	-1	833.016728880357	0	670.502	56235.72	Mature	-31.6216
1445	6	20190526_Z_CDM_2pc_HDR_8_MMStack_Default.ome_denoise_reg_ring49_kymoWrap_ridge_0052-0036	Global	1040	39	26.6667	22.3062	0.3893	1	833.016728880357	0	670.502	56235.72	Mature	26.6667
1446	7	20190526_Z_CDM_2pc_HDR_8_MMStack_Default.ome_denoise_reg_ring49_kymoWrap_ridge_0046-0012	Global	-628.3334	34	18.4804	-15.8712	-0.277	-1	833.016728880357	0	670.502	56235.72	Mature	-18.4804
1447	1	20190526_Sam2_Z_CDM_4_MMStack_Default.ome_denoise_reg_ring8_kymoWrap_ridge_0022-0012	Global	-1581.6668	30	52.7222	-39.0459	-0.6815	-1	962.194626223577	0	517.8038	49494.14	Mature	-52.7222
1448	2	20190526_Sam2_Z_CDM_4_MMStack_Default.ome_denoise_reg_ring8_kymoWrap_ridge_0030-0053	Global	1105	42.3333	26.1024	21.8792	0.3819	1	962.194626223577	0	517.8038	49494.14	Mature	26.1024
1449	3	20190526_Sam2_Z_CDM_4_MMStack_Default.ome_denoise_reg_ring8_kymoWrap_ridge_0101-0047	Global	801.6668	37.3333	21.4732	18.2813	0.3191	1	962.194626223577	0	517.8038	49494.14	Mature	21.4732
1450	4	20190526_Sam2_Z_CDM_4_MMStack_Default.ome_denoise_reg_ring8_kymoWrap_ridge_0057-0044	Global	325	-46.6667	6.9643	173.8845	3.0349	-1	962.194626223577	0	517.8038	49494.14	Mature	-6.9643
1451	5	20190526_Sam2_Z_CDM_4_MMStack_Default.ome_denoise_reg_ring8_kymoWrap_ridge_0076-0050	Global	-1040	29.3333	35.4545	-28.6105	-0.4993	-1	962.194626223577	0	517.8038	49494.14	Mature	-35.4545
1452	6	20190526_Sam2_Z_CDM_4_MMStack_Default.ome_denoise_reg_ring8_kymoWrap_ridge_0107-0069	Global	-1018.3334	23	44.2754	-34.2611	-0.598	-1	962.194626223577	0	517.8038	49494.14	Mature	-44.2754
1453	7	20190526_Sam2_Z_CDM_4_MMStack_Default.ome_denoise_reg_ring8_kymoWrap_ridge_0112-0069	Global	-780.0002	-12.6667	61.579	-136.5481	-2.3832	1	962.194626223577	0	517.8038	49494.14	Mature	61.579
1454	1	20190526_Sam2_Z_CDM_2pc_HDR_2_MMStack_Default.ome_denoise_reg_ring20_kymoWrap_ridge_0012-0015	Global	601.25	16.75	35.8955	28.9092	0.5046	1	803.77574422579	0	645.8733	48260.4	Mature	35.8955
1455	2	20190526_Sam2_Z_CDM_2pc_HDR_2_MMStack_Default.ome_denoise_reg_ring20_kymoWrap_ridge_0039-0027	Global	455	25	18.2	15.6422	0.273	1	803.77574422579	0	645.8733	48260.4	Mature	18.2
1456	3	20190526_Sam2_Z_CDM_2pc_HDR_2_MMStack_Default.ome_denoise_reg_ring20_kymoWrap_ridge_0053-0031	Global	-650	35.75	18.1818	-15.6274	-0.2727	-1	803.77574422579	0	645.8733	48260.4	Mature	-18.1818
1457	4	20190526_Sam2_Z_CDM_2pc_HDR_2_MMStack_Default.ome_denoise_reg_ring20_kymoWrap_ridge_0075-0040	Global	-390	36.75	10.6122	-9.2726	-0.1618	-1	803.77574422579	0	645.8733	48260.4	Mature	-10.6122
1458	5	20190526_Sam2_Z_CDM_2pc_HDR_2_MMStack_Default.ome_denoise_reg_ring20_kymoWrap_ridge_0105-0033	Global	-796.25	22.75	35	-28.3008	-0.4939	-1	803.77574422579	0	645.8733	48260.4	Mature	-35
1459	6	20190526_Sam2_Z_CDM_2pc_HDR_2_MMStack_Default.ome_denoise_reg_ring20_kymoWrap_ridge_0088-0009	Global	-390	44	8.8636	-7.7652	-0.1355	-1	803.77574422579	0	645.8733	48260.4	Mature	-8.8636
1460	7	20190526_Sam2_Z_CDM_2pc_HDR_2_MMStack_Default.ome_denoise_reg_ring20_kymoWrap_ridge_0045-0016	Global	-130	40.25	3.2298	-2.8447	-0.04965	-1	803.77574422579	0	645.8733	48260.4	Mature	-3.2298
1461	8	20190526_Sam2_Z_CDM_2pc_HDR_2_MMStack_Default.ome_denoise_reg_ring20_kymoWrap_ridge_0015-0028	Global	1105	27.75	39.8198	31.4922	0.5496	1	803.77574422579	0	645.8733	48260.4	Mature	39.8198
1462	9	20190526_Sam2_Z_CDM_2pc_HDR_2_MMStack_Default.ome_denoise_reg_ring20_kymoWrap_ridge_0022-0035	Global	16.25	21.25	0.7647	0.674	0.01176	1	803.77574422579	0	645.8733	48260.4	Mature	0.7647
1463	10	20190526_Sam2_Z_CDM_2pc_HDR_2_MMStack_Default.ome_denoise_reg_ring20_kymoWrap_ridge_0005-0041	Global	471.25	-7	67.3214	133.9949	2.3387	-1	803.77574422579	0	645.8733	48260.4	Mature	-67.3214
1464	1	20190526_Sam2_Z_CDM_5_MMStack_Default.ome_denoise_reg_ring7_kymoWrap_ridge_0063-0031	Global	3542.5	107.25	33.0303	26.9378	0.4702	1	834.895991904375	0	1354.487	109362.1	Mature	33.0303
1465	2	20190526_Sam2_Z_CDM_5_MMStack_Default.ome_denoise_reg_ring7_kymoWrap_ridge_0039-0036	Global	-666.25	24.5	27.1939	-22.7028	-0.3962	-1	834.895991904375	0	1354.487	109362.1	Mature	-27.1939
1466	3	20190526_Sam2_Z_CDM_5_MMStack_Default.ome_denoise_reg_ring7_kymoWrap_ridge_0086-0030	Global	796.25	42.25	18.8462	16.169	0.2822	1	834.895991904375	0	1354.487	109362.1	Mature	18.8462
1467	4	20190526_Sam2_Z_CDM_5_MMStack_Default.ome_denoise_reg_ring7_kymoWrap_ridge_0063-0016	Global	-308.75	25.5	12.1078	-10.5518	-0.1842	-1	834.895991904375	0	1354.487	109362.1	Mature	-12.1078
1468	5	20190526_Sam2_Z_CDM_5_MMStack_Default.ome_denoise_reg_ring7_kymoWrap_ridge_0093-0022	Global	780	25	31.2	25.641	0.4475	1	834.895991904375	0	1354.487	109362.1	Mature	31.2
1469	6	20190526_Sam2_Z_CDM_5_MMStack_Default.ome_denoise_reg_ring7_kymoWrap_ridge_0023-0015	Global	-926.25	43.5	21.2931	-18.1381	-0.3166	-1	834.895991904375	0	1354.487	109362.1	Mature	-21.2931
1470	1	20190521_Z_CDM_2pc_HDR_5_MMStack_Default.ome_denoise_reg_ring1_kymoWrap_ridge_0029-0019	Global	97.5	53.25	1.831	1.6135	0.02816	1	888.425376024843	1	405.3318	38836.64	Nascent	1.831
1471	2	20190521_Z_CDM_2pc_HDR_5_MMStack_Default.ome_denoise_reg_ring1_kymoWrap_ridge_0086-0028	Global	1202.5	56.75	21.1894	18.0555	0.3151	1	888.425376024843	1	405.3318	38836.64	Nascent	21.1894
1472	3	20190521_Z_CDM_2pc_HDR_5_MMStack_Default.ome_denoise_reg_ring1_kymoWrap_ridge_0051-0043	Global	2388.75	78	30.625	25.2276	0.4403	1	888.425376024843	1	405.3318	38836.64	Nascent	30.625
1473	4	20190521_Z_CDM_2pc_HDR_5_MMStack_Default.ome_denoise_reg_ring1_kymoWrap_ridge_0016-0035	Global	-65	-27	2.4074	-177.8789	-3.1046	1	888.425376024843	1	405.3318	38836.64	Nascent	2.4074
1474	5	20190521_Z_CDM_2pc_HDR_5_MMStack_Default.ome_denoise_reg_ring1_kymoWrap_ridge_0108-0043	Global	650	-13.5	48.1481	143.4711	2.504	-1	888.425376024843	1	405.3318	38836.64	Nascent	-48.1481
1475	1	20190526_Sam2_Z_CDM_2pc_HDR_2_MMStack_Default.ome_denoise_reg_ring3_kymoWrap_ridge_0008-0019	Global	-617.5	12	51.4583	-38.3675	-0.6696	-1	772.277445001492	0	1692.364	128957.9	Constricting	-51.4583
1476	2	20190526_Sam2_Z_CDM_2pc_HDR_2_MMStack_Default.ome_denoise_reg_ring3_kymoWrap_ridge_0031-0012	Global	536.25	-20.25	26.4815	157.8337	2.7547	-1	772.277445001492	0	1692.364	128957.9	Constricting	-26.4815
1477	3	20190526_Sam2_Z_CDM_2pc_HDR_2_MMStack_Default.ome_denoise_reg_ring3_kymoWrap_ridge_0037-0048	Global	-1023.75	36	28.4375	-23.6294	-0.4124	-1	772.277445001492	0	1692.364	128957.9	Constricting	-28.4375
1478	4	20190526_Sam2_Z_CDM_2pc_HDR_2_MMStack_Default.ome_denoise_reg_ring3_kymoWrap_ridge_0015-0034	Global	1056.25	22.25	47.4719	36.142	0.6308	1	772.277445001492	0	1692.364	128957.9	Constricting	47.4719
1479	5	20190526_Sam2_Z_CDM_2pc_HDR_2_MMStack_Default.ome_denoise_reg_ring3_kymoWrap_ridge_0021-0062	Global	1072.5	-38.25	28.0392	156.666	2.7343	-1	772.277445001492	0	1692.364	128957.9	Constricting	-28.0392
1480	6	20190526_Sam2_Z_CDM_2pc_HDR_2_MMStack_Default.ome_denoise_reg_ring3_kymoWrap_ridge_0107-0031	Global	-828.75	21.75	38.1034	-30.3791	-0.5302	-1	772.277445001492	0	1692.364	128957.9	Constricting	-38.1034
1481	7	20190526_Sam2_Z_CDM_2pc_HDR_2_MMStack_Default.ome_denoise_reg_ring3_kymoWrap_ridge_0100-0020	Global	-1040	35	29.7143	-24.5672	-0.4288	-1	772.277445001492	0	1692.364	128957.9	Constricting	-29.7143
1482	8	20190526_Sam2_Z_CDM_2pc_HDR_2_MMStack_Default.ome_denoise_reg_ring3_kymoWrap_ridge_0067-0032	Global	-1056.25	-22.5	46.9444	-144.1623	-2.5161	1	772.277445001492	0	1692.364	128957.9	Constricting	46.9444
1483	9	20190526_Sam2_Z_CDM_2pc_HDR_2_MMStack_Default.ome_denoise_reg_ring3_kymoWrap_ridge_0057-0051	Global	552.5	28.25	19.5575	16.7458	0.2923	1	772.277445001492	0	1692.364	128957.9	Constricting	19.5575
1484	10	20190526_Sam2_Z_CDM_2pc_HDR_2_MMStack_Default.ome_denoise_reg_ring3_kymoWrap_ridge_0029-0036	Global	-520	23.25	22.3656	-18.9876	-0.3314	-1	772.277445001492	0	1692.364	128957.9	Constricting	-22.3656
1485	1	20190526_Sam2_Z_CDM_5_MMStack_Default.ome_denoise_reg_ring12_kymoWrap_ridge_0056-0025	Global	-1105	61	18.1148	-15.5725	-0.2718	-1	823.546261152798	1	381.353	32993.39	Nascent	-18.1148
1486	2	20190526_Sam2_Z_CDM_5_MMStack_Default.ome_denoise_reg_ring12_kymoWrap_ridge_0101-0020	Global	666.25	25.25	26.3861	22.0942	0.3856	1	823.546261152798	1	381.353	32993.39	Nascent	26.3861
1487	3	20190526_Sam2_Z_CDM_5_MMStack_Default.ome_denoise_reg_ring12_kymoWrap_ridge_0100-0031	Global	1121.25	18.75	59.8	42.6141	0.7438	1	823.546261152798	1	381.353	32993.39	Nascent	59.8
1488	4	20190526_Sam2_Z_CDM_5_MMStack_Default.ome_denoise_reg_ring12_kymoWrap_ridge_0103-0034	Global	438.75	23.5	18.6702	16.0259	0.2797	1	823.546261152798	1	381.353	32993.39	Nascent	18.6702
1489	5	20190526_Sam2_Z_CDM_5_MMStack_Default.ome_denoise_reg_ring12_kymoWrap_ridge_0081-0032	Global	-325	19.5	16.6667	-14.3814	-0.251	-1	823.546261152798	1	381.353	32993.39	Nascent	-16.6667
1490	6	20190526_Sam2_Z_CDM_5_MMStack_Default.ome_denoise_reg_ring12_kymoWrap_ridge_0079-0042	Global	487.5	19.75	24.6835	20.7941	0.3629	1	823.546261152798	1	381.353	32993.39	Nascent	24.6835
1491	7	20190526_Sam2_Z_CDM_5_MMStack_Default.ome_denoise_reg_ring12_kymoWrap_ridge_0020-0009	Global	877.5	31.5	27.8571	23.1986	0.4049	1	823.546261152798	1	381.353	32993.39	Nascent	27.8571
1492	8	20190526_Sam2_Z_CDM_5_MMStack_Default.ome_denoise_reg_ring12_kymoWrap_ridge_0014-0028	Global	552.5	19	29.0789	24.1022	0.4207	1	823.546261152798	1	381.353	32993.39	Nascent	29.0789
1493	1	20190521_Z_CDM_2pc_HDR_3_MMStack_Default.ome_denoise_reg_ring35_kymoWrap_ridge_0093-0050	Global	48.75	40.75	1.1963	1.0544	0.0184	1	788.014061250651	0	522.5221	42864.08	Constricting	1.1963
1494	2	20190521_Z_CDM_2pc_HDR_3_MMStack_Default.ome_denoise_reg_ring35_kymoWrap_ridge_0025-0060	Global	-877.5	40.25	21.8012	-18.5416	-0.3236	-1	788.014061250651	0	522.5221	42864.08	Constricting	-21.8012
1495	3	20190521_Z_CDM_2pc_HDR_3_MMStack_Default.ome_denoise_reg_ring35_kymoWrap_ridge_0076-0061	Global	-568.75	-57.75	9.8485	-171.3844	-2.9912	1	788.014061250651	0	522.5221	42864.08	Constricting	9.8485
1496	4	20190521_Z_CDM_2pc_HDR_3_MMStack_Default.ome_denoise_reg_ring35_kymoWrap_ridge_0022-0043	Global	276.25	-39.75	6.9497	173.8972	3.0351	-1	788.014061250651	0	522.5221	42864.08	Constricting	-6.9497
1497	5	20190521_Z_CDM_2pc_HDR_3_MMStack_Default.ome_denoise_reg_ring35_kymoWrap_ridge_0061-0043	Global	341.25	15.5	22.0161	18.7117	0.3266	1	788.014061250651	0	522.5221	42864.08	Constricting	22.0161
1498	6	20190521_Z_CDM_2pc_HDR_3_MMStack_Default.ome_denoise_reg_ring35_kymoWrap_ridge_0025-0029	Global	763.75	23.25	32.8495	26.811	0.4679	1	788.014061250651	0	522.5221	42864.08	Constricting	32.8495
1499	1	20190526_Z_CDM_2pc_HDR_10_MMStack_Default.ome_denoise_reg_ring9_kymoWrap_ridge_0105-0029	Global	780	25.3333	30.7895	25.3462	0.4424	1	878.014307038916	0	754.181	67340.98	Mature	30.7895
1500	2	20190526_Z_CDM_2pc_HDR_10_MMStack_Default.ome_denoise_reg_ring9_kymoWrap_ridge_0111-0018	Global	324.9999	12.3333	26.3514	22.0679	0.3852	1	878.014307038916	0	754.181	67340.98	Mature	26.3514
1501	3	20190526_Z_CDM_2pc_HDR_10_MMStack_Default.ome_denoise_reg_ring9_kymoWrap_ridge_0053-0021	Global	-541.6667	11	49.2424	-37.1467	-0.6483	-1	878.014307038916	0	754.181	67340.98	Mature	-49.2424
1502	4	20190526_Z_CDM_2pc_HDR_10_MMStack_Default.ome_denoise_reg_ring9_kymoWrap_ridge_0042-0020	Global	628.3334	21.6667	29	24.0442	0.4197	1	878.014307038916	0	754.181	67340.98	Mature	29
1503	5	20190526_Z_CDM_2pc_HDR_10_MMStack_Default.ome_denoise_reg_ring9_kymoWrap_ridge_0016-0021	Global	-520	16.3333	31.8367	-26.0954	-0.4555	-1	878.014307038916	0	754.181	67340.98	Mature	-31.8367
1504	6	20190526_Z_CDM_2pc_HDR_10_MMStack_Default.ome_denoise_reg_ring9_kymoWrap_ridge_0023-0023	Global	173.3333	7.6667	22.6087	19.179	0.3347	1	878.014307038916	0	754.181	67340.98	Mature	22.6087
1505	7	20190526_Z_CDM_2pc_HDR_10_MMStack_Default.ome_denoise_reg_ring9_kymoWrap_ridge_0027-0024	Global	43.3333	17	2.549	2.2457	0.0392	1	878.014307038916	0	754.181	67340.98	Mature	2.549
1506	8	20190526_Z_CDM_2pc_HDR_10_MMStack_Default.ome_denoise_reg_ring9_kymoWrap_ridge_0067-0039	Global	845	22.6667	37.2794	29.8355	0.5207	1	878.014307038916	0	754.181	67340.98	Mature	37.2794
1507	9	20190526_Z_CDM_2pc_HDR_10_MMStack_Default.ome_denoise_reg_ring9_kymoWrap_ridge_0098-0044	Global	21.6666	32.3333	0.6701	0.5907	0.01031	1	878.014307038916	0	754.181	67340.98	Mature	0.6701
1508	10	20190526_Z_CDM_2pc_HDR_10_MMStack_Default.ome_denoise_reg_ring9_kymoWrap_ridge_0010-0044	Global	650	19.3333	33.6207	27.3499	0.4773	1	878.014307038916	0	754.181	67340.98	Mature	33.6207
1509	11	20190526_Z_CDM_2pc_HDR_10_MMStack_Default.ome_denoise_reg_ring9_kymoWrap_ridge_0026-0037	Global	801.6666	16.6667	48.1	36.5014	0.6371	1	878.014307038916	0	754.181	67340.98	Mature	48.1
1510	1	20190521_Z_CDM_2pc_HDR_2_MMStack_Default.ome_denoise_reg_ring30_kymoWrap_ridge_0049-0016	Global	-1505.8333	36.6667	41.0682	-32.2854	-0.5635	-1	914.766264761548	0	1399.73	125113.9	Mature	-41.0682
1511	2	20190521_Z_CDM_2pc_HDR_2_MMStack_Default.ome_denoise_reg_ring30_kymoWrap_ridge_0080-0023	Global	758.3333	31.1667	24.3316	20.5225	0.3582	1	914.766264761548	0	1399.73	125113.9	Mature	24.3316
1512	3	20190521_Z_CDM_2pc_HDR_2_MMStack_Default.ome_denoise_reg_ring30_kymoWrap_ridge_0063-0026	Global	1722.5	46	37.4457	29.9457	0.5227	1	914.766264761548	0	1399.73	125113.9	Mature	37.4457
1513	4	20190521_Z_CDM_2pc_HDR_2_MMStack_Default.ome_denoise_reg_ring30_kymoWrap_ridge_0069-0024	Global	-1733.3334	52.1667	33.2268	-27.0753	-0.4726	-1	914.766264761548	0	1399.73	125113.9	Mature	-33.2268
1514	5	20190521_Z_CDM_2pc_HDR_2_MMStack_Default.ome_denoise_reg_ring30_kymoWrap_ridge_0030-0032	Global	1126.6666	24.6667	45.6757	35.0958	0.6125	1	914.766264761548	0	1399.73	125113.9	Mature	45.6757
1515	6	20190521_Z_CDM_2pc_HDR_2_MMStack_Default.ome_denoise_reg_ring30_kymoWrap_ridge_0091-0030	Global	1300.0001	-39.3333	33.0508	153.0478	2.6712	-1	914.766264761548	0	1399.73	125113.9	Mature	-33.0508
1516	7	20190521_Z_CDM_2pc_HDR_2_MMStack_Default.ome_denoise_reg_ring30_kymoWrap_ridge_0011-0007	Global	-10.8333	19.1667	0.5652	-0.4982	-0.008695	-1	914.766264761548	0	1399.73	125113.9	Mature	-0.5652
1517	1	20190521_Z_CDM_2pc_HDR_6_MMStack_Default.ome_denoise_reg_ring16_kymoWrap_ridge_0014-0018	Global	769.1666	22.6667	33.9338	27.5672	0.4811	1	601.197942886012	0	1321.909	81036.99	Constricting	33.9338
1518	2	20190521_Z_CDM_2pc_HDR_6_MMStack_Default.ome_denoise_reg_ring16_kymoWrap_ridge_0031-0022	Global	-1083.3334	49.6667	21.8121	-18.5502	-0.3238	-1	601.197942886012	0	1321.909	81036.99	Constricting	-21.8121
1519	3	20190521_Z_CDM_2pc_HDR_6_MMStack_Default.ome_denoise_reg_ring16_kymoWrap_ridge_0059-0026	Global	585	-21	27.8571	156.8014	2.7367	-1	601.197942886012	0	1321.909	81036.99	Constricting	-27.8571
1520	4	20190521_Z_CDM_2pc_HDR_6_MMStack_Default.ome_denoise_reg_ring16_kymoWrap_ridge_0105-0022	Global	-119.1666	-22.5	5.2963	-175.3417	-3.0603	1	601.197942886012	0	1321.909	81036.99	Constricting	5.2963
1521	5	20190521_Z_CDM_2pc_HDR_6_MMStack_Default.ome_denoise_reg_ring16_kymoWrap_ridge_0029-0008	Global	780	25.3333	30.7895	25.3462	0.4424	1	601.197942886012	0	1321.909	81036.99	Constricting	30.7895
1522	6	20190521_Z_CDM_2pc_HDR_6_MMStack_Default.ome_denoise_reg_ring16_kymoWrap_ridge_0021-0034	Global	1126.6666	36.6667	30.7273	25.3014	0.4416	1	601.197942886012	0	1321.909	81036.99	Constricting	30.7273
1523	1	20190521_Z_CDM_2pc_HDR_7_MMStack_Default.ome_denoise_reg_ring16_kymoWrap_ridge_0054-0037	Global	-1473.3333	71.6667	20.5581	-17.5511	-0.3063	-1	726.95688739316	0	827.4302	61291.3	Constricting	-20.5581
1524	2	20190521_Z_CDM_2pc_HDR_7_MMStack_Default.ome_denoise_reg_ring16_kymoWrap_ridge_0063-0050	Global	-2405	109.6667	21.9301	-18.6437	-0.3254	-1	726.95688739316	0	827.4302	61291.3	Constricting	-21.9301
1525	3	20190521_Z_CDM_2pc_HDR_7_MMStack_Default.ome_denoise_reg_ring16_kymoWrap_ridge_0061-0037	Global	1733.3333	50.3333	34.4371	27.9147	0.4872	1	726.95688739316	0	827.4302	61291.3	Constricting	34.4371
1526	4	20190521_Z_CDM_2pc_HDR_7_MMStack_Default.ome_denoise_reg_ring16_kymoWrap_ridge_0105-0046	Global	498.3332	-25.6667	19.4156	163.369	2.8513	-1	726.95688739316	0	827.4302	61291.3	Constricting	-19.4156
1527	5	20190521_Z_CDM_2pc_HDR_7_MMStack_Default.ome_denoise_reg_ring16_kymoWrap_ridge_0009-0039	Global	1148.3333	18.6667	61.5179	43.4234	0.7579	1	726.95688739316	0	827.4302	61291.3	Constricting	61.5179
1528	1	20190526_Z_CDM_2pc_HDR_3_MMStack_Default.ome_denoise_reg_ring13_kymoWrap_ridge_0099-0034	Global	641.875	37.625	17.0598	14.7061	0.2567	1	837.93815523308	0	579.9179	46750.96	Mature	17.0598
1529	2	20190526_Z_CDM_2pc_HDR_3_MMStack_Default.ome_denoise_reg_ring13_kymoWrap_ridge_0096-0016	Global	-341.25	48.5	7.0361	-6.1781	-0.1078	-1	837.93815523308	0	579.9179	46750.96	Mature	-7.0361
1530	3	20190526_Z_CDM_2pc_HDR_3_MMStack_Default.ome_denoise_reg_ring13_kymoWrap_ridge_0047-0026	Global	-341.25	39	8.75	-7.6668	-0.1338	-1	837.93815523308	0	579.9179	46750.96	Mature	-8.75
1531	4	20190526_Z_CDM_2pc_HDR_3_MMStack_Default.ome_denoise_reg_ring13_kymoWrap_ridge_0015-0021	Global	861.25	24.5	35.1531	28.4052	0.4958	1	837.93815523308	0	579.9179	46750.96	Mature	35.1531
1532	5	20190526_Z_CDM_2pc_HDR_3_MMStack_Default.ome_denoise_reg_ring13_kymoWrap_ridge_0018-0024	Global	-1105	33	33.4848	-27.2553	-0.4757	-1	837.93815523308	0	579.9179	46750.96	Mature	-33.4848
1533	6	20190526_Z_CDM_2pc_HDR_3_MMStack_Default.ome_denoise_reg_ring13_kymoWrap_ridge_0090-0006	Global	552.5	-39.75	13.8994	167.9299	2.9309	-1	837.93815523308	0	579.9179	46750.96	Mature	-13.8994
1534	7	20190526_Z_CDM_2pc_HDR_3_MMStack_Default.ome_denoise_reg_ring13_kymoWrap_ridge_0061-0014	Global	471.25	-13.5	34.9074	151.7626	2.6488	-1	837.93815523308	0	579.9179	46750.96	Mature	-34.9074
1535	8	20190526_Z_CDM_2pc_HDR_3_MMStack_Default.ome_denoise_reg_ring13_kymoWrap_ridge_0042-0018	Global	32.5	-14.5	2.2414	178.0251	3.1071	-1	837.93815523308	0	579.9179	46750.96	Mature	-2.2414
1536	9	20190526_Z_CDM_2pc_HDR_3_MMStack_Default.ome_denoise_reg_ring13_kymoWrap_ridge_0009-0040	Global	585	12	48.75	36.8699	0.6435	1	837.93815523308	0	579.9179	46750.96	Mature	48.75
1537	1	20190526_Z_CDM_2pc_HDR_8_MMStack_Default.ome_denoise_reg_ring29_kymoWrap_ridge_0032-0027	Global	-1446.25	54.5	26.5367	-22.2081	-0.3876	-1	822.271043064053	0	770.1515	61410.96	Mature	-26.5367
1538	2	20190526_Z_CDM_2pc_HDR_8_MMStack_Default.ome_denoise_reg_ring29_kymoWrap_ridge_0092-0030	Global	1657.5	50	33.15	27.0216	0.4716	1	822.271043064053	0	770.1515	61410.96	Mature	33.15
1539	3	20190526_Z_CDM_2pc_HDR_8_MMStack_Default.ome_denoise_reg_ring29_kymoWrap_ridge_0092-0041	Global	-1186.25	28	42.3661	-33.0957	-0.5776	-1	822.271043064053	0	770.1515	61410.96	Mature	-42.3661
1540	4	20190526_Z_CDM_2pc_HDR_8_MMStack_Default.ome_denoise_reg_ring29_kymoWrap_ridge_0077-0039	Global	1706.25	59	28.9195	23.985	0.4186	1	822.271043064053	0	770.1515	61410.96	Mature	28.9195
1541	5	20190526_Z_CDM_2pc_HDR_8_MMStack_Default.ome_denoise_reg_ring29_kymoWrap_ridge_0040-0036	Global	-1072.5	32.5	33	-26.9166	-0.4698	-1	822.271043064053	0	770.1515	61410.96	Mature	-33
1542	6	20190526_Z_CDM_2pc_HDR_8_MMStack_Default.ome_denoise_reg_ring29_kymoWrap_ridge_0045-0036	Global	1105	31.75	34.8031	28.1661	0.4916	1	822.271043064053	0	770.1515	61410.96	Mature	34.8031
1543	7	20190526_Z_CDM_2pc_HDR_8_MMStack_Default.ome_denoise_reg_ring29_kymoWrap_ridge_0067-0036	Global	-715	15.25	46.8852	-35.8033	-0.6249	-1	822.271043064053	0	770.1515	61410.96	Mature	-46.8852
1544	8	20190526_Z_CDM_2pc_HDR_8_MMStack_Default.ome_denoise_reg_ring29_kymoWrap_ridge_0103-0017	Global	-1316.25	23	57.2283	-41.3618	-0.7219	-1	822.271043064053	0	770.1515	61410.96	Mature	-57.2283
1545	9	20190526_Z_CDM_2pc_HDR_8_MMStack_Default.ome_denoise_reg_ring29_kymoWrap_ridge_0014-0042	Global	487.5	12.5	39	30.9638	0.5404	1	822.271043064053	0	770.1515	61410.96	Mature	39
1546	10	20190526_Z_CDM_2pc_HDR_8_MMStack_Default.ome_denoise_reg_ring29_kymoWrap_ridge_0011-0023	Global	-536.25	16.75	32.0149	-26.222	-0.4577	-1	822.271043064053	0	770.1515	61410.96	Mature	-32.0149
1547	11	20190526_Z_CDM_2pc_HDR_8_MMStack_Default.ome_denoise_reg_ring29_kymoWrap_ridge_0029-0021	Global	292.5	12.5	23.4	19.7989	0.3456	1	822.271043064053	0	770.1515	61410.96	Mature	23.4
1548	12	20190526_Z_CDM_2pc_HDR_8_MMStack_Default.ome_denoise_reg_ring29_kymoWrap_ridge_0084-0008	Global	-1771.25	30.25	58.5537	-42.0134	-0.7333	-1	822.271043064053	0	770.1515	61410.96	Mature	-58.5537
1549	1	20190526_Sam2_Z_CDM_3_MMStack_Default.ome_denoise_reg_ring18_kymoWrap_ridge_0051-0028	Global	-151.6666	93.6667	1.6192	-1.427	-0.02491	-1	882.665673450237	1	184.1569	16965.2	Nascent	-1.6192
1550	2	20190526_Sam2_Z_CDM_3_MMStack_Default.ome_denoise_reg_ring18_kymoWrap_ridge_0107-0020	Global	-563.3333	7.6667	73.4782	-48.5035	-0.8465	-1	882.665673450237	1	184.1569	16965.2	Nascent	-73.4782
1551	3	20190526_Sam2_Z_CDM_3_MMStack_Default.ome_denoise_reg_ring18_kymoWrap_ridge_0081-0049	Global	1137.5	-27.5	41.3636	147.5288	2.5749	-1	882.665673450237	1	184.1569	16965.2	Nascent	-41.3636
1552	4	20190526_Sam2_Z_CDM_3_MMStack_Default.ome_denoise_reg_ring18_kymoWrap_ridge_0024-0047	Global	-48.75	43	1.1337	-0.9992	-0.01744	-1	882.665673450237	1	184.1569	16965.2	Nascent	-1.1337
1553	5	20190526_Sam2_Z_CDM_3_MMStack_Default.ome_denoise_reg_ring18_kymoWrap_ridge_0069-0058	Global	81.25	34.25	2.3723	2.0902	0.03648	1	882.665673450237	1	184.1569	16965.2	Nascent	2.3723
1554	6	20190526_Sam2_Z_CDM_3_MMStack_Default.ome_denoise_reg_ring18_kymoWrap_ridge_0101-0055	Global	341.25	11	31.0227	25.5139	0.4453	1	882.665673450237	1	184.1569	16965.2	Nascent	31.0227
1555	1	20190526_Z_CDM_2pc_HDR_4_MMStack_Default.ome_denoise_reg_ring6_kymoWrap_ridge_0036-0020	Global	1429.9999	58	24.6552	20.7723	0.3625	1	864.040219639064	0	607.0858	50502.54	Mature	24.6552
1556	2	20190526_Z_CDM_2pc_HDR_4_MMStack_Default.ome_denoise_reg_ring6_kymoWrap_ridge_0040-0016	Global	-1733.3334	73.6667	23.5294	-19.8998	-0.3473	-1	864.040219639064	0	607.0858	50502.54	Mature	-23.5294
1557	3	20190526_Z_CDM_2pc_HDR_4_MMStack_Default.ome_denoise_reg_ring6_kymoWrap_ridge_0048-0034	Global	-1559.9999	46.6667	33.4286	-27.2161	-0.475	-1	864.040219639064	0	607.0858	50502.54	Mature	-33.4286
1558	4	20190526_Z_CDM_2pc_HDR_4_MMStack_Default.ome_denoise_reg_ring6_kymoWrap_ridge_0030-0030	Global	433.3333	39	11.1111	9.7004	0.1693	1	864.040219639064	0	607.0858	50502.54	Mature	11.1111
1559	5	20190526_Z_CDM_2pc_HDR_4_MMStack_Default.ome_denoise_reg_ring6_kymoWrap_ridge_0106-0054	Global	-411.6666	21.3333	19.2969	-16.5348	-0.2886	-1	864.040219639064	0	607.0858	50502.54	Mature	-19.2969
1560	1	20190526_Z_CDM_2pc_HDR_1_MMStack_Default.ome_denoise_reg_ring16_kymoWrap_ridge_0053-0016	Global	-476.6667	16.3333	29.1837	-24.1791	-0.422	-1	839.566940541255	1	390.1037	32125.81	Nascent	-29.1837
1561	2	20190526_Z_CDM_2pc_HDR_1_MMStack_Default.ome_denoise_reg_ring16_kymoWrap_ridge_0076-0015	Global	324.9999	27	12.037	10.4915	0.1831	1	839.566940541255	1	390.1037	32125.81	Nascent	12.037
1562	3	20190526_Z_CDM_2pc_HDR_1_MMStack_Default.ome_denoise_reg_ring16_kymoWrap_ridge_0022-0014	Global	130	33.6667	3.8614	3.3997	0.05934	1	839.566940541255	1	390.1037	32125.81	Nascent	3.8614
1563	1	20190526_Z_CDM_2pc_HDR_3_MMStack_Default.ome_denoise_reg_ring10_kymoWrap_ridge_0035-0023	Global	1170	22.5	52	38.6598	0.6747	1	854.659962973488	1	291.9369	35492.24	Nascent	52
1564	2	20190526_Z_CDM_2pc_HDR_3_MMStack_Default.ome_denoise_reg_ring10_kymoWrap_ridge_0063-0031	Global	-32.5	26.75	1.215	-1.0708	-0.01869	-1	854.659962973488	1	291.9369	35492.24	Nascent	-1.215
1565	3	20190526_Z_CDM_2pc_HDR_3_MMStack_Default.ome_denoise_reg_ring10_kymoWrap_ridge_0010-0020	Global	422.5	15.75	26.8254	22.4259	0.3914	1	854.659962973488	1	291.9369	35492.24	Nascent	26.8254
1566	4	20190526_Z_CDM_2pc_HDR_3_MMStack_Default.ome_denoise_reg_ring10_kymoWrap_ridge_0027-0025	Global	97.5	14	6.9643	6.1155	0.1067	1	854.659962973488	1	291.9369	35492.24	Nascent	6.9643
1567	5	20190526_Z_CDM_2pc_HDR_3_MMStack_Default.ome_denoise_reg_ring10_kymoWrap_ridge_0067-0014	Global	-390	39.25	9.9363	-8.6913	-0.1517	-1	854.659962973488	1	291.9369	35492.24	Nascent	-9.9363
1568	6	20190526_Z_CDM_2pc_HDR_3_MMStack_Default.ome_denoise_reg_ring10_kymoWrap_ridge_0104-0015	Global	292.5	4.25	68.8235	46.6366	0.814	1	854.659962973488	1	291.9369	35492.24	Nascent	68.8235
1569	7	20190526_Z_CDM_2pc_HDR_3_MMStack_Default.ome_denoise_reg_ring10_kymoWrap_ridge_0079-0025	Global	-390	10.5	37.1429	-29.7449	-0.5191	-1	854.659962973488	1	291.9369	35492.24	Nascent	-37.1429
1570	8	20190526_Z_CDM_2pc_HDR_3_MMStack_Default.ome_denoise_reg_ring10_kymoWrap_ridge_0091-0037	Global	373.75	24	15.5729	13.4732	0.2352	1	854.659962973488	1	291.9369	35492.24	Nascent	15.5729
1571	1	20190526_Z_CDM_2pc_HDR_5_MMStack_Default.ome_denoise_reg_ring21_kymoWrap_ridge_0028-0013	Global	1543.75	48.5	31.8299	26.0906	0.4554	1	865.769305646742	0	1210.69	103307.5	Mature	31.8299
1572	2	20190526_Z_CDM_2pc_HDR_5_MMStack_Default.ome_denoise_reg_ring21_kymoWrap_ridge_0067-0018	Global	-520	23	22.6087	-19.179	-0.3347	-1	865.769305646742	0	1210.69	103307.5	Mature	-22.6087
1573	3	20190526_Z_CDM_2pc_HDR_5_MMStack_Default.ome_denoise_reg_ring21_kymoWrap_ridge_0099-0018	Global	455	32.5	14	12.1549	0.2121	1	865.769305646742	0	1210.69	103307.5	Mature	14
1574	4	20190526_Z_CDM_2pc_HDR_5_MMStack_Default.ome_denoise_reg_ring21_kymoWrap_ridge_0087-0024	Global	731.25	34	21.5074	18.3085	0.3195	1	865.769305646742	0	1210.69	103307.5	Mature	21.5074
1575	5	20190526_Z_CDM_2pc_HDR_5_MMStack_Default.ome_denoise_reg_ring21_kymoWrap_ridge_0025-0010	Global	-812.5	41.75	19.4611	-16.6678	-0.2909	-1	865.769305646742	0	1210.69	103307.5	Mature	-19.4611
1576	6	20190526_Z_CDM_2pc_HDR_5_MMStack_Default.ome_denoise_reg_ring21_kymoWrap_ridge_0019-0022	Global	585	20.75	28.1928	23.4481	0.4092	1	865.769305646742	0	1210.69	103307.5	Mature	28.1928
1577	7	20190526_Z_CDM_2pc_HDR_5_MMStack_Default.ome_denoise_reg_ring21_kymoWrap_ridge_0039-0041	Global	-828.75	27	30.6944	-25.2777	-0.4412	-1	865.769305646742	0	1210.69	103307.5	Mature	-30.6944
1578	8	20190526_Z_CDM_2pc_HDR_5_MMStack_Default.ome_denoise_reg_ring21_kymoWrap_ridge_0012-0029	Global	796.25	21.5	37.0349	29.6731	0.5179	1	865.769305646742	0	1210.69	103307.5	Mature	37.0349
1579	1	20190526_Z_CDM_2pc_HDR_5_MMStack_Default.ome_denoise_reg_ring29_kymoWrap_ridge_0054-0023	Global	-1624.9999	51.3333	31.6558	-25.9667	-0.4532	-1	898.734222370214	0	791.8547	69329.75	Mature	-31.6558
1580	2	20190526_Z_CDM_2pc_HDR_5_MMStack_Default.ome_denoise_reg_ring29_kymoWrap_ridge_0097-0021	Global	-1343.3334	38.6667	34.7414	-28.1237	-0.4909	-1	898.734222370214	0	791.8547	69329.75	Mature	-34.7414
1581	3	20190526_Z_CDM_2pc_HDR_5_MMStack_Default.ome_denoise_reg_ring29_kymoWrap_ridge_0026-0014	Global	585.0001	47.3333	12.3592	10.7658	0.1879	1	898.734222370214	0	791.8547	69329.75	Mature	12.3592
1582	4	20190526_Z_CDM_2pc_HDR_5_MMStack_Default.ome_denoise_reg_ring29_kymoWrap_ridge_0024-0006	Global	-736.6666	22.3333	32.9851	-26.9061	-0.4696	-1	898.734222370214	0	791.8547	69329.75	Mature	-32.9851
1583	5	20190526_Z_CDM_2pc_HDR_5_MMStack_Default.ome_denoise_reg_ring29_kymoWrap_ridge_0083-0010	Global	1343.3333	41	32.7642	26.7511	0.4669	1	898.734222370214	0	791.8547	69329.75	Mature	32.7642
1584	6	20190526_Z_CDM_2pc_HDR_5_MMStack_Default.ome_denoise_reg_ring29_kymoWrap_ridge_0059-0010	Global	910	19	47.8947	36.3844	0.635	1	898.734222370214	0	791.8547	69329.75	Mature	47.8947
1585	7	20190526_Z_CDM_2pc_HDR_5_MMStack_Default.ome_denoise_reg_ring29_kymoWrap_ridge_0095-0039	Global	238.3332	20.3333	11.7213	10.2222	0.1784	1	898.734222370214	0	791.8547	69329.75	Mature	11.7213
1586	1	20190526_Z_CDM_2pc_HDR_11_MMStack_Default.ome_denoise_reg_ring1_kymoWrap_ridge_0074-0018	Global	65	86	0.7558	0.6662	0.01163	1	757.168510108188	0	460.5518	34390.6	Constricting	0.7558
1587	2	20190526_Z_CDM_2pc_HDR_11_MMStack_Default.ome_denoise_reg_ring1_kymoWrap_ridge_0037-0038	Global	-341.25	19	17.9605	-15.4463	-0.2696	-1	757.168510108188	0	460.5518	34390.6	Constricting	-17.9605
1588	3	20190526_Z_CDM_2pc_HDR_11_MMStack_Default.ome_denoise_reg_ring1_kymoWrap_ridge_0019-0041	Global	520	17.5	29.7143	24.5672	0.4288	1	757.168510108188	0	460.5518	34390.6	Constricting	29.7143
1589	4	20190526_Z_CDM_2pc_HDR_11_MMStack_Default.ome_denoise_reg_ring1_kymoWrap_ridge_0083-0041	Global	325	15.5	20.9677	17.8787	0.312	1	757.168510108188	0	460.5518	34390.6	Constricting	20.9677
1590	5	20190526_Z_CDM_2pc_HDR_11_MMStack_Default.ome_denoise_reg_ring1_kymoWrap_ridge_0100-0041	Global	-243.75	14.25	17.1053	-14.7436	-0.2573	-1	757.168510108188	0	460.5518	34390.6	Constricting	-17.1053
1591	6	20190526_Z_CDM_2pc_HDR_11_MMStack_Default.ome_denoise_reg_ring1_kymoWrap_ridge_0008-0017	Global	341.25	13.5	25.2778	21.2505	0.3709	1	757.168510108188	0	460.5518	34390.6	Constricting	25.2778
1592	7	20190526_Z_CDM_2pc_HDR_11_MMStack_Default.ome_denoise_reg_ring1_kymoWrap_ridge_0011-0036	Global	-601.25	18	33.4028	-27.1981	-0.4747	-1	757.168510108188	0	460.5518	34390.6	Constricting	-33.4028
1593	1	20190526_Z_CDM_2pc_HDR_8_MMStack_Default.ome_denoise_reg_ring48_kymoWrap_ridge_0091-0038	Global	-975	35.5	27.4648	-22.9058	-0.3998	-1	759.888119162979	0	778.6986	59602.52	Constricting	-27.4648
1594	2	20190526_Z_CDM_2pc_HDR_8_MMStack_Default.ome_denoise_reg_ring48_kymoWrap_ridge_0058-0055	Global	828.75	28	29.5982	24.4825	0.4273	1	759.888119162979	0	778.6986	59602.52	Constricting	29.5982
1595	3	20190526_Z_CDM_2pc_HDR_8_MMStack_Default.ome_denoise_reg_ring48_kymoWrap_ridge_0018-0025	Global	698.75	19.25	36.2987	29.1808	0.5093	1	759.888119162979	0	778.6986	59602.52	Constricting	36.2987
1596	4	20190526_Z_CDM_2pc_HDR_8_MMStack_Default.ome_denoise_reg_ring48_kymoWrap_ridge_0020-0052	Global	585	-26.75	21.8692	161.4046	2.817	-1	759.888119162979	0	778.6986	59602.52	Constricting	-21.8692
1597	1	20190526_Z_CDM_2pc_HDR_1_MMStack_Default.ome_denoise_reg_ring9_kymoWrap_ridge_0028-0016	Global	-1148.3333	46	24.9638	-21.0097	-0.3667	-1	826.505812847751	0	1117.669	92591.67	Mature	-24.9638
1598	2	20190526_Z_CDM_2pc_HDR_1_MMStack_Default.ome_denoise_reg_ring9_kymoWrap_ridge_0031-0032	Global	-1646.6666	45	36.5926	-29.3779	-0.5127	-1	826.505812847751	0	1117.669	92591.67	Mature	-36.5926
1599	3	20190526_Z_CDM_2pc_HDR_1_MMStack_Default.ome_denoise_reg_ring9_kymoWrap_ridge_0059-0031	Global	-1711.6666	49.6667	34.4631	-27.9326	-0.4875	-1	826.505812847751	0	1117.669	92591.67	Mature	-34.4631
1600	4	20190526_Z_CDM_2pc_HDR_1_MMStack_Default.ome_denoise_reg_ring9_kymoWrap_ridge_0104-0020	Global	-216.6666	27.6667	7.8313	-6.87	-0.1199	-1	826.505812847751	0	1117.669	92591.67	Mature	-7.8313
1601	1	20190526_Z_CDM_2pc_HDR_8_MMStack_Default.ome_denoise_reg_ring24_kymoWrap_ridge_0036-0020	Global	65	54.75	1.1872	1.0464	0.01826	1	912.167968487842	1	492.3475	44526.5	Nascent	1.1872
1602	2	20190526_Z_CDM_2pc_HDR_8_MMStack_Default.ome_denoise_reg_ring24_kymoWrap_ridge_0083-0015	Global	-650	31.5	20.6349	-17.6126	-0.3074	-1	912.167968487842	1	492.3475	44526.5	Nascent	-20.6349
1603	3	20190526_Z_CDM_2pc_HDR_8_MMStack_Default.ome_denoise_reg_ring24_kymoWrap_ridge_0031-0009	Global	357.5	42.75	8.3626	7.3311	0.128	1	912.167968487842	1	492.3475	44526.5	Nascent	8.3626
1604	4	20190526_Z_CDM_2pc_HDR_8_MMStack_Default.ome_denoise_reg_ring24_kymoWrap_ridge_0104-0016	Global	211.25	23.25	9.086	7.9575	0.1389	1	912.167968487842	1	492.3475	44526.5	Nascent	9.086
1605	5	20190526_Z_CDM_2pc_HDR_8_MMStack_Default.ome_denoise_reg_ring24_kymoWrap_ridge_0018-0045	Global	-1121.25	27.75	40.4054	-31.866	-0.5562	-1	912.167968487842	1	492.3475	44526.5	Nascent	-40.4054
1606	6	20190526_Z_CDM_2pc_HDR_8_MMStack_Default.ome_denoise_reg_ring24_kymoWrap_ridge_0039-0031	Global	373.75	20.75	18.012	15.4885	0.2703	1	912.167968487842	1	492.3475	44526.5	Nascent	18.012
1607	1	20190521_Z_CDM_2pc_HDR_6_MMStack_Default.ome_denoise_reg_ring31_kymoWrap_ridge_0077-0028	Global	-1787.5	53.25	33.5681	-27.3133	-0.4767	-1	883.556893258013	1	440.383	39368.65	Nascent	-33.5681
1608	2	20190521_Z_CDM_2pc_HDR_6_MMStack_Default.ome_denoise_reg_ring31_kymoWrap_ridge_0035-0020	Global	1121.25	41.25	27.1818	22.6938	0.3961	1	883.556893258013	1	440.383	39368.65	Nascent	27.1818
1609	3	20190521_Z_CDM_2pc_HDR_6_MMStack_Default.ome_denoise_reg_ring31_kymoWrap_ridge_0097-0043	Global	1478.75	38.5	38.4091	30.5792	0.5337	1	883.556893258013	1	440.383	39368.65	Nascent	38.4091
1610	4	20190521_Z_CDM_2pc_HDR_6_MMStack_Default.ome_denoise_reg_ring31_kymoWrap_ridge_0014-0033	Global	341.25	23.5	14.5213	12.5933	0.2198	1	883.556893258013	1	440.383	39368.65	Nascent	14.5213
1611	5	20190521_Z_CDM_2pc_HDR_6_MMStack_Default.ome_denoise_reg_ring31_kymoWrap_ridge_0035-0028	Global	1105	-21.75	50.8046	141.9885	2.4782	-1	883.556893258013	1	440.383	39368.65	Nascent	-50.8046
1612	6	20190521_Z_CDM_2pc_HDR_6_MMStack_Default.ome_denoise_reg_ring31_kymoWrap_ridge_0067-0016	Global	373.75	-35	10.6786	170.6705	2.9788	-1	883.556893258013	1	440.383	39368.65	Nascent	-10.6786
1613	7	20190521_Z_CDM_2pc_HDR_6_MMStack_Default.ome_denoise_reg_ring31_kymoWrap_ridge_0016-0019	Global	16.25	-25.5	0.6373	179.4383	3.1318	-1	883.556893258013	1	440.383	39368.65	Nascent	-0.6373
1614	1	20190526_Z_CDM_2pc_HDR_5_MMStack_Default.ome_denoise_reg_ring12_kymoWrap_ridge_0091-0014	Global	260	40.75	6.3804	5.6062	0.09785	1	750.893846799342	0	969.5438	74792.71	Constricting	6.3804
1615	2	20190526_Z_CDM_2pc_HDR_5_MMStack_Default.ome_denoise_reg_ring12_kymoWrap_ridge_0061-0025	Global	1641.25	49.75	32.9899	26.9095	0.4697	1	750.893846799342	0	969.5438	74792.71	Constricting	32.9899
1616	3	20190526_Z_CDM_2pc_HDR_5_MMStack_Default.ome_denoise_reg_ring12_kymoWrap_ridge_0051-0023	Global	-1235	32.5	38	-30.3112	-0.529	-1	750.893846799342	0	969.5438	74792.71	Constricting	-38
1617	4	20190526_Z_CDM_2pc_HDR_5_MMStack_Default.ome_denoise_reg_ring12_kymoWrap_ridge_0043-0012	Global	-1365	45.75	29.8361	-24.6559	-0.4303	-1	750.893846799342	0	969.5438	74792.71	Constricting	-29.8361
1618	5	20190526_Z_CDM_2pc_HDR_5_MMStack_Default.ome_denoise_reg_ring12_kymoWrap_ridge_0032-0045	Global	-893.75	38.25	23.366	-19.7724	-0.3451	-1	750.893846799342	0	969.5438	74792.71	Constricting	-23.366
1619	6	20190526_Z_CDM_2pc_HDR_5_MMStack_Default.ome_denoise_reg_ring12_kymoWrap_ridge_0041-0031	Global	406.25	25	16.25	14.0362	0.245	1	750.893846799342	0	969.5438	74792.71	Constricting	16.25
1620	7	20190526_Z_CDM_2pc_HDR_5_MMStack_Default.ome_denoise_reg_ring12_kymoWrap_ridge_0070-0029	Global	-552.5	24.25	22.7835	-19.3164	-0.3371	-1	750.893846799342	0	969.5438	74792.71	Constricting	-22.7835
1621	8	20190526_Z_CDM_2pc_HDR_5_MMStack_Default.ome_denoise_reg_ring12_kymoWrap_ridge_0105-0031	Global	32.5	20.25	1.6049	1.4144	0.02469	1	750.893846799342	0	969.5438	74792.71	Constricting	1.6049
1622	1	20190521_Z_CDM_2pc_HDR_9_MMStack_Default.ome_denoise_reg_ring7_kymoWrap_ridge_0025-0008	Global	-400.8333	30.5	13.1421	-11.4303	-0.1995	-1	493.318856480468	0	1476.352	70337.01	Constricting	-13.1421
1623	2	20190521_Z_CDM_2pc_HDR_9_MMStack_Default.ome_denoise_reg_ring7_kymoWrap_ridge_0055-0011	Global	-790.8334	37.3333	21.183	-18.0504	-0.315	-1	493.318856480468	0	1476.352	70337.01	Constricting	-21.183
1624	3	20190521_Z_CDM_2pc_HDR_9_MMStack_Default.ome_denoise_reg_ring7_kymoWrap_ridge_0086-0012	Global	-454.9999	23.8333	19.0909	-16.3678	-0.2857	-1	493.318856480468	0	1476.352	70337.01	Constricting	-19.0909
1625	4	20190521_Z_CDM_2pc_HDR_9_MMStack_Default.ome_denoise_reg_ring7_kymoWrap_ridge_0060-0029	Global	747.4999	15.5	48.2258	36.573	0.6383	1	493.318856480468	0	1476.352	70337.01	Constricting	48.2258
1626	1	20190526_Sam2_Z_CDM_2pc_HDR_2_MMStack_Default.ome_denoise_reg_ring11_kymoWrap_ridge_0027-0023	Global	958.75	42	22.8274	19.3508	0.3377	1	794.036719913636	0	511.0778	42578.57	Constricting	22.8274
1627	2	20190526_Sam2_Z_CDM_2pc_HDR_2_MMStack_Default.ome_denoise_reg_ring11_kymoWrap_ridge_0095-0016	Global	455	45.25	10.0552	8.7937	0.1535	1	794.036719913636	0	511.0778	42578.57	Constricting	10.0552
1628	3	20190526_Sam2_Z_CDM_2pc_HDR_2_MMStack_Default.ome_denoise_reg_ring11_kymoWrap_ridge_0102-0008	Global	-1072.5	33.75	31.7778	-26.0535	-0.4547	-1	794.036719913636	0	511.0778	42578.57	Constricting	-31.7778
1629	4	20190526_Sam2_Z_CDM_2pc_HDR_2_MMStack_Default.ome_denoise_reg_ring11_kymoWrap_ridge_0072-0031	Global	-552.5	-26.25	21.0476	-162.0576	-2.8284	1	794.036719913636	0	511.0778	42578.57	Constricting	21.0476
1630	5	20190526_Sam2_Z_CDM_2pc_HDR_2_MMStack_Default.ome_denoise_reg_ring11_kymoWrap_ridge_0052-0018	Global	568.75	-33	17.2348	165.1497	2.8824	-1	794.036719913636	0	511.0778	42578.57	Constricting	-17.2348
1631	1	20190526_Sam2_Z_CDM_2pc_HDR_2_MMStack_Default.ome_denoise_reg_ring10_kymoWrap_ridge_0036-0048	Global	-812.5	50.5	16.0891	-13.9027	-0.2426	-1	904.589609268661	0	554.3104	47885.34	Mature	-16.0891
1632	2	20190526_Sam2_Z_CDM_2pc_HDR_2_MMStack_Default.ome_denoise_reg_ring10_kymoWrap_ridge_0029-0073	Global	178.75	-51.25	3.4878	176.9285	3.088	-1	904.589609268661	0	554.3104	47885.34	Mature	-3.4878
1633	3	20190526_Sam2_Z_CDM_2pc_HDR_2_MMStack_Default.ome_denoise_reg_ring10_kymoWrap_ridge_0096-0067	Global	-682.5	-32.75	20.8397	-162.2236	-2.8313	1	904.589609268661	0	554.3104	47885.34	Mature	20.8397
1634	4	20190526_Sam2_Z_CDM_2pc_HDR_2_MMStack_Default.ome_denoise_reg_ring10_kymoWrap_ridge_0060-0058	Global	893.75	24.25	36.8557	29.5537	0.5158	1	904.589609268661	0	554.3104	47885.34	Mature	36.8557
1635	5	20190526_Sam2_Z_CDM_2pc_HDR_2_MMStack_Default.ome_denoise_reg_ring10_kymoWrap_ridge_0072-0055	Global	585	-18.25	32.0548	153.7498	2.6834	-1	904.589609268661	0	554.3104	47885.34	Mature	-32.0548
1636	6	20190526_Sam2_Z_CDM_2pc_HDR_2_MMStack_Default.ome_denoise_reg_ring10_kymoWrap_ridge_0098-0051	Global	113.75	31.25	3.64	3.2052	0.05594	1	904.589609268661	0	554.3104	47885.34	Mature	3.64
1637	7	20190526_Sam2_Z_CDM_2pc_HDR_2_MMStack_Default.ome_denoise_reg_ring10_kymoWrap_ridge_0014-0041	Global	763.75	28.25	27.0354	22.5839	0.3942	1	904.589609268661	0	554.3104	47885.34	Mature	27.0354
1638	8	20190526_Sam2_Z_CDM_2pc_HDR_2_MMStack_Default.ome_denoise_reg_ring10_kymoWrap_ridge_0073-0075	Global	1137.5	-22.25	51.1236	141.8144	2.4751	-1	904.589609268661	0	554.3104	47885.34	Mature	-51.1236
1639	1	20190521_Z_CDM_2pc_HDR_5_MMStack_Default.ome_denoise_reg_ring3_kymoWrap_ridge_0026-0017	Global	731.25	41.25	17.7273	15.2551	0.2663	1	559.039003516119	0	1718.125	98509.13	Constricting	17.7273
1640	2	20190521_Z_CDM_2pc_HDR_5_MMStack_Default.ome_denoise_reg_ring3_kymoWrap_ridge_0085-0013	Global	-1625	42.25	38.4615	-30.6135	-0.5343	-1	559.039003516119	0	1718.125	98509.13	Constricting	-38.4615
1641	3	20190521_Z_CDM_2pc_HDR_5_MMStack_Default.ome_denoise_reg_ring3_kymoWrap_ridge_0098-0013	Global	617.5	40	15.4375	13.3602	0.2332	1	559.039003516119	0	1718.125	98509.13	Constricting	15.4375
1642	4	20190521_Z_CDM_2pc_HDR_5_MMStack_Default.ome_denoise_reg_ring3_kymoWrap_ridge_0062-0022	Global	2307.5	44.25	52.1469	38.7387	0.6761	1	559.039003516119	0	1718.125	98509.13	Constricting	52.1469
1643	5	20190521_Z_CDM_2pc_HDR_5_MMStack_Default.ome_denoise_reg_ring3_kymoWrap_ridge_0084-0019	Global	1121.25	27.75	40.4054	31.866	0.5562	1	559.039003516119	0	1718.125	98509.13	Constricting	40.4054
1644	1	20190526_Z_CDM_2pc_HDR_4_MMStack_Default.ome_denoise_reg_ring2_kymoWrap_ridge_0074-0046	Global	-2437.5	74.25	32.8283	-26.7961	-0.4677	-1	859.46000293607	0	515.8843	43730.09	Mature	-32.8283
1645	2	20190526_Z_CDM_2pc_HDR_4_MMStack_Default.ome_denoise_reg_ring2_kymoWrap_ridge_0089-0017	Global	1462.5	48.5	30.1546	24.8874	0.4344	1	859.46000293607	0	515.8843	43730.09	Mature	30.1546
1646	3	20190526_Z_CDM_2pc_HDR_4_MMStack_Default.ome_denoise_reg_ring2_kymoWrap_ridge_0046-0022	Global	1868.75	85.75	21.793	18.5351	0.3235	1	859.46000293607	0	515.8843	43730.09	Mature	21.793
1647	4	20190526_Z_CDM_2pc_HDR_4_MMStack_Default.ome_denoise_reg_ring2_kymoWrap_ridge_0020-0036	Global	747.5	20.25	36.9136	29.5923	0.5165	1	859.46000293607	0	515.8843	43730.09	Mature	36.9136
1648	5	20190526_Z_CDM_2pc_HDR_4_MMStack_Default.ome_denoise_reg_ring2_kymoWrap_ridge_0018-0028	Global	-536.25	29.5	18.178	-15.6242	-0.2727	-1	859.46000293607	0	515.8843	43730.09	Mature	-18.178
1649	1	20190526_Z_CDM_2pc_HDR_5_MMStack_Default.ome_denoise_reg_ring18_kymoWrap_ridge_0035-0041	Global	-260	55	4.7273	-4.1596	-0.0726	-1	931.095672204696	1	406.4178	40339.04	Nascent	-4.7273
1650	2	20190526_Z_CDM_2pc_HDR_5_MMStack_Default.ome_denoise_reg_ring18_kymoWrap_ridge_0077-0051	Global	-130	77.5	1.6774	-1.4783	-0.0258	-1	931.095672204696	1	406.4178	40339.04	Nascent	-1.6774
1651	3	20190526_Z_CDM_2pc_HDR_5_MMStack_Default.ome_denoise_reg_ring18_kymoWrap_ridge_0113-0043	Global	-747.5	6.5	115	-60.5241	-1.0563	-1	931.095672204696	1	406.4178	40339.04	Nascent	-115
1652	1	20190526_Z_CDM_2pc_HDR_11_MMStack_Default.ome_denoise_reg_ring17_kymoWrap_ridge_0059-0018	Global	-1608.75	78.75	20.4286	-17.4472	-0.3045	-1	835.741389913053	0	588.5399	46644.59	Mature	-20.4286
1653	2	20190526_Z_CDM_2pc_HDR_11_MMStack_Default.ome_denoise_reg_ring17_kymoWrap_ridge_0036-0010	Global	845	29.25	28.8889	23.9625	0.4182	1	835.741389913053	0	588.5399	46644.59	Mature	28.8889
1654	3	20190526_Z_CDM_2pc_HDR_11_MMStack_Default.ome_denoise_reg_ring17_kymoWrap_ridge_0029-0048	Global	-1088.75	27.75	39.2342	-31.1153	-0.5431	-1	835.741389913053	0	588.5399	46644.59	Mature	-39.2342
1655	4	20190526_Z_CDM_2pc_HDR_11_MMStack_Default.ome_denoise_reg_ring17_kymoWrap_ridge_0074-0025	Global	-780	40.75	19.1411	-16.4086	-0.2864	-1	835.741389913053	0	588.5399	46644.59	Mature	-19.1411
1656	5	20190526_Z_CDM_2pc_HDR_11_MMStack_Default.ome_denoise_reg_ring17_kymoWrap_ridge_0044-0038	Global	568.75	29.5	19.2797	16.5209	0.2883	1	835.741389913053	0	588.5399	46644.59	Mature	19.2797
1657	6	20190526_Z_CDM_2pc_HDR_11_MMStack_Default.ome_denoise_reg_ring17_kymoWrap_ridge_0070-0046	Global	601.25	11.75	51.1702	38.211	0.6669	1	835.741389913053	0	588.5399	46644.59	Mature	51.1702
1658	1	20190526_Sam2_Z_CDM_4_MMStack_Default.ome_denoise_reg_ring6_kymoWrap_ridge_0051-0028	Global	1429.9999	65	22	18.699	0.3264	1	901.660142832596	0	727.7955	66160.83	Mature	22
1659	2	20190526_Sam2_Z_CDM_4_MMStack_Default.ome_denoise_reg_ring6_kymoWrap_ridge_0044-0025	Global	-2578.3334	61.6667	41.8108	-32.7509	-0.5716	-1	901.660142832596	0	727.7955	66160.83	Mature	-41.8108
1660	3	20190526_Sam2_Z_CDM_4_MMStack_Default.ome_denoise_reg_ring6_kymoWrap_ridge_0043-0045	Global	1646.6666	50.6667	32.5	26.565	0.4636	1	901.660142832596	0	727.7955	66160.83	Mature	32.5
1661	4	20190526_Sam2_Z_CDM_4_MMStack_Default.ome_denoise_reg_ring6_kymoWrap_ridge_0098-0058	Global	650	29.6667	21.9101	18.6279	0.3251	1	901.660142832596	0	727.7955	66160.83	Mature	21.9101
1662	5	20190526_Sam2_Z_CDM_4_MMStack_Default.ome_denoise_reg_ring6_kymoWrap_ridge_0072-0053	Global	-260	18	14.4444	-12.5288	-0.2187	-1	901.660142832596	0	727.7955	66160.83	Mature	-14.4444
1663	6	20190526_Sam2_Z_CDM_4_MMStack_Default.ome_denoise_reg_ring6_kymoWrap_ridge_0105-0024	Global	-455	30	15.1667	-13.134	-0.2292	-1	901.660142832596	0	727.7955	66160.83	Mature	-15.1667
1664	7	20190526_Sam2_Z_CDM_4_MMStack_Default.ome_denoise_reg_ring6_kymoWrap_ridge_0072-0014	Global	1625	54.3333	29.908	24.7082	0.4312	1	901.660142832596	0	727.7955	66160.83	Mature	29.908
1665	1	20190521_Z_CDM_2pc_HDR_5_MMStack_Default.ome_denoise_reg_ring26_kymoWrap_ridge_0059-0068	Global	325	42.25	7.6923	6.7492	0.1178	1	1001.57513376639	1	490.3553	52889.61	Nascent	7.6923
1666	2	20190521_Z_CDM_2pc_HDR_5_MMStack_Default.ome_denoise_reg_ring26_kymoWrap_ridge_0103-0066	Global	-1007.5	30.5	33.0328	-26.9395	-0.4702	-1	1001.57513376639	1	490.3553	52889.61	Nascent	-33.0328
1667	3	20190521_Z_CDM_2pc_HDR_5_MMStack_Default.ome_denoise_reg_ring26_kymoWrap_ridge_0018-0072	Global	845	-29.75	28.4034	156.3959	2.7296	-1	1001.57513376639	1	490.3553	52889.61	Nascent	-28.4034
1668	4	20190521_Z_CDM_2pc_HDR_5_MMStack_Default.ome_denoise_reg_ring26_kymoWrap_ridge_0011-0062	Global	503.75	-16.75	30.0746	155.1707	2.7082	-1	1001.57513376639	1	490.3553	52889.61	Nascent	-30.0746
1669	5	20190521_Z_CDM_2pc_HDR_5_MMStack_Default.ome_denoise_reg_ring26_kymoWrap_ridge_0104-0076	Global	-503.75	26.5	19.0094	-16.3017	-0.2845	-1	1001.57513376639	1	490.3553	52889.61	Nascent	-19.0094
1670	1	20190521_Z_CDM_2pc_HDR_2_MMStack_Default.ome_denoise_reg_ring4_kymoWrap2_ridge_0104-0024	Global	-146.25	26.25	5.5714	-4.8991	-0.08551	-1	789.666819049284	0	212.1573	16803.41	Constricting	-5.5714
1671	2	20190521_Z_CDM_2pc_HDR_2_MMStack_Default.ome_denoise_reg_ring4_kymoWrap2_ridge_0054-0033	Global	-520	25	20.8	-17.7447	-0.3097	-1	789.666819049284	0	212.1573	16803.41	Constricting	-20.8
1672	3	20190521_Z_CDM_2pc_HDR_2_MMStack_Default.ome_denoise_reg_ring4_kymoWrap2_ridge_0051-0053	Global	-211.25	21.5	9.8256	-8.5959	-0.15	-1	789.666819049284	0	212.1573	16803.41	Constricting	-9.8256
1673	1	20190526_Z_CDM_2pc_HDR_11_MMStack_Default.ome_denoise_reg_ring9_kymoWrap_ridge_0089-0034	Global	-97.5	54	1.8056	-1.5911	-0.02777	-1	869.12680062455	1	203.3255	17799.19	Nascent	-1.8056
1674	2	20190526_Z_CDM_2pc_HDR_11_MMStack_Default.ome_denoise_reg_ring9_kymoWrap_ridge_0039-0038	Global	1105	53.5	20.6542	17.628	0.3077	1	869.12680062455	1	203.3255	17799.19	Nascent	20.6542
1675	3	20190526_Z_CDM_2pc_HDR_11_MMStack_Default.ome_denoise_reg_ring9_kymoWrap_ridge_0072-0043	Global	-568.75	7.25	78.4483	-50.3558	-0.8789	-1	869.12680062455	1	203.3255	17799.19	Nascent	-78.4483
1676	4	20190526_Z_CDM_2pc_HDR_11_MMStack_Default.ome_denoise_reg_ring9_kymoWrap_ridge_0104-0042	Global	-926.25	24.75	37.4242	-29.9315	-0.5224	-1	869.12680062455	1	203.3255	17799.19	Nascent	-37.4242
1677	5	20190526_Z_CDM_2pc_HDR_11_MMStack_Default.ome_denoise_reg_ring9_kymoWrap_ridge_0098-0048	Global	1088.75	18	60.4861	42.9399	0.7494	1	869.12680062455	1	203.3255	17799.19	Nascent	60.4861
1678	6	20190526_Z_CDM_2pc_HDR_11_MMStack_Default.ome_denoise_reg_ring9_kymoWrap_ridge_0026-0015	Global	-357.5	20.75	17.2289	-14.8455	-0.2591	-1	869.12680062455	1	203.3255	17799.19	Nascent	-17.2289
1679	7	20190526_Z_CDM_2pc_HDR_11_MMStack_Default.ome_denoise_reg_ring9_kymoWrap_ridge_0063-0022	Global	0	25	0	0	0	0	869.12680062455	1	203.3255	17799.19	Nascent	0
1680	1	20190526_Sam2_Z_CDM_2pc_HDR_8_MMStack_Default.ome_denoise_reg_ring15_kymoWrap_ridge_0038-0043	Global	-16.25	25.5	0.6373	-0.5617	-0.009804	-1	744.697606500474	0	1437.113	102301.8	Constricting	-0.6373
1681	2	20190526_Sam2_Z_CDM_2pc_HDR_8_MMStack_Default.ome_denoise_reg_ring15_kymoWrap_ridge_0068-0051	Global	763.75	26.75	28.5514	23.7136	0.4139	1	744.697606500474	0	1437.113	102301.8	Constricting	28.5514
1682	3	20190526_Sam2_Z_CDM_2pc_HDR_8_MMStack_Default.ome_denoise_reg_ring15_kymoWrap_ridge_0097-0052	Global	-195	34.25	5.6934	-5.0058	-0.08737	-1	744.697606500474	0	1437.113	102301.8	Constricting	-5.6934
1683	4	20190526_Sam2_Z_CDM_2pc_HDR_8_MMStack_Default.ome_denoise_reg_ring15_kymoWrap_ridge_0101-0037	Global	698.75	29.75	23.4874	19.867	0.3467	1	744.697606500474	0	1437.113	102301.8	Constricting	23.4874
1684	1	20190526_Z_CDM_2pc_HDR_8_MMStack_Default.ome_denoise_reg_ring8_kymoWrap_ridge_0101-0049	Global	-227.5	36.5	6.2329	-5.4774	-0.0956	-1	827.669684537046	1	354.618	31051.49	Nascent	-6.2329
1685	2	20190526_Z_CDM_2pc_HDR_8_MMStack_Default.ome_denoise_reg_ring8_kymoWrap_ridge_0098-0061	Global	-877.5	31.75	27.6378	-23.035	-0.402	-1	827.669684537046	1	354.618	31051.49	Nascent	-27.6378
1686	3	20190526_Z_CDM_2pc_HDR_8_MMStack_Default.ome_denoise_reg_ring8_kymoWrap_ridge_0063-0047	Global	-926.25	35.25	26.2766	-22.0113	-0.3842	-1	827.669684537046	1	354.618	31051.49	Nascent	-26.2766
1687	4	20190526_Z_CDM_2pc_HDR_8_MMStack_Default.ome_denoise_reg_ring8_kymoWrap_ridge_0035-0050	Global	780	29.75	26.2185	21.9672	0.3834	1	827.669684537046	1	354.618	31051.49	Nascent	26.2185
1688	5	20190526_Z_CDM_2pc_HDR_8_MMStack_Default.ome_denoise_reg_ring8_kymoWrap_ridge_0105-0066	Global	357.5	17	21.0294	17.9279	0.3129	1	827.669684537046	1	354.618	31051.49	Nascent	21.0294
1689	6	20190526_Z_CDM_2pc_HDR_8_MMStack_Default.ome_denoise_reg_ring8_kymoWrap_ridge_0063-0062	Global	-910	31.25	29.12	-24.1324	-0.4212	-1	827.669684537046	1	354.618	31051.49	Nascent	-29.12
1690	1	20190526_Z_CDM_2pc_HDR_9_MMStack_Default.ome_denoise_reg_ring12_kymoWrap_ridge_0011-0044	Global	552.5	16.75	32.9851	26.9061	0.4696	1	866.213211471561	0	756.6855	65239.95	Mature	32.9851
1691	2	20190526_Z_CDM_2pc_HDR_9_MMStack_Default.ome_denoise_reg_ring12_kymoWrap_ridge_0039-0039	Global	-910	35.5	25.6338	-21.5226	-0.3756	-1	866.213211471561	0	756.6855	65239.95	Mature	-25.6338
1692	3	20190526_Z_CDM_2pc_HDR_9_MMStack_Default.ome_denoise_reg_ring12_kymoWrap_ridge_0069-0065	Global	2161.25	69	31.3225	25.7287	0.4491	1	866.213211471561	0	756.6855	65239.95	Mature	31.3225
1693	4	20190526_Z_CDM_2pc_HDR_9_MMStack_Default.ome_denoise_reg_ring12_kymoWrap_ridge_0071-0043	Global	-1170	40.5	28.8889	-23.9625	-0.4182	-1	866.213211471561	0	756.6855	65239.95	Mature	-28.8889
1694	5	20190526_Z_CDM_2pc_HDR_9_MMStack_Default.ome_denoise_reg_ring12_kymoWrap_ridge_0061-0045	Global	1153.75	37.75	30.5629	25.1828	0.4395	1	866.213211471561	0	756.6855	65239.95	Mature	30.5629
1695	1	20190521_Z_CDM_2pc_HDR_6_MMStack_Default.ome_denoise_reg_ring18_kymoWrap_ridge_0099-0016	Global	731.25	-28	26.1161	158.1104	2.7595	-1	557.460043136353	0	1428.411	76739.57	Constricting	-26.1161
1696	2	20190521_Z_CDM_2pc_HDR_6_MMStack_Default.ome_denoise_reg_ring18_kymoWrap_ridge_0097-0026	Global	1348.75	46	29.3207	24.2795	0.4238	1	557.460043136353	0	1428.411	76739.57	Constricting	29.3207
1697	3	20190521_Z_CDM_2pc_HDR_6_MMStack_Default.ome_denoise_reg_ring18_kymoWrap_ridge_0031-0037	Global	585	-13.5	43.3333	146.3099	2.5536	-1	557.460043136353	0	1428.411	76739.57	Constricting	-43.3333
1698	4	20190521_Z_CDM_2pc_HDR_6_MMStack_Default.ome_denoise_reg_ring18_kymoWrap_ridge_0039-0035	Global	471.25	12.5	37.7	30.1137	0.5256	1	557.460043136353	0	1428.411	76739.57	Constricting	37.7
1699	5	20190521_Z_CDM_2pc_HDR_6_MMStack_Default.ome_denoise_reg_ring18_kymoWrap_ridge_0053-0034	Global	471.25	-13.25	35.566	151.3139	2.6409	-1	557.460043136353	0	1428.411	76739.57	Constricting	-35.566
1700	1	20190526_Z_CDM_2pc_HDR_8_MMStack_Default.ome_denoise_reg_ring20_kymoWrap_ridge_0037-0028	Global	-1365	52	26.25	-21.9911	-0.3838	-1	807.119409980306	0	835.3936	69783.64	Mature	-26.25
1701	2	20190526_Z_CDM_2pc_HDR_8_MMStack_Default.ome_denoise_reg_ring20_kymoWrap_ridge_0061-0012	Global	926.25	36.75	25.2041	21.1941	0.3699	1	807.119409980306	0	835.3936	69783.64	Mature	25.2041
1702	3	20190526_Z_CDM_2pc_HDR_8_MMStack_Default.ome_denoise_reg_ring20_kymoWrap_ridge_0026-0012	Global	-1186.25	32.5	36.5	-29.3159	-0.5117	-1	807.119409980306	0	835.3936	69783.64	Mature	-36.5
1703	4	20190526_Z_CDM_2pc_HDR_8_MMStack_Default.ome_denoise_reg_ring20_kymoWrap_ridge_0033-0018	Global	-861.25	36.5	23.5959	-19.9516	-0.3482	-1	807.119409980306	0	835.3936	69783.64	Mature	-23.5959
1704	5	20190526_Z_CDM_2pc_HDR_8_MMStack_Default.ome_denoise_reg_ring20_kymoWrap_ridge_0009-0019	Global	698.75	12.75	54.8039	40.1355	0.7005	1	807.119409980306	0	835.3936	69783.64	Mature	54.8039
1705	6	20190526_Z_CDM_2pc_HDR_8_MMStack_Default.ome_denoise_reg_ring20_kymoWrap_ridge_0096-0024	Global	-991.25	33.25	29.812	-24.6384	-0.43	-1	807.119409980306	0	835.3936	69783.64	Mature	-29.812
1706	7	20190526_Z_CDM_2pc_HDR_8_MMStack_Default.ome_denoise_reg_ring20_kymoWrap_ridge_0107-0032	Global	715	16.75	42.6866	33.2936	0.5811	1	807.119409980306	0	835.3936	69783.64	Mature	42.6866
1707	8	20190526_Z_CDM_2pc_HDR_8_MMStack_Default.ome_denoise_reg_ring20_kymoWrap_ridge_0090-0009	Global	487.5	42.75	11.4035	9.9506	0.1737	1	807.119409980306	0	835.3936	69783.64	Mature	11.4035
1708	1	20190526_Sam2_Z_CDM_2pc_HDR_1_MMStack_Default.ome_denoise_reg_ring2_kymoWrap_ridge_0045-0012	Global	-893.75	42.25	21.1538	-18.0272	-0.3146	-1	714.875503285784	0	406.4652	29268.72	Constricting	-21.1538
1709	2	20190526_Sam2_Z_CDM_2pc_HDR_1_MMStack_Default.ome_denoise_reg_ring2_kymoWrap_ridge_0105-0015	Global	211.25	27.25	7.7523	6.8013	0.1187	1	714.875503285784	0	406.4652	29268.72	Constricting	7.7523
1710	3	20190526_Sam2_Z_CDM_2pc_HDR_1_MMStack_Default.ome_denoise_reg_ring2_kymoWrap_ridge_0073-0028	Global	276.25	81.75	3.3792	2.976	0.05194	1	714.875503285784	0	406.4652	29268.72	Constricting	3.3792
1711	4	20190526_Sam2_Z_CDM_2pc_HDR_1_MMStack_Default.ome_denoise_reg_ring2_kymoWrap_ridge_0017-0030	Global	-16.25	18	0.9028	-0.7957	-0.01389	-1	714.875503285784	0	406.4652	29268.72	Constricting	-0.9028
1712	5	20190526_Sam2_Z_CDM_2pc_HDR_1_MMStack_Default.ome_denoise_reg_ring2_kymoWrap_ridge_0041-0034	Global	292.5	27.25	10.7339	9.3771	0.1637	1	714.875503285784	0	406.4652	29268.72	Constricting	10.7339
1713	1	20190526_Sam2_Z_CDM_2pc_HDR_8_MMStack_Default.ome_denoise_reg_ring27_kymoWrap_ridge_0030-0042	Global	1300.0001	51	25.4902	21.413	0.3737	1	909.229822455407	1	350.8788	29883.33	Nascent	25.4902
1714	2	20190526_Sam2_Z_CDM_2pc_HDR_8_MMStack_Default.ome_denoise_reg_ring27_kymoWrap_ridge_0074-0044	Global	541.6668	35.6667	15.1869	13.151	0.2295	1	909.229822455407	1	350.8788	29883.33	Nascent	15.1869
1715	3	20190526_Sam2_Z_CDM_2pc_HDR_8_MMStack_Default.ome_denoise_reg_ring27_kymoWrap_ridge_0100-0040	Global	996.6668	-22.3333	44.6269	145.5278	2.5399	-1	909.229822455407	1	350.8788	29883.33	Nascent	-44.6269
1716	4	20190526_Sam2_Z_CDM_2pc_HDR_8_MMStack_Default.ome_denoise_reg_ring27_kymoWrap_ridge_0091-0023	Global	-1105	30.6667	36.0326	-29.0017	-0.5062	-1	909.229822455407	1	350.8788	29883.33	Nascent	-36.0326
1717	5	20190526_Sam2_Z_CDM_2pc_HDR_8_MMStack_Default.ome_denoise_reg_ring27_kymoWrap_ridge_0104-0032	Global	43.3334	30	1.4444	1.273	0.02222	1	909.229822455407	1	350.8788	29883.33	Nascent	1.4444
1718	6	20190526_Sam2_Z_CDM_2pc_HDR_8_MMStack_Default.ome_denoise_reg_ring27_kymoWrap_ridge_0047-0039	Global	931.6666	23	40.5072	31.9307	0.5573	1	909.229822455407	1	350.8788	29883.33	Nascent	40.5072
1719	7	20190526_Sam2_Z_CDM_2pc_HDR_8_MMStack_Default.ome_denoise_reg_ring27_kymoWrap_ridge_0024-0030	Global	-130	20	6.5	-5.7106	-0.09967	-1	909.229822455407	1	350.8788	29883.33	Nascent	-6.5
1720	8	20190526_Sam2_Z_CDM_2pc_HDR_8_MMStack_Default.ome_denoise_reg_ring27_kymoWrap_ridge_0064-0031	Global	0	22.6667	0	0	0	0	909.229822455407	1	350.8788	29883.33	Nascent	0
1721	9	20190526_Sam2_Z_CDM_2pc_HDR_8_MMStack_Default.ome_denoise_reg_ring27_kymoWrap_ridge_0011-0050	Global	520	16.6667	31.2	25.641	0.4475	1	909.229822455407	1	350.8788	29883.33	Nascent	31.2
1722	10	20190526_Sam2_Z_CDM_2pc_HDR_8_MMStack_Default.ome_denoise_reg_ring27_kymoWrap_ridge_0030-0051	Global	-303.3332	11.6667	26	-21.8014	-0.3805	-1	909.229822455407	1	350.8788	29883.33	Nascent	-26
1723	1	20190526_Z_CDM_2pc_HDR_5_MMStack_Default.ome_denoise_reg_ring32_kymoWrap_ridge_0026-0034	Global	2080.0001	47.3333	43.9437	34.0609	0.5945	1	857.57584235213	0	668.4879	55067.23	Mature	43.9437
1724	2	20190526_Z_CDM_2pc_HDR_5_MMStack_Default.ome_denoise_reg_ring32_kymoWrap_ridge_0017-0033	Global	130	27.6667	4.6988	4.1347	0.07216	1	857.57584235213	0	668.4879	55067.23	Mature	4.6988
1725	3	20190526_Z_CDM_2pc_HDR_5_MMStack_Default.ome_denoise_reg_ring32_kymoWrap_ridge_0104-0028	Global	866.6667	19.3333	44.8276	34.5923	0.6037	1	857.57584235213	0	668.4879	55067.23	Mature	44.8276
1726	4	20190526_Z_CDM_2pc_HDR_5_MMStack_Default.ome_denoise_reg_ring32_kymoWrap_ridge_0079-0029	Global	-693.3333	35.3333	19.6226	-16.7984	-0.2932	-1	857.57584235213	0	668.4879	55067.23	Mature	-19.6226
1727	5	20190526_Z_CDM_2pc_HDR_5_MMStack_Default.ome_denoise_reg_ring32_kymoWrap_ridge_0051-0029	Global	693.3333	16.6667	41.6	32.6192	0.5693	1	857.57584235213	0	668.4879	55067.23	Mature	41.6
1728	6	20190526_Z_CDM_2pc_HDR_5_MMStack_Default.ome_denoise_reg_ring32_kymoWrap_ridge_0033-0052	Global	1754.9998	60.3333	29.0884	24.1092	0.4208	1	857.57584235213	0	668.4879	55067.23	Mature	29.0884
1729	7	20190526_Z_CDM_2pc_HDR_5_MMStack_Default.ome_denoise_reg_ring32_kymoWrap_ridge_0059-0046	Global	-1386.6666	81	17.1193	-14.7552	-0.2575	-1	857.57584235213	0	668.4879	55067.23	Mature	-17.1193
1730	8	20190526_Z_CDM_2pc_HDR_5_MMStack_Default.ome_denoise_reg_ring32_kymoWrap_ridge_0091-0053	Global	-953.3334	35.6667	26.729	-22.3532	-0.3901	-1	857.57584235213	0	668.4879	55067.23	Mature	-26.729
1731	1	20190526_Sam2_Z_CDM_2pc_HDR_8_MMStack_Default.ome_denoise_reg_ring25_kymoWrap_ridge_0015-0020	Global	130	24.75	5.2525	4.6199	0.08063	1	886.718748097765	1	247.1877	22222.26	Nascent	5.2525
1732	2	20190526_Sam2_Z_CDM_2pc_HDR_8_MMStack_Default.ome_denoise_reg_ring25_kymoWrap_ridge_0027-0029	Global	-260	11.5	22.6087	-19.179	-0.3347	-1	886.718748097765	1	247.1877	22222.26	Nascent	-22.6087
1733	3	20190526_Sam2_Z_CDM_2pc_HDR_8_MMStack_Default.ome_denoise_reg_ring25_kymoWrap_ridge_0062-0027	Global	113.75	53	2.1462	1.8912	0.03301	1	886.718748097765	1	247.1877	22222.26	Nascent	2.1462
1734	4	20190526_Sam2_Z_CDM_2pc_HDR_8_MMStack_Default.ome_denoise_reg_ring25_kymoWrap_ridge_0072-0022	Global	552.5	8	69.0625	46.7357	0.8157	1	886.718748097765	1	247.1877	22222.26	Nascent	69.0625
1735	5	20190526_Sam2_Z_CDM_2pc_HDR_8_MMStack_Default.ome_denoise_reg_ring25_kymoWrap_ridge_0105-0030	Global	32.5	18.75	1.7333	1.5275	0.02666	1	886.718748097765	1	247.1877	22222.26	Nascent	1.7333
1736	6	20190526_Sam2_Z_CDM_2pc_HDR_8_MMStack_Default.ome_denoise_reg_ring25_kymoWrap_ridge_0036-0050	Global	-357.5	34	10.5147	-9.1888	-0.1604	-1	886.718748097765	1	247.1877	22222.26	Nascent	-10.5147
1737	7	20190526_Sam2_Z_CDM_2pc_HDR_8_MMStack_Default.ome_denoise_reg_ring25_kymoWrap_ridge_0070-0049	Global	-390	15.75	24.7619	-20.8545	-0.364	-1	886.718748097765	1	247.1877	22222.26	Nascent	-24.7619
1738	8	20190526_Sam2_Z_CDM_2pc_HDR_8_MMStack_Default.ome_denoise_reg_ring25_kymoWrap_ridge_0013-0044	Global	-568.75	14.75	38.5593	-30.6773	-0.5354	-1	886.718748097765	1	247.1877	22222.26	Nascent	-38.5593
1739	9	20190526_Sam2_Z_CDM_2pc_HDR_8_MMStack_Default.ome_denoise_reg_ring25_kymoWrap_ridge_0011-0030	Global	-16.25	15.5	1.0484	-0.924	-0.01613	-1	886.718748097765	1	247.1877	22222.26	Nascent	-1.0484
1740	1	20190526_Sam2_Z_CDM_5_MMStack_Default.ome_denoise_reg_ring18_kymoWrap_ridge_0039-0035	Global	1668.3334	65.6667	25.4061	21.3487	0.3726	1	878.388472493343	1	233.173	24531.06	Nascent	25.4061
1741	2	20190526_Sam2_Z_CDM_5_MMStack_Default.ome_denoise_reg_ring18_kymoWrap_ridge_0048-0024	Global	-736.6667	22.6667	32.5	-26.5651	-0.4636	-1	878.388472493343	1	233.173	24531.06	Nascent	-32.5
1742	3	20190526_Sam2_Z_CDM_5_MMStack_Default.ome_denoise_reg_ring18_kymoWrap_ridge_0074-0032	Global	-953.3333	32.6667	29.1837	-24.1791	-0.422	-1	878.388472493343	1	233.173	24531.06	Nascent	-29.1837
1743	4	20190526_Sam2_Z_CDM_5_MMStack_Default.ome_denoise_reg_ring18_kymoWrap_ridge_0094-0044	Global	-368.3332	38	9.693	-8.4816	-0.148	-1	878.388472493343	1	233.173	24531.06	Nascent	-9.693
1744	5	20190526_Sam2_Z_CDM_5_MMStack_Default.ome_denoise_reg_ring18_kymoWrap_ridge_0098-0030	Global	671.6666	18.6667	35.9821	28.9677	0.5056	1	878.388472493343	1	233.173	24531.06	Nascent	35.9821
1745	1	20190521_Z_CDM_2pc_HDR_2_MMStack_Default.ome_denoise_reg_ring28_kymoWrap2_ridge_0017-0039	Global	373.75	25.75	14.5146	12.5877	0.2197	1	864.035344569218	0	509.5962	44387.32	Mature	14.5146
1746	2	20190521_Z_CDM_2pc_HDR_2_MMStack_Default.ome_denoise_reg_ring28_kymoWrap2_ridge_0062-0043	Global	633.75	43	14.7384	12.7755	0.223	1	864.035344569218	0	509.5962	44387.32	Mature	14.7384
1747	3	20190521_Z_CDM_2pc_HDR_2_MMStack_Default.ome_denoise_reg_ring28_kymoWrap2_ridge_0096-0042	Global	-471.25	22	21.4205	-18.2394	-0.3183	-1	864.035344569218	0	509.5962	44387.32	Mature	-21.4205
1748	4	20190521_Z_CDM_2pc_HDR_2_MMStack_Default.ome_denoise_reg_ring28_kymoWrap2_ridge_0107-0029	Global	16.25	22.25	0.7303	0.6437	0.01124	1	864.035344569218	0	509.5962	44387.32	Mature	0.7303
1749	5	20190521_Z_CDM_2pc_HDR_2_MMStack_Default.ome_denoise_reg_ring28_kymoWrap2_ridge_0068-0019	Global	-16.25	-35.75	0.4545	-179.5993	-3.1346	1	864.035344569218	0	509.5962	44387.32	Mature	0.4545
1750	6	20190521_Z_CDM_2pc_HDR_2_MMStack_Default.ome_denoise_reg_ring28_kymoWrap2_ridge_0012-0022	Global	-32.5	20.5	1.5854	-1.3972	-0.02439	-1	864.035344569218	0	509.5962	44387.32	Mature	-1.5854
1751	1	20190526_Z_CDM_2pc_HDR_2_MMStack_Default.ome_denoise_reg_ring11_kymoWrap_ridge_0044-0030	Global	-281.6667	24.6667	11.4189	-9.9638	-0.1739	-1	901.07903553798	1	449.6879	40682.37	Nascent	-11.4189
1752	2	20190526_Z_CDM_2pc_HDR_2_MMStack_Default.ome_denoise_reg_ring11_kymoWrap_ridge_0069-0050	Global	238.3332	29.6667	8.0337	7.0458	0.123	1	901.07903553798	1	449.6879	40682.37	Nascent	8.0337
1753	3	20190526_Z_CDM_2pc_HDR_2_MMStack_Default.ome_denoise_reg_ring11_kymoWrap_ridge_0099-0056	Global	-368.3334	11.6667	31.5714	-25.9065	-0.4522	-1	901.07903553798	1	449.6879	40682.37	Nascent	-31.5714
1754	4	20190526_Z_CDM_2pc_HDR_2_MMStack_Default.ome_denoise_reg_ring11_kymoWrap_ridge_0102-0046	Global	606.6666	25	24.2667	20.4723	0.3573	1	901.07903553798	1	449.6879	40682.37	Nascent	24.2667
1755	5	20190526_Z_CDM_2pc_HDR_2_MMStack_Default.ome_denoise_reg_ring11_kymoWrap_ridge_0045-0060	Global	21.6666	33.3333	0.65	0.5729	0.01	1	901.07903553798	1	449.6879	40682.37	Nascent	0.65
1756	1	20190526_Z_CDM_2pc_HDR_10_MMStack_Default.ome_denoise_reg_ring27_kymoWrap_ridge_0039-0040	Global	893.75	22.5	39.7222	31.4296	0.5485	1	878.50579557273	0	584.5671	52513.45	Mature	39.7222
1757	2	20190526_Z_CDM_2pc_HDR_10_MMStack_Default.ome_denoise_reg_ring27_kymoWrap_ridge_0052-0028	Global	-796.25	34	23.4191	-19.8138	-0.3458	-1	878.50579557273	0	584.5671	52513.45	Mature	-23.4191
1758	3	20190526_Z_CDM_2pc_HDR_10_MMStack_Default.ome_denoise_reg_ring27_kymoWrap_ridge_0056-0019	Global	1348.75	54.25	24.8618	20.9313	0.3653	1	878.50579557273	0	584.5671	52513.45	Mature	24.8618
1759	4	20190526_Z_CDM_2pc_HDR_10_MMStack_Default.ome_denoise_reg_ring27_kymoWrap_ridge_0081-0044	Global	-1592.5	53.5	29.7664	-24.6051	-0.4294	-1	878.50579557273	0	584.5671	52513.45	Mature	-29.7664
1760	5	20190526_Z_CDM_2pc_HDR_10_MMStack_Default.ome_denoise_reg_ring27_kymoWrap_ridge_0010-0013	Global	-861.25	17.75	48.5211	-36.7406	-0.6412	-1	878.50579557273	0	584.5671	52513.45	Mature	-48.5211
1761	6	20190526_Z_CDM_2pc_HDR_10_MMStack_Default.ome_denoise_reg_ring27_kymoWrap_ridge_0021-0034	Global	48.75	25.25	1.9307	1.7014	0.02969	1	878.50579557273	0	584.5671	52513.45	Mature	1.9307
1762	7	20190526_Z_CDM_2pc_HDR_10_MMStack_Default.ome_denoise_reg_ring27_kymoWrap_ridge_0098-0031	Global	211.25	28	7.5446	6.6208	0.1156	1	878.50579557273	0	584.5671	52513.45	Mature	7.5446
1763	1	20190521_Z_CDM_2pc_HDR_7_MMStack_Default.ome_denoise_reg_ring19_kymoWrap_ridge_0049-0028	Global	-16.25	35.75	0.4545	-0.4007	-0.006993	-1	813.067877835064	1	481.118	43864	Nascent	-0.4545
1764	2	20190521_Z_CDM_2pc_HDR_7_MMStack_Default.ome_denoise_reg_ring19_kymoWrap_ridge_0086-0030	Global	715	16	44.6875	34.5085	0.6023	1	813.067877835064	1	481.118	43864	Nascent	44.6875
1765	3	20190521_Z_CDM_2pc_HDR_7_MMStack_Default.ome_denoise_reg_ring19_kymoWrap_ridge_0108-0030	Global	-601.25	23.75	25.3158	-21.2796	-0.3714	-1	813.067877835064	1	481.118	43864	Nascent	-25.3158
1766	4	20190521_Z_CDM_2pc_HDR_7_MMStack_Default.ome_denoise_reg_ring19_kymoWrap_ridge_0016-0024	Global	-32.5	25.25	1.2871	-1.1344	-0.0198	-1	813.067877835064	1	481.118	43864	Nascent	-1.2871
1767	1	20190526_Z_CDM_2pc_HDR_7_MMStack_Default.ome_denoise_reg_ring34_kymoWrap_ridge_0030-0007	Global	-48.75	32.5	1.5	-1.322	-0.02307	-1	751.780687349328	0	560.6946	41742.46	Constricting	-1.5
1768	2	20190526_Z_CDM_2pc_HDR_7_MMStack_Default.ome_denoise_reg_ring34_kymoWrap_ridge_0062-0012	Global	731.25	24.75	29.5455	24.444	0.4266	1	751.780687349328	0	560.6946	41742.46	Constricting	29.5455
1769	3	20190526_Z_CDM_2pc_HDR_7_MMStack_Default.ome_denoise_reg_ring34_kymoWrap_ridge_0083-0040	Global	893.75	11.75	76.0638	49.4846	0.8637	1	751.780687349328	0	560.6946	41742.46	Constricting	76.0638
1770	4	20190526_Z_CDM_2pc_HDR_7_MMStack_Default.ome_denoise_reg_ring34_kymoWrap_ridge_0076-0021	Global	-747.5	24.75	30.202	-24.9218	-0.435	-1	751.780687349328	0	560.6946	41742.46	Constricting	-30.202
1771	5	20190526_Z_CDM_2pc_HDR_7_MMStack_Default.ome_denoise_reg_ring34_kymoWrap_ridge_0048-0031	Global	-438.75	-51	8.6029	-172.4606	-3.01	1	751.780687349328	0	560.6946	41742.46	Constricting	8.6029
1772	1	20190526_Z_CDM_2pc_HDR_2_MMStack_Default.ome_denoise_reg_ring6_kymoWrap_ridge_0055-0022	Global	-758.3333	29.3333	25.8523	-21.6891	-0.3785	-1	697.721401191253	0	1381.035	94060.5	Constricting	-25.8523
1773	2	20190526_Z_CDM_2pc_HDR_2_MMStack_Default.ome_denoise_reg_ring6_kymoWrap_ridge_0103-0026	Global	-585	30	19.5	-16.6992	-0.2915	-1	697.721401191253	0	1381.035	94060.5	Constricting	-19.5
1774	3	20190526_Z_CDM_2pc_HDR_2_MMStack_Default.ome_denoise_reg_ring6_kymoWrap_ridge_0083-0022	Global	-801.6666	22.3333	35.8955	-28.9092	-0.5046	-1	697.721401191253	0	1381.035	94060.5	Constricting	-35.8955
1775	4	20190526_Z_CDM_2pc_HDR_2_MMStack_Default.ome_denoise_reg_ring6_kymoWrap_ridge_0054-0022	Global	758.3334	32.6667	23.2143	19.6538	0.343	1	697.721401191253	0	1381.035	94060.5	Constricting	23.2143
1776	5	20190526_Z_CDM_2pc_HDR_2_MMStack_Default.ome_denoise_reg_ring6_kymoWrap_ridge_0010-0037	Global	-585	17.6667	33.1132	-26.9958	-0.4712	-1	697.721401191253	0	1381.035	94060.5	Constricting	-33.1132
1777	1	20190521_Z_CDM_2pc_HDR_5_MMStack_Default.ome_denoise_reg_ring25_kymoWrap_ridge_0083-0022	Global	1018.3334	32.6667	31.1735	25.622	0.4472	1	754.846167368501	0	1074.123	80095.98	Constricting	31.1735
1778	2	20190521_Z_CDM_2pc_HDR_5_MMStack_Default.ome_denoise_reg_ring25_kymoWrap_ridge_0107-0024	Global	-346.6667	20.5	16.9106	-14.5829	-0.2545	-1	754.846167368501	0	1074.123	80095.98	Constricting	-16.9106
1779	3	20190521_Z_CDM_2pc_HDR_5_MMStack_Default.ome_denoise_reg_ring25_kymoWrap_ridge_0095-0015	Global	975	18.1667	53.6697	39.5461	0.6902	1	754.846167368501	0	1074.123	80095.98	Constricting	53.6697
1780	4	20190521_Z_CDM_2pc_HDR_5_MMStack_Default.ome_denoise_reg_ring25_kymoWrap_ridge_0029-0030	Global	855.8333	38	22.5219	19.1108	0.3335	1	754.846167368501	0	1074.123	80095.98	Constricting	22.5219
1781	5	20190521_Z_CDM_2pc_HDR_5_MMStack_Default.ome_denoise_reg_ring25_kymoWrap_ridge_0047-0013	Global	21.6666	-29.3333	0.7386	179.3489	3.1302	-1	754.846167368501	0	1074.123	80095.98	Constricting	-0.7386
1782	6	20190521_Z_CDM_2pc_HDR_5_MMStack_Default.ome_denoise_reg_ring25_kymoWrap_ridge_0013-0008	Global	-628.3333	20.8333	30.16	-24.8913	-0.4344	-1	754.846167368501	0	1074.123	80095.98	Constricting	-30.16
1783	7	20190521_Z_CDM_2pc_HDR_5_MMStack_Default.ome_denoise_reg_ring25_kymoWrap_ridge_0082-0008	Global	-1029.1666	43.8333	23.4791	-19.8606	-0.3466	-1	754.846167368501	0	1074.123	80095.98	Constricting	-23.4791
1784	8	20190521_Z_CDM_2pc_HDR_5_MMStack_Default.ome_denoise_reg_ring25_kymoWrap_ridge_0076-0029	Global	1495	37.8333	39.5154	31.2967	0.5462	1	754.846167368501	0	1074.123	80095.98	Constricting	39.5154
1785	1	20190526_Z_CDM_2pc_HDR_7_MMStack_Default.ome_denoise_reg_ring49_kymoWrap_ridge_0026-0016	Global	-877.5	36.5	24.0411	-20.2976	-0.3543	-1	748.728079669806	0	366.4421	26576.65	Constricting	-24.0411
1786	2	20190526_Z_CDM_2pc_HDR_7_MMStack_Default.ome_denoise_reg_ring49_kymoWrap_ridge_0086-0011	Global	32.5	18.5	1.7568	1.5482	0.02702	1	748.728079669806	0	366.4421	26576.65	Constricting	1.7568
1787	3	20190526_Z_CDM_2pc_HDR_7_MMStack_Default.ome_denoise_reg_ring49_kymoWrap_ridge_0091-0036	Global	1218.75	44.5	27.3876	22.848	0.3988	1	748.728079669806	0	366.4421	26576.65	Constricting	27.3876
1788	4	20190526_Z_CDM_2pc_HDR_7_MMStack_Default.ome_denoise_reg_ring49_kymoWrap_ridge_0063-0018	Global	-796.25	24.25	32.8351	-26.8008	-0.4678	-1	748.728079669806	0	366.4421	26576.65	Constricting	-32.8351
1789	5	20190526_Z_CDM_2pc_HDR_7_MMStack_Default.ome_denoise_reg_ring49_kymoWrap_ridge_0090-0021	Global	-1673.75	19.75	84.7468	-52.5121	-0.9165	-1	748.728079669806	0	366.4421	26576.65	Constricting	-84.7468
1790	6	20190526_Z_CDM_2pc_HDR_7_MMStack_Default.ome_denoise_reg_ring49_kymoWrap_ridge_0037-0043	Global	1088.75	35.5	30.669	25.2594	0.4409	1	748.728079669806	0	366.4421	26576.65	Constricting	30.669
1791	7	20190526_Z_CDM_2pc_HDR_7_MMStack_Default.ome_denoise_reg_ring49_kymoWrap_ridge_0048-0032	Global	1478.75	52.75	28.0332	23.3296	0.4072	1	748.728079669806	0	366.4421	26576.65	Constricting	28.0332
1792	8	20190526_Z_CDM_2pc_HDR_7_MMStack_Default.ome_denoise_reg_ring49_kymoWrap_ridge_0008-0005	Global	0	12.25	0	0	0	0	748.728079669806	0	366.4421	26576.65	Constricting	0
1793	1	20190521_Z_CDM_2pc_HDR_5_MMStack_Default.ome_denoise_reg_ring14_kymoWrap_ridge_0017-0009	Global	-346.6667	27.6667	12.5301	-10.9111	-0.1904	-1	235.281633093658	0	1752.329	41569.2	Constricting	-12.5301
1794	2	20190521_Z_CDM_2pc_HDR_5_MMStack_Default.ome_denoise_reg_ring14_kymoWrap_ridge_0096-0009	Global	996.6666	25	39.8667	31.5222	0.5502	1	235.281633093658	0	1752.329	41569.2	Constricting	39.8667
1795	1	20190526_Z_CDM_2pc_HDR_8_MMStack_Default.ome_denoise_reg_ring10_kymoWrap_ridge_0090-0011	Global	823.3333	30.3333	27.1429	22.6646	0.3956	1	842.230297270217	0	694.4499	56596.74	Mature	27.1429
1796	2	20190526_Z_CDM_2pc_HDR_8_MMStack_Default.ome_denoise_reg_ring10_kymoWrap_ridge_0091-0022	Global	108.3333	25	4.3333	3.8141	0.06657	1	842.230297270217	0	694.4499	56596.74	Mature	4.3333
1797	3	20190526_Z_CDM_2pc_HDR_8_MMStack_Default.ome_denoise_reg_ring10_kymoWrap_ridge_0054-0025	Global	173.3334	21	8.254	7.2369	0.1263	1	842.230297270217	0	694.4499	56596.74	Mature	8.254
1798	4	20190526_Z_CDM_2pc_HDR_8_MMStack_Default.ome_denoise_reg_ring10_kymoWrap_ridge_0034-0031	Global	-693.3333	19.3333	35.8621	-28.8866	-0.5042	-1	842.230297270217	0	694.4499	56596.74	Mature	-35.8621
1799	5	20190526_Z_CDM_2pc_HDR_8_MMStack_Default.ome_denoise_reg_ring10_kymoWrap_ridge_0029-0009	Global	173.3334	42.3333	4.0945	3.6044	0.06291	1	842.230297270217	0	694.4499	56596.74	Mature	4.0945
1800	6	20190526_Z_CDM_2pc_HDR_8_MMStack_Default.ome_denoise_reg_ring10_kymoWrap_ridge_0069-0024	Global	-346.6666	15.3333	22.6087	-19.179	-0.3347	-1	842.230297270217	0	694.4499	56596.74	Mature	-22.6087
1801	1	20190521_Z_CDM_2pc_HDR_6_MMStack_Default.ome_denoise_reg_ring1_kymoWrap_ridge_0051-0009	Global	-563.3333	38.6667	14.569	-12.6334	-0.2205	-1	629.509666414487	0	1787.853	110592.9	Constricting	-14.569
1802	2	20190521_Z_CDM_2pc_HDR_6_MMStack_Default.ome_denoise_reg_ring1_kymoWrap_ridge_0047-0020	Global	-1928.3334	77.6667	24.8283	-20.9056	-0.3649	-1	629.509666414487	0	1787.853	110592.9	Constricting	-24.8283
1803	3	20190521_Z_CDM_2pc_HDR_6_MMStack_Default.ome_denoise_reg_ring1_kymoWrap_ridge_0104-0010	Global	216.6667	26.3333	8.2279	7.2143	0.1259	1	629.509666414487	0	1787.853	110592.9	Constricting	8.2279
1804	4	20190521_Z_CDM_2pc_HDR_6_MMStack_Default.ome_denoise_reg_ring1_kymoWrap_ridge_0009-0023	Global	1126.6666	18.3333	61.4545	43.394	0.7574	1	629.509666414487	0	1787.853	110592.9	Constricting	61.4545
1805	1	20190526_Z_CDM_2pc_HDR_3_MMStack_Default.ome_denoise_reg_ring9_kymoWrap_ridge_0056-0039	Global	260	21	12.381	10.7843	0.1882	1	799.04271830355	0	686.1282	54879.68	Constricting	12.381
1806	2	20190526_Z_CDM_2pc_HDR_3_MMStack_Default.ome_denoise_reg_ring9_kymoWrap_ridge_0090-0030	Global	-942.5	41.75	22.5749	-19.1524	-0.3343	-1	799.04271830355	0	686.1282	54879.68	Constricting	-22.5749
1807	3	20190526_Z_CDM_2pc_HDR_3_MMStack_Default.ome_denoise_reg_ring9_kymoWrap_ridge_0050-0047	Global	796.25	29.5	26.9915	22.5509	0.3936	1	799.04271830355	0	686.1282	54879.68	Constricting	26.9915
1808	4	20190526_Z_CDM_2pc_HDR_3_MMStack_Default.ome_denoise_reg_ring9_kymoWrap_ridge_0031-0024	Global	-65	22.5	2.8889	-2.5448	-0.04442	-1	799.04271830355	0	686.1282	54879.68	Constricting	-2.8889
1809	5	20190526_Z_CDM_2pc_HDR_3_MMStack_Default.ome_denoise_reg_ring9_kymoWrap_ridge_0019-0039	Global	-113.75	12.5	9.1	-7.9696	-0.1391	-1	799.04271830355	0	686.1282	54879.68	Constricting	-9.1
1810	6	20190526_Z_CDM_2pc_HDR_3_MMStack_Default.ome_denoise_reg_ring9_kymoWrap_ridge_0049-0020	Global	-406.25	10	40.625	-32.0054	-0.5586	-1	799.04271830355	0	686.1282	54879.68	Constricting	-40.625
1811	7	20190526_Z_CDM_2pc_HDR_3_MMStack_Default.ome_denoise_reg_ring9_kymoWrap_ridge_0078-0010	Global	-861.25	23.75	36.2632	-29.1569	-0.5089	-1	799.04271830355	0	686.1282	54879.68	Constricting	-36.2632
1812	1	20190521_Z_CDM_2pc_HDR_6_MMStack_Default.ome_denoise_reg_ring29_kymoWrap_ridge_0042-0020	Global	-1478.75	59.5	24.8529	-20.9245	-0.3652	-1	865.666307230168	0	1398.698	120560.3	Mature	-24.8529
1813	2	20190521_Z_CDM_2pc_HDR_6_MMStack_Default.ome_denoise_reg_ring29_kymoWrap_ridge_0061-0027	Global	-2697.5	75.5	35.7285	-28.7962	-0.5026	-1	865.666307230168	0	1398.698	120560.3	Mature	-35.7285
1814	3	20190521_Z_CDM_2pc_HDR_6_MMStack_Default.ome_denoise_reg_ring29_kymoWrap_ridge_0065-0026	Global	1430	50.25	28.4577	23.6443	0.4127	1	865.666307230168	0	1398.698	120560.3	Mature	28.4577
1815	4	20190521_Z_CDM_2pc_HDR_6_MMStack_Default.ome_denoise_reg_ring29_kymoWrap_ridge_0102-0030	Global	1072.5	-30.5	35.1639	151.5873	2.6457	-1	865.666307230168	0	1398.698	120560.3	Mature	-35.1639
1816	5	20190521_Z_CDM_2pc_HDR_6_MMStack_Default.ome_denoise_reg_ring29_kymoWrap_ridge_0105-0039	Global	-666.25	-26	25.625	-158.4841	-2.7661	1	865.666307230168	0	1398.698	120560.3	Mature	25.625
1817	6	20190521_Z_CDM_2pc_HDR_6_MMStack_Default.ome_denoise_reg_ring29_kymoWrap_ridge_0054-0047	Global	1007.5	33.75	29.8519	24.6674	0.4305	1	865.666307230168	0	1398.698	120560.3	Mature	29.8519
1818	1	20190521_Z_CDM_2pc_HDR_3_MMStack_Default.ome_denoise_reg_ring28_kymoWrap_ridge_0019-0015	Global	-1170	31.75	36.8504	-29.5502	-0.5157	-1	914.996365496283	0	1156.778	104261.6	Mature	-36.8504
1819	2	20190521_Z_CDM_2pc_HDR_3_MMStack_Default.ome_denoise_reg_ring28_kymoWrap_ridge_0056-0012	Global	812.5	39	20.8333	17.7713	0.3102	1	914.996365496283	0	1156.778	104261.6	Mature	20.8333
1820	3	20190521_Z_CDM_2pc_HDR_3_MMStack_Default.ome_denoise_reg_ring28_kymoWrap_ridge_0055-0028	Global	1283.75	44.5	28.8483	23.9326	0.4177	1	914.996365496283	0	1156.778	104261.6	Mature	28.8483
1821	4	20190521_Z_CDM_2pc_HDR_3_MMStack_Default.ome_denoise_reg_ring28_kymoWrap_ridge_0093-0028	Global	-1056.25	33.75	31.2963	-25.71	-0.4487	-1	914.996365496283	0	1156.778	104261.6	Mature	-31.2963
1822	5	20190521_Z_CDM_2pc_HDR_3_MMStack_Default.ome_denoise_reg_ring28_kymoWrap_ridge_0076-0048	Global	975	39.75	24.5283	20.6744	0.3608	1	914.996365496283	0	1156.778	104261.6	Mature	24.5283
1823	6	20190521_Z_CDM_2pc_HDR_3_MMStack_Default.ome_denoise_reg_ring28_kymoWrap_ridge_0021-0025	Global	812.5	-20	40.625	147.9946	2.583	-1	914.996365496283	0	1156.778	104261.6	Mature	-40.625
1824	7	20190521_Z_CDM_2pc_HDR_3_MMStack_Default.ome_denoise_reg_ring28_kymoWrap_ridge_0017-0031	Global	1056.25	31.5	33.5317	27.288	0.4763	1	914.996365496283	0	1156.778	104261.6	Mature	33.5317
1825	8	20190521_Z_CDM_2pc_HDR_3_MMStack_Default.ome_denoise_reg_ring28_kymoWrap_ridge_0017-0038	Global	731.25	-28.75	25.4348	158.6294	2.7686	-1	914.996365496283	0	1156.778	104261.6	Mature	-25.4348
1826	1	20190521_Z_CDM_2pc_HDR_4_MMStack_Default.ome_denoise_reg_ring27_kymoWrap_ridge_0010-0029	Global	1224.1667	16	76.5104	49.6502	0.8666	1	492.659871974244	0	1530.32	72386.41	Constricting	76.5104
1827	2	20190521_Z_CDM_2pc_HDR_4_MMStack_Default.ome_denoise_reg_ring27_kymoWrap_ridge_0016-0013	Global	-899.1666	28.6667	31.3663	-25.76	-0.4496	-1	492.659871974244	0	1530.32	72386.41	Constricting	-31.3663
1828	3	20190521_Z_CDM_2pc_HDR_4_MMStack_Default.ome_denoise_reg_ring27_kymoWrap_ridge_0073-0010	Global	0	82	0	0	0	0	492.659871974244	0	1530.32	72386.41	Constricting	0
1829	4	20190521_Z_CDM_2pc_HDR_4_MMStack_Default.ome_denoise_reg_ring27_kymoWrap_ridge_0019-0010	Global	715	18.5	38.6487	30.7355	0.5364	1	492.659871974244	0	1530.32	72386.41	Constricting	38.6487
1830	5	20190521_Z_CDM_2pc_HDR_4_MMStack_Default.ome_denoise_reg_ring27_kymoWrap_ridge_0005-0006	Global	0	-10	0	180	3.1416	0	492.659871974244	0	1530.32	72386.41	Constricting	-0
1831	1	20190521_Z_CDM_2pc_HDR_9_MMStack_Default.ome_denoise_reg_ring17_kymoWrap_ridge_0085-0026	Global	714.9999	26	27.5	22.9321	0.4002	1	764.834911780423	0	445.8328	35126.23	Constricting	27.5
1832	2	20190521_Z_CDM_2pc_HDR_9_MMStack_Default.ome_denoise_reg_ring17_kymoWrap_ridge_0088-0018	Global	-1538.3334	63.6667	24.1623	-20.3915	-0.3559	-1	764.834911780423	0	445.8328	35126.23	Constricting	-24.1623
1833	3	20190521_Z_CDM_2pc_HDR_9_MMStack_Default.ome_denoise_reg_ring17_kymoWrap_ridge_0034-0024	Global	-780	-38.3333	20.3478	-162.6176	-2.8382	1	764.834911780423	0	445.8328	35126.23	Constricting	20.3478
1834	4	20190521_Z_CDM_2pc_HDR_9_MMStack_Default.ome_denoise_reg_ring17_kymoWrap_ridge_0044-0020	Global	931.6666	-27.6667	33.6747	152.6126	2.6636	-1	764.834911780423	0	445.8328	35126.23	Constricting	-33.6747
1835	5	20190521_Z_CDM_2pc_HDR_9_MMStack_Default.ome_denoise_reg_ring17_kymoWrap_ridge_0011-0024	Global	-606.6667	9.6667	62.7586	-43.9949	-0.7679	-1	764.834911780423	0	445.8328	35126.23	Constricting	-62.7586
1836	1	20190526_Sam2_Z_CDM_2pc_HDR_2_MMStack_Default.ome_denoise_reg_ring1_kymoWrap_ridge_0033-0024	Global	1202.5	-55	21.8636	161.4089	2.8171	-1	565.810200823268	0	1066.473	60391.98	Constricting	-21.8636
1837	2	20190526_Sam2_Z_CDM_2pc_HDR_2_MMStack_Default.ome_denoise_reg_ring1_kymoWrap_ridge_0086-0040	Global	1235	45.5	27.1429	22.6646	0.3956	1	565.810200823268	0	1066.473	60391.98	Constricting	27.1429
1838	3	20190526_Sam2_Z_CDM_2pc_HDR_2_MMStack_Default.ome_denoise_reg_ring1_kymoWrap_ridge_0015-0029	Global	1023.75	27.75	36.8919	29.5778	0.5162	1	565.810200823268	0	1066.473	60391.98	Constricting	36.8919
1839	4	20190526_Sam2_Z_CDM_2pc_HDR_2_MMStack_Default.ome_denoise_reg_ring1_kymoWrap_ridge_0044-0034	Global	422.5	-28.75	14.6957	167.2604	2.9192	-1	565.810200823268	0	1066.473	60391.98	Constricting	-14.6957
1840	1	20190521_Z_CDM_2pc_HDR_6_MMStack_Default.ome_denoise_reg_ring12_kymoWrap_ridge_0047-0027	Global	-1235	38.5	32.0779	-26.2666	-0.4584	-1	752.179209250323	0	834.6521	61538.57	Constricting	-32.0779
1841	2	20190521_Z_CDM_2pc_HDR_6_MMStack_Default.ome_denoise_reg_ring12_kymoWrap_ridge_0050-0013	Global	601.25	-49.75	12.0854	169.4673	2.9578	-1	752.179209250323	0	834.6521	61538.57	Constricting	-12.0854
1842	3	20190521_Z_CDM_2pc_HDR_6_MMStack_Default.ome_denoise_reg_ring12_kymoWrap_ridge_0034-0023	Global	1332.5	40.25	33.1056	26.9905	0.4711	1	752.179209250323	0	834.6521	61538.57	Constricting	33.1056
1843	4	20190521_Z_CDM_2pc_HDR_6_MMStack_Default.ome_denoise_reg_ring12_kymoWrap_ridge_0071-0031	Global	-650	23.5	27.6596	-23.0513	-0.4023	-1	752.179209250323	0	834.6521	61538.57	Constricting	-27.6596
1844	5	20190521_Z_CDM_2pc_HDR_6_MMStack_Default.ome_denoise_reg_ring12_kymoWrap_ridge_0101-0027	Global	162.5	28.5	5.7018	5.0131	0.0875	1	752.179209250323	0	834.6521	61538.57	Constricting	5.7018
1845	6	20190521_Z_CDM_2pc_HDR_6_MMStack_Default.ome_denoise_reg_ring12_kymoWrap_ridge_0009-0027	Global	-32.5	-15.75	2.0635	-178.1817	-3.1099	1	752.179209250323	0	834.6521	61538.57	Constricting	2.0635
1846	7	20190521_Z_CDM_2pc_HDR_6_MMStack_Default.ome_denoise_reg_ring12_kymoWrap_ridge_0007-0014	Global	0	-14	0	180	3.1416	0	752.179209250323	0	834.6521	61538.57	Constricting	-0
1847	1	20190526_Z_CDM_2pc_HDR_4_MMStack_Default.ome_denoise_reg_ring15_kymoWrap_ridge_0099-0037	Global	1186.25	33.25	35.6767	28.7612	0.502	1	859.718326265787	0	715.3575	60103.26	Mature	35.6767
1848	2	20190526_Z_CDM_2pc_HDR_4_MMStack_Default.ome_denoise_reg_ring15_kymoWrap_ridge_0040-0046	Global	1608.75	49	32.8316	26.7984	0.4677	1	859.718326265787	0	715.3575	60103.26	Mature	32.8316
1849	3	20190526_Z_CDM_2pc_HDR_4_MMStack_Default.ome_denoise_reg_ring15_kymoWrap_ridge_0040-0033	Global	-2177.5	45.5	47.8571	-36.3629	-0.6347	-1	859.718326265787	0	715.3575	60103.26	Mature	-47.8571
1850	4	20190526_Z_CDM_2pc_HDR_4_MMStack_Default.ome_denoise_reg_ring15_kymoWrap_ridge_0080-0011	Global	747.5	-30	24.9167	159.0265	2.7755	-1	859.718326265787	0	715.3575	60103.26	Mature	-24.9167
1851	5	20190526_Z_CDM_2pc_HDR_4_MMStack_Default.ome_denoise_reg_ring15_kymoWrap_ridge_0066-0024	Global	568.75	27	21.0648	17.9562	0.3134	1	859.718326265787	0	715.3575	60103.26	Mature	21.0648
1852	6	20190526_Z_CDM_2pc_HDR_4_MMStack_Default.ome_denoise_reg_ring15_kymoWrap_ridge_0088-0026	Global	-503.75	26.75	18.8318	-16.1573	-0.282	-1	859.718326265787	0	715.3575	60103.26	Mature	-18.8318
1853	7	20190526_Z_CDM_2pc_HDR_4_MMStack_Default.ome_denoise_reg_ring15_kymoWrap_ridge_0108-0030	Global	-796.25	-21.5	37.0349	-150.3269	-2.6237	1	859.718326265787	0	715.3575	60103.26	Mature	37.0349
1854	8	20190526_Z_CDM_2pc_HDR_4_MMStack_Default.ome_denoise_reg_ring15_kymoWrap_ridge_0026-0057	Global	-1592.5	43.75	36.4	-29.2488	-0.5105	-1	859.718326265787	0	715.3575	60103.26	Mature	-36.4
1855	9	20190526_Z_CDM_2pc_HDR_4_MMStack_Default.ome_denoise_reg_ring15_kymoWrap_ridge_0024-0022	Global	-1235	-28.5	43.3333	-146.3099	-2.5536	1	859.718326265787	0	715.3575	60103.26	Mature	43.3333
1856	1	20190526_Sam2_Z_CDM_3_MMStack_Default.ome_denoise_reg_ring16_kymoWrap_ridge_0053-0012	Global	16.25	49.75	0.3266	0.2879	0.005025	1	939.18739405158	1	159.7287	13979.67	Nascent	0.3266
1857	2	20190526_Sam2_Z_CDM_3_MMStack_Default.ome_denoise_reg_ring16_kymoWrap_ridge_0101-0009	Global	32.5	33.5	0.9701	0.8551	0.01492	1	939.18739405158	1	159.7287	13979.67	Nascent	0.9701
1858	3	20190526_Sam2_Z_CDM_3_MMStack_Default.ome_denoise_reg_ring16_kymoWrap_ridge_0064-0025	Global	-341.25	32.5	10.5	-9.1762	-0.1602	-1	939.18739405158	1	159.7287	13979.67	Nascent	-10.5
1859	4	20190526_Sam2_Z_CDM_3_MMStack_Default.ome_denoise_reg_ring16_kymoWrap_ridge_0026-0027	Global	-341.25	32.25	10.5814	-9.2461	-0.1614	-1	939.18739405158	1	159.7287	13979.67	Nascent	-10.5814
1860	5	20190526_Sam2_Z_CDM_3_MMStack_Default.ome_denoise_reg_ring16_kymoWrap_ridge_0102-0020	Global	308.75	22.75	13.5714	11.7934	0.2058	1	939.18739405158	1	159.7287	13979.67	Nascent	13.5714
1861	6	20190526_Sam2_Z_CDM_3_MMStack_Default.ome_denoise_reg_ring16_kymoWrap_ridge_0090-0030	Global	471.25	18.5	25.473	21.3998	0.3735	1	939.18739405158	1	159.7287	13979.67	Nascent	25.473
1862	7	20190526_Sam2_Z_CDM_3_MMStack_Default.ome_denoise_reg_ring16_kymoWrap_ridge_0108-0034	Global	-16.25	11.75	1.383	-1.2189	-0.02127	-1	939.18739405158	1	159.7287	13979.67	Nascent	-1.383
1863	8	20190526_Sam2_Z_CDM_3_MMStack_Default.ome_denoise_reg_ring16_kymoWrap_ridge_0016-0018	Global	65	21.5	3.0233	2.663	0.04648	1	939.18739405158	1	159.7287	13979.67	Nascent	3.0233
1864	1	20190521_Z_CDM_2pc_HDR_8_MMStack_Default.ome_denoise_reg_ring14_kymoWrap_ridge_0031-0028	Global	1278.3333	49.6667	25.7383	21.6022	0.377	1	766.923102391957	0	788.9708	61798.68	Constricting	25.7383
1865	2	20190521_Z_CDM_2pc_HDR_8_MMStack_Default.ome_denoise_reg_ring14_kymoWrap_ridge_0079-0028	Global	-1148.3333	39.6667	28.9496	-24.0071	-0.419	-1	766.923102391957	0	788.9708	61798.68	Constricting	-28.9496
1866	3	20190521_Z_CDM_2pc_HDR_8_MMStack_Default.ome_denoise_reg_ring14_kymoWrap_ridge_0111-0024	Global	520	16.6667	31.2	25.641	0.4475	1	766.923102391957	0	788.9708	61798.68	Constricting	31.2
1867	4	20190521_Z_CDM_2pc_HDR_8_MMStack_Default.ome_denoise_reg_ring14_kymoWrap_ridge_0080-0010	Global	-1386.6667	41.6667	33.28	-27.1124	-0.4732	-1	766.923102391957	0	788.9708	61798.68	Constricting	-33.28
1868	5	20190521_Z_CDM_2pc_HDR_8_MMStack_Default.ome_denoise_reg_ring14_kymoWrap_ridge_0024-0035	Global	-1885	37	50.9459	-38.0888	-0.6648	-1	766.923102391957	0	788.9708	61798.68	Constricting	-50.9459
1869	1	20190526_Sam2_Z_CDM_2pc_HDR_4_MMStack_Default.ome_denoise_reg_ring3_kymoWrap_ridge_0050-0050	Global	1056.25	34.75	30.3957	25.062	0.4374	1	805.846728441232	0	616.3625	49215.89	Mature	30.3957
1870	2	20190526_Sam2_Z_CDM_2pc_HDR_4_MMStack_Default.ome_denoise_reg_ring3_kymoWrap_ridge_0007-0042	Global	-438.75	10.25	42.8049	-33.3664	-0.5824	-1	805.846728441232	0	616.3625	49215.89	Mature	-42.8049
1871	3	20190526_Sam2_Z_CDM_2pc_HDR_4_MMStack_Default.ome_denoise_reg_ring3_kymoWrap_ridge_0018-0041	Global	455	7.75	58.7097	42.0892	0.7346	1	805.846728441232	0	616.3625	49215.89	Mature	58.7097
1872	4	20190526_Sam2_Z_CDM_2pc_HDR_4_MMStack_Default.ome_denoise_reg_ring3_kymoWrap_ridge_0030-0045	Global	-227.5	14.25	15.9649	-13.7995	-0.2408	-1	805.846728441232	0	616.3625	49215.89	Mature	-15.9649
1873	5	20190526_Sam2_Z_CDM_2pc_HDR_4_MMStack_Default.ome_denoise_reg_ring3_kymoWrap_ridge_0078-0035	Global	926.25	28.75	32.2174	26.3654	0.4602	1	805.846728441232	0	616.3625	49215.89	Mature	32.2174
1874	6	20190526_Sam2_Z_CDM_2pc_HDR_4_MMStack_Default.ome_denoise_reg_ring3_kymoWrap_ridge_0102-0025	Global	65	30	2.1667	1.9092	0.03332	1	805.846728441232	0	616.3625	49215.89	Mature	2.1667
1875	1	20190526_Sam2_Z_CDM_2pc_HDR_6_MMStack_Default.ome_denoise_reg_ring20_kymoWrap_ridge_0014-0034	Global	-796.25	19	41.9079	-32.8114	-0.5727	-1	814.372358921378	1	279.4624	24193.99	Nascent	-41.9079
1876	2	20190526_Sam2_Z_CDM_2pc_HDR_6_MMStack_Default.ome_denoise_reg_ring20_kymoWrap_ridge_0030-0037	Global	-1153.75	20.75	55.6024	-40.5444	-0.7076	-1	814.372358921378	1	279.4624	24193.99	Nascent	-55.6024
1877	3	20190526_Sam2_Z_CDM_2pc_HDR_6_MMStack_Default.ome_denoise_reg_ring20_kymoWrap_ridge_0044-0029	Global	1072.5	17.25	62.1739	43.727	0.7632	1	814.372358921378	1	279.4624	24193.99	Nascent	62.1739
1878	4	20190526_Sam2_Z_CDM_2pc_HDR_6_MMStack_Default.ome_denoise_reg_ring20_kymoWrap_ridge_0045-0031	Global	243.75	31.75	7.6772	6.736	0.1176	1	814.372358921378	1	279.4624	24193.99	Nascent	7.6772
1879	5	20190526_Sam2_Z_CDM_2pc_HDR_6_MMStack_Default.ome_denoise_reg_ring20_kymoWrap_ridge_0084-0036	Global	-568.75	37.75	15.0662	-13.05	-0.2278	-1	814.372358921378	1	279.4624	24193.99	Nascent	-15.0662
1880	6	20190526_Sam2_Z_CDM_2pc_HDR_6_MMStack_Default.ome_denoise_reg_ring20_kymoWrap_ridge_0082-0035	Global	731.25	18.5	39.527	31.3041	0.5464	1	814.372358921378	1	279.4624	24193.99	Nascent	39.527
1881	7	20190526_Sam2_Z_CDM_2pc_HDR_6_MMStack_Default.ome_denoise_reg_ring20_kymoWrap_ridge_0029-0046	Global	195	54	3.6111	3.1798	0.0555	1	814.372358921378	1	279.4624	24193.99	Nascent	3.6111
1882	8	20190526_Sam2_Z_CDM_2pc_HDR_6_MMStack_Default.ome_denoise_reg_ring20_kymoWrap_ridge_0010-0024	Global	-455	6.25	72.8	-48.2397	-0.8419	-1	814.372358921378	1	279.4624	24193.99	Nascent	-72.8
1883	9	20190526_Sam2_Z_CDM_2pc_HDR_6_MMStack_Default.ome_denoise_reg_ring20_kymoWrap_ridge_0018-0025	Global	406.25	9.75	41.6667	32.6609	0.57	1	814.372358921378	1	279.4624	24193.99	Nascent	41.6667
1884	1	20190521_Z_CDM_2pc_HDR_7_MMStack_Default.ome_denoise_reg_ring6_kymoWrap_ridge_0048-0047	Global	-953.3334	35.3333	26.9811	-22.5431	-0.3935	-1	849.428253183057	1	275.3798	27619.83	Nascent	-26.9811
1885	2	20190521_Z_CDM_2pc_HDR_7_MMStack_Default.ome_denoise_reg_ring6_kymoWrap_ridge_0093-0048	Global	-195	54	3.6111	-3.1798	-0.0555	-1	849.428253183057	1	275.3798	27619.83	Nascent	-3.6111
1886	3	20190521_Z_CDM_2pc_HDR_7_MMStack_Default.ome_denoise_reg_ring6_kymoWrap_ridge_0103-0034	Global	433.3334	-23.3333	18.5714	164.0546	2.8633	-1	849.428253183057	1	275.3798	27619.83	Nascent	-18.5714
1887	4	20190521_Z_CDM_2pc_HDR_7_MMStack_Default.ome_denoise_reg_ring6_kymoWrap_ridge_0077-0038	Global	65	-22.6667	2.8676	177.4739	3.0975	-1	849.428253183057	1	275.3798	27619.83	Nascent	-2.8676
1888	5	20190521_Z_CDM_2pc_HDR_7_MMStack_Default.ome_denoise_reg_ring6_kymoWrap_ridge_0031-0044	Global	21.6666	14.6667	1.4773	1.3019	0.02272	1	849.428253183057	1	275.3798	27619.83	Nascent	1.4773
1889	6	20190521_Z_CDM_2pc_HDR_7_MMStack_Default.ome_denoise_reg_ring6_kymoWrap_ridge_0028-0047	Global	780	-37	21.0811	162.0309	2.828	-1	849.428253183057	1	275.3798	27619.83	Nascent	-21.0811
1890	1	20190521_Z_CDM_2pc_HDR_6_MMStack_Default.ome_denoise_reg_ring6_kymoWrap_ridge_0053-0026	Global	1462.5	59	24.7881	20.8746	0.3643	1	689.586416829202	0	1549.625	106270.6	Constricting	24.7881
1891	2	20190521_Z_CDM_2pc_HDR_6_MMStack_Default.ome_denoise_reg_ring6_kymoWrap_ridge_0066-0023	Global	2031.25	-55.5	36.5991	150.6177	2.6288	-1	689.586416829202	0	1549.625	106270.6	Constricting	-36.5991
1892	3	20190521_Z_CDM_2pc_HDR_6_MMStack_Default.ome_denoise_reg_ring6_kymoWrap_ridge_0037-0007	Global	731.25	18.25	40.0685	31.6513	0.5524	1	689.586416829202	0	1549.625	106270.6	Constricting	40.0685
1893	4	20190521_Z_CDM_2pc_HDR_6_MMStack_Default.ome_denoise_reg_ring6_kymoWrap_ridge_0089-0026	Global	-910	19	47.8947	-36.3844	-0.635	-1	689.586416829202	0	1549.625	106270.6	Constricting	-47.8947
1894	5	20190521_Z_CDM_2pc_HDR_6_MMStack_Default.ome_denoise_reg_ring6_kymoWrap_ridge_0037-0014	Global	780	-46.25	16.8649	165.4548	2.8877	-1	689.586416829202	0	1549.625	106270.6	Constricting	-16.8649
1895	1	20190526_Z_CDM_2pc_HDR_8_MMStack_Default.ome_denoise_reg_ring27_kymoWrap_ridge_0091-0058	Global	-368.3332	22.3333	16.4925	-14.2373	-0.2485	-1	936.627466452503	1	210.269	19702.75	Nascent	-16.4925
1896	2	20190526_Z_CDM_2pc_HDR_8_MMStack_Default.ome_denoise_reg_ring27_kymoWrap_ridge_0070-0055	Global	281.6668	8.6667	32.5	26.5651	0.4636	1	936.627466452503	1	210.269	19702.75	Nascent	32.5
1897	3	20190526_Z_CDM_2pc_HDR_8_MMStack_Default.ome_denoise_reg_ring27_kymoWrap_ridge_0110-0060	Global	563.3334	14	40.2381	31.7595	0.5543	1	936.627466452503	1	210.269	19702.75	Nascent	40.2381
1898	4	20190526_Z_CDM_2pc_HDR_8_MMStack_Default.ome_denoise_reg_ring27_kymoWrap_ridge_0070-0069	Global	866.6666	22	39.3939	31.2184	0.5449	1	936.627466452503	1	210.269	19702.75	Nascent	39.3939
1899	1	20190526_Sam2_Z_CDM_2pc_HDR_3_MMStack_Default.ome_denoise_reg_ring5_kymoWrap_ridge_0020-0008	Global	-1023.75	38.75	26.4194	-22.1194	-0.3861	-1	660.959349788841	0	1626.639	104120.5	Constricting	-26.4194
1900	2	20190526_Sam2_Z_CDM_2pc_HDR_3_MMStack_Default.ome_denoise_reg_ring5_kymoWrap_ridge_0019-0042	Global	1397.5	33.75	41.4074	32.4986	0.5672	1	660.959349788841	0	1626.639	104120.5	Constricting	41.4074
1901	3	20190526_Sam2_Z_CDM_2pc_HDR_3_MMStack_Default.ome_denoise_reg_ring5_kymoWrap_ridge_0053-0044	Global	-942.5	38.5	24.4805	-20.6375	-0.3602	-1	660.959349788841	0	1626.639	104120.5	Constricting	-24.4805
1902	4	20190526_Sam2_Z_CDM_2pc_HDR_3_MMStack_Default.ome_denoise_reg_ring5_kymoWrap_ridge_0059-0043	Global	1365	35.75	38.1818	30.4305	0.5311	1	660.959349788841	0	1626.639	104120.5	Constricting	38.1818
1903	5	20190526_Sam2_Z_CDM_2pc_HDR_3_MMStack_Default.ome_denoise_reg_ring5_kymoWrap_ridge_0062-0053	Global	-1267.5	29.25	43.3333	-33.6901	-0.588	-1	660.959349788841	0	1626.639	104120.5	Constricting	-43.3333
1904	6	20190526_Sam2_Z_CDM_2pc_HDR_3_MMStack_Default.ome_denoise_reg_ring5_kymoWrap_ridge_0088-0036	Global	3136.25	51.75	60.6039	42.9955	0.7504	1	660.959349788841	0	1626.639	104120.5	Constricting	60.6039
1905	1	20190526_Z_CDM_2pc_HDR_7_MMStack_Default.ome_denoise_reg_ring19_kymoWrap_ridge_0050-0019	Global	1906.6666	60.3333	31.6022	25.9285	0.4525	1	822.846962653234	1	272.2624	21782.24	Nascent	31.6022
1906	2	20190526_Z_CDM_2pc_HDR_7_MMStack_Default.ome_denoise_reg_ring19_kymoWrap_ridge_0087-0015	Global	-281.6667	63	4.4709	-3.9348	-0.06867	-1	822.846962653234	1	272.2624	21782.24	Nascent	-4.4709
1907	3	20190526_Z_CDM_2pc_HDR_7_MMStack_Default.ome_denoise_reg_ring19_kymoWrap_ridge_0009-0018	Global	1495	16	93.4375	55.1755	0.963	1	822.846962653234	1	272.2624	21782.24	Nascent	93.4375
1908	4	20190526_Z_CDM_2pc_HDR_7_MMStack_Default.ome_denoise_reg_ring19_kymoWrap_ridge_0044-0035	Global	714.9999	30.6667	23.3152	19.7327	0.3444	1	822.846962653234	1	272.2624	21782.24	Nascent	23.3152
1909	5	20190526_Z_CDM_2pc_HDR_7_MMStack_Default.ome_denoise_reg_ring19_kymoWrap_ridge_0017-0030	Global	-65	23.6667	2.7465	-2.4195	-0.04223	-1	822.846962653234	1	272.2624	21782.24	Nascent	-2.7465
1910	1	20190526_Sam2_Z_CDM_2pc_HDR_8_MMStack_Default.ome_denoise_reg_ring2_kymoWrap_ridge_0063-0021	Global	-455	19.25	23.6364	-19.9831	-0.3488	-1	941.860924553561	1	175.7755	17370.91	Nascent	-23.6364
1911	2	20190526_Sam2_Z_CDM_2pc_HDR_8_MMStack_Default.ome_denoise_reg_ring2_kymoWrap_ridge_0034-0019	Global	763.75	34.5	22.1377	18.8078	0.3283	1	941.860924553561	1	175.7755	17370.91	Nascent	22.1377
1912	3	20190526_Sam2_Z_CDM_2pc_HDR_8_MMStack_Default.ome_denoise_reg_ring2_kymoWrap_ridge_0010-0013	Global	-16.25	16.5	0.9848	-0.8681	-0.01515	-1	941.860924553561	1	175.7755	17370.91	Nascent	-0.9848
1913	4	20190526_Sam2_Z_CDM_2pc_HDR_8_MMStack_Default.ome_denoise_reg_ring2_kymoWrap_ridge_0016-0036	Global	633.75	21.75	29.1379	24.1455	0.4214	1	941.860924553561	1	175.7755	17370.91	Nascent	29.1379
1914	5	20190526_Sam2_Z_CDM_2pc_HDR_8_MMStack_Default.ome_denoise_reg_ring2_kymoWrap_ridge_0059-0046	Global	-958.75	41.25	23.2424	-19.6758	-0.3434	-1	941.860924553561	1	175.7755	17370.91	Nascent	-23.2424
1915	6	20190526_Sam2_Z_CDM_2pc_HDR_8_MMStack_Default.ome_denoise_reg_ring2_kymoWrap_ridge_0104-0033	Global	455	25	18.2	15.6422	0.273	1	941.860924553561	1	175.7755	17370.91	Nascent	18.2
1916	1	20190521_Z_CDM_2pc_HDR_8_MMStack_Default.ome_denoise_reg_ring1_kymoWrap_ridge_0071-0015	Global	1430	59	24.2373	20.4495	0.3569	1	796.885955830343	0	843.8949	64059.74	Constricting	24.2373
1917	2	20190521_Z_CDM_2pc_HDR_8_MMStack_Default.ome_denoise_reg_ring1_kymoWrap_ridge_0090-0007	Global	173.3333	54	3.2099	2.8271	0.04934	1	796.885955830343	0	843.8949	64059.74	Constricting	3.2099
1918	3	20190521_Z_CDM_2pc_HDR_8_MMStack_Default.ome_denoise_reg_ring1_kymoWrap_ridge_0013-0008	Global	-650	-22.3333	29.1045	-155.879	-2.7206	1	796.885955830343	0	843.8949	64059.74	Constricting	29.1045
1919	4	20190521_Z_CDM_2pc_HDR_8_MMStack_Default.ome_denoise_reg_ring1_kymoWrap_ridge_0020-0020	Global	476.6667	-14.3333	33.2558	152.9044	2.6687	-1	796.885955830343	0	843.8949	64059.74	Constricting	-33.2558
1920	5	20190521_Z_CDM_2pc_HDR_8_MMStack_Default.ome_denoise_reg_ring1_kymoWrap_ridge_0007-0018	Global	-346.6667	-10.6667	32.5	-153.4349	-2.6779	1	796.885955830343	0	843.8949	64059.74	Constricting	32.5
1921	6	20190521_Z_CDM_2pc_HDR_8_MMStack_Default.ome_denoise_reg_ring1_kymoWrap_ridge_0048-0015	Global	671.6666	-15.3333	43.8044	146.0235	2.5486	-1	796.885955830343	0	843.8949	64059.74	Constricting	-43.8044
1922	7	20190521_Z_CDM_2pc_HDR_8_MMStack_Default.ome_denoise_reg_ring1_kymoWrap_ridge_0037-0042	Global	-736.6666	-32	23.0208	-160.4976	-2.8012	1	796.885955830343	0	843.8949	64059.74	Constricting	23.0208
1923	8	20190521_Z_CDM_2pc_HDR_8_MMStack_Default.ome_denoise_reg_ring1_kymoWrap_ridge_0092-0043	Global	216.6666	52.3333	4.1401	3.6445	0.06361	1	796.885955830343	0	843.8949	64059.74	Constricting	4.1401
1924	1	20190526_Z_CDM_2pc_HDR_8_MMStack_Default.ome_denoise_reg_ring28_kymoWrap_ridge_0037-0040	Global	-866.6666	30.3333	28.5714	-23.7284	-0.4141	-1	874.495569419797	1	429.4111	39332.44	Nascent	-28.5714
1925	2	20190526_Z_CDM_2pc_HDR_8_MMStack_Default.ome_denoise_reg_ring28_kymoWrap_ridge_0027-0055	Global	-693.3334	18.6667	37.1429	-29.7449	-0.5191	-1	874.495569419797	1	429.4111	39332.44	Nascent	-37.1429
1926	3	20190526_Z_CDM_2pc_HDR_8_MMStack_Default.ome_denoise_reg_ring28_kymoWrap_ridge_0062-0049	Global	-21.6666	45.6667	0.4745	-0.4182	-0.007299	-1	874.495569419797	1	429.4111	39332.44	Nascent	-0.4745
1927	4	20190526_Z_CDM_2pc_HDR_8_MMStack_Default.ome_denoise_reg_ring28_kymoWrap_ridge_0096-0033	Global	-585	32	18.2812	-15.7086	-0.2742	-1	874.495569419797	1	429.4111	39332.44	Nascent	-18.2812
1928	5	20190526_Z_CDM_2pc_HDR_8_MMStack_Default.ome_denoise_reg_ring28_kymoWrap_ridge_0078-0058	Global	303.3334	31.3333	9.6809	8.4711	0.1478	1	874.495569419797	1	429.4111	39332.44	Nascent	9.6809
1929	6	20190526_Z_CDM_2pc_HDR_8_MMStack_Default.ome_denoise_reg_ring28_kymoWrap_ridge_0109-0056	Global	-671.6668	18	37.3148	-29.859	-0.5211	-1	874.495569419797	1	429.4111	39332.44	Nascent	-37.3148
1930	7	20190526_Z_CDM_2pc_HDR_8_MMStack_Default.ome_denoise_reg_ring28_kymoWrap_ridge_0026-0063	Global	1061.6666	33	32.1717	26.3331	0.4596	1	874.495569419797	1	429.4111	39332.44	Nascent	32.1717
1931	8	20190526_Z_CDM_2pc_HDR_8_MMStack_Default.ome_denoise_reg_ring28_kymoWrap_ridge_0009-0048	Global	21.6666	13.3333	1.625	1.4321	0.02499	1	874.495569419797	1	429.4111	39332.44	Nascent	1.625
1932	1	20190526_Sam2_Z_CDM_2pc_HDR_3_MMStack_Default.ome_denoise_reg_ring9_kymoWrap_ridge_0051-0047	Global	-2713.75	93	29.1801	-24.1765	-0.422	-1	828.76907737378	0	1080.364	89576.05	Mature	-29.1801
1933	2	20190526_Sam2_Z_CDM_2pc_HDR_3_MMStack_Default.ome_denoise_reg_ring9_kymoWrap_ridge_0076-0046	Global	1641.25	79.75	20.5799	17.5685	0.3066	1	828.76907737378	0	1080.364	89576.05	Mature	20.5799
1934	3	20190526_Sam2_Z_CDM_2pc_HDR_3_MMStack_Default.ome_denoise_reg_ring9_kymoWrap_ridge_0072-0061	Global	-2616.25	85.75	30.5102	-25.1448	-0.4389	-1	828.76907737378	0	1080.364	89576.05	Mature	-30.5102
1935	4	20190526_Sam2_Z_CDM_2pc_HDR_3_MMStack_Default.ome_denoise_reg_ring9_kymoWrap_ridge_0102-0072	Global	861.25	33.25	25.9023	21.7271	0.3792	1	828.76907737378	0	1080.364	89576.05	Mature	25.9023
1936	5	20190526_Sam2_Z_CDM_2pc_HDR_3_MMStack_Default.ome_denoise_reg_ring9_kymoWrap_ridge_0094-0072	Global	861.25	-43.25	19.9133	162.9671	2.8443	-1	828.76907737378	0	1080.364	89576.05	Mature	-19.9133
1937	1	20190521_Z_CDM_2pc_HDR_7_MMStack_Default.ome_denoise_reg_ring2_kymoWrap_ridge_0008-0017	Global	162.5	11.25	14.4444	12.5288	0.2187	1	403.153000990629	0	1783.697	73491.48	Constricting	14.4444
1938	2	20190521_Z_CDM_2pc_HDR_7_MMStack_Default.ome_denoise_reg_ring2_kymoWrap_ridge_0019-0014	Global	-503.75	15.25	33.0328	-26.9395	-0.4702	-1	403.153000990629	0	1783.697	73491.48	Constricting	-33.0328
1939	3	20190521_Z_CDM_2pc_HDR_7_MMStack_Default.ome_denoise_reg_ring2_kymoWrap_ridge_0034-0013	Global	471.25	9.75	48.3333	36.6341	0.6394	1	403.153000990629	0	1783.697	73491.48	Constricting	48.3333
1940	4	20190521_Z_CDM_2pc_HDR_7_MMStack_Default.ome_denoise_reg_ring2_kymoWrap_ridge_0051-0012	Global	-162.5	22.5	7.2222	-6.3402	-0.1107	-1	403.153000990629	0	1783.697	73491.48	Constricting	-7.2222
1941	5	20190521_Z_CDM_2pc_HDR_7_MMStack_Default.ome_denoise_reg_ring2_kymoWrap_ridge_0091-0013	Global	-97.5	48	2.0312	-1.7899	-0.03124	-1	403.153000990629	0	1783.697	73491.48	Constricting	-2.0312
1942	6	20190521_Z_CDM_2pc_HDR_7_MMStack_Default.ome_denoise_reg_ring2_kymoWrap_ridge_0052-0021	Global	763.75	11.5	66.413	45.6161	0.7962	1	403.153000990629	0	1783.697	73491.48	Constricting	66.413
1943	7	20190521_Z_CDM_2pc_HDR_7_MMStack_Default.ome_denoise_reg_ring2_kymoWrap_ridge_0091-0013	Global	-97.5	48	2.0312	-1.7899	-0.03124	-1	403.153000990629	0	1783.697	73491.48	Constricting	-2.0312
1944	1	20190526_Sam2_Z_CDM_2pc_HDR_2_MMStack_Default.ome_denoise_reg_ring4_kymoWrap_ridge_0056-0053	Global	130	57.25	2.2707	2.0008	0.03492	1	955.564081813832	1	108.2065	9739.368	Nascent	2.2707
1945	2	20190526_Sam2_Z_CDM_2pc_HDR_2_MMStack_Default.ome_denoise_reg_ring4_kymoWrap_ridge_0067-0035	Global	780	29.75	26.2185	21.9672	0.3834	1	955.564081813832	1	108.2065	9739.368	Nascent	26.2185
1946	3	20190526_Sam2_Z_CDM_2pc_HDR_2_MMStack_Default.ome_denoise_reg_ring4_kymoWrap_ridge_0099-0042	Global	0	25.5	0	0	0	0	955.564081813832	1	108.2065	9739.368	Nascent	0
1947	4	20190526_Sam2_Z_CDM_2pc_HDR_2_MMStack_Default.ome_denoise_reg_ring4_kymoWrap_ridge_0098-0029	Global	162.5	-40.5	4.0123	176.4677	3.0799	-1	955.564081813832	1	108.2065	9739.368	Nascent	-4.0123
1948	5	20190526_Sam2_Z_CDM_2pc_HDR_2_MMStack_Default.ome_denoise_reg_ring4_kymoWrap_ridge_0027-0032	Global	260	-44	5.9091	174.8056	3.0509	-1	955.564081813832	1	108.2065	9739.368	Nascent	-5.9091
1949	6	20190526_Sam2_Z_CDM_2pc_HDR_2_MMStack_Default.ome_denoise_reg_ring4_kymoWrap_ridge_0041-0044	Global	-1121.25	23.75	47.2105	-35.9915	-0.6282	-1	955.564081813832	1	108.2065	9739.368	Nascent	-47.2105
1950	1	20190526_Sam2_Z_CDM_2pc_HDR_2_MMStack_Default.ome_denoise_reg_ring17_kymoWrap_ridge_0025-0018	Global	-763.75	46.5	16.4247	-14.1811	-0.2475	-1	847.251408644816	1	280.5339	27383.71	Nascent	-16.4247
1951	2	20190526_Sam2_Z_CDM_2pc_HDR_2_MMStack_Default.ome_denoise_reg_ring17_kymoWrap_ridge_0068-0028	Global	325	24.25	13.4021	11.6503	0.2033	1	847.251408644816	1	280.5339	27383.71	Nascent	13.4021
1952	3	20190526_Sam2_Z_CDM_2pc_HDR_2_MMStack_Default.ome_denoise_reg_ring17_kymoWrap_ridge_0090-0026	Global	-308.75	22	14.0341	-12.1837	-0.2126	-1	847.251408644816	1	280.5339	27383.71	Nascent	-14.0341
1953	4	20190526_Sam2_Z_CDM_2pc_HDR_2_MMStack_Default.ome_denoise_reg_ring17_kymoWrap_ridge_0091-0035	Global	390	15.5	25.1613	21.1613	0.3693	1	847.251408644816	1	280.5339	27383.71	Nascent	25.1613
1954	5	20190526_Sam2_Z_CDM_2pc_HDR_2_MMStack_Default.ome_denoise_reg_ring17_kymoWrap_ridge_0109-0037	Global	-195	16.75	11.6418	-10.1543	-0.1772	-1	847.251408644816	1	280.5339	27383.71	Nascent	-11.6418
1955	6	20190526_Sam2_Z_CDM_2pc_HDR_2_MMStack_Default.ome_denoise_reg_ring17_kymoWrap_ridge_0034-0033	Global	568.75	37.75	15.0662	13.05	0.2278	1	847.251408644816	1	280.5339	27383.71	Nascent	15.0662
1956	7	20190526_Sam2_Z_CDM_2pc_HDR_2_MMStack_Default.ome_denoise_reg_ring17_kymoWrap_ridge_0064-0013	Global	113.75	20	5.6875	5.0006	0.08728	1	847.251408644816	1	280.5339	27383.71	Nascent	5.6875
1957	8	20190526_Sam2_Z_CDM_2pc_HDR_2_MMStack_Default.ome_denoise_reg_ring17_kymoWrap_ridge_0084-0019	Global	568.75	12.25	46.4286	35.5377	0.6202	1	847.251408644816	1	280.5339	27383.71	Nascent	46.4286
1958	1	20190526_Z_CDM_2pc_HDR_8_MMStack_Default.ome_denoise_reg_ring17_kymoWrap_ridge_0040-0031	Global	-195	23.6667	8.2394	-7.2243	-0.1261	-1	926.222115500962	1	187.4828	17161.75	Nascent	-8.2394
1959	1	20190526_Z_CDM_2pc_HDR_3_MMStack_Default.ome_denoise_reg_ring6_kymoWrap_ridge_0030-0020	Global	-1023.75	51.25	19.9756	-17.0831	-0.2982	-1	832.748151994286	1	328.1818	29362.82	Nascent	-19.9756
1960	2	20190526_Z_CDM_2pc_HDR_3_MMStack_Default.ome_denoise_reg_ring6_kymoWrap_ridge_0068-0011	Global	-780	11	70.9091	-47.4896	-0.8288	-1	832.748151994286	1	328.1818	29362.82	Nascent	-70.9091
1961	3	20190526_Z_CDM_2pc_HDR_3_MMStack_Default.ome_denoise_reg_ring6_kymoWrap_ridge_0061-0019	Global	471.25	18.5	25.473	21.3998	0.3735	1	832.748151994286	1	328.1818	29362.82	Nascent	25.473
1962	4	20190526_Z_CDM_2pc_HDR_3_MMStack_Default.ome_denoise_reg_ring6_kymoWrap_ridge_0078-0032	Global	-276.25	33.25	8.3083	-7.284	-0.1271	-1	832.748151994286	1	328.1818	29362.82	Nascent	-8.3083
1963	5	20190526_Z_CDM_2pc_HDR_3_MMStack_Default.ome_denoise_reg_ring6_kymoWrap_ridge_0037-0033	Global	81.25	24.5	3.3163	2.9207	0.05098	1	832.748151994286	1	328.1818	29362.82	Nascent	3.3163
1964	6	20190526_Z_CDM_2pc_HDR_3_MMStack_Default.ome_denoise_reg_ring6_kymoWrap_ridge_0016-0004	Global	16.25	21.25	0.7647	0.674	0.01176	1	832.748151994286	1	328.1818	29362.82	Nascent	0.7647
1965	1	20190526_Z_CDM_2pc_HDR_2_MMStack_Default.ome_denoise_reg_ring21_kymoWrap_ridge_0089-0052	Global	2210	58.5	37.7778	30.165	0.5265	1	861.791539053763	0	938.2268	81299.77	Mature	37.7778
1966	2	20190526_Z_CDM_2pc_HDR_2_MMStack_Default.ome_denoise_reg_ring21_kymoWrap_ridge_0054-0040	Global	-2762.5	88.5	31.2147	-25.6515	-0.4477	-1	861.791539053763	0	938.2268	81299.77	Mature	-31.2147
1967	3	20190526_Z_CDM_2pc_HDR_2_MMStack_Default.ome_denoise_reg_ring21_kymoWrap_ridge_0040-0063	Global	-1365	52.5	26	-21.8014	-0.3805	-1	861.791539053763	0	938.2268	81299.77	Mature	-26
1968	4	20190526_Z_CDM_2pc_HDR_2_MMStack_Default.ome_denoise_reg_ring21_kymoWrap_ridge_0067-0068	Global	1056.25	28.5	37.0614	29.6907	0.5182	1	861.791539053763	0	938.2268	81299.77	Mature	37.0614
1969	5	20190526_Z_CDM_2pc_HDR_2_MMStack_Default.ome_denoise_reg_ring21_kymoWrap_ridge_0037-0058	Global	666.25	16.25	41	32.2425	0.5627	1	861.791539053763	0	938.2268	81299.77	Mature	41
1970	6	20190526_Z_CDM_2pc_HDR_2_MMStack_Default.ome_denoise_reg_ring21_kymoWrap_ridge_0068-0026	Global	942.5	27	34.9074	28.2374	0.4928	1	861.791539053763	0	938.2268	81299.77	Mature	34.9074
1971	1	20190526_Z_CDM_2pc_HDR_9_MMStack_Default.ome_denoise_reg_ring30_kymoWrap_ridge_0025-0009	Global	682.5	20	34.125	27.6995	0.4834	1	547.264535432614	0	771.6307	42107.62	Constricting	34.125
1972	2	20190526_Z_CDM_2pc_HDR_9_MMStack_Default.ome_denoise_reg_ring30_kymoWrap_ridge_0066-0028	Global	845	26	32.5	26.5651	0.4636	1	547.264535432614	0	771.6307	42107.62	Constricting	32.5
1973	3	20190526_Z_CDM_2pc_HDR_9_MMStack_Default.ome_denoise_reg_ring30_kymoWrap_ridge_0107-0031	Global	585	21	27.8571	23.1986	0.4049	1	547.264535432614	0	771.6307	42107.62	Constricting	27.8571
1974	4	20190526_Z_CDM_2pc_HDR_9_MMStack_Default.ome_denoise_reg_ring30_kymoWrap_ridge_0034-0030	Global	-601.25	22.75	26.4286	-22.1263	-0.3862	-1	547.264535432614	0	771.6307	42107.62	Constricting	-26.4286
1975	5	20190526_Z_CDM_2pc_HDR_9_MMStack_Default.ome_denoise_reg_ring30_kymoWrap_ridge_0011-0014	Global	861.25	18.5	46.5541	35.6109	0.6215	1	547.264535432614	0	771.6307	42107.62	Constricting	46.5541
1976	1	20190526_Sam2_Z_CDM_2pc_HDR_8_MMStack_Default.ome_denoise_reg_ring7_kymoWrap_ridge_0084-0028	Global	-942.5	36.5	25.8219	-21.666	-0.3781	-1	882.345269864497	1	211.2552	18451.47	Nascent	-25.8219
1977	2	20190526_Sam2_Z_CDM_2pc_HDR_8_MMStack_Default.ome_denoise_reg_ring7_kymoWrap_ridge_0077-0010	Global	1235	53.25	23.1925	19.6368	0.3427	1	882.345269864497	1	211.2552	18451.47	Nascent	23.1925
1978	3	20190526_Sam2_Z_CDM_2pc_HDR_8_MMStack_Default.ome_denoise_reg_ring7_kymoWrap_ridge_0025-0015	Global	-520	20	26	-21.8014	-0.3805	-1	882.345269864497	1	211.2552	18451.47	Nascent	-26
1979	4	20190526_Sam2_Z_CDM_2pc_HDR_8_MMStack_Default.ome_denoise_reg_ring7_kymoWrap_ridge_0055-0014	Global	0	36.25	0	0	0	0	882.345269864497	1	211.2552	18451.47	Nascent	0
1980	5	20190526_Sam2_Z_CDM_2pc_HDR_8_MMStack_Default.ome_denoise_reg_ring7_kymoWrap_ridge_0008-0017	Global	113.75	12.75	8.9216	7.8153	0.1364	1	882.345269864497	1	211.2552	18451.47	Nascent	8.9216
1981	6	20190526_Sam2_Z_CDM_2pc_HDR_8_MMStack_Default.ome_denoise_reg_ring7_kymoWrap_ridge_0040-0040	Global	-16.25	21.5	0.7558	-0.6662	-0.01163	-1	882.345269864497	1	211.2552	18451.47	Nascent	-0.7558
1982	1	20190526_Sam2_Z_CDM_2pc_HDR_3_MMStack_Default.ome_denoise_reg_ring12_kymoWrap_ridge_0075-0009	Global	801.6667	-42	19.0873	163.6351	2.856	-1	667.462939443015	0	657.5436	43528.64	Constricting	-19.0873
1983	2	20190526_Sam2_Z_CDM_2pc_HDR_3_MMStack_Default.ome_denoise_reg_ring12_kymoWrap_ridge_0052-0025	Global	-195	56	3.4821	-3.0665	-0.05352	-1	667.462939443015	0	657.5436	43528.64	Constricting	-3.4821
1984	3	20190526_Sam2_Z_CDM_2pc_HDR_3_MMStack_Default.ome_denoise_reg_ring12_kymoWrap_ridge_0012-0021	Global	563.3333	21	26.8254	22.4259	0.3914	1	667.462939443015	0	657.5436	43528.64	Constricting	26.8254
1985	4	20190526_Sam2_Z_CDM_2pc_HDR_3_MMStack_Default.ome_denoise_reg_ring12_kymoWrap_ridge_0010-0011	Global	671.6667	-19.6667	34.1525	152.2815	2.6578	-1	667.462939443015	0	657.5436	43528.64	Constricting	-34.1525
1986	1	20190521_Z_CDM_2pc_HDR_6_MMStack_Default.ome_denoise_reg_ring30_kymoWrap_ridge_0017-0026	Global	-893.75	27	33.1019	-26.9879	-0.471	-1	649.475259238842	0	1927.912	121174.4	Constricting	-33.1019
1987	2	20190521_Z_CDM_2pc_HDR_6_MMStack_Default.ome_denoise_reg_ring30_kymoWrap_ridge_0023-0023	Global	1235	35.75	34.5455	27.9892	0.4885	1	649.475259238842	0	1927.912	121174.4	Constricting	34.5455
1988	3	20190521_Z_CDM_2pc_HDR_6_MMStack_Default.ome_denoise_reg_ring30_kymoWrap_ridge_0067-0030	Global	1625	-47.75	34.0314	152.3652	2.6593	-1	649.475259238842	0	1927.912	121174.4	Constricting	-34.0314
1989	4	20190521_Z_CDM_2pc_HDR_6_MMStack_Default.ome_denoise_reg_ring30_kymoWrap_ridge_0060-0016	Global	991.25	-42.25	23.4615	160.1531	2.7952	-1	649.475259238842	0	1927.912	121174.4	Constricting	-23.4615
1990	1	20190526_Z_CDM_2pc_HDR_7_MMStack_Default.ome_denoise_reg_ring17_kymoWrap_ridge_0058-0029	Global	-260	105	2.4762	-2.1816	-0.03808	-1	956.693382871176	1	190.1653	20435.27	Nascent	-2.4762
1991	1	20190526_Z_CDM_2pc_HDR_1_MMStack_Default.ome_denoise_reg_ring30_kymoWrap_ridge_0069-0033	Global	1397.5	39.25	35.6051	28.7126	0.5011	1	561.374643105878	0	1880.516	107752.7	Constricting	35.6051
1992	2	20190526_Z_CDM_2pc_HDR_1_MMStack_Default.ome_denoise_reg_ring30_kymoWrap_ridge_0098-0038	Global	-1365	44.25	30.8475	-25.3879	-0.4431	-1	561.374643105878	0	1880.516	107752.7	Constricting	-30.8475
1993	3	20190526_Z_CDM_2pc_HDR_1_MMStack_Default.ome_denoise_reg_ring30_kymoWrap_ridge_0102-0023	Global	-633.75	27.5	23.0455	-19.5217	-0.3407	-1	561.374643105878	0	1880.516	107752.7	Constricting	-23.0455
1994	4	20190526_Z_CDM_2pc_HDR_1_MMStack_Default.ome_denoise_reg_ring30_kymoWrap_ridge_0078-0022	Global	471.25	27.25	17.2936	14.8987	0.26	1	561.374643105878	0	1880.516	107752.7	Constricting	17.2936
1995	5	20190526_Z_CDM_2pc_HDR_1_MMStack_Default.ome_denoise_reg_ring30_kymoWrap_ridge_0026-0023	Global	48.75	45	1.0833	0.9548	0.01667	1	561.374643105878	0	1880.516	107752.7	Constricting	1.0833
1996	6	20190526_Z_CDM_2pc_HDR_1_MMStack_Default.ome_denoise_reg_ring30_kymoWrap_ridge_0045-0034	Global	845	27.75	30.4505	25.1016	0.4381	1	561.374643105878	0	1880.516	107752.7	Constricting	30.4505
1997	7	20190526_Z_CDM_2pc_HDR_1_MMStack_Default.ome_denoise_reg_ring30_kymoWrap_ridge_0045-0011	Global	-877.5	23.75	36.9474	-29.6148	-0.5169	-1	561.374643105878	0	1880.516	107752.7	Constricting	-36.9474
1998	1	20190526_Z_CDM_2pc_HDR_8_MMStack_Default.ome_denoise_reg_ring54_kymoWrap_ridge_0037-0031	Global	-1186.25	-30.875	38.4211	-149.413	-2.6077	1	694.627928095378	0	536.4403	36380.61	Constricting	38.4211
1999	2	20190526_Z_CDM_2pc_HDR_8_MMStack_Default.ome_denoise_reg_ring54_kymoWrap_ridge_0052-0017	Global	1300	44	29.5455	24.444	0.4266	1	694.627928095378	0	536.4403	36380.61	Constricting	29.5455
[truncated: 2,193 more rows]
